# Supplementary material for: Automatic construction of molecular similarity networks for visual graph mining in chemical space of bioactive peptides: an unsupervised learning approach
Source: Sci Rep. 2020 Oct 22;10:18074. doi: 10.1038/s41598-020-75029-1 (PMC7583304; doi:10.1038/s41598-020-75029-1)
Supplement: Supplementary file 1 — Supplementary Legends. [file 41598_2020_75029_MOESM1_ESM.txt]

SI1_1-7: Molecular descriptor analysis. 
SI2_1-3: Pseudocode of algorithms implemented in the proposed workflow. 
SI3_1: Optimized descriptors for the construction of similarity networks 
SI4_1-4: Data and information on case studies.
