# Supplementary material for: Automatic construction of molecular similarity networks for visual graph mining in chemical space of bioactive peptides: an unsupervised learning approach
Source: Sci Rep. 2020 Oct 22;10:18074. doi: 10.1038/s41598-020-75029-1 (PMC7583304; doi:10.1038/s41598-020-75029-1)
Supplement: Supplementary file 2 — Supplementary Information 1. [file 41598_2020_75029_MOESM2_ESM.xlsx]

## Sheet: Index
Supporting Information:
Automatic construction of similarity networks for visual graph mining in chemical space of bioactive peptides: an unsupervised learning approach
Longendri Aguilera-Mendoza, Yovani Marrero-Ponce*, César R. García-Jacas, Edgar Chavez, Jesus A. Beltran, Hugo A. Guillen-Ramirez, Carlos A. Brizuela*.
Corresponding authors *: Y. Marrero-Ponce: ymarrero@usfq.edu.ec or ymarrero77@yahoo.es; Carlos A. Brizuela: cbrizuel@cicese.edu.mx
Contents
SI1-1	Description of legacy descriptors (physicochemical properties)
SI1-2	Description of extended indices based on statistical and aggregation operators

## Sheet: SI1-1
Physicochemical properties	Displayed Column (symbol)	Description	Reference
Net Charge	Z(pH=5)	Net charge at 5 pH	(Piotto et al., 2012)
	Z(pH=7)	Net charge at 7 pH
	Z(pH=9)	Net charge at 9 pH
	NetCharge(KLEP840101)	NetCharge is the sum of the negative charge residues and positively charged residues using the net-charge-scale in Klein et al., 1989. This scale has retrieved from the AAindex database with accession number KLEP840101.	(Klein et al., 1984)
	AvgNetCharge(KLEP840101)	Denote the average of the net charge using the scale of Klein et al. 1989. That is the net charge divided by the length of a given peptide.
	NetCharge(CHAM830107)	NetCharge is the sum of the negatively charge residues and positively charged residues using the net-charge-scale of Charton-Charton, 1983. This scale has retrieved from the AAindex database with accession number CHAM830107.	(Charton-Charton, 1983)
	AvgNetCharge(CHAM830107)	Denote the average of the net charge using net-charge-scale of Charton-Charton, 1983. That is the net charge divided by the length of a given peptide.
	NetCharge(CHAM830108)	NetCharge is the sum of the negatively charge residues and positively charged residues using the net-charge-scale of Charton-Charton, 1983. This scale has retrieved from the AAindex database with accession number CHAM830107.
	AvgNetCharge(CHAM830108)	Denote the average of the net charge using net-charge-scale of Charton-Charton, 1983. That is the net charge divided by the length of a given peptide.
Isoelectric Point	pI	Isoelectric Point (pI) is the pH for which the peptide's net charge is zero.	(Bjellqvist et al., 1994)
Molecular Weight	mw	Calculates the molecular weight of an amino acids sequences by using the following equation: w_m = \sum_i N_i * Mi where N_i is the number of occurrence of amino acid i and M_i is the molecular weight average of amino acids i.	(Gasteiger et al. , 2005)
Boman index	boman	Boman index is the sum of the free energies of the respective side chains for transfer from cyclohexane to water taken from Radzeka and Wolfenden and divided by the total number of the residues of an antimicrobial peptide.	(Boman, H. G. (2003))
Hydrophobic Moment	μH(angle=100, scale=KYTJ820101)	Hydrophobic moment of a peptide sequence computes the maximal hydrophobic moment based on the Kyte-Doolittle (1982) hydrophobic scale for a given amino acids sequences using rectangular windows of size w and angle theta. This scale has retrieved from the AAindex database with accession number KYTJ820101.	(Kyte-Doolittle, 1982, Eisenberget al., 1982)
	μH(angle=160, scale=KYTJ820101)
	μH(angle=180, scale=KYTJ820101)
	μH(angle=100, scale=Tossi12)	Hydrophobic moment of a peptide sequence computes the maximal hydrophobic moment based on Tossi et. al. 2003 hydrophobic scale for a given amino acids sequences using rectangular windows of size w and angle theta.	(Tossi, 2003)
	μH(angle=160, scale=Tossi12)
	μH(angle=180, scale=Tossi12)
	μH(angle=100, scale=EISD840101)	Hydrophobic moment of a peptide sequence computes the maximal hydrophobic moment based on the Eisenberg, 1984 hydrophobic scale for a given amino acids sequences using rectangular windows of size w and angle theta. This scale has retrieved from the AAindex database with accession number EISD840101.	(Eisenberg, 1984)
	μH(angle=160, scale=EISD840101)
	μH(angle=180, scale=EISD840101)
	maxAvgH(KYTJ820101)	This descriptor calculates the mean hydrophobicity using a rectangular windows of size w in the sequences s of size n. Therefore there are n-w + 1 averages, the max mean hydrophobicity is the maximum of the averages.	(Gasteiger et al. , 2005)
	maxAvgH(Tossi12)
	maxAvgH(EISD840101)
Average Hydrophilicity	AvgHydrophilicity(KUHL950101)	The grand average of hydrophilicity is the sum of hydrophilicity values of all the amino acids divided by the number of residues in the sequences. The hydrophilicity values were selected from the hydrophilicity scale of Kuhn et al., 1995. This scale has retrieved from the AAindex database with accession number KUHL950101.	(Kuhn, et al., 1995)
	AvgGRAVY	The GRAVY value for a peptide or protein is the sum of hydropathy values of all amino acids divided by the number of residues in the sequences. This hydropathy scale has retrieved from the AAindex dataset with accession number KYTJ820101.	(Kyte-Doolittle, 1982, Eisenberget al., 1982)
Hydrophobic Periodicity	A(m=10)	A(m) is the periodicity in the ocurrence of hydrophobic residues.	(Klein et. al, 1984)
Aliphatic Index	AI	AI is the relative volume of a protein occupied by aliphatic side chains (alanine (A), valine (V), isoleucine (I) and leucine (L) ), of protein of thermophilic bacteria is significantly higher than that of ordinary protein. The index may be regarded as a decisive factor for the increase of thermostability of globular proteins.	(Kuhn, et al., 1995)
Instability index	II	The II is the correlation between the stability of a protein and its dipeptide composition: a novel approach for predicting in vivo stability of a protein from its primary sequence. If the instability index of a given protein is less than 40, then these are considered a stable protein.	(Guruprasad, et al., 1990)
References
Piotto, S. P., Sessa, L., Concilio, S., and Iannelli, P. (2012). Yadamp: yet another database of antimicrobial peptides. International journal of antimicrobial agents ,39 (4), 346–351
Bjellqvist, B., Basse, B., Olsen, E., & Celis, J. E. (1994). Reference points for comparisons of two‐dimensional maps of proteins from different human cell types defined in a pH scale where isoelectric points correlate with polypeptide compositions. Electrophoresis, 15(1), 529-539.
Klein, P., Kanehisa, M., & DeLisi, C. (1984). Prediction of protein function from sequence properties: Discriminant analysis of a data base. Biochimica et Biophysica Acta (BBA)-Protein Structure and Molecular Enzymology, 787(3), 221-226.
Charton, M., & Charton, B. I. (1983). The dependence of the Chou-Fasman parameters on amino acid side chain structure. Journal of theoretical biology, 102(1), 121-134.
Gasteiger, E., Hoogland, C., Gattiker, A., Wilkins, M. R., Appel, R. D., & Bairoch, A. (2005). Protein identification and analysis tools on the ExPASy server. In The proteomics protocols handbook (pp. 571-607). Humana press.
Boman, H. G. (2003). Antibacterial peptides: basic facts and emerging concepts. Journal of internal medicine, 254(3), 197-215.
Kyte, J., & Doolittle, R. F. (1982). A simple method for displaying the hydropathic character of a protein. Journal of molecular biology, 157(1), 105-132.
Tossi, A., Sandri, L., & Giangaspero, A. (2003). New consensus hydrophobicity scale extended to non-proteinogenic amino acids. In 27th European Peptide Symposium (pp. 416-417). Edizioni Ziino.
Eisenberg, D. (1984). Three-dimensional structure of membrane and surface proteins. Annual review of biochemistry, 53(1), 595-623.
Kuhn, L. A., Swanson, C. A., Pique, M. E., Tainer, J. A., & Getzoff, E. D. (1995). Atomic and residue hydrophilicity in the context of folded protein structures. Proteins: Structure, Function, and Bioinformatics, 23(4), 536-547.
Guruprasad, K., Reddy, B. B., & Pandit, M. W. (1990). Correlation between stability of a protein and its dipeptide composition: a novel approach for predicting in vivo stability of a protein from its primary sequence. Protein Engineering, Design and Selection, 4(2), 155-161.

## Sheet: SI1-2
Descriptor Name
The descriptors name is as follows: [Neighborhood Aggregation Operator]-Traditional Aggregation Operator-[Local]-Property. The elements between square brackets are optional. In this way, for instance, the descriptor N1-Total-scv means that the operator N1 (sum) was applied on a vector whose entries correspond to the side chain volume of each aminoacid within sequence. Moreover, the descriptor N1-…
Amino acid property	Displayed Column (symbol)	Reference
Relative frequency in reverse-turn	ptt	https://www.ncbi.nlm.nih.gov/pmc/articles/PMC1131643/
Parameters of Geometrical Compatibility L19	gcp1	https://doi.org/10.1006/bioo.1999.1150
Parameters of Geometrical Compatibility ξ	gcp2	https://doi.org/10.1006/bioo.1999.1150
Heat of formation	eps	https://doi.org/10.1006/bioo.1999.1150
Side chain mass	scm	http://www.imgt.org/IMGTeducation/Aide-memoire/_UK/aminoacids/abbreviation.html
Side chain volume	scv	http://www.imgt.org/IMGTeducation/Aide-memoire/_UK/aminoacids/abbreviation.html
Isoelectric point	pie	https://doi.org/10.1016/0003-2697(89)90136-X
Relative frequency in alpha-helix	pah	https://www.ncbi.nlm.nih.gov/pmc/articles/PMC1131643/
Relative frequency in beta-sheet	pbs	https://www.ncbi.nlm.nih.gov/pmc/articles/PMC1131643/
Isotropic surface area	isa	https://doi.org/10.1021/jm00014a022
Lipophilicity	z1	https://pubs.acs.org/doi/10.1021/jm9700575
Steric properties (Steric bulk/Polarizability)	z2	https://pubs.acs.org/doi/10.1021/jm9700575
Electronic properties (Polarity / Charge)	z3	https://pubs.acs.org/doi/10.1021/jm9700575
Local	Displayed Column (symbol)	Description
Total	Total	All the aminoacids are accounted for
Aliphatic	ALP	All the aliphatic aminoacids are accounted for (GLY, ALA, PRO, VAL, LEU, ILE, MET)
Alpha Helix Favoring	FAH	All the alpha helix favoring aminoacids are accounted for (ALA, CYS, LEU, MET, GLU, GLN, HIS, LYS)
Apolar	RAP	All the apolar aminoacids are accounted for (PRO, ILE, ALA, VAL, LEU, PHE, TRP, MET)
Aromatic	ARO	All the aromatic aminoacids are accounted for (PHE, TYR, TRP)
Beta Sheet Favoring	FBS	All the beta sheet favoring aminoacids are accounted for (VAL, ILE, PHE, TYR, TRP, THR)
Beta Turn Favoring	FBT	All the beta turn favoring aminoacids are accounted for (GLY, SER, ASP, ASN, PRO)
Negatively Polar Charged	NCP	All the negatively charged polar aminoacids are accounted for (ASP, GLU)
Positively Charged Polar	PCP	All the positively charged polar aminoacids are accounted for (LYS, HIS, ARG)
Uncharged Polar	UNP	All the uncharged polar aminoacids are accounted for (ASN, CYS, GLY, SER, THR, TYR, GLN)
Unfolding	UNF	All the unfolding aminoacids are accounted for (GLY, PRO)
Traditional Aggregation operator	Displayed Column (symbol)	Description	Reference
Sum	N1	It is calculated the Minkowski formula, for p = 1, on the vector of aminoacid properties	https://en.wikipedia.org/wiki/Minkowski_distance
Euclidean	N2	It is calculated the Minkowski formula, for p = 2, on the vector of aminoacid properties	https://en.wikipedia.org/wiki/Minkowski_distance
Arithmetic Mean	AM	It is calculated the generalized mean formula, for δ=1, on the vector of aminoacid properties	https://doi.org/10.1016/0165-0114(84)90097-6
Quadratic Mean	P2	It is calculated the generalized mean formula, for δ=2, on the vector of aminoacid properties	https://doi.org/10.1016/0165-0114(84)90097-6
Potential Mean	P3	It is calculated the generalized mean formula, for δ=3, on the vector of aminoacid properties	https://doi.org/10.1016/0165-0114(84)90097-6
Harmonic Mean	HM	It is calculated the generalized mean formula, for δ=-1, on the vector of aminoacid properties	https://doi.org/10.1016/0165-0114(84)90097-6
Variance	V	It is calculated the variance of the vector of aminoacid properties
Skewness	S	It is calculated the skewness of the vector of aminoacid properties	https://www.itl.nist.gov/div898/handbook/eda/section3/eda35b.htm
Kurtosis	K	It is calculated the kurtosis of the vector of aminoacid properties	https://www.itl.nist.gov/div898/handbook/eda/section3/eda35b.htm
Standard Deviation	SD	It is calculated the standard deviation of the vector of aminoacid properties
Variation Coefficient	VC	It is calculated the variation coefficient of the vector of aminoacid properties
Range	RA	The range is equal to the difference between the max value and min value of the vector of aminoacid properties
Inter-percentil difference	i50	The inter-percentil difference is equal to the difference between the Percentil 75 and Percentil 25 of the vector of aminoacid properties
Generalized Ordered Weighted Averaging - Weighted Averaging	GOWAWA	The GOWAWA function is an aggregation function that unifies the generalized ordered weighted averaging (GOWA) and weighted generalized mean (WGM) functions and, in addition, it uses a smoothing parameter to assign different importance values to both functions depending on the problem under study.	https://doi.org/10.1002/minf.201800039
Choquet integral	CHOQUET	The Choquet integral is a subadditive or superadditive integral that is used as an aggregation function defined with respect to a fuzzy measure	https://jcheminf.biomedcentral.com/articles/10.1186/s13321-018-0306-7
Neighborhood Aggregation operator	Displayed Column (symbol)	Description	Reference
Moreau–Broto autocorrelation	AC	Autocorrelation of a Topological Structure	Autocorrelation of molecular structures. Application to SAR studies. Nouv. J. Chim., 4, 757–764
Gravitational	GV	It reflects the mass distribution in a molecule	https://doi.org/10.1021/ci960081b
Total Sum	TS
Electrotopological State	ES
