# Supplementary material for: Automatic construction of molecular similarity networks for visual graph mining in chemical space of bioactive peptides: an unsupervised learning approach
Source: Sci Rep. 2020 Oct 22;10:18074. doi: 10.1038/s41598-020-75029-1 (PMC7583304; doi:10.1038/s41598-020-75029-1)
Supplement: Supplementary file 4 — Supplementary Information 3. [file 41598_2020_75029_MOESM4_ESM.xlsx]

## Sheet: Index
Supporting Information:
Automatic construction of similarity networks for visual graph mining in chemical space of bioactive peptides: an unsupervised learning approach
Longendri Aguilera-Mendoza, Yovani Marrero-Ponce*, César R. García-Jacas, Edgar Chavez, Jesus A. Beltran, Hugo A. Guillen-Ramirez, Carlos A. Brizuela*.
Corresponding authors *: Y. Marrero-Ponce: ymarrero@usfq.edu.ec or ymarrero77@yahoo.es; Carlos A. Brizuela: cbrizuel@cicese.edu.mx
Contents
AAC	3340 amino acid composition (AAC) indices
GAAC	310 grouped amino acid composition (GAAC) indices
Autocorrelation	360 autocorrelation indices
C-T-D	273 composition-transition-distribution (C/T/D) indices
Q-S-O	100 quasi-sequence-order (Q-S-O) indices
PAAC	85 pseudo-amino acid composition (PAAC) indices
PseKRAAC	430 PseKRAAC indices
AA index	15930 amino acid (AA) indices
BLOSUM62	600 BLOSUM62 indices
Z-scale	150 Z-scale indices

## Sheet: AAC
#	A	C	D	E	F	G	H	I	K	L	M	N	P	Q	R	S	T	V	W	Y	AA.gap0	AC.gap0	AD.gap0	AE.gap0	AF.gap0	AG.gap0	AH.gap0	AI.gap0	AK.gap0	AL.gap0	AM.gap0	AN.gap0	AP.gap0	AQ.gap0	AR.gap0	AS.gap0	AT.gap0	AV.gap0	AW.gap0	AY.gap0	CA.gap0	CC.gap0	CD.gap0	CE.gap0	CF.gap0	CG.gap0	CH.gap0	CI.gap0	CK.gap0
starPep_00021	0.133333	0.2	0	0.0333333	0.0333333	0.1	0	0.1	0	0.0333333	0	0	0.0333333	0.0333333	0.133333	0	0.0333333	0	0.0333333	0.1	0	0.0689655	0	0	0.0344828	0.0344828	0	0	0	0	0	0	0	0	0	0	0	0	0	0	0	0.0344828	0	0	0	0	0	0.0689655	0
starPep_00022	0.2	0	0	0.0333333	0	0.166667	0	0.0333333	0.2	0.166667	0.0333333	0.0333333	0	0	0	0.0333333	0	0.0666667	0.0333333	0	0.0344828	0	0	0.0344828	0	0.0344828	0	0	0	0.0689655	0	0	0	0	0	0	0	0.0344828	0	0	0	0	0	0	0	0	0	0	0
starPep_00048	0.1	0.2	0.0333333	0.0333333	0.0333333	0.1	0	0.1	0	0.0333333	0	0	0.0333333	0.0333333	0.133333	0	0.0333333	0	0.0333333	0.1	0	0.0344828	0	0	0.0344828	0.0344828	0	0	0	0	0	0	0	0	0	0	0	0	0	0	0	0.0344828	0	0	0	0	0	0.0689655	0
starPep_00070	0.0666667	0.2	0	0.0333333	0	0.1	0	0.1	0.0666667	0.0333333	0	0.0666667	0.0666667	0	0.0333333	0.1	0	0.0666667	0.0333333	0.0333333	0.0344828	0	0	0	0	0	0	0	0	0.0344828	0	0	0	0	0	0	0	0	0	0	0	0	0	0	0	0.0344828	0	0.0344828	0.0344828
starPep_00140	0.233333	0	0.0333333	0	0	0.166667	0	0	0.266667	0.0666667	0.0666667	0	0.0333333	0.0333333	0	0	0	0	0.1	0	0.0689655	0	0	0	0	0.0344828	0	0	0.0689655	0.0344828	0.0344828	0	0	0	0	0	0	0	0	0	0	0	0	0	0	0	0	0	0
starPep_00141	0.133333	0	0.0333333	0.0333333	0	0.133333	0	0.0333333	0.266667	0.1	0.0333333	0.0333333	0.0333333	0.0333333	0	0	0.0333333	0	0.1	0	0.0689655	0	0	0	0	0	0	0	0	0.0344828	0	0	0	0	0	0	0.0344828	0	0	0	0	0	0	0	0	0	0	0	0
starPep_00160	0.133333	0.2	0	0.0333333	0.0666667	0.1	0	0.0333333	0	0.0333333	0.0333333	0	0.0333333	0	0.133333	0	0.0333333	0.0333333	0.0333333	0.1	0	0.0689655	0	0	0.0344828	0.0344828	0	0	0	0	0	0	0	0	0	0	0	0	0	0	0	0.0344828	0	0	0.0344828	0	0	0	0
starPep_00163	0.2	0	0	0.0333333	0	0.166667	0	0.0333333	0.133333	0.166667	0.0333333	0.0333333	0	0.0333333	0	0.0333333	0.0333333	0.0666667	0.0333333	0	0.0344828	0	0	0.0344828	0	0.0344828	0	0	0	0.0689655	0	0	0	0	0	0	0	0.0344828	0	0	0	0	0	0	0	0	0	0	0
starPep_00216	0.2	0.0333333	0.0333333	0	0	0.0333333	0	0.133333	0.133333	0.133333	0	0.0333333	0	0.0333333	0	0.1	0.0666667	0.0333333	0	0.0333333	0.0689655	0	0	0	0	0.0344828	0	0.0689655	0	0	0	0	0	0	0	0	0	0.0344828	0	0	0	0	0	0	0	0	0	0	0
starPep_00293	0.0666667	0.2	0	0.0333333	0.0666667	0.1	0	0.1	0.0666667	0	0	0.0666667	0.0666667	0	0.0333333	0.1	0	0.0666667	0	0.0333333	0.0344828	0	0	0	0	0	0	0.0344828	0	0	0	0	0	0	0	0	0	0	0	0	0	0	0	0	0	0.0344828	0	0.0344828	0.0344828
starPep_00306	0.0333333	0.2	0	0.0333333	0.0333333	0.1	0	0.0666667	0.0666667	0.0333333	0	0.0666667	0.0666667	0	0.0333333	0.0666667	0.0666667	0.1	0	0.0333333	0	0	0	0	0	0.0344828	0	0	0	0	0	0	0	0	0	0	0	0	0	0	0	0	0	0	0	0.0344828	0	0	0.0344828
starPep_00307	0.0333333	0.2	0	0.0333333	0	0.1	0	0.133333	0.0666667	0	0	0.0333333	0.0666667	0	0.0333333	0.166667	0	0.0666667	0.0333333	0.0333333	0	0	0	0	0	0	0	0.0344828	0	0	0	0	0	0	0	0	0	0	0	0	0	0	0	0	0	0.0344828	0	0.0344828	0.0344828
starPep_00331	0.2	0	0.0333333	0	0	0.166667	0	0.0666667	0.2	0.1	0.0333333	0	0.0333333	0.0333333	0	0	0.0333333	0.0333333	0.0666667	0	0.103448	0	0	0	0	0.0344828	0	0	0	0	0.0344828	0	0	0	0	0	0.0344828	0	0	0	0	0	0	0	0	0	0	0	0
starPep_00348	0.166667	0	0.0333333	0.0333333	0	0.133333	0	0.0333333	0.233333	0.1	0	0	0.0333333	0.0666667	0	0	0.0333333	0.0333333	0.1	0	0.0689655	0	0	0	0	0	0	0	0.0344828	0.0344828	0	0	0	0	0	0	0.0344828	0	0	0	0	0	0	0	0	0	0	0	0
starPep_00358	0	0.2	0.0333333	0.0666667	0.0333333	0.0333333	0.0333333	0.0666667	0.1	0.0333333	0	0.0666667	0.0666667	0	0	0.0666667	0.0333333	0.1	0.0333333	0.0333333	0	0	0	0	0	0	0	0	0	0	0	0	0	0	0	0	0	0	0	0	0	0	0	0.0344828	0	0.0344828	0	0	0.0344828
starPep_00398	0.133333	0.2	0	0.0333333	0.1	0.1	0	0.0333333	0	0.0333333	0	0	0.0333333	0	0.133333	0	0.0333333	0.0333333	0.0333333	0.1	0	0.0689655	0	0	0.0344828	0.0344828	0	0	0	0	0	0	0	0	0	0	0	0	0	0	0	0.0344828	0	0	0.0689655	0	0	0	0
starPep_00406	0.0666667	0.166667	0	0	0	0.0333333	0	0.133333	0.166667	0.0333333	0	0.0333333	0	0	0	0.133333	0.166667	0.0666667	0	0	0	0	0	0	0	0	0	0	0	0	0	0	0	0	0	0.0344828	0	0.0344828	0	0	0	0	0	0	0	0	0	0.0344828	0.0689655
starPep_00410	0.133333	0.0666667	0.0333333	0	0	0.166667	0.0333333	0.0666667	0.0666667	0	0	0.133333	0.0333333	0.0333333	0	0.0333333	0.0666667	0.0666667	0	0.0666667	0.0344828	0	0	0	0	0	0	0.0344828	0	0	0	0	0	0	0	0	0	0	0	0.0344828	0	0	0	0	0	0.0344828	0	0	0
starPep_00440	0.2	0.0666667	0.0333333	0.0666667	0	0.0666667	0	0.0333333	0.233333	0.133333	0	0	0	0.0333333	0	0	0.0666667	0.0666667	0	0	0.0344828	0	0	0	0	0	0	0.0344828	0.0344828	0.0344828	0	0	0	0.0344828	0	0	0	0.0344828	0	0	0	0	0	0	0	0	0	0	0.0344828
starPep_00463	0.0333333	0.2	0	0.0333333	0.0333333	0.1	0	0.1	0.0666667	0	0	0.0333333	0.0666667	0	0.0333333	0.133333	0.0333333	0.1	0	0.0333333	0	0	0	0	0	0.0344828	0	0	0	0	0	0	0	0	0	0	0	0	0	0	0	0	0	0	0	0.0344828	0	0.0344828	0.0344828
starPep_00558	0	0.2	0	0.0333333	0.0333333	0.233333	0	0	0.0666667	0	0.0333333	0	0.0666667	0.0333333	0.1	0.0666667	0	0.0666667	0	0.0666667	0	0	0	0	0	0	0	0	0	0	0	0	0	0	0	0	0	0	0	0	0	0.0344828	0	0	0	0.0689655	0	0	0
starPep_00645	0.0333333	0	0.0333333	0	0.133333	0.1	0	0.0333333	0.0333333	0.0666667	0	0.0666667	0.0333333	0.1	0.0666667	0.0333333	0.0666667	0.133333	0	0.0666667	0	0	0	0	0	0	0	0	0	0	0	0	0	0.0344828	0	0	0	0	0	0	0	0	0	0	0	0	0	0	0
starPep_00683	0.0666667	0.2	0.0333333	0.0333333	0	0.0666667	0	0.0666667	0.0333333	0.0333333	0	0.0333333	0.0666667	0	0	0.1	0.0666667	0.133333	0.0333333	0.0333333	0	0	0	0.0344828	0	0	0	0	0	0.0344828	0	0	0	0	0	0	0	0	0	0	0.0344828	0	0	0	0	0	0	0	0
starPep_00684	0.1	0.0666667	0	0	0.0666667	0.0333333	0.0333333	0.0333333	0.166667	0.133333	0.0333333	0	0.0333333	0.0666667	0.133333	0.0333333	0	0.0333333	0.0333333	0	0	0	0	0	0.0689655	0	0	0	0	0	0.0344828	0	0	0	0	0	0	0	0	0	0	0	0	0	0	0	0	0	0.0344828
starPep_00736	0.1	0.1	0	0.0333333	0.0333333	0.233333	0	0.133333	0	0.0666667	0	0.0333333	0	0	0	0.1	0.0666667	0.1	0	0	0.0344828	0.0344828	0	0	0.0344828	0	0	0	0	0	0	0	0	0	0	0	0	0	0	0	0	0	0	0	0	0	0	0.0344828	0
starPep_00752	0	0.2	0	0.0333333	0.0333333	0.133333	0	0.1	0	0.0333333	0	0.0666667	0.0666667	0	0	0.133333	0.0333333	0.133333	0	0.0333333	0	0	0	0	0	0	0	0	0	0	0	0	0	0	0	0	0	0	0	0	0	0	0	0	0	0.0344828	0	0.0344828	0
starPep_00795	0.0333333	0	0	0.0333333	0.166667	0.0333333	0	0.0666667	0.3	0.0333333	0	0	0.0666667	0	0.1	0.0666667	0	0.1	0	0	0	0	0	0	0	0	0	0	0.0344828	0	0	0	0	0	0	0	0	0	0	0	0	0	0	0	0	0	0	0	0
starPep_00797	0	0.2	0.0333333	0.0666667	0.0333333	0.0333333	0.0333333	0.1	0.1	0	0	0.0666667	0.0666667	0	0	0.0666667	0.0333333	0.1	0.0333333	0.0333333	0	0	0	0	0	0	0	0	0	0	0	0	0	0	0	0	0	0	0	0	0	0	0	0.0344828	0	0.0344828	0	0	0.0344828
starPep_00806	0	0	0.0333333	0.1	0.0666667	0.0333333	0	0.1	0.2	0.0666667	0	0.0333333	0.0333333	0.0333333	0.133333	0.0666667	0.0333333	0.0666667	0	0	0	0	0	0	0	0	0	0	0	0	0	0	0	0	0	0	0	0	0	0	0	0	0	0	0	0	0	0	0
starPep_00902	0.0333333	0.2	0	0.0333333	0.0333333	0.233333	0	0	0.0333333	0	0.0333333	0	0.0666667	0.0666667	0.1	0.0666667	0	0.0333333	0	0.0666667	0	0	0	0	0	0.0344828	0	0	0	0	0	0	0	0	0	0	0	0	0	0	0	0.0344828	0	0	0	0.0689655	0	0	0
starPep_00912	0.133333	0.0333333	0.0333333	0.0333333	0.0333333	0.133333	0	0.0333333	0	0.0333333	0	0.1	0.0666667	0.0333333	0.1	0.0333333	0.0666667	0.0666667	0.0333333	0.0333333	0.0689655	0	0	0	0	0	0	0	0	0	0	0.0344828	0	0	0	0.0344828	0	0	0	0	0	0	0	0	0	0	0	0	0
starPep_00987	0.133333	0.0666667	0	0	0.1	0.166667	0	0.0666667	0.166667	0.133333	0	0.0333333	0	0.0333333	0	0.0333333	0.0333333	0.0333333	0	0	0	0	0	0	0.0344828	0.0344828	0	0	0.0344828	0	0	0	0	0.0344828	0	0	0	0	0	0	0	0	0	0	0	0	0	0	0.0344828
starPep_00988	0.133333	0.0666667	0	0	0.0666667	0.166667	0	0.0666667	0.166667	0.133333	0	0.0333333	0	0.0333333	0	0.0666667	0.0333333	0.0333333	0	0	0	0	0	0	0.0344828	0.0344828	0	0	0.0344828	0	0	0	0	0.0344828	0	0	0	0	0	0	0	0	0	0	0	0	0	0	0.0344828
starPep_01027	0.0666667	0.2	0	0.0333333	0	0.1	0	0.1	0.0333333	0.0333333	0	0.0666667	0.0666667	0	0	0.0666667	0.0666667	0.1	0.0333333	0.0333333	0	0	0	0.0344828	0	0	0	0	0	0.0344828	0	0	0	0	0	0	0	0	0	0	0.0344828	0	0	0	0	0.0344828	0	0	0
starPep_01028	0.0666667	0.2	0	0.0333333	0	0.0666667	0	0.0666667	0	0.0666667	0	0.0666667	0.0666667	0	0.0333333	0.1	0.0666667	0.1	0	0.0666667	0	0	0	0.0344828	0	0	0	0	0	0.0344828	0	0	0	0	0	0	0	0	0	0	0.0344828	0	0	0	0	0	0	0	0
starPep_01029	0.0666667	0.2	0	0.0333333	0.0333333	0.1	0	0.133333	0.0666667	0	0	0.0333333	0.0666667	0	0.0333333	0.1	0.0333333	0.0666667	0	0.0333333	0.0344828	0	0	0	0	0	0	0.0344828	0	0	0	0	0	0	0	0	0	0	0	0	0	0	0	0	0	0.0344828	0	0.0344828	0.0344828
starPep_01030	0.0333333	0.2	0	0.0333333	0.0333333	0.133333	0	0.133333	0.0666667	0	0	0.0333333	0.0666667	0	0.0333333	0.1	0.0333333	0.0666667	0	0.0333333	0	0	0	0	0	0	0	0.0344828	0	0	0	0	0	0	0	0	0	0	0	0	0	0	0	0	0	0.0344828	0	0.0344828	0.0344828
starPep_01031	0.0666667	0.2	0	0.0333333	0	0.1	0	0.133333	0.0666667	0	0	0.0333333	0.0666667	0	0.0333333	0.133333	0	0.0666667	0.0333333	0.0333333	0.0344828	0	0	0	0	0	0	0.0344828	0	0	0	0	0	0	0	0	0	0	0	0	0	0	0	0	0	0.0344828	0	0.0344828	0.0344828
starPep_01072	0	0.2	0.0333333	0.0333333	0.0333333	0.133333	0	0	0	0.0333333	0	0.0666667	0.1	0	0.0333333	0	0.2	0.0666667	0.0333333	0.0333333	0	0	0	0	0	0	0	0	0	0	0	0	0	0	0	0	0	0	0	0	0	0	0.0344828	0	0.0344828	0.0344828	0	0	0
starPep_01094	0.2	0.0666667	0.0333333	0.0333333	0	0.0666667	0.0333333	0.0333333	0.133333	0.133333	0	0.0333333	0	0	0.0333333	0.0333333	0.1	0.0666667	0	0	0.0689655	0	0	0.0344828	0	0	0.0344828	0	0.0344828	0.0344828	0	0	0	0	0	0	0	0	0	0	0	0	0	0	0	0	0	0	0.0344828
starPep_01223	0.0344828	0.275862	0	0	0	0.137931	0	0.0344828	0.0689655	0.0344828	0	0.0344828	0.0344828	0.0344828	0.0344828	0.103448	0.0344828	0.0344828	0.0344828	0.0689655	0	0.037037	0	0	0	0	0	0	0	0	0	0	0	0	0	0	0	0	0	0	0	0.0740741	0	0	0	0.0740741	0	0	0
starPep_01227	0.433333	0	0	0.0333333	0	0.0333333	0	0	0.233333	0	0	0	0.2	0	0	0.0333333	0	0.0333333	0	0	0.172414	0	0	0.0344828	0	0.0344828	0	0	0.0689655	0	0	0	0.137931	0	0	0	0	0	0	0	0	0	0	0	0	0	0	0	0
starPep_01232	0.133333	0	0	0.0333333	0	0.133333	0	0.1	0.133333	0.133333	0.0333333	0.0333333	0.0333333	0.0666667	0	0.1	0.0333333	0	0.0333333	0	0	0	0	0	0	0.0344828	0	0	0.0344828	0.0344828	0	0	0	0.0344828	0	0	0	0	0	0	0	0	0	0	0	0	0	0	0
starPep_01253	0.0333333	0.133333	0.0333333	0.0333333	0.0333333	0.0666667	0.0333333	0	0.0666667	0.0333333	0.0333333	0.1	0	0	0	0.133333	0.133333	0	0.1	0.0333333	0	0	0	0	0	0	0	0	0	0	0	0	0	0	0	0	0.0344828	0	0	0	0	0	0	0	0	0	0	0	0.0344828
starPep_01254	0.0666667	0.133333	0.0333333	0.0333333	0.0333333	0.0666667	0.0333333	0	0.0333333	0.0666667	0.0333333	0.1	0	0	0	0.1	0.133333	0	0.1	0.0333333	0	0	0	0	0	0	0	0	0	0	0	0	0	0	0	0	0	0	0.0689655	0	0	0	0	0	0	0	0	0	0.0344828
starPep_01323	0.133333	0.0666667	0.0333333	0.0333333	0.0333333	0.166667	0	0	0.166667	0.166667	0.0666667	0.0333333	0	0.0333333	0	0.0333333	0	0.0333333	0	0	0	0	0	0	0.0344828	0.0344828	0	0	0.0344828	0	0	0	0	0.0344828	0	0	0	0	0	0	0	0	0	0	0	0	0	0	0.0344828
starPep_01327	0	0.2	0.0333333	0.1	0.0333333	0.133333	0	0.0333333	0.1	0.0333333	0	0.0333333	0.0666667	0.0333333	0	0.0666667	0.0333333	0.0333333	0.0333333	0.0333333	0	0	0	0	0	0	0	0	0	0	0	0	0	0	0	0	0	0	0	0	0	0	0.0344828	0	0	0.0344828	0	0	0.0344828
starPep_01369	0.0666667	0.2	0	0.0333333	0	0.0666667	0	0.0666667	0	0.0666667	0	0.1	0.0666667	0	0	0.1	0.0666667	0.1	0.0333333	0.0333333	0	0	0	0.0344828	0	0	0	0	0	0.0344828	0	0	0	0	0	0	0	0	0	0	0.0344828	0	0	0	0	0	0	0	0
starPep_01370	0.0333333	0.2	0	0.0333333	0	0.1	0	0.1	0.0666667	0.0333333	0	0.0333333	0.0666667	0	0.0333333	0.133333	0.0333333	0.0666667	0.0333333	0.0333333	0	0	0	0	0	0	0	0.0344828	0	0	0	0	0	0	0	0	0	0	0	0	0	0	0	0	0	0.0344828	0	0	0.0344828
starPep_01378	0.0666667	0	0	0.0333333	0.0666667	0.2	0.0333333	0.0333333	0.133333	0.133333	0.0333333	0	0.0333333	0.1	0	0.0666667	0.0333333	0.0333333	0	0	0	0	0	0	0	0.0344828	0	0	0.0344828	0	0	0	0	0	0	0	0	0	0	0	0	0	0	0	0	0	0	0	0
starPep_01405	0	0.2	0.0333333	0.0333333	0.0333333	0.166667	0.0333333	0	0	0.0333333	0	0.0666667	0.133333	0	0	0	0.2	0.0333333	0.0333333	0	0	0	0	0	0	0	0	0	0	0	0	0	0	0	0	0	0	0	0	0	0	0	0.0344828	0	0.0344828	0.0344828	0	0	0
starPep_01408	0	0.2	0	0.0666667	0.0333333	0.166667	0	0	0	0.0333333	0	0.0666667	0.1	0	0.0333333	0.0666667	0.133333	0.0666667	0.0333333	0	0	0	0	0	0	0	0	0	0	0	0	0	0	0	0	0	0	0	0	0	0	0	0	0.0344828	0.0344828	0.0344828	0	0	0
starPep_01409	0	0.2	0.0333333	0.0333333	0.0333333	0.166667	0	0	0	0.0333333	0	0.0666667	0.133333	0	0.0333333	0	0.166667	0.0666667	0.0333333	0	0	0	0	0	0	0	0	0	0	0	0	0	0	0	0	0	0	0	0	0	0	0	0.0344828	0	0.0344828	0.0344828	0	0	0
starPep_01435	0.0333333	0.2	0	0.0333333	0.1	0.133333	0	0	0.0666667	0.0333333	0	0.0333333	0.0333333	0.0333333	0.0666667	0.0333333	0.0666667	0.0333333	0.0333333	0.0666667	0	0	0	0	0	0	0	0	0.0344828	0	0	0	0	0	0	0	0	0	0	0	0	0	0	0	0.0344828	0.0344828	0	0	0
starPep_01443	0.0666667	0	0	0	0.0333333	0.2	0.0333333	0.0666667	0.166667	0.0666667	0	0.0333333	0	0	0.1	0	0	0.133333	0.0666667	0.0333333	0	0	0	0	0	0.0344828	0	0	0	0	0	0	0	0	0	0	0	0	0.0344828	0	0	0	0	0	0	0	0	0	0
starPep_01444	0.1	0.0333333	0	0	0.1	0.166667	0.1	0.0333333	0.133333	0.0333333	0	0	0	0.0333333	0.0333333	0.1	0.0333333	0.0666667	0.0333333	0	0	0	0	0	0	0.0344828	0	0	0	0.0344828	0	0	0	0	0	0	0	0.0344828	0	0	0	0	0	0	0	0	0	0	0
starPep_01472	0	0.133333	0	0	0.1	0.1	0	0.1	0.0333333	0.0666667	0.0333333	0.0666667	0.0666667	0.0333333	0.166667	0.0333333	0.0666667	0	0	0	0	0	0	0	0	0	0	0	0	0	0	0	0	0	0	0	0	0	0	0	0	0	0	0	0.0344828	0	0	0	0
starPep_01519	0.1	0	0.0333333	0.0333333	0.0333333	0.133333	0.0333333	0.0666667	0.166667	0.0333333	0.0333333	0	0.0333333	0	0.0666667	0.0333333	0.0666667	0.0333333	0.0333333	0.0666667	0	0	0	0	0	0.0344828	0	0	0	0	0	0	0	0	0	0.0344828	0	0	0	0	0	0	0	0	0	0	0	0	0
starPep_01601	0.1	0.1	0.0333333	0	0.0333333	0.0333333	0	0.0333333	0.133333	0.0333333	0	0	0.0666667	0.0666667	0.0666667	0.1	0.1	0.1	0	0	0	0	0	0	0	0	0	0.0344828	0	0	0	0	0	0	0	0	0.0689655	0	0	0	0	0	0	0	0	0	0	0	0.0344828
starPep_01611	0.0666667	0.0333333	0	0	0.0333333	0.2	0.0666667	0.0333333	0.0333333	0.0666667	0	0.0666667	0	0.0333333	0.0666667	0.1	0.0333333	0.133333	0.0333333	0	0	0	0	0	0	0.0344828	0	0	0	0	0	0	0	0	0	0	0	0.0344828	0	0	0	0	0	0	0	0	0	0	0
starPep_01639	0.133333	0.2	0	0.0333333	0.0666667	0.1	0	0.0333333	0	0.0666667	0	0	0.0333333	0	0.133333	0	0.0333333	0.0333333	0.0333333	0.1	0	0.0689655	0	0	0.0344828	0.0344828	0	0	0	0	0	0	0	0	0	0	0	0	0	0	0	0.0344828	0	0	0.0344828	0	0	0	0
starPep_01640	0.133333	0.2	0	0.0333333	0.0666667	0.0666667	0	0.0333333	0	0.0333333	0	0	0.0333333	0	0.2	0	0.0333333	0.0333333	0.0333333	0.1	0	0.0689655	0	0	0.0344828	0.0344828	0	0	0	0	0	0	0	0	0	0	0	0	0	0	0	0.0344828	0	0	0.0344828	0	0	0	0
starPep_01775	0.0666667	0.2	0	0.0333333	0	0.0666667	0	0.0666667	0.0333333	0.0666667	0	0.0666667	0.0666667	0	0	0.1	0.0666667	0.1	0.0333333	0.0333333	0	0	0	0.0344828	0	0	0	0	0	0.0344828	0	0	0	0	0	0	0	0	0	0	0.0344828	0	0	0	0	0	0	0	0
starPep_01776	0	0.2	0	0.0333333	0.0333333	0.1	0	0.133333	0.0333333	0	0	0.0333333	0.0666667	0	0.0333333	0.2	0	0.1	0	0.0333333	0	0	0	0	0	0	0	0	0	0	0	0	0	0	0	0	0	0	0	0	0	0	0	0	0	0.0344828	0	0.0344828	0
starPep_01777	0.0333333	0.2	0	0.0333333	0	0.1	0	0.133333	0.0666667	0	0	0.0333333	0.0666667	0	0.0333333	0.133333	0.0333333	0.0666667	0.0333333	0.0333333	0	0	0	0	0	0	0	0.0344828	0	0	0	0	0	0	0	0	0	0	0	0	0	0	0	0	0	0.0344828	0	0.0344828	0.0344828
starPep_01778	0.0333333	0.2	0	0.0333333	0	0.1	0	0.0666667	0.0666667	0.0333333	0	0.0333333	0.0666667	0	0.0333333	0.133333	0.0333333	0.1	0.0333333	0.0333333	0	0	0	0	0	0	0	0	0	0	0	0	0	0	0	0	0	0.0344828	0	0	0	0	0	0	0	0.0344828	0	0	0.0344828
starPep_01779	0.0333333	0.2	0	0.0333333	0	0.1	0	0.1	0.0666667	0.0333333	0	0.0333333	0.0666667	0	0.0333333	0.133333	0.0333333	0.0666667	0	0.0666667	0	0	0	0	0	0	0	0.0344828	0	0	0	0	0	0	0	0	0	0	0	0	0	0	0	0	0	0.0344828	0	0	0.0344828
starPep_01780	0.0333333	0.2	0	0.0333333	0	0.1	0	0.0666667	0.0666667	0.0333333	0	0.0333333	0.0666667	0	0.0333333	0.133333	0.0333333	0.1	0	0.0666667	0	0	0	0	0	0	0	0	0	0	0	0	0	0	0	0	0	0.0344828	0	0	0	0	0	0	0	0.0344828	0	0	0.0344828
starPep_01800	0.0333333	0.2	0.0666667	0.0333333	0.0333333	0.166667	0	0	0	0.0333333	0	0.0333333	0.133333	0	0.0333333	0	0.133333	0.0666667	0.0333333	0	0	0.0344828	0	0	0	0	0	0	0	0	0	0	0	0	0	0	0	0	0	0	0.0344828	0	0.0344828	0	0.0344828	0.0344828	0	0	0
starPep_01801	0	0.2	0.0333333	0.0333333	0.0333333	0.166667	0	0.0333333	0	0.0333333	0	0.0666667	0.133333	0	0.0333333	0	0.133333	0.0666667	0.0333333	0	0	0	0	0	0	0	0	0	0	0	0	0	0	0	0	0	0	0	0	0	0	0	0.0344828	0	0.0344828	0.0344828	0	0.0344828	0
starPep_01802	0	0.2	0.0333333	0.0333333	0.0333333	0.166667	0	0	0	0.0333333	0.0333333	0.0666667	0.133333	0	0.0333333	0.0666667	0.1	0.0333333	0.0333333	0	0	0	0	0	0	0	0	0	0	0	0	0	0	0	0	0	0	0	0	0	0	0	0.0344828	0	0.0344828	0.0344828	0	0	0
starPep_01819	0.0333333	0.2	0	0.0333333	0	0.1	0	0.0666667	0.1	0	0	0.0666667	0.0666667	0	0	0.133333	0.0333333	0.1	0.0333333	0.0333333	0	0	0	0	0	0	0	0	0	0	0	0	0	0	0	0	0	0.0344828	0	0	0	0	0	0	0	0.0344828	0	0.0344828	0.0344828
starPep_01823	0.166667	0.0666667	0.0333333	0.0333333	0	0.0666667	0.0333333	0.0666667	0.133333	0.133333	0	0.0333333	0	0	0.0333333	0.0333333	0.1	0.0666667	0	0	0.0689655	0	0	0.0344828	0	0	0.0344828	0	0.0344828	0	0	0	0	0	0	0	0	0	0	0	0	0	0	0	0	0	0	0	0.0344828
starPep_01828	0	0.2	0.0333333	0.0333333	0.0333333	0.166667	0	0	0	0	0	0.0666667	0.133333	0	0.0333333	0.0666667	0.1	0.1	0.0333333	0	0	0	0	0	0	0	0	0	0	0	0	0	0	0	0	0	0	0	0	0	0	0	0.0344828	0	0.0344828	0.0344828	0	0	0
starPep_01831	0.0666667	0	0	0	0.0333333	0.233333	0.0333333	0.0666667	0.166667	0.0666667	0	0.0333333	0	0	0.0666667	0	0	0.133333	0.0666667	0.0333333	0	0	0	0	0	0.0344828	0	0	0	0	0	0	0	0	0	0	0	0	0.0344828	0	0	0	0	0	0	0	0	0	0
starPep_01897	0.0666667	0	0	0	0.0333333	0.1	0	0.1	0.3	0.166667	0	0	0.0333333	0	0	0	0.1	0.0666667	0.0333333	0	0	0	0	0	0	0	0	0	0	0.0344828	0	0	0	0	0	0	0	0.0344828	0	0	0	0	0	0	0	0	0	0	0
starPep_01974	0	0.2	0	0	0.1	0.0333333	0	0.0333333	0	0.0666667	0	0.0333333	0.0333333	0.0333333	0.2	0	0.166667	0.0333333	0	0.0666667	0	0	0	0	0	0	0	0	0	0	0	0	0	0	0	0	0	0	0	0	0	0.0344828	0	0	0	0	0	0.0344828	0
starPep_02013	0.0666667	0.2	0	0.0333333	0	0.0666667	0	0.1	0.1	0.0333333	0	0.0333333	0.0666667	0	0	0.1	0.0666667	0.0666667	0.0333333	0.0333333	0	0	0	0	0	0.0344828	0	0	0	0.0344828	0	0	0	0	0	0	0	0	0	0	0	0	0	0	0	0.0344828	0	0	0.0689655
starPep_02026	0.0666667	0	0.0666667	0.0666667	0	0.0666667	0.0333333	0.0666667	0.0666667	0.266667	0	0.0333333	0	0.1	0.1	0.0333333	0.0333333	0	0	0	0	0	0	0	0	0	0	0	0.0344828	0.0344828	0	0	0	0	0	0	0	0	0	0	0	0	0	0	0	0	0	0	0
starPep_02050	0	0	0	0	0.107143	0.142857	0	0.0357143	0	0.0357143	0	0	0.392857	0.0357143	0.142857	0.0357143	0	0.0357143	0	0.0357143	0	0	0	0	0	0	0	0	0	0	0	0	0	0	0	0	0	0	0	0	0	0	0	0	0	0	0	0	0
starPep_02058	0.133333	0.2	0	0.0333333	0.0666667	0.0666667	0	0.0333333	0	0.0666667	0	0	0.0333333	0	0.166667	0	0.0333333	0.0333333	0.0333333	0.1	0	0.0689655	0	0	0.0344828	0.0344828	0	0	0	0	0	0	0	0	0	0	0	0	0	0	0	0.0344828	0	0	0.0344828	0	0	0	0
starPep_02067	0.1	0	0	0.0333333	0.0666667	0.166667	0.0333333	0	0.133333	0.133333	0	0	0.0333333	0.1	0	0.0666667	0.0333333	0.0666667	0.0333333	0	0	0	0	0	0	0.0344828	0	0	0.0344828	0.0344828	0	0	0	0	0	0	0	0	0	0	0	0	0	0	0	0	0	0	0
starPep_02075	0.178571	0	0.0714286	0	0.0357143	0.0714286	0	0.0357143	0.0714286	0.0357143	0	0.0357143	0.0714286	0.0714286	0	0.0357143	0.107143	0.0357143	0.0714286	0.0714286	0.08	0	0	0	0	0	0	0	0	0	0	0	0.04	0	0	0	0.04	0	0.04	0	0	0	0	0	0	0	0	0	0
starPep_02099	0	0	0.0333333	0.133333	0.0333333	0.133333	0.266667	0	0.0666667	0	0	0	0	0.0333333	0.166667	0.0666667	0	0	0	0.0666667	0	0	0	0	0	0	0	0	0	0	0	0	0	0	0	0	0	0	0	0	0	0	0	0	0	0	0	0	0
starPep_02148	0.0666667	0	0.0333333	0	0.0666667	0.166667	0.0333333	0.1	0.0666667	0.0333333	0	0.0666667	0	0	0.1	0.1	0	0.133333	0	0.0333333	0	0	0	0	0	0.0344828	0	0.0344828	0	0	0	0	0	0	0	0	0	0	0	0	0	0	0	0	0	0	0	0	0
starPep_02183	0.1	0.0666667	0.0333333	0	0.0666667	0.1	0	0.0333333	0.166667	0.166667	0	0.0666667	0	0.0666667	0	0.1	0	0.0333333	0	0	0	0	0	0	0	0	0	0	0.0344828	0	0	0	0	0.0344828	0	0.0344828	0	0	0	0	0	0	0	0	0	0	0	0	0.0344828
starPep_02197	0.0666667	0.2	0.0333333	0.0333333	0	0.0666667	0	0.1	0.0666667	0.0666667	0	0.0333333	0.0666667	0.0333333	0	0.0333333	0.0666667	0.0666667	0	0.0666667	0	0	0	0.0344828	0	0	0	0	0	0.0344828	0	0	0	0	0	0	0	0	0	0	0.0344828	0	0	0	0	0	0	0	0.0689655
starPep_02198	0.0666667	0.2	0.0666667	0.0333333	0	0.0666667	0	0.1	0.0666667	0.0666667	0	0	0.0666667	0.0333333	0	0.0333333	0.0666667	0.0666667	0	0.0666667	0	0	0	0.0344828	0	0	0	0	0	0.0344828	0	0	0	0	0	0	0	0	0	0	0.0344828	0	0	0	0	0	0	0	0.0344828
starPep_02199	0.0333333	0.2	0.0333333	0.0333333	0.0333333	0.0666667	0	0.1	0.0666667	0.0333333	0	0.0333333	0.0666667	0	0.0333333	0.133333	0.0333333	0.0666667	0	0.0333333	0	0	0	0	0	0	0	0.0344828	0	0	0	0	0	0	0	0	0	0	0	0	0	0	0	0	0	0.0344828	0	0	0.0344828
starPep_02200	0.0333333	0.2	0	0.0333333	0	0.1	0	0.133333	0.0666667	0	0	0.0666667	0.0666667	0	0.0333333	0.133333	0	0.0666667	0.0333333	0.0333333	0	0	0	0	0	0	0	0.0344828	0	0	0	0	0	0	0	0	0	0	0	0	0	0	0	0	0	0.0344828	0	0.0344828	0.0344828
starPep_02222	0	0.2	0	0.0333333	0.0333333	0.133333	0	0.0666667	0.1	0.0333333	0	0.0333333	0.1	0	0	0.0666667	0.133333	0	0	0.0666667	0	0	0	0	0	0	0	0	0	0	0	0	0	0	0	0	0	0	0	0	0	0	0	0	0.0344828	0.0344828	0	0	0.0344828
starPep_02224	0	0.2	0.0333333	0.0333333	0.0333333	0.166667	0	0.0333333	0	0.0333333	0	0.0333333	0.1	0	0.0333333	0.1	0.166667	0	0.0333333	0	0	0	0	0	0	0	0	0	0	0	0	0	0	0	0	0	0	0	0	0	0	0	0	0	0.0344828	0.0344828	0	0	0
starPep_02227	0.0333333	0.2	0.0666667	0.0333333	0.0333333	0.166667	0	0	0	0.0333333	0	0.0333333	0.133333	0	0.0333333	0.0333333	0.1	0.0666667	0.0333333	0	0	0.0344828	0	0	0	0	0	0	0	0	0	0	0	0	0	0	0	0	0	0	0.0344828	0	0.0344828	0	0.0344828	0.0344828	0	0	0
starPep_02450	0.166667	0.133333	0	0	0	0.166667	0	0.0666667	0	0.0333333	0	0	0.0666667	0.0666667	0.0333333	0.2	0	0.0333333	0	0.0333333	0	0	0	0	0	0.0344828	0	0.0689655	0	0	0	0	0.0344828	0	0.0344828	0	0	0	0	0	0	0.0344828	0	0	0	0.0344828	0	0	0
starPep_02451	0.166667	0	0	0.0666667	0.0333333	0.133333	0	0.1	0.0333333	0.0333333	0	0.0333333	0.0333333	0	0	0.0333333	0.1	0.2	0.0333333	0	0.0344828	0	0	0	0	0.0689655	0	0	0.0344828	0	0	0	0	0	0	0	0	0.0344828	0	0	0	0	0	0	0	0	0	0	0
starPep_02477	0.0333333	0.2	0	0.0333333	0.0333333	0.1	0	0.1	0.0666667	0	0	0.0333333	0.0666667	0	0.0333333	0.133333	0.0333333	0.1	0	0.0333333	0	0	0	0	0	0.0344828	0	0	0	0	0	0	0	0	0	0	0	0	0	0	0	0	0	0	0	0.0344828	0	0.0344828	0.0344828
starPep_02557	0.0333333	0.0333333	0.0333333	0.0333333	0.0666667	0.0333333	0	0.0666667	0.1	0.166667	0	0.0666667	0.1	0	0.0333333	0	0.166667	0.0666667	0	0	0	0	0	0	0	0	0	0	0	0.0344828	0	0	0	0	0	0	0	0	0	0	0	0	0	0	0	0	0	0	0.0344828
starPep_02588	0	0.2	0	0.0333333	0.0333333	0.133333	0	0.133333	0.0666667	0	0	0.0333333	0.0666667	0	0.0333333	0.133333	0	0.1	0	0.0333333	0	0	0	0	0	0	0	0	0	0	0	0	0	0	0	0	0	0	0	0	0	0	0	0	0	0.0344828	0	0.0344828	0.0344828
starPep_02590	0.0333333	0.2	0.0333333	0.0333333	0	0.1	0	0.1	0.1	0.0333333	0	0	0.0666667	0	0	0.133333	0.0333333	0.0666667	0.0333333	0.0333333	0	0	0	0	0	0	0	0.0344828	0	0	0	0	0	0	0	0	0	0	0	0	0	0	0	0	0	0.0344828	0	0	0.0344828
starPep_02591	0.0333333	0.2	0	0.0333333	0	0.1	0	0.0666667	0.0666667	0.0333333	0	0.0333333	0.1	0	0.0333333	0.1	0.0333333	0.1	0.0333333	0.0333333	0	0	0	0	0	0	0	0	0	0	0	0	0	0	0	0	0	0.0344828	0	0	0	0	0	0	0	0.0344828	0	0	0.0344828
starPep_02592	0	0.2	0	0.0333333	0	0.1	0	0.0666667	0.0666667	0.0333333	0	0.0333333	0.0666667	0	0.0333333	0.133333	0.0666667	0.1	0.0333333	0.0333333	0	0	0	0	0	0	0	0	0	0	0	0	0	0	0	0	0	0	0	0	0	0	0	0	0	0.0344828	0	0	0.0344828
starPep_02593	0.0666667	0.166667	0	0.0333333	0	0.133333	0	0.133333	0.0666667	0	0	0.0666667	0.0666667	0	0.0333333	0.1	0	0.0666667	0.0333333	0.0333333	0.0344828	0	0	0	0	0	0	0.0344828	0	0	0	0	0	0	0	0	0	0	0	0	0	0	0	0	0	0.0344828	0	0	0.0344828
starPep_02616	0	0.2	0	0.0333333	0.0333333	0.166667	0	0.0333333	0	0.0333333	0	0.0666667	0.1	0	0.0333333	0.1	0.133333	0.0333333	0.0333333	0	0	0	0	0	0	0	0	0	0	0	0	0	0	0	0	0	0	0	0	0	0	0	0	0	0.0344828	0.0344828	0	0	0
starPep_02637	0.0333333	0	0.0333333	0	0.133333	0.233333	0	0.0333333	0.0666667	0.0333333	0	0.0666667	0	0	0.166667	0	0.0666667	0.0333333	0.0333333	0.0666667	0	0	0.0344828	0	0	0	0	0	0	0	0	0	0	0	0	0	0	0	0	0	0	0	0	0	0	0	0	0	0
starPep_02648	0	0.2	0	0.0333333	0	0.0666667	0	0.0666667	0.1	0.0333333	0	0.0333333	0.0666667	0	0	0.166667	0.0333333	0.133333	0.0333333	0.0333333	0	0	0	0	0	0	0	0	0	0	0	0	0	0	0	0	0	0	0	0	0	0	0	0.0344828	0	0	0	0.0344828	0.0344828
starPep_02649	0.0333333	0.2	0.0333333	0.0333333	0.0333333	0.1	0	0.0333333	0.0666667	0.0666667	0	0.0333333	0.0666667	0	0	0.0333333	0.1	0.1	0	0.0666667	0	0	0	0.0344828	0	0	0	0	0	0	0	0	0	0	0	0	0	0	0	0	0.0344828	0	0	0	0.0344828	0	0	0	0.0344828
starPep_02650	0.0333333	0.2	0.0333333	0.0333333	0.0333333	0.1	0	0.0333333	0.0666667	0.0333333	0	0.0333333	0.0666667	0	0	0.0333333	0.1	0.133333	0	0.0666667	0	0	0	0	0	0	0	0	0	0	0	0	0	0	0	0	0	0.0344828	0	0	0	0	0	0	0.0344828	0.0344828	0	0	0.0344828
starPep_02651	0	0.2	0.0333333	0.0333333	0	0.133333	0	0.1	0.0333333	0.0333333	0	0.0333333	0.0666667	0	0	0.1	0.0666667	0.1	0	0.0666667	0	0	0	0	0	0	0	0	0	0	0	0	0	0	0	0	0	0	0	0	0	0	0	0	0	0.0344828	0	0.0344828	0
starPep_02873	0	0.2	0.0333333	0.0333333	0.0333333	0.0333333	0.0666667	0.0666667	0.0666667	0	0	0.133333	0.0333333	0	0	0.0666667	0.1	0.0333333	0.0666667	0.0333333	0	0	0	0	0	0	0	0	0	0	0	0	0	0	0	0	0	0	0	0	0	0	0	0	0	0.0344828	0	0	0.0344828
starPep_02958	0.0666667	0	0	0.0333333	0.0333333	0.2	0.0333333	0	0.0666667	0.133333	0.0333333	0	0.0333333	0.133333	0	0.1	0	0.1	0.0333333	0	0	0	0	0	0	0.0344828	0	0	0	0.0344828	0	0	0	0	0	0	0	0	0	0	0	0	0	0	0	0	0	0	0
starPep_02980	0.0666667	0.2	0	0.0333333	0	0.0666667	0	0.0666667	0	0.0666667	0	0.0666667	0.0666667	0	0.0333333	0.1	0.0666667	0.1	0	0.0666667	0	0	0	0.0344828	0	0	0	0	0	0.0344828	0	0	0	0	0	0	0	0	0	0	0.0344828	0	0	0	0	0	0	0	0
starPep_03094	0.133333	0.0666667	0.0333333	0.0333333	0.0333333	0.166667	0	0	0.133333	0.2	0.0333333	0.0666667	0	0.0333333	0	0.0333333	0	0.0333333	0	0	0	0	0	0	0.0344828	0.0344828	0	0	0.0344828	0	0	0	0	0.0344828	0	0	0	0	0	0	0	0	0	0	0	0	0	0	0.0344828
starPep_03095	0.133333	0.0666667	0	0	0.0333333	0.166667	0	0.0666667	0.166667	0.166667	0	0.0333333	0	0.0333333	0	0.0666667	0.0333333	0.0333333	0	0	0	0	0	0	0.0344828	0.0344828	0	0	0.0344828	0	0	0	0	0.0344828	0	0	0	0	0	0	0	0	0	0	0	0	0	0	0.0344828
starPep_03098	0.1	0.133333	0.0333333	0	0	0.0666667	0.0333333	0	0.0333333	0.0333333	0	0	0.0666667	0.0666667	0	0.0666667	0.2	0.133333	0.0333333	0	0	0	0	0	0	0	0	0	0	0.0344828	0	0	0	0.0344828	0	0	0.0344828	0	0	0	0.0344828	0	0	0	0	0	0	0	0
starPep_03145	0.1	0.0666667	0.0333333	0	0	0.166667	0	0.0666667	0.166667	0.2	0	0.0666667	0	0	0	0	0.0666667	0.0666667	0	0	0.0344828	0	0	0	0	0.0344828	0	0	0.0344828	0	0	0	0	0	0	0	0	0	0	0	0	0	0	0	0	0	0	0	0.0344828
starPep_03149	0.1	0.0666667	0.0666667	0	0	0.166667	0	0.0666667	0.166667	0.166667	0	0.0333333	0	0	0	0	0.1	0.0666667	0	0	0.0344828	0	0	0	0	0.0344828	0	0	0.0344828	0	0	0	0	0	0	0	0	0	0	0	0	0	0	0	0	0	0	0	0.0344828
starPep_03150	0.0666667	0.2	0	0.0333333	0	0.0666667	0	0.1	0.0666667	0.0666667	0	0.0666667	0.0666667	0	0	0.0666667	0.0666667	0.0666667	0	0.0666667	0	0	0	0.0344828	0	0	0	0	0	0.0344828	0	0	0	0	0	0	0	0	0	0	0.0344828	0	0	0	0	0	0	0	0.0344828
starPep_03151	0.0666667	0.2	0	0.0333333	0	0.1	0	0.133333	0.0666667	0	0	0.0666667	0.0666667	0	0.0333333	0.1	0	0.0666667	0.0333333	0.0333333	0.0344828	0	0	0	0	0	0	0.0344828	0	0	0	0	0	0	0	0	0	0	0	0	0	0	0	0	0	0.0344828	0	0.0344828	0.0344828
starPep_03152	0.0333333	0.2	0.0333333	0.0333333	0	0.1	0	0.1	0.0666667	0.0333333	0	0	0.0666667	0	0.0333333	0.133333	0.0333333	0.0666667	0.0333333	0.0333333	0	0	0	0	0	0	0	0.0344828	0	0	0	0	0	0	0	0	0	0	0	0	0	0	0	0	0	0.0344828	0	0	0.0344828
starPep_03153	0.0666667	0.2	0	0.0333333	0	0.1	0	0.0666667	0.1	0.0333333	0	0.0333333	0.0666667	0	0	0.0666667	0.0666667	0.1	0	0.0666667	0	0	0	0	0	0.0344828	0	0	0	0.0344828	0	0	0	0	0	0	0	0	0	0	0	0	0	0	0	0.0344828	0	0	0.0689655
starPep_03154	0	0.0666667	0	0	0	0.166667	0.0333333	0.0666667	0.1	0.133333	0	0.0333333	0.0333333	0.0666667	0.0666667	0.133333	0	0.1	0	0	0	0	0	0	0	0	0	0	0	0	0	0	0	0	0	0	0	0	0	0	0	0	0	0	0	0	0	0	0
starPep_03158	0.133333	0	0.0333333	0	0	0.1	0	0.0666667	0.166667	0.166667	0	0.0333333	0.0333333	0.0666667	0.0333333	0.1	0	0	0	0.0666667	0	0	0	0	0	0.0344828	0	0.0344828	0.0344828	0.0344828	0	0	0	0	0	0	0	0	0	0	0	0	0	0	0	0	0	0	0
starPep_03175	0.1	0.0666667	0.0666667	0	0	0.133333	0	0.0333333	0.166667	0.2	0.0333333	0.0666667	0	0	0	0	0.0666667	0.0666667	0	0	0.0344828	0	0	0	0	0.0344828	0	0	0.0344828	0	0	0	0	0	0	0	0	0	0	0	0	0	0	0	0	0	0	0	0.0344828
starPep_03188	0	0.2	0	0.0333333	0.0333333	0.166667	0	0.0333333	0	0.0333333	0	0.0666667	0.1	0	0.0333333	0.1	0.166667	0	0.0333333	0	0	0	0	0	0	0	0	0	0	0	0	0	0	0	0	0	0	0	0	0	0	0	0	0	0.0344828	0.0344828	0	0	0
starPep_03189	0	0.2	0.0666667	0.0333333	0.0333333	0.166667	0	0.0333333	0	0.0333333	0	0.0333333	0.133333	0	0.0333333	0	0.2	0	0.0333333	0	0	0	0	0	0	0	0	0	0	0	0	0	0	0	0	0	0	0	0	0	0	0	0.0344828	0	0.0344828	0.0344828	0	0	0
starPep_03229	0.0333333	0.2	0.0333333	0.0333333	0	0.133333	0	0.0666667	0.1	0.0666667	0	0.0333333	0.0666667	0	0.0666667	0.0666667	0.0666667	0	0	0.0333333	0	0	0	0	0	0	0	0.0344828	0	0	0	0	0	0	0	0	0	0	0	0	0	0	0.0344828	0	0	0.0344828	0	0	0.0344828
starPep_03235	0	0.2	0.0333333	0.0333333	0	0.2	0.0333333	0.0666667	0.0666667	0.0333333	0	0.0333333	0.0333333	0	0.0666667	0.0333333	0.1	0.0333333	0	0.0333333	0	0	0	0	0	0	0	0	0	0	0	0	0	0	0	0	0	0	0	0	0	0	0.0344828	0	0	0.0344828	0	0	0.0344828
starPep_03238	0.0333333	0.2	0	0.0333333	0	0.1	0	0.0666667	0.1	0.0333333	0	0.0333333	0.0666667	0	0	0.133333	0.0333333	0.1	0.0333333	0.0333333	0	0	0	0	0	0	0	0	0	0	0	0	0	0	0	0	0	0.0344828	0	0	0	0	0	0	0	0.0344828	0	0.0344828	0.0344828
starPep_03264	0.2	0.1	0	0.0333333	0.0666667	0.2	0	0	0	0.0666667	0	0	0	0	0	0.0666667	0.0666667	0.133333	0.0333333	0.0333333	0.0689655	0.0689655	0	0	0	0	0	0	0	0	0	0	0	0	0	0.0689655	0	0	0	0	0	0	0	0	0	0.0344828	0	0	0
starPep_03315	0.0333333	0	0	0	0.1	0.0333333	0	0.0333333	0.233333	0.2	0	0	0.0333333	0	0.166667	0.0666667	0.0333333	0.0666667	0	0	0	0	0	0	0	0	0	0	0	0	0	0	0	0	0	0	0	0.0344828	0	0	0	0	0	0	0	0	0	0	0
starPep_03556	0.0666667	0.0666667	0	0	0.0666667	0.1	0	0.1	0.0333333	0.0333333	0	0	0.1	0	0.133333	0.133333	0.1	0.0666667	0	0	0	0	0	0	0	0	0	0.0344828	0	0	0	0	0	0	0.0344828	0	0	0	0	0	0	0	0	0	0	0	0	0	0
starPep_03762	0.266667	0	0	0	0	0.1	0.0666667	0	0.2	0.1	0.0333333	0	0	0	0.1	0	0.0333333	0.0666667	0.0333333	0	0.137931	0	0	0	0	0	0.0344828	0	0	0.0689655	0	0	0	0	0.0344828	0	0	0	0	0	0	0	0	0	0	0	0	0	0
starPep_03788	0.166667	0	0.1	0.0333333	0	0.1	0	0	0.0333333	0.2	0	0.0666667	0.0333333	0	0.0333333	0.1	0.0333333	0.1	0	0	0.0344828	0	0	0	0	0.0689655	0	0	0	0	0	0	0	0	0	0.0344828	0	0.0344828	0	0	0	0	0	0	0	0	0	0	0
starPep_03789	0.166667	0	0.1	0.0333333	0	0.1	0	0	0	0.2	0	0.1	0.0333333	0	0.0333333	0.1	0.0333333	0.1	0	0	0.0344828	0	0	0	0	0.0689655	0	0	0	0	0	0	0	0	0	0.0344828	0	0.0344828	0	0	0	0	0	0	0	0	0	0	0
starPep_03790	0.133333	0	0.133333	0.0666667	0	0.0666667	0	0	0	0.2	0	0.1	0.0333333	0	0.0333333	0.1	0.0333333	0.1	0	0	0.0344828	0	0	0	0	0.0344828	0	0	0	0	0	0	0	0	0	0.0344828	0	0.0344828	0	0	0	0	0	0	0	0	0	0	0
starPep_03795	0.0666667	0.1	0	0	0.0666667	0.1	0.0333333	0.0666667	0.2	0.0666667	0	0	0	0	0.0333333	0.0666667	0.166667	0.0333333	0	0	0	0	0	0	0	0	0	0	0	0	0	0	0	0	0	0.0689655	0	0	0	0	0	0	0	0	0	0.0344828	0.0344828	0	0
starPep_03803	0.0689655	0.103448	0	0	0.0689655	0.103448	0.0344828	0.0689655	0.206897	0.0689655	0	0	0	0	0.0344828	0.0344828	0.172414	0.0344828	0	0	0	0	0	0	0	0	0	0	0	0	0	0	0	0	0	0.037037	0	0	0	0	0	0	0	0	0	0.037037	0.037037	0	0
starPep_03816	0.0666667	0.2	0	0.0333333	0	0.1	0	0.1	0.0666667	0.0333333	0	0.0666667	0.0666667	0	0.0333333	0.1	0	0.0666667	0.0333333	0.0333333	0.0344828	0	0	0	0	0	0	0	0	0.0344828	0	0	0	0	0	0	0	0	0	0	0	0	0	0	0	0.0344828	0	0.0344828	0.0344828
starPep_03855	0.133333	0	0.133333	0.0333333	0	0.1	0	0	0.0333333	0.2	0	0.0666667	0.0333333	0	0.0333333	0.1	0.0333333	0.1	0	0	0.0344828	0	0	0	0	0.0689655	0	0	0	0	0	0	0	0	0	0	0	0.0344828	0	0	0	0	0	0	0	0	0	0	0
starPep_03976	0.0333333	0	0.0333333	0.2	0.0666667	0.133333	0.0333333	0	0	0.0333333	0.1	0	0	0.133333	0.1	0.1	0	0.0333333	0	0	0	0	0	0	0	0.0344828	0	0	0	0	0	0	0	0	0	0	0	0	0	0	0	0	0	0	0	0	0	0	0
starPep_03984	0.133333	0	0	0.0666667	0.0666667	0.133333	0	0.1	0.166667	0.1	0.0333333	0.1	0	0	0	0	0.0666667	0.0333333	0	0	0.0344828	0	0	0	0	0.0344828	0	0	0	0	0	0.0344828	0	0	0	0	0	0	0	0	0	0	0	0	0	0	0	0	0
starPep_03999	0.2	0.0666667	0.0333333	0	0.0333333	0.133333	0	0.0333333	0.1	0.133333	0.0666667	0.0666667	0	0.0333333	0.0333333	0.0333333	0.0333333	0	0	0	0.0689655	0	0	0	0	0	0	0	0	0.0689655	0	0	0	0.0344828	0.0344828	0	0	0	0	0	0	0	0	0	0	0	0	0	0.0344828
starPep_04039	0.0666667	0.2	0.0333333	0.0333333	0	0.0666667	0	0.1	0.0333333	0	0	0.0333333	0.0666667	0	0	0.1	0.0666667	0.133333	0.0333333	0.0333333	0	0	0	0.0344828	0	0	0	0.0344828	0	0	0	0	0	0	0	0	0	0	0	0	0.0344828	0	0	0	0	0	0	0	0
starPep_04040	0.0344828	0.206897	0	0	0	0.103448	0	0.137931	0.0689655	0	0	0.0344828	0.0689655	0	0.0344828	0.172414	0	0.0689655	0.0344828	0.0344828	0	0	0	0	0	0	0	0.037037	0	0	0	0	0	0	0	0	0	0	0	0	0	0	0	0	0	0.037037	0	0.037037	0.037037
starPep_04109	0	0.2	0.0333333	0.0333333	0	0.133333	0	0.0666667	0.133333	0.0666667	0	0	0.0666667	0	0.0333333	0.1	0.0666667	0.0333333	0	0.0333333	0	0	0	0	0	0	0	0	0	0	0	0	0	0	0	0	0	0	0	0	0	0	0	0	0	0.0344828	0	0	0.0344828
starPep_04112	0	0.2	0.0333333	0	0	0.133333	0	0.1	0.0333333	0.0333333	0	0.0333333	0.0666667	0	0	0.133333	0.0666667	0.1	0	0.0666667	0	0	0	0	0	0	0	0	0	0	0	0	0	0	0	0	0	0	0	0	0	0	0	0	0	0.0344828	0	0.0344828	0
starPep_04132	0.166667	0.0333333	0.0333333	0	0.0333333	0.166667	0.0333333	0	0.1	0.0333333	0	0.0333333	0	0	0.133333	0.0333333	0.0333333	0.1	0.0666667	0	0	0.0344828	0	0	0	0.0689655	0	0	0	0.0344828	0	0	0	0	0	0.0344828	0	0	0	0	0	0	0	0	0	0.0344828	0	0	0
starPep_04242	0.0333333	0	0.0666667	0.0666667	0.1	0.0333333	0.0666667	0.0333333	0.166667	0.0333333	0	0.0666667	0.233333	0	0	0	0	0	0.0333333	0.0666667	0	0	0	0	0	0	0.0344828	0	0	0	0	0	0	0	0	0	0	0	0	0	0	0	0	0	0	0	0	0	0
starPep_04614	0.0333333	0.133333	0	0.0666667	0	0.1	0	0.0333333	0.1	0.0666667	0	0.166667	0.0333333	0.0666667	0.0333333	0.0666667	0.0333333	0.0333333	0.0333333	0	0	0.0344828	0	0	0	0	0	0	0	0	0	0	0	0	0	0	0	0	0	0	0	0	0	0.0344828	0	0.0344828	0	0.0344828	0.0344828
starPep_04642	0	0.2	0	0	0.1	0.0333333	0	0.0666667	0	0.0333333	0	0.0333333	0.0333333	0.0333333	0.2	0	0.166667	0.0333333	0	0.0666667	0	0	0	0	0	0	0	0	0	0	0	0	0	0	0	0	0	0	0	0	0	0.0344828	0	0	0	0	0	0.0689655	0
starPep_04740	0.172414	0	0.0344828	0.0344828	0.103448	0.103448	0	0.0344828	0.0344828	0.0689655	0	0.103448	0.0689655	0.0344828	0	0.103448	0	0.0689655	0.0344828	0	0	0	0	0	0.037037	0	0	0.037037	0	0	0	0	0.0740741	0	0	0	0	0.037037	0	0	0	0	0	0	0	0	0	0	0
starPep_04749	0.0333333	0.2	0	0.0333333	0.0333333	0.233333	0	0	0.0333333	0	0.0333333	0.0333333	0.0666667	0	0.0666667	0.0666667	0	0.0333333	0	0.133333	0	0	0	0	0	0	0	0	0	0	0	0	0	0	0	0	0	0	0	0.0344828	0	0.0344828	0	0	0	0.0689655	0	0	0
starPep_04773	0.133333	0.1	0	0	0	0.1	0	0.133333	0.0333333	0	0	0.0333333	0.0333333	0	0.0333333	0.1	0.166667	0.133333	0	0	0	0.0689655	0	0	0	0	0	0.0344828	0	0	0	0	0	0	0	0	0	0.0344828	0	0	0.0344828	0	0	0	0	0	0	0.0344828	0
starPep_04864	0.133333	0	0	0.0666667	0	0.1	0	0.133333	0.2	0.0666667	0	0.0333333	0	0	0.0666667	0.133333	0.0333333	0	0.0333333	0	0	0	0	0	0	0	0	0.0689655	0.0689655	0	0	0	0	0	0	0	0	0	0	0	0	0	0	0	0	0	0	0	0
starPep_04865	0.1	0	0	0.0666667	0	0.1	0	0.133333	0.166667	0.0666667	0	0.0333333	0.0333333	0.0333333	0.0666667	0.1	0.0333333	0	0.0333333	0.0333333	0	0	0	0	0	0	0	0.0689655	0.0344828	0	0	0	0	0	0	0	0	0	0	0	0	0	0	0	0	0	0	0	0
starPep_04866	0.1	0	0	0.0666667	0	0.1	0	0.1	0.166667	0.133333	0	0.0333333	0	0	0.0666667	0.1	0.0333333	0.0333333	0.0333333	0.0333333	0	0	0	0	0	0	0	0.0689655	0.0344828	0	0	0	0	0	0	0	0	0	0	0	0	0	0	0	0	0	0	0	0
starPep_04918	0.137931	0.206897	0	0.0344828	0	0.103448	0	0.103448	0	0.0344828	0	0	0.0344828	0.0344828	0.137931	0	0.0344828	0	0.0344828	0.103448	0	0.0740741	0	0	0	0.037037	0	0	0	0	0	0	0	0	0	0	0	0	0	0	0	0.037037	0	0	0	0	0	0.0740741	0
starPep_04921	0.0666667	0.0333333	0.1	0.2	0.0666667	0.0333333	0	0.0333333	0.0333333	0.1	0	0.0666667	0.0333333	0	0.0666667	0.0333333	0.1	0	0	0.0333333	0	0	0.0344828	0	0	0	0	0	0.0344828	0	0	0	0	0	0	0	0	0	0	0	0	0	0	0	0.0344828	0	0	0	0
starPep_04922	0.0666667	0.0333333	0.1	0.2	0.0666667	0.0333333	0	0.0333333	0.0666667	0.1	0	0.0666667	0.0333333	0	0.1	0	0.0666667	0	0	0.0333333	0	0	0.0344828	0	0	0	0	0	0	0	0	0	0	0	0.0344828	0	0	0	0	0	0	0	0	0	0.0344828	0	0	0	0
starPep_04941	0.233333	0	0	0	0.1	0.0333333	0	0.0333333	0.1	0.2	0	0	0.0333333	0	0.1	0.0666667	0.0333333	0.0666667	0	0	0.0344828	0	0	0	0.0689655	0	0	0	0.0344828	0	0	0	0	0	0.0344828	0.0344828	0	0.0344828	0	0	0	0	0	0	0	0	0	0	0
starPep_05057	0.1	0.1	0	0	0	0.1	0	0.0666667	0.233333	0.0666667	0	0.0333333	0	0	0	0.0666667	0.166667	0.0666667	0	0	0	0	0	0	0	0	0	0	0	0	0	0	0	0	0	0.0689655	0.0344828	0	0	0	0	0	0	0	0	0.0344828	0	0	0.0344828
starPep_05094	0.0666667	0.2	0	0.0333333	0	0.0666667	0	0.0666667	0.0333333	0.0666667	0	0.0666667	0.0666667	0	0	0.1	0.0666667	0.1	0.0333333	0.0333333	0	0	0	0.0344828	0	0	0	0	0	0.0344828	0	0	0	0	0	0	0	0	0	0	0.0344828	0	0	0	0	0	0	0	0
starPep_05095	0.0666667	0.2	0	0.0333333	0	0.0666667	0	0.0666667	0	0.0666667	0	0.1	0.0666667	0	0	0.1	0.0666667	0.1	0.0333333	0.0333333	0	0	0	0.0344828	0	0	0	0	0	0.0344828	0	0	0	0	0	0	0	0	0	0	0.0344828	0	0	0	0	0	0	0	0
starPep_05101	0	0.2	0	0.0333333	0	0.0666667	0	0.0666667	0.1	0.0333333	0	0.0333333	0.0666667	0	0	0.166667	0.0333333	0.133333	0.0333333	0.0333333	0	0	0	0	0	0	0	0	0	0	0	0	0	0	0	0	0	0	0	0	0	0	0	0.0344828	0	0	0	0.0344828	0.0344828
starPep_05105	0.0333333	0.2	0	0.0333333	0	0.1	0	0.133333	0.0666667	0	0	0.0666667	0.0666667	0	0.0333333	0.133333	0	0.0666667	0.0333333	0.0333333	0	0	0	0	0	0	0	0.0344828	0	0	0	0	0	0	0	0	0	0	0	0	0	0	0	0	0	0.0344828	0	0.0344828	0.0344828
starPep_05106	0.0333333	0.2	0	0.0333333	0	0.1	0	0.133333	0.0666667	0	0	0.0333333	0.0666667	0	0.0333333	0.166667	0	0.0666667	0.0333333	0.0333333	0	0	0	0	0	0	0	0.0344828	0	0	0	0	0	0	0	0	0	0	0	0	0	0	0	0	0	0.0344828	0	0.0344828	0.0344828
starPep_05107	0.0333333	0.2	0	0.0333333	0	0.1	0	0.0666667	0.1	0	0	0.0666667	0.0666667	0	0	0.133333	0.0333333	0.1	0.0333333	0.0333333	0	0	0	0	0	0	0	0	0	0	0	0	0	0	0	0	0	0.0344828	0	0	0	0	0	0	0	0.0344828	0	0.0344828	0.0344828
starPep_05108	0.0333333	0.2	0	0.0333333	0	0.1	0	0.1	0.0666667	0.0333333	0	0.0333333	0.0666667	0	0.0333333	0.133333	0.0333333	0.0666667	0.0333333	0.0333333	0	0	0	0	0	0	0	0.0344828	0	0	0	0	0	0	0	0	0	0	0	0	0	0	0	0	0	0.0344828	0	0	0.0344828
starPep_05109	0.0333333	0.2	0	0.0333333	0	0.1	0	0.0666667	0.0666667	0.0333333	0	0.0333333	0.0666667	0	0.0333333	0.133333	0.0333333	0.1	0.0333333	0.0333333	0	0	0	0	0	0	0	0	0	0	0	0	0	0	0	0	0	0.0344828	0	0	0	0	0	0	0	0.0344828	0	0	0.0344828
starPep_05110	0.0666667	0.2	0	0.0333333	0	0.0666667	0	0.1	0.1	0.0333333	0	0.0333333	0.0666667	0	0	0.1	0.0666667	0.0666667	0.0333333	0.0333333	0	0	0	0	0	0.0344828	0	0	0	0.0344828	0	0	0	0	0	0	0	0	0	0	0	0	0	0	0	0.0344828	0	0	0.0689655
starPep_05111	0.0333333	0.2	0	0.0333333	0	0.1	0	0.1	0.0666667	0.0333333	0	0.0333333	0.0666667	0	0.0333333	0.133333	0.0333333	0.0666667	0	0.0666667	0	0	0	0	0	0	0	0.0344828	0	0	0	0	0	0	0	0	0	0	0	0	0	0	0	0	0	0.0344828	0	0	0.0344828
starPep_05112	0.0333333	0.2	0	0.0333333	0	0.1	0	0.0666667	0.0666667	0.0333333	0	0.0333333	0.0666667	0	0.0333333	0.133333	0.0333333	0.1	0	0.0666667	0	0	0	0	0	0	0	0	0	0	0	0	0	0	0	0	0	0.0344828	0	0	0	0	0	0	0	0.0344828	0	0	0.0344828
starPep_05113	0	0.2	0.0333333	0.0333333	0.0333333	0.133333	0	0	0	0.0333333	0	0.0666667	0.1	0	0.0333333	0	0.2	0.0666667	0.0333333	0.0333333	0	0	0	0	0	0	0	0	0	0	0	0	0	0	0	0	0	0	0	0	0	0	0.0344828	0	0.0344828	0.0344828	0	0	0
starPep_05325	0.333333	0	0	0	0.333333	0	0	0	0.333333	0	0	0	0	0	0	0	0	0	0	0	0	0	0	0	0.310345	0	0	0	0	0	0	0	0	0	0	0	0	0	0	0	0	0	0	0	0	0	0	0	0
starPep_05431	0.0666667	0.0666667	0	0.0666667	0.1	0.1	0.0666667	0	0.0333333	0.133333	0	0.0333333	0.0333333	0.0333333	0.0333333	0.0333333	0.0333333	0.1	0	0.0666667	0	0	0	0	0	0	0	0	0	0.0344828	0	0	0	0	0	0	0	0	0	0	0	0	0	0	0	0.0689655	0	0	0
starPep_05432	0.0333333	0.0666667	0	0.0666667	0.1	0.1	0.0666667	0	0.0333333	0.133333	0	0.0333333	0.0333333	0.0333333	0.0333333	0.0333333	0.0666667	0.1	0	0.0666667	0	0	0	0	0	0	0	0	0	0.0344828	0	0	0	0	0	0	0	0	0	0	0	0	0	0	0	0.0689655	0	0	0
starPep_05611	0.1	0.0666667	0.0666667	0	0.0666667	0.166667	0	0.0666667	0.166667	0.133333	0.0333333	0.0333333	0	0	0	0.0333333	0.0333333	0.0333333	0	0	0.0344828	0	0	0	0	0.0344828	0	0	0.0344828	0	0	0	0	0	0	0	0	0	0	0	0	0	0	0	0	0	0	0	0.0344828
starPep_05662	0.1	0	0.0333333	0	0	0.1	0	0.0666667	0.166667	0.166667	0	0.0333333	0.0333333	0.0666667	0.0333333	0.1	0	0.0333333	0	0.0666667	0	0	0	0	0	0.0344828	0	0.0344828	0.0344828	0	0	0	0	0	0	0	0	0	0	0	0	0	0	0	0	0	0	0	0
starPep_05737	0	0.2	0	0.0333333	0.0333333	0.1	0	0.0666667	0.0666667	0.0333333	0	0.1	0.0666667	0	0	0.0666667	0.0666667	0.133333	0	0.0333333	0	0	0	0	0	0	0	0	0	0	0	0	0	0	0	0	0	0	0	0	0	0	0	0	0	0.0344828	0	0.0344828	0.0344828
starPep_05815	0	0.2	0	0.0333333	0	0.133333	0	0.0666667	0.133333	0.0666667	0	0.0333333	0.0666667	0	0.0333333	0.1	0.0666667	0.0333333	0	0.0333333	0	0	0	0	0	0	0	0	0	0	0	0	0	0	0	0	0	0	0	0	0	0	0	0	0	0.0344828	0	0	0.0344828
starPep_05853	0.1	0	0	0.0333333	0	0.1	0.0666667	0.0666667	0.133333	0.133333	0	0	0	0.0333333	0.233333	0	0	0.0333333	0.0666667	0	0	0	0	0	0	0	0	0	0	0.0689655	0	0	0	0	0.0344828	0	0	0	0	0	0	0	0	0	0	0	0	0	0
starPep_05858	0.0714286	0	0	0	0.0357143	0.214286	0.0357143	0.0714286	0.178571	0.0714286	0	0.0357143	0	0	0.107143	0	0	0.142857	0	0.0357143	0	0	0	0	0	0.04	0	0	0	0	0	0	0	0	0	0	0	0	0	0	0	0	0	0	0	0	0	0	0
starPep_05867	0.133333	0	0.0333333	0.1	0.0666667	0.1	0.0333333	0.0333333	0.0666667	0.0666667	0	0	0	0.0333333	0.0333333	0.1	0.0666667	0.0666667	0.0333333	0.0333333	0.0344828	0	0	0.0344828	0	0	0	0	0.0344828	0	0	0	0	0	0	0	0	0	0.0344828	0	0	0	0	0	0	0	0	0	0
starPep_06132	0.0666667	0.0666667	0.0333333	0.0333333	0.0333333	0.166667	0	0.1	0.133333	0.0666667	0	0.0666667	0.0333333	0	0.0333333	0.0333333	0	0.1	0.0333333	0	0	0	0	0	0	0.0689655	0	0	0	0	0	0	0	0	0	0	0	0	0	0	0	0	0	0	0	0	0	0	0.0344828
starPep_06151	0.0666667	0.166667	0.0333333	0.0333333	0	0.1	0.0666667	0.0333333	0.0666667	0.0666667	0	0.1	0.0333333	0	0	0.0666667	0.0666667	0	0.0666667	0.0333333	0	0	0	0	0	0.0344828	0	0	0	0	0	0	0	0	0	0	0	0	0	0	0	0	0	0	0	0	0.0344828	0	0
starPep_06153	0.1	0.166667	0	0.0333333	0	0.1	0.0666667	0.0333333	0.0666667	0.0666667	0	0.133333	0	0	0	0.1	0.0333333	0.0333333	0.0666667	0	0.0344828	0	0	0	0	0.0344828	0	0	0	0	0	0	0	0	0	0.0344828	0	0	0	0	0.0344828	0	0	0	0	0	0.0344828	0	0
starPep_06174	0.133333	0	0	0	0.1	0.0333333	0	0.0333333	0.166667	0.2	0	0	0.0333333	0	0.133333	0.0666667	0.0333333	0.0666667	0	0	0.0344828	0	0	0	0	0	0	0	0	0	0	0	0	0	0.0344828	0.0344828	0	0.0344828	0	0	0	0	0	0	0	0	0	0	0
starPep_06185	0	0	0	0	0.333333	0	0	0	0.666667	0	0	0	0	0	0	0	0	0	0	0	0	0	0	0	0	0	0	0	0	0	0	0	0	0	0	0	0	0	0	0	0	0	0	0	0	0	0	0	0
starPep_06272	0.0666667	0	0	0	0.0333333	0.1	0	0.0666667	0.233333	0.266667	0	0	0.0333333	0	0	0	0.1	0.1	0	0	0	0	0	0	0	0	0	0	0	0.0344828	0	0	0	0	0	0	0	0.0344828	0	0	0	0	0	0	0	0	0	0	0
starPep_06279	0.1	0	0	0.0333333	0	0.1	0.0666667	0.0666667	0.133333	0.133333	0	0	0	0.0333333	0.233333	0	0	0.0333333	0.0666667	0	0	0	0	0	0	0	0	0	0	0.0689655	0	0	0	0	0.0344828	0	0	0	0	0	0	0	0	0	0	0	0	0	0
starPep_06579	0.0333333	0	0	0	0.1	0.0333333	0	0.0333333	0.233333	0.2	0	0	0.0333333	0	0.166667	0.0666667	0.0333333	0.0666667	0	0	0	0	0	0	0	0	0	0	0.0344828	0	0	0	0	0	0	0	0	0	0	0	0	0	0	0	0	0	0	0	0
starPep_06681	0.1	0	0.1	0	0	0	0.0333333	0	0.1	0.266667	0	0	0	0.0333333	0.233333	0.0333333	0	0.0666667	0	0.0333333	0	0	0.0344828	0	0	0	0	0	0	0	0	0	0	0	0	0.0344828	0	0.0344828	0	0	0	0	0	0	0	0	0	0	0
starPep_07463	0.0666667	0.0333333	0	0.0333333	0.0333333	0.133333	0	0.233333	0	0.133333	0	0.0333333	0.0333333	0	0.2	0	0	0.0333333	0	0.0333333	0	0	0	0	0	0.0344828	0	0	0	0	0	0	0	0	0	0	0	0.0344828	0	0	0	0	0	0	0	0	0	0.0344828	0
starPep_07710	0.1	0	0.0333333	0.0333333	0.0666667	0.2	0	0.0333333	0.133333	0.133333	0.0333333	0	0	0.0333333	0	0.0666667	0.0333333	0.1	0	0	0	0	0.0344828	0	0	0	0	0	0	0	0	0	0	0	0	0	0.0344828	0	0	0	0	0	0	0	0	0	0	0	0
starPep_07746	0.2	0	0.0333333	0.0333333	0	0.1	0	0.0666667	0.0333333	0.1	0.0333333	0.0666667	0	0.0666667	0.0333333	0.0666667	0.1	0.0666667	0	0	0.0689655	0	0	0	0	0.0344828	0	0.0344828	0.0344828	0.0344828	0	0	0	0	0	0	0	0	0	0	0	0	0	0	0	0	0	0	0
starPep_07774	0.166667	0.0666667	0.1	0	0	0.1	0.0666667	0.0666667	0	0	0.0333333	0.0333333	0.0333333	0.1	0.0333333	0.1	0.0333333	0.0333333	0	0.0333333	0	0.0344828	0	0	0	0	0	0.0344828	0	0	0	0	0	0.0344828	0	0.0344828	0	0	0	0.0344828	0	0	0	0	0	0	0.0344828	0.0344828	0
starPep_07918	0.133333	0	0.0666667	0	0.0666667	0	0.0666667	0	0.0333333	0.166667	0	0.0333333	0.0666667	0	0	0.133333	0.1	0.133333	0	0	0	0	0	0	0	0	0	0	0	0	0	0.0344828	0	0	0	0.0689655	0	0.0344828	0	0	0	0	0	0	0	0	0	0	0
starPep_07948	0.4	0.0333333	0	0.0666667	0	0	0.0333333	0	0.233333	0.2	0	0	0	0	0	0	0	0	0.0333333	0	0	0.0344828	0	0	0	0	0	0	0.206897	0.137931	0	0	0	0	0	0	0	0	0	0	0	0	0	0.0344828	0	0	0	0	0
starPep_08197	0.166667	0.2	0	0.0333333	0.0333333	0.1	0	0.0666667	0	0.0333333	0	0	0.0333333	0.0333333	0.133333	0	0.0333333	0	0.0333333	0.1	0	0.0689655	0	0	0.0344828	0.0344828	0	0	0	0	0	0	0.0344828	0	0	0	0	0	0	0	0	0.0344828	0	0	0	0	0	0.0689655	0
starPep_08198	0.233333	0.2	0	0.0333333	0.0333333	0.1	0	0.1	0	0.0333333	0	0	0.0333333	0.0333333	0.0333333	0	0.0333333	0	0.0333333	0.1	0.0344828	0.0689655	0	0	0.0344828	0.0344828	0	0	0	0.0344828	0	0	0	0	0	0	0	0	0	0.0344828	0	0.0344828	0	0	0	0	0	0.0689655	0
starPep_08199	0.266667	0.2	0	0.0333333	0	0.1	0	0.0666667	0	0	0	0	0.0333333	0.0333333	0.133333	0	0.0333333	0	0.0333333	0.0666667	0.0344828	0.103448	0	0	0	0.0689655	0	0	0	0	0	0	0	0	0	0	0	0	0.0344828	0.0344828	0.0344828	0.0344828	0	0	0	0	0	0.0344828	0
starPep_08200	0.2	0.2	0	0.0333333	0	0.1	0	0.1	0	0.0333333	0	0	0.0333333	0.0333333	0.133333	0	0.0333333	0	0.0333333	0.0666667	0.0344828	0.103448	0	0	0	0.0689655	0	0	0	0	0	0	0	0	0	0	0	0	0	0	0	0.0344828	0	0	0	0	0	0.0689655	0
starPep_08201	0.166667	0.2	0	0.0333333	0.0333333	0.1	0	0.1	0	0.0333333	0	0	0.0333333	0.0333333	0.133333	0	0.0333333	0	0.0333333	0.0666667	0	0.0689655	0	0	0.0344828	0.0689655	0	0	0	0	0	0	0	0	0	0	0	0	0	0	0	0.0344828	0	0	0	0	0	0.0689655	0
starPep_08202	0.166667	0.2	0	0.0333333	0.0333333	0.0666667	0	0.1	0	0.0333333	0	0	0.0333333	0.0333333	0.133333	0	0.0333333	0	0.0333333	0.1	0	0.0689655	0	0	0.0344828	0.0344828	0	0	0	0	0	0	0	0	0	0	0.0344828	0	0	0	0	0.0344828	0	0	0	0	0	0.0689655	0
starPep_08203	0.2	0.2	0	0.0333333	0.0333333	0.1	0	0.0666667	0	0	0	0	0.0333333	0.0333333	0.133333	0	0.0333333	0	0.0333333	0.1	0	0.0689655	0	0	0.0344828	0.0344828	0	0	0	0	0	0	0	0	0	0	0	0	0.0344828	0.0344828	0.0344828	0.0344828	0	0	0	0	0	0.0344828	0
starPep_08204	0.166667	0.2	0	0.0333333	0.0333333	0.1	0	0.0666667	0	0.0333333	0	0	0.0333333	0.0333333	0.133333	0	0.0333333	0	0.0333333	0.1	0	0.0689655	0	0	0.0344828	0.0344828	0	0	0	0	0	0	0	0	0	0	0	0	0	0.0344828	0.0344828	0.0344828	0	0	0	0	0	0.0344828	0
starPep_08205	0.166667	0.2	0	0.0333333	0.0333333	0.1	0	0.1	0	0.0333333	0	0	0.0333333	0.0333333	0.133333	0	0.0333333	0	0.0333333	0.0666667	0	0.0689655	0	0	0.0344828	0.0344828	0	0	0	0	0	0	0	0.0344828	0	0	0	0	0	0	0	0.0344828	0	0	0	0	0	0.0689655	0
starPep_08206	0.166667	0.2	0	0.0333333	0.0333333	0.1	0	0.1	0	0.0333333	0	0	0.0333333	0	0.133333	0	0.0333333	0	0.0333333	0.1	0	0.0689655	0	0	0.0344828	0.0689655	0	0	0	0	0	0	0	0	0	0	0	0	0	0	0	0.0344828	0	0	0	0	0	0.0689655	0
starPep_08207	0.166667	0.2	0	0.0333333	0.0333333	0.1	0	0.1	0	0.0333333	0	0	0.0333333	0.0333333	0.1	0	0.0333333	0	0.0333333	0.1	0	0.0689655	0	0	0.0344828	0.0344828	0	0	0	0.0344828	0	0	0	0	0	0	0	0	0	0	0	0.0344828	0	0	0	0	0	0.0689655	0
starPep_08208	0.166667	0.2	0	0.0333333	0.0333333	0.1	0	0.1	0	0.0333333	0	0	0.0333333	0.0333333	0.133333	0	0.0333333	0	0	0.1	0.0344828	0.0689655	0	0	0.0344828	0.0344828	0	0	0	0	0	0	0	0	0	0	0	0	0	0	0	0.0344828	0	0	0	0	0	0.0689655	0
starPep_08209	0.166667	0.2	0	0.0333333	0	0.1	0	0.1	0	0.0333333	0	0	0.0333333	0.0333333	0.133333	0	0.0333333	0	0.0333333	0.1	0.0344828	0.103448	0	0	0	0.0344828	0	0	0	0	0	0	0	0	0	0	0	0	0	0	0	0.0344828	0	0	0	0	0	0.0689655	0
starPep_08306	0.0666667	0.0666667	0	0	0	0.0333333	0	0.0666667	0.133333	0.133333	0	0.1	0	0.133333	0.133333	0.0666667	0.0333333	0.0333333	0	0	0	0	0	0	0	0	0	0.0344828	0	0.0344828	0	0	0	0	0	0	0	0	0	0	0	0	0	0	0	0	0	0	0.0344828
starPep_08360	0.133333	0	0.0333333	0.0666667	0.0333333	0.1	0	0.0666667	0.1	0.166667	0	0	0	0.0333333	0.0333333	0.0666667	0.0666667	0.1	0	0	0	0	0	0	0	0.0689655	0	0	0	0.0344828	0	0	0	0	0	0.0344828	0	0	0	0	0	0	0	0	0	0	0	0	0
starPep_08375	0.2	0.0666667	0	0	0	0.133333	0.133333	0	0.0666667	0.266667	0	0.0666667	0	0	0	0	0	0.0666667	0	0	0.0344828	0	0	0	0	0	0	0	0.0689655	0.0689655	0	0	0	0	0	0	0	0	0	0	0.0689655	0	0	0	0	0	0	0	0
starPep_08446	0.0333333	0.2	0	0	0	0.0666667	0	0.0333333	0	0.0333333	0.0666667	0.0666667	0.133333	0.0333333	0	0.0666667	0.166667	0.0333333	0.0333333	0.0333333	0	0	0	0	0	0	0	0	0	0	0	0	0.0344828	0	0	0	0	0	0	0	0	0.0344828	0	0	0	0.0344828	0	0	0
starPep_08450	0.1	0	0	0.333333	0	0	0.0333333	0.0333333	0	0.133333	0	0.0333333	0.0333333	0.1	0.133333	0	0	0.0333333	0	0.0333333	0	0	0	0.0689655	0	0	0	0	0	0	0	0	0	0.0344828	0	0	0	0	0	0	0	0	0	0	0	0	0	0	0
starPep_08478	0.2	0	0	0	0	0	0.0333333	0	0.2	0.1	0	0.0333333	0	0.166667	0.0333333	0.233333	0	0	0	0	0	0	0	0	0	0	0	0	0	0	0	0	0	0	0	0.206897	0	0	0	0	0	0	0	0	0	0	0	0	0
starPep_08560	0.0333333	0.0333333	0.0666667	0.0333333	0.0666667	0	0.0333333	0	0.0666667	0.0333333	0.0333333	0	0.1	0	0.133333	0.0333333	0.2	0.133333	0	0	0	0	0	0	0	0	0	0	0	0	0	0	0	0	0	0	0	0.0344828	0	0	0	0	0	0	0	0	0	0	0
starPep_08589	0	0.0666667	0	0.0666667	0.0333333	0.0666667	0.0333333	0.0666667	0	0.166667	0	0.1	0.0666667	0.0333333	0.0666667	0.0666667	0.0666667	0.0666667	0.0333333	0	0	0	0	0	0	0	0	0	0	0	0	0	0	0	0	0	0	0	0	0	0	0.0344828	0	0	0.0344828	0	0	0	0
starPep_08611	0.133333	0.0333333	0.0333333	0.166667	0.0666667	0	0	0.0333333	0.0333333	0.1	0.0333333	0	0.0333333	0.166667	0.0666667	0.0333333	0	0.0333333	0.0333333	0	0	0	0	0.0344828	0.0344828	0	0	0	0	0	0	0	0	0.0344828	0.0344828	0	0	0	0	0	0	0	0	0.0344828	0	0	0	0	0
starPep_08653	0.0333333	0.2	0	0.0333333	0.0333333	0.0666667	0	0.0666667	0.1	0.0666667	0	0.0333333	0.0666667	0	0	0.133333	0.0333333	0.1	0	0.0333333	0	0	0	0	0	0	0	0	0	0.0344828	0	0	0	0	0	0	0	0	0	0	0	0	0	0	0	0.0344828	0	0	0.0344828
starPep_08655	0	0.2	0.0333333	0.0333333	0	0.133333	0	0.1	0.0333333	0.0333333	0	0.0333333	0.0666667	0	0	0.1	0.0666667	0.1	0	0.0666667	0	0	0	0	0	0	0	0	0	0	0	0	0	0	0	0	0	0	0	0	0	0	0	0	0	0.0344828	0	0.0344828	0
starPep_08662	0	0.2	0	0.0333333	0	0.166667	0	0	0	0.0333333	0	0.1	0.1	0	0.0333333	0.0333333	0.166667	0.1	0.0333333	0	0	0	0	0	0	0	0	0	0	0	0	0	0	0	0	0	0	0	0	0	0	0	0	0	0	0.0344828	0	0	0
starPep_08855	0	0.0333333	0	0.0666667	0.0333333	0.0666667	0.0333333	0.0666667	0	0.133333	0	0.1	0.133333	0.0333333	0.1	0.0333333	0.0666667	0.0666667	0.0333333	0	0	0	0	0	0	0	0	0	0	0	0	0	0	0	0	0	0	0	0	0	0	0	0	0	0	0	0	0	0
starPep_08873	0.0666667	0.2	0	0.0333333	0	0.1	0	0.1	0.0666667	0.0333333	0	0.0666667	0.0666667	0	0.0333333	0.1	0	0.0666667	0.0333333	0.0333333	0.0344828	0	0	0	0	0	0	0	0	0.0344828	0	0	0	0	0	0	0	0	0	0	0	0	0	0	0	0.0344828	0	0.0344828	0.0344828
starPep_08925	0	0.0333333	0	0	0	0.0666667	0	0.0666667	0.1	0.0333333	0	0.0333333	0.0333333	0.0333333	0.433333	0.0666667	0.0333333	0.0333333	0.0333333	0	0	0	0	0	0	0	0	0	0	0	0	0	0	0	0	0	0	0	0	0	0	0	0	0	0	0	0	0	0
starPep_08998	0.2	0.2	0.0333333	0.0333333	0.0333333	0.1	0	0.1	0	0.0333333	0	0	0.0333333	0.0333333	0.0333333	0	0.0333333	0	0.0333333	0.1	0.0344828	0.0344828	0	0	0.0344828	0.0344828	0	0	0	0.0344828	0	0	0	0	0	0	0	0	0	0.0344828	0	0.0344828	0	0	0	0	0	0.0689655	0
starPep_08999	0.1	0.2	0.0333333	0.0333333	0.0333333	0.1	0	0.1	0.1	0.0333333	0	0	0.0333333	0.0333333	0.0333333	0	0.0333333	0	0.0333333	0.1	0	0.0344828	0	0	0.0344828	0.0344828	0	0	0	0	0	0	0	0	0	0	0	0	0	0	0	0.0344828	0	0	0	0	0	0.0689655	0
starPep_09001	0.0333333	0.2	0.166667	0.0333333	0.0333333	0.1	0	0	0.0666667	0.1	0	0.0333333	0	0	0.0333333	0.0333333	0.0333333	0.0333333	0.0666667	0.0333333	0	0	0.0344828	0	0	0	0	0	0	0	0	0	0	0	0	0	0	0	0	0	0	0.0344828	0.0344828	0.0344828	0	0.0344828	0	0	0.0344828
starPep_09023	0.133333	0.0666667	0.0666667	0.0333333	0	0.1	0	0	0	0.166667	0.0333333	0	0.133333	0.0333333	0.0666667	0.0666667	0.0666667	0.0333333	0	0	0.0689655	0	0	0	0	0.0344828	0	0	0	0	0	0	0	0	0.0344828	0	0	0	0	0	0.0344828	0	0	0	0	0	0	0	0
starPep_09114	0.166667	0	0.0333333	0.133333	0	0	0.0666667	0.0333333	0	0.233333	0	0	0.0333333	0.1	0.1	0.0333333	0.0333333	0.0333333	0	0	0	0	0	0.0344828	0	0	0	0	0	0.0344828	0	0	0	0	0.0689655	0	0	0	0	0	0	0	0	0	0	0	0	0	0
starPep_09161	0.133333	0	0.0666667	0.0333333	0.1	0.0333333	0	0.0333333	0.133333	0.0666667	0	0.0666667	0	0	0.0333333	0.1	0.1	0.0666667	0	0.0333333	0.0344828	0	0	0	0.0344828	0	0	0	0	0	0	0.0344828	0	0	0	0.0344828	0	0	0	0	0	0	0	0	0	0	0	0	0
starPep_09200	0.0666667	0.0333333	0.1	0.166667	0	0.2	0	0	0.0333333	0.0333333	0	0	0.2	0	0.0666667	0.0666667	0	0.0333333	0	0	0	0	0	0	0	0.0344828	0	0	0.0344828	0	0	0	0	0	0	0	0	0	0	0	0	0	0	0	0	0.0344828	0	0	0
starPep_09217	0.0666667	0	0.0333333	0.366667	0	0.0333333	0	0.0666667	0.266667	0.0333333	0	0.0333333	0	0.0333333	0.0333333	0	0.0333333	0	0	0	0	0	0	0.0344828	0	0	0	0	0.0344828	0	0	0	0	0	0	0	0	0	0	0	0	0	0	0	0	0	0	0	0
starPep_09239	0.0666667	0	0.0666667	0.1	0.0333333	0.133333	0	0.0666667	0.1	0.166667	0	0	0	0	0.0333333	0.0666667	0.0666667	0.1	0	0	0	0	0	0	0	0.0344828	0	0	0	0	0	0	0	0	0	0.0344828	0	0	0	0	0	0	0	0	0	0	0	0	0
starPep_09250	0	0.0333333	0.133333	0.1	0.1	0.1	0	0	0	0.1	0.0333333	0.0333333	0.1	0	0.0333333	0.1	0.1	0.0333333	0	0	0	0	0	0	0	0	0	0	0	0	0	0	0	0	0	0	0	0	0	0	0	0	0	0	0	0	0	0	0
starPep_09315	0	0	0.0333333	0.233333	0	0	0.0333333	0.1	0.0333333	0.0666667	0	0.133333	0	0.133333	0.0333333	0.1	0.0333333	0	0.0333333	0.0333333	0	0	0	0	0	0	0	0	0	0	0	0	0	0	0	0	0	0	0	0	0	0	0	0	0	0	0	0	0
starPep_09587	0.1	0	0.0666667	0.1	0.0666667	0	0	0.0666667	0	0.1	0	0.1	0	0.1	0.0333333	0.166667	0	0.1	0	0	0	0	0	0.0344828	0	0	0	0	0	0.0689655	0	0	0	0	0	0	0	0	0	0	0	0	0	0	0	0	0	0	0
starPep_09680	0.0666667	0.2	0.0333333	0	0	0.2	0.0333333	0	0.0333333	0	0	0.0333333	0.2	0	0.0666667	0.0333333	0	0.0333333	0	0.0666667	0.0344828	0.0344828	0	0	0	0	0	0	0	0	0	0	0	0	0	0	0	0	0	0	0	0.0344828	0.0344828	0	0	0.0689655	0.0344828	0	0.0344828
starPep_09806	0.0666667	0.2	0	0.0333333	0	0.133333	0	0.133333	0.0333333	0	0	0.0666667	0.0333333	0	0.0333333	0.133333	0	0.0666667	0.0333333	0.0333333	0.0344828	0	0	0	0	0	0	0.0344828	0	0	0	0	0	0	0	0	0	0	0	0	0	0	0	0	0	0.0344828	0	0	0
starPep_09837	0.0666667	0	0.0666667	0.1	0	0.0333333	0	0.133333	0.0666667	0.133333	0	0.166667	0	0.0333333	0.0333333	0.0666667	0	0.1	0	0	0	0	0	0	0	0	0	0	0.0344828	0	0	0	0	0	0	0.0344828	0	0	0	0	0	0	0	0	0	0	0	0	0
starPep_09842	0	0.2	0.0333333	0.0333333	0.0333333	0.1	0	0.1	0.0666667	0.0333333	0	0	0.0666667	0	0	0.166667	0	0.133333	0	0.0333333	0	0	0	0	0	0	0	0	0	0	0	0	0	0	0	0	0	0	0	0	0	0	0	0	0	0.0344828	0	0.0344828	0.0344828
starPep_09843	0	0.2	0	0.0333333	0.0333333	0.1	0	0.133333	0.0666667	0	0	0.0666667	0.0666667	0	0.0333333	0.1	0.0333333	0.1	0	0.0333333	0	0	0	0	0	0	0	0	0	0	0	0	0	0	0	0	0	0	0	0	0	0	0	0	0	0.0344828	0	0.0344828	0.0344828
starPep_09844	0.0333333	0.2	0	0.0333333	0.0333333	0.133333	0	0.133333	0.0666667	0	0	0.0333333	0.0666667	0	0.0333333	0.1	0.0333333	0.0666667	0	0.0333333	0	0	0	0	0	0.0344828	0	0	0	0	0	0	0	0	0	0	0	0	0	0	0	0	0	0	0	0.0344828	0	0.0344828	0.0344828
starPep_09845	0.0333333	0.2	0	0.0333333	0.0333333	0.1	0	0.1	0.0666667	0.0333333	0	0.0333333	0.0666667	0	0.0333333	0.133333	0.0333333	0.0666667	0	0.0333333	0	0	0	0	0	0	0	0.0344828	0	0	0	0	0	0	0	0	0	0	0	0	0	0	0	0	0	0.0344828	0	0	0.0344828
starPep_09846	0.0357143	0.214286	0	0.0357143	0	0.107143	0	0.142857	0	0	0	0.0357143	0.0714286	0	0.0357143	0.178571	0	0.0714286	0.0357143	0.0357143	0	0	0	0	0	0	0	0.04	0	0	0	0	0	0	0	0	0	0	0	0	0	0	0	0	0	0.04	0	0.04	0
starPep_09880	0.0333333	0.0666667	0.0333333	0	0.0666667	0.1	0	0	0.0666667	0.133333	0	0.0666667	0.1	0	0	0.0666667	0.1	0.1	0	0.0666667	0	0	0	0	0.0344828	0	0	0	0	0	0	0	0	0	0	0	0	0	0	0	0	0	0	0	0	0	0	0	0
starPep_09903	0.166667	0	0.0333333	0.0333333	0.0333333	0.0666667	0	0.0666667	0.166667	0.1	0.0333333	0.0666667	0.0666667	0.0666667	0	0.0333333	0	0.0666667	0	0	0.0344828	0	0	0	0	0.0344828	0	0	0.0344828	0	0	0	0	0	0	0	0	0.0689655	0	0	0	0	0	0	0	0	0	0	0
starPep_09937	0	0.2	0.0333333	0.0333333	0.0333333	0.1	0	0.0666667	0.0666667	0.0333333	0	0.0666667	0.0666667	0	0	0.0666667	0.0666667	0.133333	0	0.0333333	0	0	0	0	0	0	0	0	0	0	0	0	0	0	0	0	0	0	0	0	0	0	0	0	0	0.0344828	0	0.0344828	0.0344828
starPep_09994	0.2	0	0.0333333	0.0333333	0.0333333	0.0666667	0	0.0333333	0	0	0	0.0666667	0.0333333	0.0666667	0.0666667	0.0666667	0.133333	0.133333	0.0333333	0	0	0	0.0344828	0	0	0	0	0.0344828	0	0	0	0	0	0	0.0344828	0	0.0689655	0.0344828	0	0	0	0	0	0	0	0	0	0	0
starPep_10082	0	0.2	0.0333333	0.0333333	0	0.1	0	0	0.0666667	0.133333	0	0.0333333	0.0333333	0.0333333	0.0333333	0.1	0.1	0.0666667	0	0.0333333	0	0	0	0	0	0	0	0	0	0	0	0	0	0	0	0	0	0	0	0	0	0	0	0	0	0.0344828	0	0	0
starPep_10093	0	0.2	0.0333333	0.0333333	0.0333333	0.0666667	0	0.1	0.166667	0	0	0.0666667	0.0666667	0	0.0333333	0.0666667	0	0.1	0	0.0333333	0	0	0	0	0	0	0	0	0	0	0	0	0	0	0	0	0	0	0	0	0	0	0	0	0	0.0344828	0	0.0344828	0.0344828
starPep_10123	0.0666667	0	0.0333333	0	0.0333333	0.166667	0.0666667	0	0.0333333	0.133333	0	0.1	0.0333333	0	0.0333333	0.133333	0.0666667	0.0333333	0.0333333	0.0333333	0	0	0	0	0	0.0344828	0	0	0	0	0	0	0	0	0	0	0	0.0344828	0	0	0	0	0	0	0	0	0	0	0
starPep_10152	0.1	0	0.133333	0.2	0.0333333	0	0.0666667	0	0	0.0333333	0.0333333	0.0666667	0.1	0.0666667	0.0333333	0.0666667	0.0666667	0	0	0	0	0	0	0	0	0	0.0344828	0	0	0.0344828	0	0	0	0	0	0.0344828	0	0	0	0	0	0	0	0	0	0	0	0	0
starPep_10155	0.1	0	0.133333	0.166667	0.0333333	0	0.0333333	0.0333333	0	0.0333333	0	0.0666667	0.133333	0.1	0.0333333	0.0666667	0.0666667	0	0	0	0	0	0	0	0	0	0	0	0	0	0	0	0.0344828	0	0.0344828	0.0344828	0	0	0	0	0	0	0	0	0	0	0	0	0
starPep_10547	0.0333333	0	0	0	0.166667	0.0333333	0	0.0666667	0.333333	0.0333333	0	0.0333333	0.0666667	0	0.0666667	0.0666667	0	0.1	0	0	0	0	0	0	0	0	0	0	0.0344828	0	0	0	0	0	0	0	0	0	0	0	0	0	0	0	0	0	0	0	0
starPep_10866	0	0.0666667	0.0333333	0	0.0333333	0.166667	0.0333333	0.0333333	0.1	0.0666667	0.0666667	0	0	0.0333333	0.133333	0.166667	0	0.0666667	0	0	0	0	0	0	0	0	0	0	0	0	0	0	0	0	0	0	0	0	0	0	0	0	0	0	0.0344828	0	0	0	0.0344828
starPep_10871	0	0	0.0666667	0.0666667	0	0.0333333	0	0.0666667	0.366667	0.1	0	0.0333333	0	0.0666667	0	0.0333333	0.0666667	0.0666667	0	0.0333333	0	0	0	0	0	0	0	0	0	0	0	0	0	0	0	0	0	0	0	0	0	0	0	0	0	0	0	0	0
starPep_11068	0.133333	0.0666667	0.1	0.0666667	0	0.0333333	0	0.0333333	0.0666667	0.0333333	0	0.0666667	0.0666667	0.0333333	0.0666667	0	0.0666667	0.133333	0	0.0333333	0	0	0.0344828	0.0344828	0	0	0	0	0	0	0	0	0	0	0.0344828	0	0	0.0344828	0	0	0.0344828	0	0	0	0	0	0	0	0
starPep_11221	0	0	0.0666667	0.0666667	0.133333	0.0666667	0	0.1	0.2	0.1	0	0.0333333	0	0.0333333	0.133333	0.0333333	0	0.0333333	0	0	0	0	0	0	0	0	0	0	0	0	0	0	0	0	0	0	0	0	0	0	0	0	0	0	0	0	0	0	0
starPep_11401	0.0333333	0	0.0666667	0.0666667	0.0333333	0.0666667	0	0.0333333	0.0666667	0.133333	0.0333333	0.0333333	0.1	0.0333333	0.0666667	0.133333	0.0333333	0.0333333	0	0.0333333	0	0	0	0	0	0.0344828	0	0	0	0	0	0	0	0	0	0	0	0	0	0	0	0	0	0	0	0	0	0	0
starPep_11711	0.266667	0	0	0	0.0666667	0.266667	0	0.0333333	0.133333	0.1	0.0333333	0	0	0	0	0	0.0333333	0.0333333	0	0.0333333	0.0689655	0	0	0	0	0.0689655	0	0	0.0344828	0.0344828	0	0	0	0	0	0	0.0344828	0.0344828	0	0	0	0	0	0	0	0	0	0	0
starPep_11732	0	0	0.0333333	0	0.0666667	0.0333333	0	0.1	0.133333	0.0333333	0.0333333	0.1	0.0333333	0	0.133333	0.166667	0.0666667	0	0.0333333	0.0333333	0	0	0	0	0	0	0	0	0	0	0	0	0	0	0	0	0	0	0	0	0	0	0	0	0	0	0	0	0
starPep_11877	0.0333333	0	0	0.266667	0.0333333	0.0666667	0	0	0.0333333	0.0666667	0.1	0	0.1	0.166667	0.0666667	0.0333333	0	0.0333333	0	0	0	0	0	0	0	0.0344828	0	0	0	0	0	0	0	0	0	0	0	0	0	0	0	0	0	0	0	0	0	0	0
starPep_11878	0	0	0	0.166667	0.0333333	0.0666667	0	0.0333333	0.0666667	0.1	0.0333333	0	0.0666667	0.166667	0.133333	0.0333333	0.0333333	0.0666667	0	0	0	0	0	0	0	0	0	0	0	0	0	0	0	0	0	0	0	0	0	0	0	0	0	0	0	0	0	0	0
starPep_11900	0.1	0	0.0333333	0	0.0333333	0.0333333	0.0333333	0.0333333	0.0333333	0.1	0.0666667	0	0.0666667	0	0.166667	0.166667	0	0.0666667	0.0333333	0.0333333	0	0	0	0	0	0	0	0.0344828	0	0.0344828	0	0	0	0	0	0	0	0	0	0.0344828	0	0	0	0	0	0	0	0	0
starPep_12060	0	0	0.0333333	0.2	0	0	0.0333333	0.0666667	0.0666667	0.166667	0	0.133333	0	0.133333	0	0.1	0.0333333	0	0	0.0333333	0	0	0	0	0	0	0	0	0	0	0	0	0	0	0	0	0	0	0	0	0	0	0	0	0	0	0	0	0
starPep_12065	0.0666667	0	0.133333	0.1	0.0333333	0	0.0333333	0	0.0666667	0.166667	0.1	0.133333	0.0666667	0	0	0.0333333	0	0.0333333	0	0.0333333	0	0	0.0344828	0	0	0	0	0	0	0	0	0	0	0	0	0	0	0.0344828	0	0	0	0	0	0	0	0	0	0	0
starPep_12067	0.1	0	0.0666667	0	0	0.0666667	0.0666667	0	0	0.133333	0	0.0333333	0.3	0.0333333	0.0333333	0.0666667	0.0333333	0.0666667	0	0	0	0	0	0	0	0	0	0	0	0	0	0	0.0689655	0	0	0	0.0344828	0	0	0	0	0	0	0	0	0	0	0	0
starPep_12071	0.1	0	0.0333333	0	0.0333333	0.1	0	0	0.1	0.1	0.0333333	0.0333333	0.0666667	0.1	0	0.0666667	0.0666667	0.1	0.0333333	0.0333333	0	0	0	0	0	0	0	0	0	0.0344828	0	0	0	0.0344828	0	0	0.0344828	0	0	0	0	0	0	0	0	0	0	0	0
starPep_12115	0.166667	0.0333333	0	0.0666667	0	0.1	0	0.1	0	0.1	0	0.0333333	0.0333333	0.0333333	0.0333333	0.0666667	0.2	0.0333333	0	0	0	0.0344828	0	0	0	0	0	0.0344828	0	0	0	0	0	0.0344828	0	0	0.0689655	0	0	0	0	0	0	0	0	0	0	0.0344828	0
starPep_12117	0.166667	0.0666667	0	0.0333333	0	0.1	0	0.1	0	0.1	0	0.0333333	0.0333333	0.0333333	0.0333333	0.0666667	0.2	0.0333333	0	0	0	0.0344828	0	0	0	0	0	0.0689655	0	0	0	0	0	0	0	0	0.0689655	0	0	0	0	0	0	0	0	0	0	0.0344828	0
starPep_12118	0.166667	0.0666667	0	0.0333333	0	0.1	0	0.1	0	0.1	0	0.0333333	0.0333333	0.0333333	0.0333333	0.0666667	0.2	0.0333333	0	0	0.0344828	0.0344828	0	0	0	0	0	0.0344828	0	0	0	0	0	0	0	0	0.0689655	0	0	0	0	0	0	0	0	0	0	0.0344828	0
starPep_12119	0.166667	0.0333333	0	0.0666667	0	0.1	0	0.1	0	0.1	0	0.0333333	0.0333333	0.0333333	0.0333333	0.0666667	0.2	0.0333333	0	0	0.0344828	0	0	0	0	0	0	0.0689655	0	0	0	0	0	0	0	0	0.0689655	0	0	0	0	0	0	0	0	0	0	0	0
starPep_12120	0.133333	0.0666667	0	0.0666667	0	0.1	0	0.1	0	0.1	0	0.0333333	0.0333333	0.0333333	0.0333333	0.0666667	0.2	0.0333333	0	0	0	0.0344828	0	0	0	0	0	0.0344828	0	0	0	0	0	0	0	0	0.0689655	0	0	0	0	0	0	0	0	0	0	0.0344828	0
starPep_12122	0.3	0	0	0	0	0.1	0	0.0666667	0	0.0666667	0	0.0333333	0.0666667	0	0	0.0333333	0.0666667	0.166667	0.0333333	0.0666667	0.103448	0	0	0	0	0	0	0.0344828	0	0.0344828	0	0.0344828	0	0	0	0	0.0344828	0.0344828	0	0.0344828	0	0	0	0	0	0	0	0	0
starPep_12141	0.0666667	0.0666667	0.1	0.0333333	0	0.0333333	0	0.0666667	0.133333	0.1	0	0.0666667	0.0333333	0.0666667	0.1	0.0666667	0.0333333	0.0333333	0	0	0	0	0	0	0	0	0	0.0344828	0	0.0344828	0	0	0	0	0	0	0	0	0	0	0	0	0	0	0	0	0	0	0.0344828
starPep_12142	0.0666667	0.0666667	0.0666667	0.0333333	0	0.0333333	0	0.0666667	0.133333	0.1	0	0.1	0.0333333	0.0666667	0.1	0.0666667	0.0333333	0.0333333	0	0	0	0	0	0	0	0	0	0.0344828	0	0.0344828	0	0	0	0	0	0	0	0	0	0	0	0	0	0	0	0	0	0	0.0344828
starPep_12173	0	0.0666667	0.0333333	0	0.0333333	0.166667	0	0.0333333	0.1	0.0666667	0.0666667	0	0.0333333	0.0333333	0.133333	0.166667	0	0.0666667	0	0	0	0	0	0	0	0	0	0	0	0	0	0	0	0	0	0	0	0	0	0	0	0	0	0	0.0344828	0	0	0	0.0344828
starPep_12269	0.1	0	0.133333	0.0333333	0.0666667	0.0666667	0	0.0333333	0	0.133333	0.0333333	0	0.133333	0.0333333	0	0.0666667	0.0333333	0.0666667	0	0.0666667	0	0	0	0	0.0344828	0	0	0.0344828	0	0	0	0	0.0344828	0	0	0	0	0	0	0	0	0	0	0	0	0	0	0	0
starPep_12306	0.0333333	0.0333333	0.1	0.1	0	0.0333333	0	0	0.0333333	0.1	0	0	0	0.233333	0.166667	0.0666667	0	0.0333333	0	0.0666667	0	0	0	0	0	0	0	0	0	0	0	0	0	0.0344828	0	0	0	0	0	0	0.0344828	0	0	0	0	0	0	0	0
starPep_12812	0.0666667	0	0.166667	0.1	0.0333333	0	0	0	0.0333333	0.0666667	0.0333333	0.0333333	0.0666667	0.1	0.0666667	0.2	0.0333333	0	0	0	0	0	0.0344828	0	0	0	0	0	0	0	0	0	0	0	0	0.0344828	0	0	0	0	0	0	0	0	0	0	0	0	0
starPep_12813	0.0333333	0	0.133333	0.1	0.0333333	0.0333333	0	0.0333333	0.0333333	0.0666667	0	0.0666667	0.133333	0.1	0.0333333	0.133333	0.0666667	0	0	0	0	0	0	0	0	0	0	0	0	0	0	0	0.0344828	0	0	0	0	0	0	0	0	0	0	0	0	0	0	0	0
starPep_12913	0	0.2	0.0333333	0.0333333	0	0.133333	0	0.0333333	0.0333333	0.0333333	0.0666667	0	0.0666667	0	0.1	0.166667	0	0.0666667	0	0.0333333	0	0	0	0	0	0	0	0	0	0	0	0	0	0	0	0	0	0	0	0	0	0.0344828	0	0	0	0	0	0	0
starPep_12920	0.0666667	0.2	0	0.0333333	0	0.1	0	0.1	0.0666667	0.0333333	0	0.0666667	0.0666667	0	0.0333333	0.1	0	0.0666667	0.0333333	0.0333333	0.0344828	0	0	0	0	0	0	0	0	0.0344828	0	0	0	0	0	0	0	0	0	0	0	0	0	0	0	0.0344828	0	0.0344828	0.0344828
starPep_12944	0.133333	0.0666667	0.0333333	0	0.1	0.1	0	0.0333333	0.166667	0.166667	0	0.0666667	0	0.0333333	0	0.0666667	0.0333333	0	0	0	0.0689655	0	0	0	0	0.0344828	0	0	0.0344828	0	0	0	0	0	0	0	0	0	0	0	0	0	0	0	0	0	0	0	0.0344828
starPep_13026	0	0.0666667	0.0333333	0	0.0333333	0.166667	0	0.0333333	0.1	0.0666667	0.0666667	0	0.0333333	0.0333333	0.1	0.2	0	0.0666667	0	0	0	0	0	0	0	0	0	0	0	0	0	0	0	0	0	0	0	0	0	0	0	0	0	0	0.0344828	0	0	0	0.0344828
starPep_13041	0.0666667	0	0.0333333	0.1	0	0.0666667	0.0333333	0.0666667	0.133333	0.0666667	0.0333333	0.0333333	0	0.1	0.0333333	0.0666667	0.0333333	0.1	0	0.0333333	0	0	0	0.0344828	0	0	0	0	0	0	0	0	0	0	0	0	0	0	0	0.0344828	0	0	0	0	0	0	0	0	0
starPep_13042	0.0666667	0	0.0333333	0.1	0	0.0666667	0.0333333	0.0666667	0.1	0.0666667	0.0333333	0.0333333	0.0333333	0.1	0.0333333	0.0666667	0.0333333	0.1	0	0.0333333	0	0	0	0.0344828	0	0	0	0	0	0	0	0	0	0	0	0	0	0	0	0.0344828	0	0	0	0	0	0	0	0	0
starPep_13066	0.0333333	0	0.0666667	0.133333	0	0	0	0.0333333	0.0333333	0.133333	0.0666667	0.0333333	0.1	0	0.0666667	0.166667	0.1	0	0.0333333	0	0	0	0	0	0	0	0	0	0	0	0	0	0.0344828	0	0	0	0	0	0	0	0	0	0	0	0	0	0	0	0
starPep_13067	0.0333333	0	0.0666667	0.133333	0	0	0	0.0333333	0	0.133333	0.0666667	0.0333333	0.1	0	0.1	0.166667	0.1	0	0.0333333	0	0	0	0	0	0	0	0	0	0	0	0	0	0.0344828	0	0	0	0	0	0	0	0	0	0	0	0	0	0	0	0
starPep_13068	0.0333333	0	0.0666667	0.133333	0	0	0	0.0333333	0	0.133333	0.0666667	0.0333333	0.1	0	0.1	0.133333	0.1	0.0333333	0.0333333	0	0	0	0	0	0	0	0	0	0	0	0.0344828	0	0	0	0	0	0	0	0	0	0	0	0	0	0	0	0	0	0
starPep_13159	0	0.2	0.0666667	0.0333333	0.0333333	0.166667	0	0.0333333	0	0.0333333	0	0.0333333	0.133333	0	0.0333333	0	0.2	0	0.0333333	0	0	0	0	0	0	0	0	0	0	0	0	0	0	0	0	0	0	0	0	0	0	0	0.0344828	0	0.0344828	0.0344828	0	0	0
starPep_13234	0	0.0333333	0	0	0	0.0666667	0	0.0666667	0.1	0.0333333	0	0.0333333	0.0333333	0.0333333	0.433333	0.0666667	0.0333333	0.0333333	0.0333333	0	0	0	0	0	0	0	0	0	0	0	0	0	0	0	0	0	0	0	0	0	0	0	0	0	0	0	0	0	0
starPep_13235	0	0.0333333	0	0	0	0.0666667	0	0.0666667	0.1	0.0333333	0	0.0333333	0.0333333	0.0333333	0.433333	0.0666667	0.0333333	0.0333333	0.0333333	0	0	0	0	0	0	0	0	0	0	0	0	0	0	0	0	0	0	0	0	0	0	0	0	0	0	0	0	0	0
starPep_13237	0	0	0.1	0.0666667	0.0666667	0.0333333	0	0	0.0666667	0.1	0.0333333	0.0333333	0.0333333	0.1	0.0666667	0.0333333	0.0333333	0	0.0333333	0.2	0	0	0	0	0	0	0	0	0	0	0	0	0	0	0	0	0	0	0	0	0	0	0	0	0	0	0	0	0
starPep_13246	0.133333	0	0	0.0333333	0	0.0333333	0.133333	0	0	0.1	0	0	0.166667	0.0666667	0.166667	0.0666667	0.0333333	0	0	0.0666667	0	0	0	0	0	0	0	0	0	0.0689655	0	0	0	0.0344828	0	0	0	0	0	0	0	0	0	0	0	0	0	0	0
starPep_13306	0	0	0	0	0.1	0.133333	0	0.0333333	0	0.0333333	0	0	0.366667	0.0333333	0.133333	0.0666667	0.0333333	0.0333333	0	0.0333333	0	0	0	0	0	0	0	0	0	0	0	0	0	0	0	0	0	0	0	0	0	0	0	0	0	0	0	0	0
starPep_13316	0.0666667	0.0333333	0.0333333	0.0666667	0	0.0666667	0.0333333	0.0333333	0.0666667	0.0333333	0.0666667	0	0.133333	0	0.0666667	0.1	0.0666667	0.133333	0	0	0	0	0	0	0	0.0344828	0	0	0	0	0	0	0	0	0	0.0344828	0	0	0	0	0	0	0	0	0	0	0	0	0
starPep_13390	0.0666667	0.0333333	0.133333	0.0666667	0	0.1	0.0333333	0.0333333	0	0.166667	0.0333333	0.0333333	0	0.0333333	0	0.0333333	0.1	0.0666667	0	0.0666667	0.0344828	0	0	0	0	0	0	0	0	0.0344828	0	0	0	0	0	0	0	0	0	0	0	0	0	0	0	0.0344828	0	0	0
starPep_13412	0.0333333	0.2	0	0.0333333	0	0.233333	0	0	0.0666667	0	0.0333333	0	0.0666667	0.0333333	0.1	0.0666667	0	0.0666667	0	0.0666667	0	0	0	0	0	0.0344828	0	0	0	0	0	0	0	0	0	0	0	0	0	0	0	0.0344828	0	0	0	0.0689655	0	0	0
starPep_13414	0	0.2	0	0.0333333	0	0.233333	0	0	0.0666667	0	0.0333333	0	0.0666667	0.0333333	0.1	0.0666667	0	0.0666667	0.0333333	0.0666667	0	0	0	0	0	0	0	0	0	0	0	0	0	0	0	0	0	0	0	0	0	0.0344828	0	0	0	0.0689655	0	0	0
starPep_13417	0.133333	0	0.0333333	0	0	0.133333	0.0333333	0.0666667	0.1	0.166667	0	0.0333333	0	0.0666667	0.0666667	0.0333333	0.0333333	0.1	0	0	0.0344828	0	0.0344828	0	0	0.0344828	0	0	0	0	0	0	0	0	0	0	0	0	0	0	0	0	0	0	0	0	0	0	0
starPep_13444	0.0333333	0.1	0.1	0.0333333	0.0666667	0.133333	0.0333333	0.0666667	0.0666667	0.0666667	0	0.0333333	0.1	0.0333333	0.0333333	0	0	0.0333333	0.0333333	0.0333333	0	0	0	0	0	0	0	0	0	0	0	0.0344828	0	0	0	0	0	0	0	0	0	0	0	0	0	0.0344828	0	0.0344828	0
starPep_13497	0.0666667	0.0666667	0.0666667	0.1	0	0.0666667	0.0333333	0.0333333	0.0666667	0.0666667	0.0666667	0.0333333	0.0333333	0.0333333	0	0.0333333	0.133333	0.0666667	0	0.0333333	0	0	0	0	0	0	0	0	0	0	0	0	0	0	0	0.0344828	0.0344828	0	0	0	0	0.0344828	0	0	0	0	0	0	0.0344828
starPep_13542	0.0666667	0	0.0333333	0.0333333	0.0666667	0.0333333	0.0333333	0	0.0666667	0.166667	0	0.0333333	0.0666667	0	0.0666667	0.133333	0.1	0.0666667	0	0.0333333	0	0	0	0	0	0	0	0	0	0.0344828	0	0	0	0	0	0.0344828	0	0	0	0	0	0	0	0	0	0	0	0	0
starPep_13574	0.0333333	0	0.0666667	0.133333	0	0.0333333	0	0.1	0.1	0.166667	0	0.133333	0	0.0666667	0.0333333	0.0333333	0	0.1	0	0	0	0	0	0	0	0	0	0	0.0344828	0	0	0	0	0	0	0	0	0	0	0	0	0	0	0	0	0	0	0	0
starPep_13609	0.0666667	0.0666667	0.0666667	0.0666667	0	0.0333333	0.0333333	0.0666667	0.0333333	0.0666667	0.0333333	0.1	0.1	0.0666667	0.0333333	0	0.0333333	0.0333333	0.1	0	0	0	0.0344828	0.0344828	0	0	0	0	0	0	0	0	0	0	0	0	0	0	0	0	0	0	0	0	0	0	0	0	0
starPep_13762	0.1	0	0	0	0	0.1	0.0666667	0	0.0333333	0.133333	0.0333333	0	0.0666667	0	0.133333	0.0666667	0.0333333	0.0666667	0.0666667	0.1	0.0344828	0	0	0	0	0.0344828	0	0	0	0	0	0	0	0	0	0.0344828	0	0	0	0	0	0	0	0	0	0	0	0	0
starPep_13764	0.0666667	0	0	0	0	0.1	0.0666667	0	0.0333333	0.133333	0.0333333	0	0.0666667	0	0.133333	0.1	0.0333333	0.0666667	0.0666667	0.1	0	0	0	0	0	0	0	0	0	0	0	0	0	0	0	0.0689655	0	0	0	0	0	0	0	0	0	0	0	0	0
starPep_13873	0	0.2	0.0333333	0.0666667	0	0.0333333	0	0	0.166667	0.0666667	0.0666667	0	0	0.0333333	0.0666667	0.0333333	0.0333333	0.0333333	0.133333	0.0333333	0	0	0	0	0	0	0	0	0	0	0	0	0	0	0	0	0	0	0	0	0	0.0344828	0.0344828	0.0344828	0	0	0	0	0.0344828
starPep_13877	0.233333	0.0333333	0.0666667	0.133333	0	0.1	0.0333333	0	0.0333333	0	0	0.0666667	0.133333	0.0333333	0	0.1	0	0	0	0.0333333	0.0689655	0	0	0	0	0.0344828	0	0	0	0	0	0	0.0344828	0.0344828	0	0.0689655	0	0	0	0	0	0	0	0	0	0	0.0344828	0	0
starPep_13900	0	0	0.0666667	0.0333333	0.0666667	0.1	0	0.0666667	0.133333	0.1	0.0333333	0.0333333	0.0333333	0.1	0.0333333	0.0666667	0.0333333	0.0333333	0.0333333	0.0333333	0	0	0	0	0	0	0	0	0	0	0	0	0	0	0	0	0	0	0	0	0	0	0	0	0	0	0	0	0
starPep_13945	0.0333333	0.0333333	0.0333333	0.0333333	0	0.133333	0.0666667	0.0666667	0.0666667	0.1	0	0.0333333	0.0666667	0	0.0666667	0.0333333	0.0666667	0.1	0.0333333	0.0333333	0	0	0	0	0	0	0	0	0	0	0	0	0	0	0	0	0.0344828	0	0	0	0	0	0	0	0	0	0	0	0.0344828
starPep_14183	0.133333	0.0666667	0	0.0666667	0.0666667	0.1	0.0666667	0	0.0333333	0.133333	0	0.0333333	0.0333333	0.0333333	0.0333333	0.0666667	0	0.0666667	0	0.0666667	0.0344828	0	0	0	0	0	0	0	0	0.0344828	0	0.0344828	0	0	0	0	0	0	0	0	0	0	0	0	0	0.0689655	0	0	0
starPep_14184	0.1	0.0666667	0	0.0666667	0.0666667	0.1	0.0666667	0	0.0333333	0.133333	0	0.0333333	0.0333333	0.0333333	0.0333333	0.0666667	0.0333333	0.0666667	0	0.0666667	0.0344828	0	0	0	0	0	0	0	0	0.0344828	0	0.0344828	0	0	0	0	0	0	0	0	0	0	0	0	0	0.0689655	0	0	0
starPep_14237	0.346154	0	0.0384615	0.0384615	0.0384615	0.0769231	0.0384615	0	0.0384615	0.0769231	0.0384615	0.115385	0	0	0	0	0	0	0.115385	0.0384615	0.047619	0	0.047619	0	0	0	0	0	0.047619	0.047619	0.047619	0	0	0	0	0	0	0	0.0952381	0	0	0	0	0	0	0	0	0	0
starPep_14318	0.0666667	0.2	0.0333333	0.133333	0.1	0.1	0.0333333	0.0333333	0	0.1	0	0	0	0	0	0.0333333	0.0666667	0.1	0	0	0	0.0344828	0	0	0	0	0	0	0	0	0	0	0	0	0	0	0.0344828	0	0	0	0.0344828	0.0344828	0	0	0	0	0.0344828	0	0
starPep_14322	0.0333333	0.2	0.0333333	0.0666667	0.0333333	0.0333333	0	0	0.0666667	0	0.0333333	0.0333333	0.1	0.0666667	0.0333333	0.0333333	0.0333333	0.1	0.0333333	0.0666667	0	0.0344828	0	0	0	0	0	0	0	0	0	0	0	0	0	0	0	0	0	0	0	0.0344828	0	0.0344828	0	0	0	0	0
starPep_14325	0.133333	0.2	0	0.0333333	0.0333333	0.1	0	0.0666667	0	0.0666667	0	0	0.0333333	0.0333333	0.133333	0	0.0333333	0	0.0333333	0.1	0	0.0689655	0	0	0.0344828	0.0344828	0	0	0	0	0	0	0	0	0	0	0	0	0	0	0	0.0344828	0	0	0	0	0	0.0344828	0
starPep_14354	0.0333333	0	0.1	0.0666667	0.1	0.0666667	0	0.0333333	0.0666667	0.0333333	0	0.0666667	0.1	0	0.1	0.0333333	0.0333333	0.166667	0	0	0	0	0.0344828	0	0	0	0	0	0	0	0	0	0	0	0	0	0	0	0	0	0	0	0	0	0	0	0	0	0
starPep_14362	0.1	0	0.133333	0	0.0333333	0.1	0	0	0	0.133333	0	0	0.1	0.0333333	0.0666667	0.0333333	0.1	0.1	0	0.0666667	0	0	0.0689655	0	0	0	0	0	0	0	0	0	0	0	0	0	0.0344828	0	0	0	0	0	0	0	0	0	0	0	0
starPep_14406	0.1	0.2	0.133333	0.0666667	0.0333333	0.1	0.0333333	0	0	0.0333333	0	0.0666667	0.0333333	0	0	0.0666667	0.0333333	0.0666667	0	0.0333333	0	0	0	0.0344828	0	0	0	0	0	0	0	0	0	0	0	0.0344828	0	0	0	0	0.0344828	0.0344828	0.0344828	0	0.0344828	0.0344828	0	0	0
starPep_14638	0.3	0	0	0.2	0	0	0	0.0666667	0.0333333	0.166667	0	0	0	0.1	0.1	0	0	0	0	0.0333333	0.103448	0	0	0.0344828	0	0	0	0.0344828	0	0.0689655	0	0	0	0.0344828	0.0344828	0	0	0	0	0	0	0	0	0	0	0	0	0	0
starPep_14640	0.266667	0	0	0.2	0	0	0	0.0666667	0.0333333	0.166667	0	0.0333333	0	0.1	0.1	0	0	0	0	0.0333333	0.0689655	0	0	0.0344828	0	0	0	0.0344828	0	0.103448	0	0	0	0	0.0344828	0	0	0	0	0	0	0	0	0	0	0	0	0	0
starPep_14753	0.166667	0	0	0	0.0333333	0.0666667	0	0	0.2	0.0666667	0.0333333	0.0666667	0.0333333	0.1	0.0333333	0.0666667	0	0.0666667	0	0.0666667	0.0344828	0	0	0	0	0	0	0	0.0344828	0	0.0344828	0	0	0	0	0.0344828	0	0	0	0.0344828	0	0	0	0	0	0	0	0	0
starPep_14880	0.166667	0	0.0333333	0	0.0333333	0.166667	0	0	0.1	0.166667	0.0333333	0	0	0.0666667	0	0.0333333	0.0666667	0.133333	0	0	0	0	0.0344828	0	0	0	0	0	0	0.0344828	0	0	0	0	0	0	0.0344828	0.0344828	0	0	0	0	0	0	0	0	0	0	0
starPep_14905	0.266667	0	0.0333333	0.0666667	0	0.0333333	0	0.0666667	0.1	0.1	0	0	0	0.0666667	0.0333333	0.0666667	0.0666667	0.1	0	0	0.0344828	0	0	0	0	0	0	0	0.0344828	0.0689655	0	0	0	0.0344828	0.0344828	0	0.0344828	0.0344828	0	0	0	0	0	0	0	0	0	0	0
starPep_14963	0.133333	0	0	0	0.0333333	0.0666667	0.0333333	0.0333333	0.0666667	0.0666667	0	0.0666667	0	0.166667	0	0.0666667	0.133333	0	0	0.133333	0	0	0	0	0	0	0	0	0	0.0689655	0	0	0	0	0	0.0344828	0	0	0	0	0	0	0	0	0	0	0	0	0
starPep_15135	0.0666667	0.2	0	0.0333333	0	0.0666667	0	0.1	0	0.0666667	0	0.0666667	0.1	0	0.0333333	0.1	0.0333333	0.0666667	0	0.0666667	0	0	0	0	0	0	0	0	0	0	0	0	0.0689655	0	0	0	0	0	0	0	0	0	0	0	0	0.0344828	0	0	0
starPep_15210	0.1	0.133333	0.0666667	0	0	0.0666667	0.0333333	0	0.0666667	0	0	0.133333	0.0666667	0	0.133333	0.133333	0	0.0666667	0	0	0	0	0	0	0	0	0	0	0	0	0	0	0.0344828	0	0	0.0344828	0	0.0344828	0	0	0.0344828	0.0344828	0.0344828	0	0	0.0344828	0	0	0
starPep_15212	0.1	0.133333	0.0666667	0	0	0.0666667	0.0333333	0	0.0666667	0	0	0.133333	0.0666667	0	0.1	0.166667	0	0.0666667	0	0	0	0	0	0	0	0	0	0	0	0	0	0	0.0344828	0	0	0.0344828	0	0.0344828	0	0	0.0344828	0.0344828	0.0344828	0	0	0.0344828	0	0	0
starPep_15299	0.0333333	0.2	0	0	0	0.0666667	0	0.0333333	0	0.0333333	0.0666667	0.0666667	0.133333	0.0333333	0	0.1	0.133333	0.0333333	0.0333333	0.0333333	0	0	0	0	0	0	0	0	0	0	0	0	0.0344828	0	0	0	0	0	0	0	0	0.0344828	0	0	0	0.0344828	0	0	0
starPep_15303	0.0333333	0.2	0.0333333	0	0	0.0666667	0	0.0333333	0	0.0333333	0.0333333	0.0666667	0.166667	0	0.0333333	0.0333333	0.166667	0.0333333	0.0333333	0.0333333	0	0	0	0	0	0	0	0	0	0	0	0	0.0344828	0	0	0	0	0	0	0	0	0.0344828	0.0344828	0	0	0.0344828	0	0	0
starPep_15323	0.1	0	0.0333333	0.3	0	0	0.0666667	0.0333333	0	0.133333	0	0.0333333	0.0333333	0.1	0.1	0	0	0.0333333	0	0.0333333	0	0	0.0344828	0.0344828	0	0	0	0	0	0	0	0	0	0.0344828	0	0	0	0	0	0	0	0	0	0	0	0	0	0	0
starPep_15349	0.1	0	0.0333333	0.0333333	0	0	0.0333333	0.0666667	0.0666667	0.2	0	0	0	0.233333	0.0666667	0	0.0333333	0.0666667	0.0333333	0.0333333	0	0	0	0	0	0	0	0	0	0	0	0	0	0.0344828	0.0344828	0	0	0.0344828	0	0	0	0	0	0	0	0	0	0	0
starPep_15389	0.0333333	0	0	0	0.1	0	0.0666667	0.0666667	0	0.133333	0	0	0.0666667	0.0333333	0.166667	0	0.0666667	0	0	0.266667	0	0	0	0	0	0	0	0	0	0	0	0	0	0	0.0344828	0	0	0	0	0	0	0	0	0	0	0	0	0	0
starPep_15562	0.0666667	0.166667	0	0	0	0.0333333	0	0.133333	0.166667	0.0333333	0	0.0333333	0	0	0	0.133333	0.166667	0.0666667	0	0	0	0	0	0	0	0	0	0	0	0	0	0	0	0	0	0.0344828	0	0.0344828	0	0	0	0.0344828	0	0	0	0	0	0.0344828	0.0344828
starPep_15563	0.0666667	0.166667	0	0	0	0.0333333	0	0.133333	0.166667	0.0333333	0	0.0333333	0	0	0	0.133333	0.166667	0.0666667	0	0	0	0	0	0	0	0	0	0	0	0	0	0	0	0	0	0.0344828	0	0.0344828	0	0	0	0	0	0	0	0	0	0.0344828	0.0689655
starPep_15564	0.0666667	0.166667	0	0	0	0.0333333	0	0.133333	0.166667	0.0333333	0	0.0333333	0	0	0	0.133333	0.166667	0.0666667	0	0	0	0	0	0	0	0	0	0	0	0	0	0	0	0	0	0.0344828	0	0.0344828	0	0	0	0.0344828	0	0	0	0	0	0.0344828	0.0344828
starPep_15610	0.0666667	0.0666667	0.0333333	0.0333333	0.0666667	0.1	0.0666667	0	0.0666667	0.1	0.0333333	0	0.0333333	0.0666667	0	0.1	0.0333333	0.0666667	0	0.0666667	0	0	0	0	0	0	0	0	0	0.0344828	0	0	0	0	0	0.0344828	0	0	0	0	0	0	0	0	0	0.0689655	0	0	0
starPep_15755	0.1	0.0333333	0	0.0333333	0.0666667	0.133333	0	0	0	0.0333333	0	0.0666667	0.0666667	0.0666667	0.0666667	0.0333333	0.0666667	0.2	0.0333333	0	0.0344828	0	0	0	0	0	0	0	0	0	0	0	0	0	0	0.0344828	0	0.0344828	0	0	0	0	0	0	0	0	0	0	0
starPep_15762	0.0333333	0.133333	0.0666667	0.0666667	0.0333333	0	0.0666667	0.1	0.1	0.0333333	0	0.0333333	0.0333333	0.0666667	0.0333333	0	0.0666667	0.1	0.0333333	0	0	0	0	0	0	0	0	0	0	0	0	0	0	0	0	0	0	0.0344828	0	0	0	0	0	0	0	0	0	0.0344828	0.0344828
starPep_15797	0.1	0.0666667	0	0.0666667	0.0666667	0.1	0.0666667	0	0.0333333	0.133333	0	0.0333333	0.0333333	0.0333333	0.0333333	0.0666667	0	0.1	0	0.0666667	0	0	0	0	0	0	0	0	0	0.0344828	0	0	0	0	0	0	0	0.0344828	0	0	0	0	0	0	0	0.0689655	0	0	0
starPep_15912	0.391304	0	0	0	0	0.0434783	0	0.173913	0.217391	0.0434783	0	0.0434783	0	0	0	0	0	0.0869565	0	0	0.0625	0	0	0	0	0	0	0.0625	0.1875	0	0	0	0	0	0	0	0	0.0625	0	0	0	0	0	0	0	0	0	0	0
starPep_16074	0.0333333	0.233333	0	0	0.0333333	0.2	0	0.0333333	0.0333333	0	0	0.0333333	0.0333333	0.0333333	0	0.166667	0.133333	0	0	0.0333333	0	0	0	0	0	0	0	0	0	0	0	0	0	0	0	0	0.0344828	0	0	0	0	0.172414	0	0	0.0344828	0	0	0	0
starPep_16359	0.0333333	0.0666667	0.0333333	0.0333333	0.0666667	0	0	0.0666667	0.1	0.166667	0	0.0666667	0.1	0	0.0333333	0	0.166667	0.0666667	0	0	0	0	0	0	0	0	0	0	0	0.0344828	0	0	0	0	0	0	0	0	0	0	0	0	0	0	0.0344828	0	0	0	0.0344828
starPep_16392	0	0.2	0	0.0333333	0.0333333	0.1	0	0.133333	0.0333333	0	0	0.0333333	0.0666667	0	0.0333333	0.2	0	0.1	0	0.0333333	0	0	0	0	0	0	0	0	0	0	0	0	0	0	0	0	0	0	0	0	0	0	0	0	0	0.0344828	0	0.0344828	0
starPep_16393	0.0333333	0.2	0.0333333	0.0333333	0.0333333	0.0666667	0	0.1	0.0666667	0.0333333	0	0.0333333	0.0666667	0	0.0333333	0.133333	0.0333333	0.0666667	0	0.0333333	0	0	0	0	0	0	0	0.0344828	0	0	0	0	0	0	0	0	0	0	0	0	0	0	0	0	0	0.0344828	0	0	0.0344828
starPep_16396	0.0333333	0.2	0	0.0333333	0	0.1	0	0.0666667	0.1	0.0333333	0	0.0333333	0.0666667	0	0	0.133333	0.0333333	0.1	0.0333333	0.0333333	0	0	0	0	0	0	0	0	0	0	0	0	0	0	0	0	0	0.0344828	0	0	0	0	0	0	0	0.0344828	0	0.0344828	0.0344828
starPep_16397	0	0.2	0.0333333	0.0666667	0.0333333	0.0333333	0.0333333	0.0666667	0.1	0.0333333	0	0.0666667	0.0666667	0	0	0.0666667	0.0333333	0.1	0.0333333	0.0333333	0	0	0	0	0	0	0	0	0	0	0	0	0	0	0	0	0	0	0	0	0	0	0	0.0344828	0	0.0344828	0	0	0.0344828
starPep_16405	0	0.2	0.0333333	0.0333333	0.0333333	0.166667	0	0.0333333	0	0.0333333	0	0.0666667	0.133333	0	0.0333333	0	0.133333	0.0666667	0.0333333	0	0	0	0	0	0	0	0	0	0	0	0	0	0	0	0	0	0	0	0	0	0	0	0.0344828	0	0.0344828	0.0344828	0	0.0344828	0
starPep_16406	0	0.2	0	0.0333333	0.0333333	0.166667	0	0.0333333	0	0.0333333	0	0.0666667	0.1	0	0.0333333	0.1	0.133333	0.0333333	0.0333333	0	0	0	0	0	0	0	0	0	0	0	0	0	0	0	0	0	0	0	0	0	0	0	0	0	0.0344828	0.0344828	0	0	0
starPep_16416	0	0.2	0	0.0333333	0.0333333	0.166667	0	0	0.0333333	0.0333333	0	0.0666667	0.1	0	0.0666667	0	0.166667	0.0666667	0.0333333	0	0	0	0	0	0	0	0	0	0	0	0	0	0	0	0	0	0	0	0	0	0	0	0	0	0.0344828	0.0344828	0	0	0
starPep_16424	0	0.2	0	0.0333333	0	0.166667	0	0	0.0333333	0.0333333	0	0.0666667	0.1	0	0.0333333	0.0333333	0.133333	0.1	0.0333333	0.0333333	0	0	0	0	0	0	0	0	0	0	0	0	0	0	0	0	0	0	0	0	0	0	0	0	0	0.0344828	0	0	0
starPep_16426	0	0.2	0.0333333	0.1	0	0.133333	0.0333333	0	0	0	0	0.0333333	0.0666667	0.0333333	0.0333333	0.0666667	0.133333	0.0666667	0.0333333	0.0333333	0	0	0	0	0	0	0	0	0	0	0	0	0	0	0	0	0	0	0	0	0	0	0	0	0	0.0344828	0	0	0
starPep_16433	0	0.2	0	0.0333333	0.0333333	0.133333	0	0	0	0	0	0.0333333	0.1	0	0.0666667	0.1	0.133333	0.1	0.0333333	0.0333333	0	0	0	0	0	0	0	0	0	0	0	0	0	0	0	0	0	0	0	0	0	0	0	0	0	0.0344828	0	0	0
starPep_16440	0.0666667	0.2	0.0333333	0.0333333	0	0.0666667	0	0	0.0666667	0.0333333	0.0333333	0.0333333	0.0333333	0	0.0666667	0.0666667	0.1	0.1	0.0333333	0.0333333	0	0	0	0	0	0.0344828	0	0	0	0	0	0	0	0	0	0	0	0	0.0344828	0	0.0344828	0	0	0	0	0.0344828	0	0	0
starPep_16504	0	0.266667	0.0333333	0.0666667	0	0.233333	0.1	0	0	0.0333333	0.0333333	0.0333333	0.0333333	0	0	0.1	0.0333333	0.0333333	0	0	0	0	0	0	0	0	0	0	0	0	0	0	0	0	0	0	0	0	0	0	0	0.0689655	0	0	0	0.103448	0.0344828	0	0
starPep_16510	0	0.1	0.0666667	0.0333333	0.1	0.0666667	0.0333333	0.1	0.0666667	0.133333	0.0333333	0	0.0333333	0.0333333	0.0333333	0.0333333	0	0.0666667	0.0333333	0.0333333	0	0	0	0	0	0	0	0	0	0	0	0	0	0	0	0	0	0	0	0	0	0	0.0344828	0	0	0	0	0.0344828	0
starPep_16547	0	0.2	0	0.0333333	0	0.1	0.0333333	0.0333333	0.0666667	0.0333333	0	0.0333333	0.0333333	0.0666667	0.0666667	0.1	0.0333333	0.0666667	0.0333333	0.0666667	0	0	0	0	0	0	0	0	0	0	0	0	0	0	0	0	0	0	0	0	0	0	0	0	0	0.0344828	0.0344828	0.0344828	0
starPep_16548	0	0.2	0	0	0	0.166667	0.0333333	0.0333333	0.0666667	0.0333333	0	0.0333333	0.0333333	0.0666667	0.0333333	0.1	0.0333333	0.0666667	0.0333333	0.0666667	0	0	0	0	0	0	0	0	0	0	0	0	0	0	0	0	0	0	0	0	0	0	0	0	0	0.0344828	0.0344828	0.0344828	0
starPep_16549	0	0.2	0	0	0	0.133333	0.0333333	0.0333333	0.0666667	0.0333333	0	0.0333333	0.0333333	0.0666667	0.0666667	0.1	0.0333333	0.0666667	0.0333333	0.0666667	0	0	0	0	0	0	0	0	0	0	0	0	0	0	0	0	0	0	0	0	0	0	0	0	0	0.0344828	0.0344828	0.0344828	0
starPep_16701	0.0333333	0.2	0.133333	0	0	0	0.0666667	0.0666667	0.0333333	0.1	0.0333333	0.0333333	0.0333333	0.0333333	0.0333333	0.1	0.0333333	0	0.0666667	0	0	0	0	0	0	0	0	0	0	0	0	0	0.0344828	0	0	0	0	0	0	0	0	0.0344828	0	0	0	0	0	0.0344828	0.0344828
starPep_16861	0	0.2	0.0666667	0.0333333	0.0666667	0.0333333	0	0	0.1	0.0333333	0	0.0666667	0.1	0.0666667	0.0333333	0	0.0333333	0	0	0.166667	0	0	0	0	0	0	0	0	0	0	0	0	0	0	0	0	0	0	0	0	0	0.0344828	0.0689655	0	0	0	0	0	0
starPep_16976	0.0333333	0.2	0	0.0333333	0.0333333	0.1	0	0.0333333	0	0.133333	0	0.0333333	0	0	0.2	0.133333	0	0	0	0.0666667	0	0.0344828	0	0	0	0	0	0	0	0	0	0	0	0	0	0	0	0	0	0	0	0.0344828	0	0	0	0	0	0	0
starPep_16978	0	0.133333	0.0666667	0.0666667	0.0333333	0	0.0666667	0.1	0.0333333	0.0666667	0.0333333	0.0333333	0.0666667	0	0	0.1	0.0333333	0.1	0.0333333	0.0333333	0	0	0	0	0	0	0	0	0	0	0	0	0	0	0	0	0	0	0	0	0	0	0	0	0	0	0.0344828	0	0
starPep_16997	0.0333333	0.2	0.1	0.0666667	0.1	0.133333	0.0333333	0.0333333	0	0.0333333	0.0333333	0.0333333	0.0333333	0	0	0.1	0.0666667	0	0	0	0	0	0	0	0	0	0	0	0	0	0	0	0	0	0	0	0.0344828	0	0	0	0	0.0344828	0	0	0.0344828	0	0	0.0344828	0
starPep_17037	0	0.1	0.0333333	0.0333333	0.0666667	0.0666667	0.0333333	0	0.0666667	0.2	0	0.0333333	0.0333333	0.0666667	0.1	0.0666667	0.0333333	0.0333333	0	0.0333333	0	0	0	0	0	0	0	0	0	0	0	0	0	0	0	0	0	0	0	0	0	0	0	0.0344828	0	0	0.0344828	0	0
starPep_17087	0	0.233333	0.0666667	0.0333333	0.0666667	0	0.0666667	0.0333333	0	0.0333333	0.0333333	0	0.1	0.0333333	0.1	0.0333333	0.0666667	0.1	0	0	0	0	0	0	0	0	0	0	0	0	0	0	0	0	0	0	0	0	0	0	0	0.0344828	0	0	0	0	0.0344828	0	0
starPep_17098	0.1	0.2	0	0	0.0333333	0.1	0	0	0.166667	0.0333333	0.0333333	0.0333333	0.1	0.1	0	0.0666667	0.0333333	0	0	0	0	0	0	0	0	0.0344828	0	0	0.0344828	0	0	0	0	0.0344828	0	0	0	0	0	0	0	0	0	0	0	0	0	0	0.0689655
starPep_17167	0.0333333	0.2	0.0666667	0.0666667	0	0.0666667	0.0333333	0.0666667	0.0666667	0	0	0	0.0333333	0.1	0.0333333	0.133333	0	0.1	0	0	0	0	0	0	0	0	0	0.0344828	0	0	0	0	0	0	0	0	0	0	0	0	0	0.0344828	0	0.0344828	0	0	0	0	0.0344828
starPep_17277	0.0666667	0.133333	0.0666667	0.1	0	0.0666667	0	0.0333333	0.0333333	0	0.0333333	0.0666667	0.1	0	0	0.0666667	0.0666667	0.133333	0	0.0333333	0	0.0344828	0	0.0344828	0	0	0	0	0	0	0	0	0	0	0	0	0	0	0	0	0	0	0	0.0344828	0	0.0344828	0	0	0
starPep_17337	0.0333333	0.0666667	0.0333333	0.0333333	0.0333333	0.0666667	0	0.0333333	0	0.1	0.1	0.0333333	0.1	0.0333333	0	0.133333	0.0666667	0.0666667	0.0666667	0	0	0	0	0	0	0.0344828	0	0	0	0	0	0	0	0	0	0	0	0	0	0	0	0.0344828	0	0	0	0	0	0	0
starPep_17345	0.0333333	0.2	0.0333333	0.133333	0	0.2	0	0	0	0.0666667	0	0	0.0666667	0.0666667	0.0666667	0.0666667	0.0333333	0.0333333	0	0	0	0	0	0	0	0	0	0	0	0	0	0	0	0	0	0	0.0344828	0	0	0	0.0344828	0.0344828	0	0.0344828	0	0.0344828	0	0	0
starPep_17370	0.0666667	0.1	0.133333	0.1	0.1	0.0333333	0.0666667	0	0.1	0.0333333	0	0	0.0666667	0	0.0333333	0	0	0.0333333	0.0666667	0.0666667	0	0	0.0344828	0.0344828	0	0	0	0	0	0	0	0	0	0	0	0	0	0	0	0	0	0	0	0	0	0	0	0	0
starPep_17372	0.0666667	0.1	0.0666667	0.1	0.0666667	0.0666667	0.0666667	0	0.0666667	0.0333333	0.0333333	0.0333333	0.0333333	0.0333333	0	0.0666667	0	0.0333333	0.0666667	0.0666667	0	0	0.0344828	0.0344828	0	0	0	0	0	0	0	0	0	0	0	0	0	0	0	0	0	0	0	0	0	0	0	0	0
starPep_17378	0.0333333	0.1	0.1	0.1	0.0666667	0.0333333	0.0666667	0.0333333	0.0666667	0	0.0333333	0.0666667	0.0666667	0	0.0333333	0.0666667	0	0	0.0666667	0.0666667	0	0	0	0.0344828	0	0	0	0	0	0	0	0	0	0	0	0	0	0	0	0	0	0	0	0	0	0	0	0	0
starPep_17397	0	0.2	0.0666667	0	0	0.2	0.0333333	0.0333333	0.0333333	0.0666667	0	0.0333333	0.1	0.0333333	0.0333333	0.0666667	0.0666667	0	0	0.0333333	0	0	0	0	0	0	0	0	0	0	0	0	0	0	0	0	0	0	0	0	0	0.0344828	0.0344828	0	0	0	0	0	0.0344828
starPep_17429	0.0333333	0.2	0.133333	0.0333333	0.0333333	0.133333	0	0	0.0666667	0.1	0	0.0333333	0	0	0.0333333	0.0666667	0	0.0333333	0.0333333	0.0666667	0	0	0.0344828	0	0	0	0	0	0	0	0	0	0	0	0	0	0	0	0	0	0	0.0344828	0.0344828	0.0344828	0	0.0344828	0	0	0.0344828
starPep_17439	0.0666667	0.2	0.1	0.0333333	0.1	0.133333	0	0.0666667	0.0333333	0	0.0333333	0.0333333	0.133333	0	0	0.0333333	0	0	0.0333333	0	0	0.0344828	0	0	0	0	0	0	0	0	0	0	0	0	0	0	0	0	0	0	0.0344828	0.0344828	0	0.0344828	0.0344828	0.0344828	0	0	0
starPep_17464	0.0333333	0.2	0.1	0.0666667	0.133333	0.133333	0	0.0333333	0.0333333	0.0333333	0	0	0.133333	0	0	0.0333333	0	0	0.0666667	0	0	0	0	0	0	0	0	0	0	0	0	0	0	0	0	0	0	0	0	0	0.0344828	0.0344828	0	0.0344828	0.0344828	0.0344828	0	0	0
starPep_17466	0	0.2	0.1	0.0666667	0.133333	0.133333	0	0.0333333	0.0333333	0.0333333	0	0	0.133333	0	0	0.0666667	0	0	0.0666667	0	0	0	0	0	0	0	0	0	0	0	0	0	0	0	0	0	0	0	0	0	0	0.0344828	0	0.0344828	0.0344828	0.0344828	0	0	0
starPep_17467	0	0.2	0.1	0.0666667	0.133333	0.133333	0	0.0333333	0.0333333	0.0333333	0	0	0.133333	0	0	0.0333333	0	0.0333333	0.0666667	0	0	0	0	0	0	0	0	0	0	0	0	0	0	0	0	0	0	0	0	0	0	0.0344828	0	0.0344828	0.0344828	0.0344828	0	0	0
starPep_17470	0.0333333	0.2	0.1	0.0666667	0.1	0.133333	0	0	0.0333333	0.1	0	0	0.133333	0	0	0.0333333	0	0	0.0666667	0	0	0	0	0	0	0	0	0	0	0	0	0	0	0	0	0	0	0	0	0	0.0344828	0.0344828	0	0.0344828	0.0344828	0.0344828	0	0	0
starPep_17471	0.0333333	0.2	0.1	0.0666667	0.1	0.133333	0	0.0333333	0.0333333	0.0666667	0	0	0.133333	0	0	0.0333333	0	0	0.0666667	0	0	0	0	0	0	0	0	0	0	0	0	0	0	0	0	0	0	0	0	0	0.0344828	0.0344828	0	0.0344828	0.0344828	0.0344828	0	0	0
starPep_17473	0.0333333	0.2	0.0666667	0.0666667	0.1	0.133333	0	0.0333333	0.0333333	0.0333333	0	0	0.133333	0	0	0.0333333	0.0333333	0.0333333	0.0666667	0	0	0	0	0	0	0	0	0	0	0	0	0	0	0	0	0	0	0	0	0	0.0344828	0.0344828	0	0.0344828	0.0344828	0.0344828	0	0	0
starPep_17645	0	0	0.0666667	0.0666667	0.133333	0.0333333	0	0.1	0.2	0.0666667	0	0.0333333	0.0333333	0.0333333	0.133333	0.0333333	0	0.0666667	0	0	0	0	0	0	0	0	0	0	0	0	0	0	0	0	0	0	0	0	0	0	0	0	0	0	0	0	0	0	0
starPep_17858	0.0333333	0.0333333	0.0333333	0.0333333	0.0333333	0.1	0	0	0.333333	0	0	0.166667	0.0666667	0.0333333	0.133333	0	0	0	0	0	0	0	0	0.0344828	0	0	0	0	0	0	0	0	0	0	0	0	0	0	0	0	0	0	0	0	0	0	0	0	0
starPep_18030	0.2	0.0333333	0.0666667	0.133333	0	0.1	0.0333333	0	0.0333333	0	0	0.0666667	0.133333	0.0333333	0	0.133333	0	0	0	0.0333333	0.0344828	0	0.0344828	0.0689655	0	0	0	0	0	0	0	0	0	0.0344828	0	0.0344828	0	0	0	0	0	0	0	0	0	0.0344828	0	0	0
starPep_18267	0.0666667	0.2	0.1	0	0	0.166667	0	0	0.0333333	0.1	0	0.0333333	0	0.0333333	0.0333333	0.0666667	0.1	0	0.0333333	0.0333333	0	0.0344828	0	0	0	0.0344828	0	0	0	0	0	0	0	0	0	0	0	0	0	0	0	0.0344828	0	0	0	0.0689655	0	0	0
starPep_18321	0.0666667	0.2	0.0666667	0.0333333	0.1	0.133333	0	0.0666667	0.0333333	0	0.0333333	0.0333333	0.133333	0	0	0.0333333	0	0	0.0333333	0.0333333	0	0.0344828	0	0	0	0	0	0	0	0	0	0	0	0	0	0	0	0	0	0	0.0344828	0.0344828	0	0.0344828	0.0344828	0.0344828	0	0	0
starPep_18481	0.0333333	0.2	0	0.166667	0	0.166667	0	0	0.0666667	0.1	0	0.0333333	0.0333333	0.0666667	0.0333333	0.0333333	0.0666667	0	0	0	0	0	0	0	0	0	0	0	0	0.0344828	0	0	0	0	0	0	0	0	0	0	0	0.0344828	0	0.0344828	0	0	0	0	0
starPep_18488	0.0333333	0.2	0	0.166667	0	0.166667	0	0	0.0666667	0.1	0	0.0333333	0.0333333	0.0333333	0.0666667	0.0333333	0.0666667	0	0	0	0	0	0	0	0	0	0	0	0	0.0344828	0	0	0	0	0	0	0	0	0	0	0	0.0344828	0	0.0344828	0	0	0	0	0
starPep_18525	0.0666667	0.2	0.0333333	0.133333	0.0333333	0.0666667	0.0666667	0.0333333	0	0.0333333	0.0666667	0.1	0.1	0	0.0333333	0	0.0333333	0	0	0	0	0.0344828	0	0	0	0	0	0	0	0	0	0.0344828	0	0	0	0	0	0	0	0	0	0.0344828	0.0344828	0.0344828	0	0	0	0	0
starPep_18541	0.1	0.166667	0.1	0.0333333	0.0333333	0.133333	0.0333333	0	0.0333333	0	0	0.0333333	0.0333333	0.0333333	0.0666667	0.133333	0	0	0.0333333	0.0333333	0.0344828	0	0.0344828	0	0	0.0344828	0	0	0	0	0	0	0	0	0	0	0	0	0	0	0.0344828	0.0344828	0	0	0	0	0	0	0
starPep_18575	0.0666667	0	0.1	0.0333333	0.0666667	0.0333333	0	0	0.1	0.133333	0.1	0.0333333	0.0666667	0.0333333	0.166667	0.0333333	0	0.0333333	0	0	0	0	0.0344828	0	0	0	0	0	0	0	0.0344828	0	0	0	0	0	0	0	0	0	0	0	0	0	0	0	0	0	0
starPep_18616	0	0	0	0.333333	0.0666667	0.0333333	0	0.1	0.2	0.0333333	0.0333333	0	0.0666667	0	0.0333333	0	0.0333333	0.0666667	0	0	0	0	0	0	0	0	0	0	0	0	0	0	0	0	0	0	0	0	0	0	0	0	0	0	0	0	0	0	0
starPep_18755	0.0333333	0.133333	0.133333	0.1	0	0	0	0.2	0.0333333	0.0666667	0	0.0333333	0	0.0666667	0	0.0666667	0.0333333	0.1	0	0	0	0	0	0	0	0	0	0	0.0344828	0	0	0	0	0	0	0	0	0	0	0	0	0.0689655	0	0	0	0	0	0	0
starPep_18767	0.0333333	0.133333	0.1	0.133333	0	0	0	0.2	0.0333333	0.0333333	0	0.0333333	0	0.0666667	0	0.0666667	0.0333333	0.133333	0	0	0	0	0	0	0	0	0	0	0.0344828	0	0	0	0	0	0	0	0	0	0	0	0	0.0689655	0	0.0344828	0	0	0	0	0
starPep_18823	0	0.2	0.0333333	0.0333333	0	0.0666667	0	0.0333333	0.0333333	0.0333333	0.0333333	0.0333333	0.133333	0	0.0333333	0.1	0.133333	0.0666667	0	0.0333333	0	0	0	0	0	0	0	0	0	0	0	0	0	0	0	0	0	0	0	0	0	0.0344828	0	0	0	0.0344828	0	0	0
starPep_18969	0.133333	0	0	0.0666667	0	0.0666667	0.0333333	0.133333	0.133333	0	0.0333333	0	0	0.0666667	0.1	0.166667	0	0	0	0.0666667	0.0689655	0	0	0.0344828	0	0	0	0.0344828	0	0	0	0	0	0	0	0	0	0	0	0	0	0	0	0	0	0	0	0	0
starPep_19249	0	0	0.0333333	0.266667	0	0	0	0.1	0.0333333	0.0666667	0	0.1	0	0.133333	0.0333333	0.1	0.0333333	0	0.0333333	0.0666667	0	0	0	0	0	0	0	0	0	0	0	0	0	0	0	0	0	0	0	0	0	0	0	0	0	0	0	0	0
starPep_19282	0.0384615	0	0	0.0384615	0	0.5	0	0	0	0	0	0.0384615	0.0384615	0.153846	0	0.153846	0	0	0	0.0384615	0	0	0	0	0	0	0	0	0	0	0	0	0	0.047619	0	0	0	0	0	0	0	0	0	0	0	0	0	0	0
starPep_19310	0.1	0.0666667	0	0.0666667	0.1	0.1	0.0666667	0	0.0333333	0.133333	0	0.0333333	0.0333333	0.0333333	0.0333333	0.0333333	0.0333333	0.0666667	0	0.0666667	0	0	0	0	0	0	0	0	0	0.0344828	0	0.0344828	0	0	0	0	0	0	0	0	0	0	0	0	0	0.0689655	0	0	0
starPep_19653	0.233333	0	0.0333333	0	0.1	0.0333333	0	0.0333333	0.1	0.1	0	0.0333333	0	0.1	0.0333333	0.0333333	0.0666667	0.1	0	0	0.103448	0	0	0	0.0689655	0.0344828	0	0	0	0	0	0	0	0	0	0	0	0	0	0	0	0	0	0	0	0	0	0	0
starPep_20211	0.0333333	0.0666667	0	0.0666667	0.0666667	0.1	0.0666667	0.0333333	0.0333333	0.133333	0.0333333	0.0333333	0.0666667	0.0333333	0.0333333	0.0333333	0	0.0666667	0	0.1	0	0	0	0	0	0	0	0	0	0.0344828	0	0	0	0	0	0	0	0	0	0	0	0	0	0	0	0.0689655	0	0	0
starPep_20329	0.1	0.2	0.0666667	0	0.0333333	0.1	0.0333333	0	0.1	0.0333333	0	0.0333333	0	0.0333333	0.133333	0.0666667	0	0.0666667	0	0	0	0.0344828	0	0	0	0	0	0	0	0	0	0	0	0.0344828	0	0	0	0.0344828	0	0	0.0344828	0	0.0344828	0	0	0	0	0	0.0344828
starPep_20414	0.0344828	0.0689655	0	0.0689655	0.103448	0.103448	0.0689655	0	0.0344828	0.137931	0	0	0.0344828	0.0344828	0.0344828	0.0689655	0.0344828	0.103448	0	0.0689655	0	0	0	0	0	0	0	0	0	0.037037	0	0	0	0	0	0	0	0	0	0	0	0	0	0	0	0.0740741	0	0	0
starPep_20429	0.0333333	0.0666667	0	0.0666667	0.1	0.1	0.0666667	0	0.0666667	0.133333	0	0	0.0666667	0.0333333	0.0333333	0.0333333	0.0333333	0.1	0	0.0666667	0	0	0	0	0	0	0	0	0	0.0344828	0	0	0	0	0	0	0	0	0	0	0	0	0	0	0	0.0689655	0	0	0
starPep_20430	0.0333333	0.0666667	0	0.0666667	0.1	0.1	0.0666667	0	0.0333333	0.133333	0.0333333	0	0.0333333	0.0333333	0.0333333	0.0666667	0.0333333	0.1	0	0.0666667	0	0	0	0	0	0	0	0	0	0.0344828	0	0	0	0	0	0	0	0	0	0	0	0	0	0	0	0.0689655	0	0	0
starPep_20435	0.0666667	0.0666667	0.0666667	0	0.1	0.1	0.0666667	0	0.0333333	0.133333	0.0333333	0.0333333	0.0333333	0	0.0333333	0.0333333	0.0333333	0.1	0	0.0666667	0	0	0	0	0	0	0	0	0	0.0344828	0	0	0	0	0	0	0	0	0	0	0	0	0	0	0	0.0689655	0	0	0
starPep_20438	0.0666667	0.0666667	0	0.0666667	0.1	0.1	0.0666667	0	0.0333333	0.133333	0	0.0333333	0.0666667	0.0333333	0.0333333	0	0.0333333	0.1	0	0.0666667	0	0	0	0	0	0	0	0	0	0.0344828	0	0	0.0344828	0	0	0	0	0	0	0	0	0	0	0	0	0.0689655	0	0	0
starPep_20440	0.0333333	0.0666667	0	0.0666667	0.133333	0.1	0.0666667	0	0.0333333	0.133333	0	0.0333333	0.0333333	0.0333333	0.0333333	0.0333333	0.0333333	0.1	0	0.0666667	0	0	0	0	0	0	0	0	0	0.0344828	0	0	0	0	0	0	0	0	0	0	0	0	0	0	0	0.0689655	0	0	0
starPep_20441	0.0333333	0.0666667	0	0.0666667	0.1	0.1	0.0666667	0	0.0333333	0.133333	0	0.0333333	0.0333333	0.0333333	0.0333333	0.0666667	0.0333333	0.1	0	0.0666667	0	0	0	0	0	0	0	0	0	0.0344828	0	0	0	0	0	0	0	0	0	0	0	0	0	0	0	0.0689655	0	0	0
starPep_20442	0.0666667	0.0666667	0.0333333	0.0333333	0.1	0.1	0.0666667	0	0.0333333	0.133333	0	0.0666667	0.0333333	0.0333333	0.0333333	0.0333333	0	0.1	0	0.0666667	0	0	0	0	0	0	0	0	0	0.0344828	0	0	0	0	0	0	0	0	0	0	0	0	0	0	0	0.0689655	0	0	0
starPep_20470	0	0.0666667	0.1	0.0333333	0.1	0.0666667	0.0333333	0.0333333	0.0333333	0.1	0	0.0333333	0.0333333	0.0333333	0.0333333	0.1	0.0333333	0.1	0	0.0666667	0	0	0	0	0	0	0	0	0	0	0	0	0	0	0	0	0	0	0	0	0	0	0	0	0	0.0344828	0	0	0
starPep_20496	0.0666667	0	0.0666667	0.0666667	0.0666667	0.0333333	0	0	0.0666667	0.2	0	0.0666667	0.0333333	0	0	0.1	0	0	0.2	0.0333333	0	0	0	0	0	0	0	0	0	0	0	0	0	0	0	0.0344828	0	0	0.0344828	0	0	0	0	0	0	0	0	0	0
starPep_20592	0.0666667	0	0.1	0.0666667	0.133333	0	0	0.1	0.0333333	0.0666667	0	0.0666667	0.0666667	0.0666667	0	0.133333	0	0.0666667	0	0.0333333	0	0	0	0	0.0344828	0	0	0	0	0	0	0	0	0	0	0.0344828	0	0	0	0	0	0	0	0	0	0	0	0	0
starPep_20628	0.166667	0.0666667	0.0333333	0	0.1	0.166667	0	0.0666667	0.166667	0.133333	0	0	0	0.0333333	0	0.0333333	0.0333333	0	0	0	0.0344828	0	0	0	0.0344828	0.0344828	0	0	0.0344828	0	0	0	0	0.0344828	0	0	0	0	0	0	0	0	0	0	0	0	0	0	0.0344828
starPep_20629	0.166667	0.0666667	0.0333333	0	0.0666667	0.166667	0	0.0666667	0.166667	0.133333	0	0	0	0.0333333	0	0.0666667	0.0333333	0	0	0	0.0344828	0	0	0	0.0344828	0.0344828	0	0	0.0344828	0	0	0	0	0.0344828	0	0	0	0	0	0	0	0	0	0	0	0	0	0	0.0344828
starPep_20630	0.166667	0.0666667	0.0333333	0	0.0333333	0.133333	0	0.1	0.166667	0.133333	0	0	0	0.0666667	0	0	0.0666667	0.0333333	0	0	0	0	0	0	0.0344828	0.0344828	0	0	0.0689655	0	0	0	0	0.0344828	0	0	0	0	0	0	0	0	0	0	0	0	0	0	0.0344828
starPep_20633	0.0333333	0.2	0	0.0666667	0.0333333	0.0666667	0	0.1	0.0666667	0	0.0333333	0.1	0.0333333	0.0333333	0.0333333	0.1	0.0666667	0	0	0.0333333	0	0	0	0	0	0.0344828	0	0	0	0	0	0	0	0	0	0	0	0	0	0	0	0	0	0	0	0	0	0.0689655	0.0344828
starPep_20684	0.0333333	0.2	0.0666667	0.0333333	0.0333333	0.166667	0	0	0	0	0	0.0666667	0.133333	0	0	0	0.166667	0.0666667	0.0333333	0	0	0	0	0	0	0	0	0	0	0	0	0	0.0344828	0	0	0	0	0	0	0	0	0	0.0344828	0	0.0344828	0.0344828	0	0	0
starPep_20760	0.0666667	0.2	0.0333333	0	0	0.2	0.0333333	0	0.0333333	0	0	0.0333333	0.166667	0	0.0666667	0.0333333	0.0333333	0.0333333	0	0.0666667	0.0344828	0.0344828	0	0	0	0	0	0	0	0	0	0	0	0	0	0	0	0	0	0	0	0.0344828	0.0344828	0	0	0.0689655	0.0344828	0	0
starPep_20761	0.08	0.24	0.04	0	0	0.24	0.04	0	0.04	0	0	0.04	0	0	0.08	0.04	0.04	0.04	0	0.08	0.05	0.05	0	0	0	0	0	0	0	0	0	0	0	0	0	0	0	0	0	0	0	0.05	0.05	0	0	0.1	0.05	0	0
starPep_20764	0.08	0.24	0.04	0	0	0.24	0.04	0	0.04	0	0	0.04	0.04	0	0.08	0.04	0	0.04	0	0.08	0.05	0.05	0	0	0	0	0	0	0	0	0	0	0	0	0	0	0	0	0	0	0	0.05	0.05	0	0	0.1	0.05	0	0.05
starPep_21015	0.0333333	0.2	0.0333333	0.0333333	0.0666667	0.2	0	0.1	0	0.1	0	0	0.0666667	0	0	0	0.0666667	0.0333333	0	0.0666667	0	0	0	0	0	0	0	0	0	0	0	0	0	0	0	0	0	0	0	0.0344828	0	0.0344828	0	0	0	0.0689655	0	0.0344828	0
starPep_21022	0.0333333	0.2	0.0333333	0.0333333	0.0666667	0.166667	0	0.0666667	0	0.133333	0.0666667	0	0.0333333	0	0	0.0666667	0.0333333	0	0.0333333	0.0333333	0	0	0	0	0	0	0	0	0	0.0344828	0	0	0	0	0	0	0	0	0	0	0	0.0344828	0	0	0	0.0344828	0	0	0
starPep_21033	0.0333333	0.2	0.0666667	0	0.0333333	0.166667	0	0.0333333	0.0333333	0.0666667	0.0333333	0.0333333	0.1	0.0333333	0.0666667	0.0666667	0	0.0333333	0	0	0	0	0	0	0	0.0344828	0	0	0	0	0	0	0	0	0	0	0	0	0	0	0	0	0	0	0	0.0689655	0	0	0.0344828
starPep_21126	0	0.2	0.0666667	0.0333333	0.0666667	0.166667	0	0.0333333	0.1	0.0333333	0	0.0333333	0.0666667	0	0	0.0333333	0.1	0	0	0.0666667	0	0	0	0	0	0	0	0	0	0	0	0	0	0	0	0	0	0	0	0	0	0	0.0344828	0	0.0344828	0.0344828	0	0	0.0344828
starPep_21127	0	0.2	0.0666667	0.0333333	0.0666667	0.166667	0	0.0333333	0.0666667	0.0333333	0	0.0666667	0.0666667	0	0	0.0333333	0.1	0	0	0.0666667	0	0	0	0	0	0	0	0	0	0	0	0	0	0	0	0	0	0	0	0	0	0	0.0344828	0	0.0344828	0.0344828	0	0	0.0344828
starPep_21132	0.0333333	0.2	0.0333333	0.0666667	0.0666667	0.133333	0	0.0333333	0.0666667	0	0.0333333	0.0666667	0.1	0	0	0.0333333	0.0666667	0	0	0.0666667	0	0	0	0	0	0.0344828	0	0	0	0	0	0	0	0	0	0	0	0	0	0	0	0	0	0.0344828	0.0344828	0.0344828	0	0	0
starPep_21135	0.0333333	0.2	0.0666667	0.0333333	0.0333333	0.133333	0	0.0333333	0.133333	0.0333333	0	0.0333333	0.1	0	0.0333333	0.0333333	0.0666667	0	0	0.0333333	0	0	0	0	0	0.0344828	0	0	0	0	0	0	0	0	0	0	0	0	0	0	0	0	0.0344828	0	0.0344828	0.0344828	0	0	0.0344828
starPep_21136	0.0333333	0.2	0.0333333	0.0666667	0.0333333	0.133333	0	0.0333333	0.0666667	0.0333333	0.0333333	0.0666667	0.1	0	0	0.0333333	0.0666667	0	0	0.0666667	0	0	0	0	0	0.0344828	0	0	0	0	0	0	0	0	0	0	0	0	0	0	0	0	0	0.0344828	0.0344828	0.0344828	0	0	0
starPep_21137	0.0333333	0.2	0.0333333	0.0333333	0.0333333	0.133333	0	0.0333333	0.133333	0.0333333	0	0.0333333	0.1	0	0.0333333	0.0666667	0.0666667	0	0	0.0333333	0	0	0	0	0	0.0344828	0	0	0	0	0	0	0	0	0	0	0	0	0	0	0	0	0	0	0.0344828	0.0344828	0	0	0.0344828
starPep_21166	0.0333333	0.2	0.166667	0.0333333	0.0333333	0.133333	0	0.0333333	0.1	0.0333333	0	0.0333333	0	0	0.0333333	0.0666667	0.0666667	0	0	0.0333333	0	0	0	0	0	0	0	0	0	0	0	0	0	0	0	0	0	0	0	0	0.0344828	0	0.0344828	0	0	0	0	0.0344828	0
starPep_21188	0	0.2	0.0333333	0.1	0.0333333	0.133333	0	0.0333333	0.0666667	0.0333333	0	0.0666667	0.0666667	0.0333333	0	0.0666667	0.0333333	0.0333333	0	0.0666667	0	0	0	0	0	0	0	0	0	0	0	0	0	0	0	0	0	0	0	0	0	0	0.0344828	0	0	0.0344828	0	0	0.0344828
starPep_21206	0	0.2	0.1	0.0666667	0.0666667	0.166667	0	0	0	0.0333333	0	0.0333333	0.0666667	0	0.0333333	0.0666667	0.0333333	0.0666667	0.0333333	0.0333333	0	0	0	0	0	0	0	0	0	0	0	0	0	0	0	0	0	0	0	0	0	0	0.0344828	0	0	0.0689655	0	0	0
starPep_21211	0	0.2	0.0333333	0.0333333	0.0333333	0.166667	0	0	0	0.0333333	0	0.0666667	0.133333	0	0.0333333	0	0.166667	0.0666667	0.0333333	0	0	0	0	0	0	0	0	0	0	0	0	0	0	0	0	0	0	0	0	0	0	0	0.0344828	0	0.0344828	0	0	0	0
starPep_21238	0.266667	0	0	0	0.0666667	0.166667	0	0.0333333	0.133333	0.166667	0	0.0333333	0.0333333	0.0666667	0	0.0333333	0	0	0	0	0.0344828	0	0	0	0	0	0	0	0	0.137931	0	0.0344828	0.0344828	0	0	0.0344828	0	0	0	0	0	0	0	0	0	0	0	0	0
starPep_21772	0.0333333	0.0333333	0.0333333	0.0333333	0.0666667	0.133333	0	0.0666667	0.1	0.166667	0	0.0666667	0	0	0.0333333	0	0.166667	0.0666667	0	0	0	0	0	0	0	0	0	0	0	0.0344828	0	0	0	0	0	0	0	0	0	0	0	0	0	0	0	0	0	0	0.0344828
starPep_21773	0.0333333	0	0.0333333	0.0333333	0.0666667	0.166667	0	0.0666667	0.1	0.166667	0	0.0666667	0	0	0.0333333	0	0.166667	0.0666667	0	0	0	0	0	0	0	0	0	0	0	0.0344828	0	0	0	0	0	0	0	0	0	0	0	0	0	0	0	0	0	0	0
starPep_21774	0.0333333	0	0.0333333	0.0333333	0.0666667	0.0666667	0	0.0666667	0.1	0.166667	0	0.0666667	0.1	0	0.0333333	0	0.166667	0.0666667	0	0	0	0	0	0	0	0	0	0	0	0.0344828	0	0	0	0	0	0	0	0	0	0	0	0	0	0	0	0	0	0	0
starPep_21781	0.133333	0	0	0.0333333	0.1	0.1	0	0.0666667	0.2	0.133333	0.0333333	0	0.1	0	0	0	0.0666667	0.0333333	0	0	0	0	0	0	0	0	0	0	0.137931	0	0	0	0	0	0	0	0	0	0	0	0	0	0	0	0	0	0	0	0
starPep_21833	0.0333333	0.2	0	0.0333333	0.0333333	0.1	0	0.133333	0.0333333	0.0666667	0	0.0666667	0.0333333	0.0333333	0	0.133333	0.0333333	0.0333333	0	0.0333333	0	0	0	0	0	0	0	0	0	0.0344828	0	0	0	0	0	0	0	0	0	0	0	0	0	0	0	0.0344828	0	0.0344828	0
starPep_21907	0.0666667	0.2	0	0.0333333	0.0333333	0.1	0	0.0333333	0.0666667	0.0333333	0	0.0666667	0.0666667	0	0	0.1	0.0333333	0.1	0	0.0666667	0.0344828	0	0	0	0	0	0	0.0344828	0	0	0	0	0	0	0	0	0	0	0	0	0	0	0	0	0	0.0344828	0	0	0
starPep_21925	0.133333	0	0.0666667	0	0.1	0.166667	0	0.0333333	0.133333	0.133333	0	0	0	0	0.0333333	0.1	0	0.1	0	0	0	0	0	0	0	0	0	0	0.0689655	0	0	0	0	0	0	0.0344828	0	0	0	0	0	0	0	0	0	0	0	0	0
starPep_22010	0	0	0	0	0	0.8	0	0	0	0	0	0	0	0	0	0.2	0	0	0	0	0	0	0	0	0	0	0	0	0	0	0	0	0	0	0	0	0	0	0	0	0	0	0	0	0	0	0	0	0
starPep_22014	0.0333333	0	0	0.2	0	0.133333	0	0.166667	0.0666667	0.166667	0	0	0	0.1	0.0333333	0	0.0333333	0.0333333	0.0333333	0	0	0	0	0	0	0	0	0	0	0	0	0	0	0	0.0344828	0	0	0	0	0	0	0	0	0	0	0	0	0	0
starPep_22095	0	0.2	0	0.0333333	0.0666667	0.133333	0	0.0333333	0.0333333	0.1	0	0.0333333	0.1	0	0	0.166667	0	0.0666667	0	0.0333333	0	0	0	0	0	0	0	0	0	0	0	0	0	0	0	0	0	0	0	0	0	0	0	0	0.0344828	0.0344828	0	0	0.0344828
starPep_22115	0	0.2	0.0333333	0.0333333	0	0.266667	0	0	0.0333333	0	0	0.0333333	0.0666667	0	0	0.1	0.1	0.1	0.0333333	0	0	0	0	0	0	0	0	0	0	0	0	0	0	0	0	0	0	0	0	0	0	0	0	0	0	0.0689655	0	0	0.0344828
starPep_22116	0	0.2	0.0333333	0.0333333	0	0.266667	0	0	0	0	0	0.0333333	0.0666667	0	0	0.1	0.133333	0.1	0.0333333	0	0	0	0	0	0	0	0	0	0	0	0	0	0	0	0	0	0	0	0	0	0	0	0	0	0	0.0689655	0	0	0
starPep_22212	0.1	0.0666667	0.0666667	0	0.0666667	0.133333	0	0.0666667	0.166667	0.166667	0	0.0333333	0	0.0333333	0	0.0666667	0	0.0333333	0	0	0	0	0	0	0	0.0344828	0	0	0	0.0344828	0	0	0	0	0	0.0344828	0	0	0	0	0.0344828	0	0	0	0	0	0	0	0
starPep_22357	0.1	0.0666667	0.0333333	0.0666667	0.0333333	0.0333333	0.0333333	0.1	0.2	0.0666667	0.0333333	0.0333333	0.0333333	0	0.0666667	0	0.1	0	0	0	0	0	0	0.0344828	0	0	0	0	0.0344828	0	0	0	0	0	0	0	0.0344828	0	0	0	0	0	0.0344828	0	0	0	0	0	0
starPep_22376	0.1	0	0.0666667	0	0.0333333	0.166667	0	0.0333333	0.133333	0.133333	0	0	0	0.0666667	0	0.0666667	0.0666667	0.133333	0	0	0.0344828	0	0	0	0	0	0	0	0.0344828	0	0	0	0	0.0344828	0	0	0	0	0	0	0	0	0	0	0	0	0	0	0
starPep_22388	0.133333	0.0666667	0.0333333	0	0.0333333	0.1	0	0.0333333	0.133333	0.2	0	0.0666667	0	0.0666667	0	0.1	0	0.0333333	0	0	0	0	0	0	0	0	0	0	0.0344828	0.0344828	0	0	0	0.0344828	0	0.0344828	0	0	0	0	0.0344828	0	0	0	0	0	0	0	0
starPep_22431	0.0666667	0.2	0	0.0333333	0	0.1	0	0.1	0	0	0	0.0333333	0.0666667	0	0	0.1	0.0666667	0.133333	0.0666667	0.0333333	0	0	0	0.0344828	0	0	0	0.0344828	0	0	0	0	0	0	0	0	0	0	0	0	0.0344828	0	0	0	0	0	0	0	0
starPep_22432	0.0666667	0.2	0.0333333	0.0333333	0	0.0666667	0	0.0666667	0.0666667	0.0666667	0	0.0333333	0.0666667	0	0	0.0666667	0.0666667	0.1	0.0333333	0.0333333	0	0	0	0.0344828	0	0	0	0	0	0.0344828	0	0	0	0	0	0	0	0	0	0	0.0344828	0	0	0	0	0	0	0	0.0344828
starPep_22433	0.0333333	0.2	0.0333333	0.0333333	0	0.0666667	0	0.0666667	0.1	0.0333333	0.0333333	0.0333333	0.0666667	0	0	0.0666667	0.0666667	0.1	0.0333333	0.0333333	0	0	0	0.0344828	0	0	0	0	0	0	0	0	0	0	0	0	0	0	0	0	0.0344828	0	0	0	0	0	0	0	0.0344828
starPep_22435	0.0666667	0.2	0	0.0333333	0	0.0666667	0	0.1	0.0666667	0.0333333	0	0.0333333	0.0666667	0	0.0333333	0.133333	0.0333333	0.0666667	0	0.0666667	0	0	0	0.0344828	0	0	0	0.0344828	0	0	0	0	0	0	0	0	0	0	0	0	0.0344828	0	0	0	0	0	0	0	0.0344828
starPep_22440	0	0.2	0.0333333	0	0	0.133333	0.0333333	0.1	0	0	0.0333333	0.0666667	0.0666667	0	0.0333333	0.133333	0.1	0.0333333	0	0.0333333	0	0	0	0	0	0	0	0	0	0	0	0	0	0	0	0	0	0	0	0	0	0	0	0	0	0.0344828	0.0344828	0	0
starPep_22441	0.0333333	0.2	0	0.0333333	0.0333333	0.133333	0	0.0333333	0.0333333	0.0666667	0	0.0333333	0.1	0	0.0333333	0.1	0.0333333	0.0666667	0	0.0666667	0	0	0	0	0	0	0	0	0	0	0	0	0.0344828	0	0	0	0	0	0	0	0	0	0	0	0.0344828	0.0344828	0	0	0
starPep_22442	0.0666667	0.2	0	0.0333333	0	0.1	0	0.133333	0.0333333	0	0	0.0666667	0.0666667	0.0333333	0.0666667	0.1	0	0.0333333	0.0333333	0.0333333	0	0	0	0	0	0	0	0	0	0	0	0	0	0	0	0	0	0.0344828	0.0344828	0	0.0344828	0	0	0	0	0.0344828	0	0.0344828	0
starPep_22444	0.0333333	0.2	0	0.0333333	0	0.1	0.0333333	0.1	0	0	0.0333333	0.0666667	0.0666667	0	0.1	0.133333	0.0333333	0.0333333	0	0.0333333	0	0	0	0	0	0	0	0.0344828	0	0	0	0	0	0	0	0	0	0	0	0	0	0	0	0	0	0.0344828	0.0344828	0	0
starPep_22446	0.0666667	0.2	0	0.0333333	0	0.1	0.0333333	0.133333	0.0333333	0	0.0333333	0.0666667	0.0666667	0	0	0.1	0.0333333	0.0333333	0.0333333	0.0333333	0.0344828	0	0	0	0	0	0	0.0344828	0	0	0	0	0	0	0	0	0	0	0	0	0	0	0	0	0	0.0344828	0	0.0344828	0
starPep_22447	0	0.2	0.0333333	0.0333333	0.1	0.1	0	0.0666667	0.0666667	0	0	0.0333333	0.0666667	0	0.0333333	0.1	0.0333333	0.1	0	0.0333333	0	0	0	0	0	0	0	0	0	0	0	0	0	0	0	0	0	0	0	0	0	0	0	0	0.0344828	0.0344828	0	0	0.0344828
starPep_22448	0.0333333	0.2	0	0.0333333	0.0333333	0.1	0	0.1	0.0333333	0.0666667	0	0.1	0.0666667	0	0	0.133333	0	0.0666667	0	0.0333333	0	0	0	0	0	0	0	0	0	0.0344828	0	0	0	0	0	0	0	0	0	0	0	0	0	0	0	0.0344828	0	0.0344828	0
starPep_22449	0.0333333	0.2	0	0.0333333	0.0333333	0.1	0	0.1	0.0333333	0	0	0.1	0.0666667	0	0	0.133333	0	0.133333	0	0.0333333	0	0	0	0	0	0	0	0	0	0	0	0	0	0	0	0	0	0.0344828	0	0	0	0	0	0	0	0.0344828	0	0.0344828	0
starPep_22450	0	0.2	0	0.0333333	0.0333333	0.1	0	0.1	0.0666667	0	0	0.0666667	0.0666667	0	0	0.166667	0	0.133333	0	0.0333333	0	0	0	0	0	0	0	0	0	0	0	0	0	0	0	0	0	0	0	0	0	0	0	0	0	0.0344828	0	0.0344828	0.0344828
starPep_22451	0.0666667	0.2	0	0.0333333	0.0333333	0.1	0	0.133333	0.0666667	0	0	0.0333333	0.0666667	0	0.0333333	0.0666667	0.0666667	0.0666667	0	0.0333333	0.0344828	0	0	0	0	0	0	0.0344828	0	0	0	0	0	0	0	0	0	0	0	0	0	0	0	0	0	0.0344828	0	0.0344828	0.0344828
starPep_22452	0.0333333	0.2	0.0333333	0.0333333	0.0333333	0.133333	0	0.133333	0.0666667	0	0	0	0.0666667	0	0.0333333	0.1	0.0333333	0.0666667	0	0.0333333	0	0	0	0	0	0	0	0.0344828	0	0	0	0	0	0	0	0	0	0	0	0	0	0	0	0	0	0.0344828	0	0.0344828	0.0344828
starPep_22454	0.0666667	0.2	0	0.0333333	0.0333333	0.1	0	0.1	0.0333333	0.0333333	0	0.0333333	0.0666667	0	0.0666667	0.1	0.0333333	0.0666667	0	0.0333333	0.0344828	0	0	0	0	0	0	0.0344828	0	0	0	0	0	0	0	0	0	0	0	0	0	0	0	0	0	0.0344828	0	0	0
starPep_22455	0	0.2	0	0.0333333	0.0333333	0.1	0	0.0666667	0.0666667	0.0333333	0	0.1	0.0666667	0	0	0.0666667	0.0666667	0.133333	0	0.0333333	0	0	0	0	0	0	0	0	0	0	0	0	0	0	0	0	0	0	0	0	0	0	0	0	0	0.0344828	0	0	0.0344828
starPep_22461	0	0.2	0.0333333	0.0333333	0.0333333	0.1	0	0.1	0.0666667	0	0	0.0666667	0.0666667	0	0	0.0666667	0.0666667	0.133333	0	0.0333333	0	0	0	0	0	0	0	0	0	0	0	0	0	0	0	0	0	0	0	0	0	0	0	0	0	0.0344828	0	0	0.0344828
starPep_22463	0	0.2	0	0.0333333	0	0.1	0	0.133333	0.0666667	0.0333333	0	0.0333333	0.0666667	0	0.0333333	0.166667	0	0.1	0	0.0333333	0	0	0	0	0	0	0	0	0	0	0	0	0	0	0	0	0	0	0	0	0	0	0	0	0	0.0344828	0	0.0344828	0.0344828
starPep_22464	0.0333333	0.2	0	0.0333333	0	0.133333	0	0.133333	0.1	0	0	0.0333333	0.0666667	0	0	0.133333	0	0.0666667	0.0333333	0.0333333	0	0	0	0	0	0	0	0.0344828	0	0	0	0	0	0	0	0	0	0	0	0	0	0	0	0	0	0.0344828	0	0.0344828	0.0344828
starPep_22465	0.0333333	0.2	0	0.0333333	0	0.133333	0	0.133333	0.0666667	0	0	0.0333333	0.0666667	0	0.0333333	0.133333	0	0.0666667	0.0333333	0.0333333	0	0	0	0	0	0	0	0.0344828	0	0	0	0	0	0	0	0	0	0	0	0	0	0	0	0	0	0.0344828	0	0.0344828	0.0344828
starPep_22466	0	0.2	0	0.0333333	0	0.133333	0	0.133333	0.0333333	0	0	0.0666667	0.0666667	0.0333333	0.0333333	0.133333	0	0.0666667	0.0333333	0.0333333	0	0	0	0	0	0	0	0	0	0	0	0	0	0	0	0	0	0	0	0	0	0	0	0	0	0.0344828	0	0.0344828	0
starPep_22468	0.0333333	0.2	0	0.0333333	0.0333333	0.1	0	0.133333	0.1	0	0	0.0666667	0.0666667	0	0	0.133333	0	0.0666667	0.0333333	0	0	0	0	0	0	0	0	0.0344828	0	0	0	0	0	0	0	0	0	0	0	0	0	0	0	0	0.0344828	0.0344828	0	0.0344828	0.0344828
starPep_22470	0.0333333	0.2	0	0.0333333	0	0.1	0	0.133333	0.1	0	0	0.0333333	0.0666667	0	0.0333333	0.133333	0	0.0666667	0.0333333	0.0333333	0	0	0	0	0	0	0	0.0344828	0	0	0	0	0	0	0	0	0	0	0	0	0	0	0	0	0	0.0344828	0	0.0344828	0.0344828
starPep_22471	0.0344828	0.206897	0	0.0344828	0	0.103448	0	0.137931	0.0689655	0	0	0.0344828	0.0689655	0	0	0.172414	0	0.0689655	0.0344828	0.0344828	0	0	0	0	0	0	0	0.037037	0	0	0	0	0	0	0	0	0	0	0	0	0	0	0	0	0	0.037037	0	0.037037	0.037037
starPep_22472	0.037037	0.222222	0	0.037037	0	0.111111	0	0.148148	0	0	0	0.037037	0.0740741	0	0	0.185185	0	0.0740741	0.037037	0.037037	0	0	0	0	0	0	0	0.0434783	0	0	0	0	0	0	0	0	0	0	0	0	0	0	0	0	0	0.0434783	0	0.0434783	0
starPep_22473	0.0333333	0.2	0	0.0333333	0	0.1	0	0.1	0.0666667	0.0333333	0	0.0666667	0.0666667	0	0.0333333	0.133333	0	0.0666667	0.0333333	0.0333333	0	0	0	0	0	0	0	0	0	0.0344828	0	0	0	0	0	0	0	0	0	0	0	0	0	0	0	0.0344828	0	0.0344828	0.0344828
starPep_22474	0.0333333	0.2	0	0.0333333	0	0.1	0	0.1	0.0666667	0.0333333	0	0.0333333	0.0666667	0	0.0333333	0.166667	0	0.0666667	0.0333333	0.0333333	0	0	0	0	0	0	0	0	0	0.0344828	0	0	0	0	0	0	0	0	0	0	0	0	0	0	0	0.0344828	0	0.0344828	0.0344828
starPep_22475	0.0333333	0.2	0	0.0333333	0	0.1	0	0.1	0.0666667	0	0	0.0333333	0.0666667	0	0.0333333	0.133333	0.0333333	0.1	0.0333333	0.0333333	0	0	0	0	0	0	0	0	0	0	0	0	0	0	0	0	0	0.0344828	0	0	0	0	0	0	0	0.0344828	0	0.0344828	0.0344828
starPep_22476	0.0666667	0.2	0	0.0333333	0	0.1	0	0.1	0.0333333	0.0333333	0	0.0333333	0.0666667	0	0.0333333	0.133333	0.0333333	0.0666667	0.0333333	0.0333333	0.0344828	0	0	0	0	0	0	0.0344828	0	0	0	0	0	0	0	0	0	0	0	0	0	0	0	0	0	0.0344828	0	0	0
starPep_22477	0.0333333	0.2	0	0.0333333	0	0.1	0	0.1	0.0666667	0.0333333	0	0.0333333	0.0666667	0	0.0333333	0.1	0.0666667	0.0666667	0.0333333	0.0333333	0	0	0	0	0	0	0	0	0	0	0	0	0	0	0	0	0.0344828	0	0	0	0	0	0	0	0	0.0344828	0	0	0.0344828
starPep_22478	0.0333333	0.2	0	0.0333333	0	0.1	0	0.0666667	0.0666667	0	0.0666667	0.0666667	0.0333333	0	0.0333333	0.0666667	0.0666667	0.0666667	0.0333333	0.0666667	0	0	0	0	0	0	0	0	0	0	0	0	0	0	0	0	0.0344828	0	0	0	0	0	0	0	0	0.0344828	0	0.0344828	0
starPep_22481	0.0333333	0.2	0	0.0333333	0.0333333	0.1	0	0.0333333	0.0333333	0.0666667	0	0.0333333	0.1	0	0.0333333	0.133333	0.0333333	0.0666667	0	0.0666667	0	0	0	0	0	0	0	0	0	0	0	0	0.0344828	0	0	0	0	0	0	0	0	0	0	0	0.0344828	0.0344828	0	0	0
starPep_22484	0	0.2	0	0.0333333	0.0333333	0.133333	0.0333333	0.0666667	0.0333333	0	0.1	0.0333333	0.1	0	0.0333333	0.0666667	0.0333333	0.0666667	0	0.0333333	0	0	0	0	0	0	0	0	0	0	0	0	0	0	0	0	0	0	0	0	0	0	0	0	0	0.0344828	0	0.0344828	0.0344828
starPep_22485	0	0.2	0	0	0	0.166667	0	0.133333	0.0333333	0	0	0.0666667	0.0666667	0.0333333	0.0333333	0.133333	0	0.0666667	0.0333333	0.0333333	0	0	0	0	0	0	0	0	0	0	0	0	0	0	0	0	0	0	0	0	0	0	0	0	0	0.0344828	0	0.0344828	0
starPep_22635	0.0666667	0	0.166667	0.0666667	0	0.133333	0.0333333	0	0.133333	0.133333	0	0	0	0	0	0.0666667	0	0.2	0	0	0	0	0	0	0	0	0	0	0	0	0	0	0	0	0	0	0	0.0689655	0	0	0	0	0	0	0	0	0	0	0
starPep_22829	0.0666667	0	0	0.133333	0.0666667	0.2	0.0333333	0.0333333	0.133333	0.133333	0.0333333	0	0.0333333	0	0	0.0666667	0.0333333	0.0333333	0	0	0	0	0	0	0	0.0344828	0	0	0.0344828	0	0	0	0	0	0	0	0	0	0	0	0	0	0	0	0	0	0	0	0
starPep_22830	0.0666667	0	0	0.1	0.0666667	0.2	0.0333333	0.0333333	0.133333	0.133333	0.0333333	0	0.0333333	0.0333333	0	0.0666667	0.0333333	0.0333333	0	0	0	0	0	0	0	0.0344828	0	0	0.0344828	0	0	0	0	0	0	0	0	0	0	0	0	0	0	0	0	0	0	0	0
starPep_22831	0.0666667	0	0	0.0666667	0.0666667	0.2	0.0333333	0.0333333	0.133333	0.133333	0.0333333	0	0.0333333	0.0666667	0	0.0666667	0.0333333	0.0333333	0	0	0	0	0	0	0	0.0344828	0	0	0.0344828	0	0	0	0	0	0	0	0	0	0	0	0	0	0	0	0	0	0	0	0
starPep_22940	0.166667	0	0.0333333	0.0333333	0.0333333	0.0666667	0	0.0666667	0.133333	0.1	0.0333333	0.0666667	0.0666667	0.0666667	0.0333333	0.0333333	0	0.0666667	0	0	0.0344828	0	0	0	0	0.0344828	0	0	0.0344828	0	0	0	0	0	0	0	0	0.0689655	0	0	0	0	0	0	0	0	0	0	0
starPep_23164	0.0333333	0.2	0	0.0666667	0	0.133333	0	0.133333	0.0333333	0.0333333	0	0.0666667	0.0333333	0	0.0666667	0.1	0	0.0333333	0.0333333	0.0333333	0	0	0	0	0	0	0	0.0344828	0	0	0	0	0	0	0	0	0	0	0	0	0	0	0	0	0	0.0344828	0	0.0689655	0
starPep_23168	0	0.2	0.0666667	0.0333333	0.0333333	0.166667	0	0.0666667	0	0.0333333	0	0.0333333	0.133333	0	0.0333333	0	0.133333	0.0333333	0.0333333	0	0	0	0	0	0	0	0	0	0	0	0	0	0	0	0	0	0	0	0	0	0	0	0.0344828	0	0.0344828	0.0344828	0	0.0344828	0
starPep_23169	0	0.2	0.0333333	0.0333333	0.0333333	0.133333	0	0.0666667	0	0.0333333	0	0.133333	0.133333	0	0	0	0.133333	0.0333333	0.0333333	0	0	0	0	0	0	0	0	0	0	0	0	0	0	0	0	0	0	0	0	0	0	0	0.0344828	0	0.0344828	0.0344828	0	0	0
starPep_23181	0	0.2	0.0666667	0.0333333	0.0666667	0.166667	0.0333333	0	0	0.0333333	0	0.0333333	0.133333	0	0	0	0.2	0.0333333	0	0	0	0	0	0	0	0	0	0	0	0	0	0	0	0	0	0	0	0	0	0	0	0	0.0344828	0	0.0344828	0.0344828	0	0	0
starPep_23195	0.0333333	0.2	0.0333333	0.0333333	0.0333333	0.166667	0	0	0	0.0333333	0	0.0666667	0.133333	0	0.0333333	0	0.133333	0.0666667	0.0333333	0	0	0.0344828	0	0	0	0	0	0	0	0	0	0	0	0	0	0	0	0	0	0	0.0344828	0	0.0344828	0	0.0344828	0.0344828	0	0	0
starPep_23196	0	0.2	0.0333333	0.0333333	0.0333333	0.166667	0	0	0	0.0333333	0	0.0666667	0.133333	0	0.0333333	0.0333333	0.133333	0.0666667	0.0333333	0	0	0	0	0	0	0	0	0	0	0	0	0	0	0	0	0	0	0	0	0	0	0	0.0344828	0	0.0344828	0.0344828	0	0	0
starPep_23197	0	0.206897	0	0.0344828	0.0344828	0.172414	0	0	0	0.0344828	0	0.0689655	0.103448	0	0.0344828	0.0689655	0.137931	0.0689655	0.0344828	0	0	0	0	0	0	0	0	0	0	0	0	0	0	0	0	0	0	0	0	0	0	0	0	0	0.037037	0.037037	0	0	0
starPep_23201	0	0.2	0.0666667	0.0333333	0	0.1	0	0	0	0.0333333	0	0.0666667	0.1	0	0.1	0.0666667	0.133333	0.0666667	0.0333333	0	0	0	0	0	0	0	0	0	0	0	0	0	0	0	0	0	0	0	0	0	0	0	0	0	0	0.0344828	0	0	0
starPep_23220	0	0.2	0	0.0333333	0	0.233333	0	0	0.0333333	0.0333333	0	0.1	0.0666667	0	0.0666667	0	0.133333	0.0666667	0	0.0333333	0	0	0	0	0	0	0	0	0	0	0	0	0	0	0	0	0	0	0	0	0	0	0	0	0	0.0344828	0	0	0.0344828
starPep_23237	0	0.2	0	0.0333333	0	0.233333	0	0	0	0.0333333	0	0.1	0.0666667	0	0.0666667	0	0.166667	0.0666667	0	0.0333333	0	0	0	0	0	0	0	0	0	0	0	0	0	0	0	0	0	0	0	0	0	0	0	0	0	0.0344828	0	0	0
starPep_23248	0	0.2	0	0.0333333	0	0.166667	0.0333333	0	0	0.0333333	0	0.0666667	0.0666667	0	0.0666667	0.0333333	0.166667	0.133333	0	0	0	0	0	0	0	0	0	0	0	0	0	0	0	0	0	0	0	0	0	0	0	0	0	0	0	0.0344828	0	0	0
starPep_23258	0	0.2	0	0.0333333	0	0.166667	0	0	0	0.0333333	0	0.0666667	0.1	0	0.0333333	0.0333333	0.166667	0.1	0.0666667	0	0	0	0	0	0	0	0	0	0	0	0	0	0	0	0	0	0	0	0	0	0	0	0	0	0	0.0344828	0	0	0
starPep_23272	0	0.2	0	0.0333333	0.0333333	0.133333	0	0	0	0.0333333	0	0.0666667	0.133333	0	0.0666667	0.0333333	0.166667	0.0666667	0	0.0333333	0	0	0	0	0	0	0	0	0	0	0	0	0	0	0	0	0	0	0	0	0	0	0	0	0	0.0344828	0	0	0
starPep_23435	0.0666667	0	0.0333333	0	0.0333333	0.2	0.0666667	0.1	0.133333	0.0666667	0.0333333	0.0333333	0.0333333	0.0333333	0.0333333	0.0666667	0	0	0	0.0666667	0.0344828	0	0	0	0	0	0	0	0	0	0	0.0344828	0	0	0	0	0	0	0	0	0	0	0	0	0	0	0	0	0
starPep_23498	0.0333333	0.2	0.0333333	0.0333333	0.0666667	0.1	0	0.0666667	0.0333333	0	0	0.1	0.0666667	0.0333333	0	0.0333333	0.1	0.0666667	0	0.0333333	0	0	0	0	0	0	0	0	0	0	0	0	0	0	0	0	0	0.0344828	0	0	0	0	0.0344828	0	0.0344828	0.0344828	0	0	0
starPep_23774	0.1	0	0.0333333	0	0.0333333	0.1	0	0.0666667	0.0666667	0	0	0.0333333	0.0666667	0.0666667	0.3	0.0333333	0.0666667	0	0	0.0333333	0	0	0.0344828	0	0	0	0	0.0344828	0	0	0	0	0	0	0	0.0344828	0	0	0	0	0	0	0	0	0	0	0	0	0
starPep_23806	0.0333333	0	0	0.0333333	0.0666667	0.166667	0.0333333	0.0666667	0.233333	0.0666667	0.0333333	0.0666667	0.0333333	0.0333333	0.0666667	0	0.0666667	0	0	0	0	0	0	0	0	0	0	0.0344828	0	0	0	0	0	0	0	0	0	0	0	0	0	0	0	0	0	0	0	0	0
starPep_23883	0.0333333	0.2	0	0.0333333	0.0333333	0.166667	0	0	0.133333	0	0	0.0666667	0.0666667	0	0	0.0666667	0.0666667	0.1	0.0333333	0	0	0	0	0	0.0344828	0	0	0	0	0	0	0	0	0	0	0	0	0	0	0	0	0	0	0	0	0.0344828	0	0	0.0344828
starPep_23884	0.0666667	0.2	0.0333333	0.0333333	0.0666667	0.1	0	0.0666667	0.133333	0	0	0	0.0666667	0	0	0.133333	0.0333333	0	0	0.0666667	0	0.0344828	0	0	0	0	0	0.0344828	0	0	0	0	0	0	0	0	0	0	0	0	0	0	0	0	0.0344828	0.0344828	0	0	0.0344828
starPep_23885	0.0333333	0.2	0	0.0666667	0	0.133333	0	0.0666667	0.0333333	0.0666667	0	0.0333333	0.0666667	0	0	0.1	0.133333	0	0.0333333	0.0333333	0	0	0	0	0	0	0	0.0344828	0	0	0	0	0	0	0	0	0	0	0	0	0	0	0	0	0	0.0344828	0	0	0
starPep_23886	0.0333333	0.2	0	0.0333333	0	0.133333	0.0333333	0.1	0	0.0666667	0	0.0333333	0.0333333	0	0.266667	0.0333333	0.0333333	0	0	0	0	0	0	0	0	0	0	0.0344828	0	0	0	0	0	0	0	0	0	0	0	0	0	0	0	0	0	0.0344828	0.0344828	0.0344828	0
starPep_23963	0	0.2	0.0333333	0.0333333	0.0333333	0.166667	0	0.0333333	0.0333333	0	0	0.0333333	0.133333	0	0	0.0333333	0.166667	0.0333333	0.0333333	0.0333333	0	0	0	0	0	0	0	0	0	0	0	0	0	0	0	0	0	0	0	0	0	0	0.0344828	0	0.0344828	0.0344828	0	0	0
starPep_23964	0	0.2	0.0333333	0.0333333	0.0333333	0.133333	0	0.0333333	0.0333333	0	0	0.0666667	0.133333	0	0	0.0333333	0.166667	0.0333333	0.0333333	0.0333333	0	0	0	0	0	0	0	0	0	0	0	0	0	0	0	0	0	0	0	0	0	0	0.0344828	0	0.0344828	0.0344828	0	0	0
starPep_23998	0.0333333	0.2	0.0333333	0.0333333	0	0.166667	0	0	0	0.0333333	0	0.0333333	0.1	0	0.0333333	0.133333	0.1	0.0666667	0.0333333	0	0	0	0	0	0	0.0344828	0	0	0	0	0	0	0	0	0	0	0	0	0	0	0.0344828	0	0	0	0	0.0344828	0	0	0
starPep_24013	0	0.2	0.0333333	0.0333333	0.1	0.133333	0	0	0.0333333	0	0	0.0333333	0	0	0.0333333	0.133333	0.1	0.133333	0	0.0333333	0	0	0	0	0	0	0	0	0	0	0	0	0	0	0	0	0	0	0	0	0	0	0	0	0.0344828	0.0344828	0	0	0
starPep_24047	0.0666667	0	0.0666667	0.0666667	0	0.0333333	0	0.0333333	0.166667	0.166667	0.0333333	0.0333333	0	0.1	0	0.0333333	0.1	0.0666667	0	0.0333333	0	0	0	0	0	0	0	0	0.0344828	0	0	0	0	0	0	0	0	0.0344828	0	0	0	0	0	0	0	0	0	0	0
starPep_24065	0.0333333	0.2	0.0333333	0.0333333	0.0333333	0.1	0	0.0666667	0.0666667	0	0	0	0.0666667	0.0333333	0	0.1	0.0333333	0.1	0.0333333	0.0666667	0	0	0	0	0	0	0	0	0	0	0	0	0	0	0	0	0	0.0344828	0	0	0	0	0	0	0	0.0344828	0	0.0689655	0
starPep_24099	0	0	0	0	0.1	0.0333333	0.0666667	0.0333333	0.0333333	0.1	0	0	0.0666667	0.0333333	0.1	0.0333333	0.0666667	0.0333333	0.0333333	0.266667	0	0	0	0	0	0	0	0	0	0	0	0	0	0	0	0	0	0	0	0	0	0	0	0	0	0	0	0	0
starPep_24183	0.0333333	0.2	0	0.0333333	0	0.0666667	0	0.0666667	0	0.0333333	0	0.0666667	0.0666667	0.0333333	0.0333333	0.133333	0.0333333	0.133333	0	0.0666667	0	0	0	0.0344828	0	0	0	0	0	0	0	0	0	0	0	0	0	0	0	0	0.0344828	0	0	0	0	0	0	0.0344828	0
starPep_24185	0.0333333	0.2	0	0.0333333	0.0333333	0.1	0	0.0333333	0.0333333	0.0666667	0	0.0666667	0.0666667	0	0	0.1	0.0333333	0.166667	0	0.0333333	0	0	0	0	0	0	0	0	0	0	0	0	0	0	0	0	0	0.0344828	0	0	0	0	0	0	0	0.0344828	0	0	0
starPep_24186	0.0333333	0.2	0	0.0333333	0	0.1	0	0.0666667	0.0333333	0.0333333	0	0.0333333	0.0666667	0	0.0333333	0.166667	0.0333333	0.1	0.0333333	0.0333333	0	0	0	0	0	0	0	0.0344828	0	0	0	0	0	0	0	0	0	0	0	0	0	0	0	0	0	0.0344828	0	0	0.0344828
starPep_24188	0.0666667	0.2	0	0.0333333	0	0.1	0	0.0333333	0.0333333	0	0.0666667	0.0666667	0.0333333	0	0.0666667	0.1	0	0.1	0.0333333	0.0666667	0.0344828	0	0	0	0	0	0	0	0	0	0.0344828	0	0	0	0	0	0	0	0	0	0	0	0	0	0	0.0344828	0	0.0344828	0
starPep_24190	0	0.2	0	0.0333333	0	0.1	0	0.133333	0.0333333	0	0	0.0333333	0.0666667	0	0	0.166667	0.0333333	0.133333	0	0.0666667	0	0	0	0	0	0	0	0	0	0	0	0	0	0	0	0	0	0	0	0	0	0	0	0	0	0.0344828	0	0.0344828	0
starPep_24276	0.133333	0	0	0	0.1	0.1	0.0666667	0.0333333	0.133333	0.0666667	0	0.0333333	0	0	0.0333333	0.1	0.0666667	0.0333333	0.0333333	0.0666667	0.0344828	0	0	0	0.0344828	0.0344828	0	0	0	0	0	0	0	0	0	0	0.0344828	0	0	0	0	0	0	0	0	0	0	0	0
starPep_24356	0.2	0.0666667	0	0.0333333	0.0666667	0.2	0	0	0	0.0666667	0	0	0	0	0	0.0666667	0.0666667	0.166667	0.0333333	0.0333333	0.0689655	0.0344828	0	0	0	0	0	0	0	0	0	0	0	0	0	0.0689655	0	0.0344828	0	0	0	0	0	0	0	0.0344828	0	0	0
starPep_24370	0.103448	0.0344828	0	0	0.103448	0.172414	0.103448	0.0344828	0.137931	0.0344828	0	0	0	0.0344828	0.0344828	0.103448	0.0344828	0.0689655	0	0	0	0	0	0	0	0.037037	0	0	0	0.037037	0	0	0	0	0	0	0	0.037037	0	0	0	0	0	0	0	0	0	0	0
starPep_24396	0.178571	0.0357143	0.0357143	0	0.0357143	0.178571	0.0357143	0	0.107143	0.0357143	0	0.0357143	0	0	0.142857	0.0357143	0.0357143	0.107143	0	0	0	0.0384615	0	0	0	0.0769231	0	0	0	0.0384615	0	0	0	0	0	0.0384615	0	0	0	0	0	0	0	0	0	0.0384615	0	0	0
starPep_24457	0.133333	0	0.0666667	0.0666667	0.0333333	0.1	0.0333333	0.0666667	0.0333333	0.0666667	0	0.0333333	0	0.0333333	0.0666667	0.1	0.0333333	0.0333333	0.0333333	0.0666667	0.0344828	0	0.0344828	0	0	0	0	0	0.0344828	0	0	0	0	0	0	0	0	0	0.0344828	0	0	0	0	0	0	0	0	0	0
starPep_24491	0.133333	0	0.0333333	0.1	0.0333333	0.1	0.0333333	0.0666667	0.0333333	0.0666667	0	0.0333333	0	0.0333333	0.0333333	0.0666667	0.1	0.0333333	0.0333333	0.0666667	0.0344828	0	0	0.0344828	0	0	0	0	0.0344828	0	0	0	0	0	0	0	0	0	0.0344828	0	0	0	0	0	0	0	0	0	0
starPep_24561	0.0666667	0	0.1	0.0333333	0.0666667	0.1	0.1	0	0.133333	0.166667	0.0333333	0.0333333	0	0	0	0.1	0.0333333	0.0333333	0	0	0.0344828	0	0	0	0	0	0	0	0	0.0344828	0	0	0	0	0	0	0	0	0	0	0	0	0	0	0	0	0	0	0
starPep_24725	0	0	0.2	0.1	0.0333333	0	0.0333333	0	0.0333333	0.1	0.0333333	0.0333333	0.1	0.1	0.0333333	0.1	0.1	0	0	0	0	0	0	0	0	0	0	0	0	0	0	0	0	0	0	0	0	0	0	0	0	0	0	0	0	0	0	0	0
starPep_24768	0.0666667	0	0.0666667	0.133333	0	0	0.1	0	0.0333333	0.1	0	0	0.0666667	0.0666667	0.1	0.1	0.0666667	0.1	0	0	0	0	0	0	0	0	0.0344828	0	0	0	0	0	0	0	0	0.0344828	0	0	0	0	0	0	0	0	0	0	0	0	0
starPep_24769	0.0666667	0	0	0	0	0	0.1	0	0.0333333	0.1	0	0.0666667	0.0666667	0.2	0.1	0.1	0.0666667	0.1	0	0	0	0	0	0	0	0	0.0344828	0	0	0	0	0	0	0	0	0.0344828	0	0	0	0	0	0	0	0	0	0	0	0	0
starPep_24810	0.0333333	0	0.166667	0.133333	0.0333333	0	0.0333333	0.0333333	0.0333333	0.0666667	0	0.0333333	0.1	0.1	0.0333333	0.133333	0.0666667	0	0	0	0	0	0	0	0	0	0	0	0	0	0	0	0	0	0	0.0344828	0	0	0	0	0	0	0	0	0	0	0	0	0
starPep_24812	0.0333333	0	0.133333	0.1	0.0333333	0.0333333	0.0333333	0.0333333	0.0333333	0.0666667	0	0.0333333	0.133333	0.1	0	0.166667	0.0666667	0	0	0	0	0	0	0	0	0	0	0	0	0	0	0	0.0344828	0	0	0	0	0	0	0	0	0	0	0	0	0	0	0	0
starPep_24947	0.1	0.0333333	0.0333333	0.0333333	0	0.0333333	0	0.1	0.266667	0.2	0	0.0333333	0	0.0333333	0.0333333	0.0333333	0.0333333	0	0	0.0333333	0.0344828	0	0	0	0	0	0	0	0	0.0344828	0	0	0	0	0	0	0.0344828	0	0	0	0	0	0	0	0	0	0	0	0
starPep_25014	0.1	0	0	0.0666667	0	0.0333333	0.0333333	0.1	0.0666667	0.2	0	0	0	0.166667	0.0666667	0	0.0333333	0.0666667	0.0333333	0.0333333	0	0	0	0	0	0	0	0	0	0	0	0	0	0.0344828	0.0344828	0	0	0.0344828	0	0	0	0	0	0	0	0	0	0	0
starPep_25017	0	0.2	0.1	0.166667	0.0333333	0.1	0	0.133333	0.0666667	0	0	0	0.0333333	0.0333333	0.0666667	0	0	0.0333333	0	0.0333333	0	0	0	0	0	0	0	0	0	0	0	0	0	0	0	0	0	0	0	0	0	0.0344828	0	0.0344828	0	0.0344828	0	0	0
starPep_25018	0	0.206897	0.103448	0.172414	0.0344828	0.103448	0	0.137931	0.0689655	0	0	0	0	0.0344828	0.0689655	0	0	0.0344828	0	0.0344828	0	0	0	0	0	0	0	0	0	0	0	0	0	0	0	0	0	0	0	0	0	0.037037	0	0.037037	0	0.037037	0	0	0
starPep_25711	0.0333333	0.2	0.0666667	0.0333333	0	0	0.0333333	0.0666667	0.1	0.0666667	0.0333333	0.0666667	0.133333	0	0.0666667	0.0333333	0.0666667	0	0	0	0	0	0	0	0	0	0	0	0	0	0	0	0	0	0	0	0.0344828	0	0	0	0.0344828	0	0	0	0	0	0	0.0344828	0.0689655
starPep_25932	0.0666667	0	0	0	0.0333333	0	0	0.1	0.0333333	0.0666667	0.0333333	0.166667	0.0666667	0.0333333	0.166667	0.1	0.0666667	0	0.0333333	0.0333333	0	0	0	0	0	0	0	0.0344828	0	0	0.0344828	0	0	0	0	0	0	0	0	0	0	0	0	0	0	0	0	0	0
starPep_26001	0.0666667	0	0.1	0.133333	0	0	0	0.133333	0.1	0.133333	0	0.1	0.0333333	0	0	0.133333	0.0333333	0.0333333	0	0	0	0	0	0	0	0	0	0	0.0344828	0.0344828	0	0	0	0	0	0	0	0	0	0	0	0	0	0	0	0	0	0	0
starPep_26173	0.133333	0.2	0	0.0333333	0.0666667	0.1	0.0333333	0.0333333	0.0333333	0.0666667	0	0.0333333	0.133333	0.0333333	0	0.0333333	0.0666667	0	0	0	0.0344828	0.0344828	0	0	0.0344828	0	0	0	0	0.0344828	0	0	0	0	0	0	0	0	0	0	0	0.0689655	0	0	0	0	0.0344828	0	0
starPep_26251	0.133333	0.2	0	0.0333333	0.0666667	0.1	0	0.133333	0.0666667	0.0333333	0	0.0333333	0.0333333	0	0	0.0333333	0	0.1	0	0.0333333	0.0689655	0.0344828	0	0	0	0.0344828	0	0	0	0	0	0	0	0	0	0	0	0	0	0	0.0344828	0.0344828	0	0	0	0	0	0.0344828	0.0344828
starPep_26252	0.1	0.2	0	0.0666667	0.0333333	0.1	0	0.0333333	0.0333333	0.133333	0	0	0.0333333	0	0.0666667	0.0333333	0.0333333	0.133333	0	0	0	0.0344828	0	0	0.0344828	0	0	0	0	0.0344828	0	0	0	0	0	0	0	0	0	0	0.0344828	0.0344828	0	0	0	0	0	0	0
starPep_26284	0	0.2	0.0333333	0.0333333	0.1	0.1	0	0.0666667	0.0333333	0.166667	0.0333333	0	0	0.0333333	0	0.133333	0.0333333	0	0	0.0333333	0	0	0	0	0	0	0	0	0	0	0	0	0	0	0	0	0	0	0	0	0	0.0344828	0	0	0	0.0344828	0	0.0344828	0
starPep_26296	0.0833333	0.0833333	0.0416667	0.0416667	0	0.125	0.0833333	0.0416667	0.0833333	0.0833333	0	0.125	0.0416667	0	0	0	0.0416667	0	0.0833333	0.0416667	0	0	0	0	0	0.0555556	0	0	0	0	0	0	0	0	0	0	0	0	0	0	0	0	0	0	0	0	0.0555556	0	0
starPep_26364	0	0.0666667	0.0666667	0.0666667	0.0333333	0.133333	0.0333333	0.0333333	0.333333	0.0666667	0	0	0.0333333	0	0.1	0	0	0	0	0.0333333	0	0	0	0	0	0	0	0	0	0	0	0	0	0	0	0	0	0	0	0	0	0	0	0	0	0	0	0.0344828	0
starPep_26370	0.0333333	0.133333	0.0666667	0.0666667	0	0.1	0.0333333	0.0333333	0.133333	0.0666667	0	0.0666667	0	0	0.0333333	0	0.0666667	0.0333333	0	0.133333	0	0	0	0	0	0	0	0	0.0344828	0	0	0	0	0	0	0	0	0	0	0	0.0344828	0	0	0	0	0	0	0	0.0689655
starPep_26405	0.0666667	0.166667	0.0333333	0.0666667	0	0.0333333	0	0.0666667	0.266667	0	0	0.0666667	0.0666667	0.0333333	0.0333333	0	0.0333333	0.0666667	0	0	0	0	0	0	0	0	0	0	0.0344828	0	0	0	0	0	0	0	0.0344828	0	0	0	0.0344828	0.0344828	0	0	0	0	0	0	0
starPep_26419	0.0333333	0	0	0	0.2	0.0333333	0	0.0333333	0.366667	0.0333333	0	0.0333333	0.0666667	0	0.0333333	0.0333333	0.0333333	0.1	0	0	0	0	0	0	0	0	0	0	0.0344828	0	0	0	0	0	0	0	0	0	0	0	0	0	0	0	0	0	0	0	0
starPep_26420	0.1	0	0	0.0333333	0.166667	0.0333333	0	0.0666667	0.266667	0.0333333	0	0	0.0666667	0	0.0666667	0.0666667	0	0.1	0	0	0.0344828	0	0	0	0	0	0	0	0.0689655	0	0	0	0	0	0	0	0	0	0	0	0	0	0	0	0	0	0	0	0
starPep_26421	0.0333333	0	0	0	0.166667	0.0333333	0	0.0666667	0.333333	0.0333333	0	0	0.0666667	0	0.1	0.0666667	0	0.1	0	0	0	0	0	0	0	0	0	0	0.0344828	0	0	0	0	0	0	0	0	0	0	0	0	0	0	0	0	0	0	0	0
starPep_26570	0	0.133333	0.0666667	0	0.0333333	0.0333333	0.0666667	0.0666667	0.133333	0	0	0.0333333	0.0666667	0	0.1	0.0333333	0.0333333	0.0666667	0.0666667	0.0666667	0	0	0	0	0	0	0	0	0	0	0	0	0	0	0	0	0	0	0	0	0	0	0	0	0	0	0	0.0344828	0
starPep_26617	0.133333	0	0.0333333	0.0666667	0.0333333	0.1	0	0.133333	0.166667	0	0	0.0333333	0.0333333	0.0333333	0.0666667	0	0	0.166667	0	0	0	0	0	0	0	0.0344828	0	0	0	0	0	0	0	0	0	0	0	0.0689655	0	0	0	0	0	0	0	0	0	0	0
starPep_26668	0.0333333	0.2	0	0.0333333	0.0666667	0.0666667	0.0333333	0.0666667	0.0666667	0	0	0	0.0666667	0.0333333	0	0.133333	0.0333333	0.0666667	0.0333333	0.0666667	0	0	0	0	0.0344828	0	0	0	0	0	0	0	0	0	0	0	0	0	0	0	0	0	0	0	0.0344828	0.0344828	0	0	0
starPep_26669	0	0.2	0.0333333	0.0333333	0	0.0666667	0.0333333	0.133333	0.1	0.0333333	0	0.0333333	0.0666667	0	0	0.133333	0	0.0666667	0.0333333	0.0333333	0	0	0	0	0	0	0	0	0	0	0	0	0	0	0	0	0	0	0	0	0	0	0	0	0	0.0344828	0	0.0344828	0.0344828
starPep_26885	0.133333	0	0	0	0.0666667	0.0666667	0	0.0666667	0.333333	0.2	0	0	0.0666667	0	0	0	0	0	0	0.0666667	0	0	0	0	0	0.0689655	0	0	0.0344828	0	0	0	0	0	0	0	0	0	0	0	0	0	0	0	0	0	0	0	0
starPep_26889	0.0666667	0	0.0333333	0.0333333	0.0666667	0.0333333	0	0.0666667	0.366667	0.233333	0	0	0.0333333	0	0	0	0	0	0	0.0666667	0	0	0	0	0	0.0344828	0	0	0.0344828	0	0	0	0	0	0	0	0	0	0	0	0	0	0	0	0	0	0	0	0
starPep_26890	0.0666667	0	0.0333333	0.0333333	0.0666667	0.0333333	0	0.0666667	0.366667	0.233333	0	0	0.0333333	0	0	0	0	0	0	0.0666667	0	0	0	0	0	0.0344828	0	0	0	0.0344828	0	0	0	0	0	0	0	0	0	0	0	0	0	0	0	0	0	0	0
starPep_27266	0.0666667	0	0	0	0.0333333	0.1	0	0.0666667	0.233333	0.266667	0	0	0.0333333	0	0	0	0.1	0.0666667	0.0333333	0	0	0	0	0	0	0	0	0	0	0.0344828	0	0	0	0	0	0	0	0.0344828	0	0	0	0	0	0	0	0	0	0	0
starPep_27320	0.0333333	0.0666667	0.0333333	0.0333333	0.0333333	0.1	0.0333333	0.0333333	0.1	0.0666667	0.0333333	0.0666667	0.0333333	0.0666667	0.0333333	0.0666667	0.0333333	0	0.0333333	0.1	0	0.0344828	0	0	0	0	0	0	0	0	0	0	0	0	0	0	0	0	0	0	0	0	0	0	0	0	0	0.0344828	0
starPep_27443	0.0666667	0.0333333	0	0.0333333	0.0333333	0.0666667	0	0.0333333	0.1	0.0333333	0	0.1	0.0333333	0.0333333	0.0333333	0.133333	0.0666667	0.0333333	0	0.166667	0	0	0	0	0	0	0	0	0	0	0	0.0344828	0	0	0	0	0.0344828	0	0	0	0	0	0	0	0	0	0	0	0
starPep_27548	0	0	0.0333333	0	0	0.0333333	0	0.0666667	0.4	0.0333333	0	0.0333333	0.133333	0	0.0333333	0	0.233333	0	0	0	0	0	0	0	0	0	0	0	0	0	0	0	0	0	0	0	0	0	0	0	0	0	0	0	0	0	0	0	0
starPep_27569	0	0.0666667	0	0.0666667	0.0666667	0.0666667	0.266667	0	0.2	0	0	0	0	0	0.133333	0.0666667	0	0	0	0.0666667	0	0	0	0	0	0	0	0	0	0	0	0	0	0	0	0	0	0	0	0	0	0.0344828	0	0	0	0	0	0	0
starPep_27847	0	0.2	0.0333333	0.0333333	0.0333333	0.166667	0	0.0666667	0.0666667	0.0333333	0.0333333	0	0.1	0	0.1	0	0.0333333	0.0666667	0	0.0333333	0	0	0	0	0	0	0	0	0	0	0	0	0	0	0	0	0	0	0	0	0	0	0	0.0344828	0	0.0689655	0	0	0
starPep_28241	0.1	0.0666667	0	0.0333333	0.0333333	0.166667	0.0666667	0	0.0666667	0.0333333	0	0.0666667	0	0	0.0333333	0.1	0.0333333	0.1	0.0333333	0.0666667	0	0	0	0	0.0344828	0.0344828	0	0	0	0	0	0	0	0	0	0	0	0	0	0	0	0	0	0	0	0	0	0	0
starPep_28292	0.0666667	0.0666667	0.0333333	0.0333333	0.0666667	0.1	0.0666667	0.0333333	0.0333333	0.166667	0	0.0333333	0.0333333	0.0333333	0.0333333	0.0333333	0	0.0666667	0	0.1	0	0	0	0	0	0	0	0	0	0.0344828	0	0.0344828	0	0	0	0	0	0	0	0	0	0	0	0	0	0.0689655	0	0	0
starPep_28369	0.0333333	0.2	0.1	0	0.0666667	0.0333333	0.0666667	0.133333	0.0333333	0.133333	0	0	0.1	0	0.0666667	0	0.0333333	0	0	0	0	0.0344828	0	0	0	0	0	0	0	0	0	0	0	0	0	0	0	0	0	0	0	0.0344828	0.0344828	0	0.0344828	0	0	0.0689655	0
starPep_28421	0.0666667	0	0.0333333	0.133333	0	0	0	0.0666667	0.0666667	0.133333	0.0333333	0.1	0	0.2	0	0.1	0	0	0.0333333	0.0333333	0	0	0	0	0	0	0	0	0	0	0	0.0344828	0	0.0344828	0	0	0	0	0	0	0	0	0	0	0	0	0	0	0
starPep_28435	0	0	0.1	0.0666667	0.0333333	0	0	0.0333333	0.0666667	0.0333333	0.0333333	0.133333	0.0333333	0	0.1	0.133333	0	0.133333	0	0.1	0	0	0	0	0	0	0	0	0	0	0	0	0	0	0	0	0	0	0	0	0	0	0	0	0	0	0	0	0
starPep_28569	0.0666667	0	0.166667	0.0666667	0	0.133333	0.0333333	0	0.133333	0.133333	0	0	0	0	0	0.0666667	0	0.2	0	0	0	0	0	0	0	0	0	0	0	0	0	0	0	0	0	0	0	0.0689655	0	0	0	0	0	0	0	0	0	0	0
starPep_28581	0.133333	0.1	0.0666667	0.0333333	0	0.166667	0	0.1	0.0333333	0.1	0	0.0333333	0.1	0.0333333	0	0.0333333	0.0333333	0.0333333	0	0	0.0344828	0.0344828	0	0	0	0.0344828	0	0	0	0	0	0	0	0	0	0	0.0344828	0	0	0	0.0344828	0	0	0	0	0	0	0	0
starPep_28651	0	0.2	0.0666667	0.0666667	0.166667	0	0	0.1	0.0666667	0.0666667	0	0.0666667	0.1	0.0333333	0	0.0333333	0	0.0333333	0	0	0	0	0	0	0	0	0	0	0	0	0	0	0	0	0	0	0	0	0	0	0	0	0	0.0344828	0.0689655	0	0	0.0344828	0
starPep_28701	0.1	0	0.0333333	0.0666667	0	0	0	0.0333333	0.0333333	0.166667	0	0.133333	0.0333333	0.0333333	0.0333333	0.0666667	0.1	0.166667	0	0	0.0344828	0	0	0	0	0	0	0	0.0344828	0.0344828	0	0	0	0	0	0	0	0	0	0	0	0	0	0	0	0	0	0	0
starPep_28726	0.0666667	0.1	0.0666667	0	0	0.0333333	0	0.0333333	0.2	0.133333	0.0666667	0.0333333	0.0666667	0	0	0.0333333	0.0333333	0.0333333	0	0.1	0	0	0	0	0	0.0344828	0	0	0	0	0	0	0	0	0	0	0	0	0	0.0344828	0	0	0	0	0	0	0	0	0
starPep_28727	0.1	0.1	0	0	0	0.0333333	0	0.0333333	0.166667	0.133333	0.0666667	0.0666667	0.1	0	0	0	0.0666667	0.0333333	0	0.1	0	0	0	0	0	0.0344828	0	0	0	0	0	0	0	0	0	0	0.0344828	0	0	0.0344828	0	0	0	0	0	0	0	0	0
starPep_28731	0.0666667	0.1	0.0333333	0	0.0333333	0.0333333	0	0	0.166667	0.133333	0.0666667	0.0333333	0.1	0	0	0	0.0666667	0.0666667	0	0.1	0	0	0	0	0	0.0344828	0	0	0	0	0	0	0	0	0	0	0.0344828	0	0	0	0	0	0	0	0	0	0	0	0
starPep_28733	0.0333333	0.1	0	0	0.0666667	0.0333333	0	0	0.2	0.133333	0.0666667	0.1	0.0666667	0	0	0.0333333	0.0333333	0.0666667	0	0.0666667	0	0	0	0	0	0.0344828	0	0	0	0	0	0	0	0	0	0	0	0	0	0	0	0	0	0	0	0	0	0	0
starPep_28744	0	0.133333	0.0333333	0.0666667	0.0333333	0.133333	0	0.0333333	0.133333	0.1	0	0.1	0.0666667	0.0333333	0	0.0666667	0.0333333	0	0	0.0333333	0	0	0	0	0	0	0	0	0	0	0	0	0	0	0	0	0	0	0	0	0	0	0	0	0	0	0	0	0.0344828
starPep_29137	0.0333333	0.2	0.0666667	0.0333333	0.0666667	0.1	0	0.166667	0.0333333	0.0666667	0	0.0666667	0.0333333	0	0.0333333	0.0333333	0	0.0333333	0.0333333	0	0	0	0	0	0	0	0	0	0	0	0	0	0	0	0	0	0	0	0	0	0.0344828	0.0344828	0.0344828	0	0	0	0	0.0689655	0
starPep_29138	0.0333333	0.2	0.0333333	0.0333333	0.0333333	0.133333	0	0.1	0.0333333	0.133333	0	0.0333333	0.0333333	0	0.0333333	0.0666667	0	0.0666667	0.0333333	0	0	0	0	0	0	0	0	0	0	0	0	0	0	0	0	0	0	0	0	0	0.0344828	0.0344828	0	0	0	0.0344828	0	0.0344828	0
starPep_29381	0	0	0	0.0333333	0.0666667	0.0666667	0	0.1	0.3	0.133333	0	0.0333333	0.0333333	0.0666667	0.133333	0	0	0.0333333	0	0	0	0	0	0	0	0	0	0	0	0	0	0	0	0	0	0	0	0	0	0	0	0	0	0	0	0	0	0	0
starPep_29527	0.0666667	0	0.0333333	0.0333333	0.0333333	0.1	0.0666667	0.0333333	0.0333333	0.1	0.0333333	0.0333333	0.1	0	0.133333	0.0666667	0.0333333	0.0333333	0.0666667	0	0	0	0	0	0	0.0344828	0	0	0	0	0	0	0	0	0	0	0.0344828	0	0	0	0	0	0	0	0	0	0	0	0
starPep_29626	0.0333333	0.0666667	0.0333333	0.0333333	0.0666667	0.1	0.0666667	0	0.0333333	0.166667	0	0.0333333	0.0333333	0.0333333	0.0333333	0.0333333	0	0.133333	0	0.1	0	0	0	0	0	0	0	0	0	0.0344828	0	0	0	0	0	0	0	0	0	0	0	0	0	0	0	0.0689655	0	0	0
starPep_29627	0.0666667	0.0666667	0	0.0666667	0.0666667	0.1	0.0666667	0	0.0333333	0.166667	0	0.0333333	0.0333333	0.0333333	0.0333333	0.0333333	0.0333333	0.1	0	0.0666667	0	0	0	0	0	0	0	0	0	0.0344828	0	0	0	0	0	0	0	0	0	0	0	0	0	0	0	0.0689655	0	0	0
starPep_30092	0.1	0	0	0	0.0333333	0.1	0	0.0666667	0.233333	0.2	0.0333333	0	0.0333333	0	0	0	0.1	0.0666667	0.0333333	0	0	0	0	0	0	0	0	0	0.0344828	0.0344828	0	0	0	0	0	0	0	0.0344828	0	0	0	0	0	0	0	0	0	0	0
starPep_30101	0.185185	0	0	0	0.0740741	0.111111	0.037037	0.0740741	0.296296	0.0740741	0.037037	0	0	0	0	0	0.037037	0.037037	0.037037	0	0.0769231	0	0	0	0	0	0.0384615	0	0.0384615	0.0384615	0	0	0	0	0	0	0	0	0	0	0	0	0	0	0	0	0	0	0
starPep_30233	0.133333	0	0	0.0333333	0.1	0.0333333	0	0.0666667	0	0.1	0.1	0	0.0666667	0	0.0333333	0.1	0.0666667	0.166667	0	0	0.0344828	0	0	0	0	0	0	0	0	0	0	0	0	0	0.0344828	0	0.0344828	0	0	0	0	0	0	0	0	0	0	0	0
starPep_30427	0.0666667	0	0.0666667	0.2	0	0.0333333	0	0.0333333	0.133333	0.1	0.0333333	0	0.1	0.0333333	0.0333333	0	0.0333333	0.0666667	0.0333333	0.0333333	0	0	0.0344828	0	0	0	0	0	0	0	0	0	0	0	0	0	0	0	0.0344828	0	0	0	0	0	0	0	0	0	0
starPep_30628	0.166667	0	0.0333333	0.0333333	0.0333333	0.0333333	0	0.0333333	0.0333333	0.1	0.0333333	0.0333333	0	0.0666667	0	0.0333333	0.133333	0.233333	0	0	0	0	0	0.0344828	0	0	0	0.0344828	0	0.0344828	0	0.0344828	0	0	0	0	0	0.0344828	0	0	0	0	0	0	0	0	0	0	0
starPep_31759	0.2	0	0	0	0.0666667	0.3	0	0.0333333	0.133333	0.0666667	0.0666667	0	0	0	0	0	0.0333333	0.0666667	0	0.0333333	0.0344828	0	0	0	0.0344828	0.0689655	0	0	0	0	0	0	0	0	0	0	0.0344828	0.0344828	0	0	0	0	0	0	0	0	0	0	0
starPep_31764	0.166667	0	0	0.0333333	0.0333333	0.233333	0	0.1	0.133333	0.1	0.0333333	0	0	0	0.0333333	0	0.0333333	0.0666667	0	0.0333333	0.0689655	0	0	0	0	0	0	0.0344828	0.0344828	0	0	0	0	0	0	0	0.0344828	0	0	0	0	0	0	0	0	0	0	0	0
starPep_31765	0.1	0	0	0	0.0666667	0.366667	0	0.1	0.133333	0.1	0.0333333	0	0	0	0	0	0.0333333	0.0333333	0	0.0333333	0.0344828	0	0	0	0	0.0344828	0	0.0344828	0	0	0	0	0	0	0	0	0	0	0	0	0	0	0	0	0	0	0	0	0
starPep_31768	0.266667	0	0	0	0.1	0.3	0.0333333	0	0.1	0.1	0.0333333	0	0	0	0	0	0.0333333	0	0	0.0333333	0.103448	0	0	0	0	0.0689655	0	0	0	0.0689655	0	0	0	0	0	0	0.0344828	0	0	0	0	0	0	0	0	0	0	0	0
starPep_31769	0.133333	0	0	0.0666667	0	0.233333	0	0.0333333	0.1	0.133333	0.0333333	0	0	0	0.0333333	0.0333333	0.0333333	0.0666667	0.1	0	0.0344828	0	0	0	0	0.0344828	0	0	0	0.0344828	0	0	0	0	0	0.0344828	0	0	0	0	0	0	0	0	0	0	0	0	0
starPep_31774	0.133333	0	0	0.0333333	0	0.233333	0	0.1	0.1	0.0666667	0.0333333	0	0	0	0.0333333	0.0333333	0.0666667	0.0666667	0.1	0	0.0344828	0	0	0	0	0.0344828	0	0	0	0	0	0	0	0	0	0.0344828	0	0.0344828	0	0	0	0	0	0	0	0	0	0	0
starPep_31789	0.0333333	0.0333333	0	0	0.133333	0.0333333	0.0333333	0.0333333	0	0.266667	0.0333333	0	0.0333333	0.0333333	0.0333333	0.166667	0.0333333	0.1	0	0	0	0	0	0	0	0	0	0	0	0	0	0	0	0	0	0	0	0	0	0	0	0	0	0	0	0	0	0	0
starPep_31877	0.0333333	0.1	0	0.0666667	0	0.0333333	0.0333333	0.0666667	0.166667	0.0333333	0.0333333	0	0.0666667	0.0333333	0.0333333	0.1	0.1	0.0333333	0	0.0666667	0	0	0	0	0	0	0	0	0	0	0	0	0	0	0	0	0.0344828	0	0	0	0	0	0	0.0344828	0	0	0	0	0
starPep_31892	0.0333333	0	0.0333333	0.0333333	0.166667	0	0.0666667	0.1	0.0666667	0.1	0.1	0.1	0	0.0666667	0	0	0.0666667	0.0333333	0	0.0333333	0	0	0	0	0	0	0	0	0	0.0344828	0	0	0	0	0	0	0	0	0	0	0	0	0	0	0	0	0	0	0
starPep_32078	0.04	0.04	0.04	0.08	0.16	0.08	0	0.04	0.04	0.2	0.08	0	0.04	0	0	0	0.08	0.08	0	0	0	0	0	0	0	0	0	0	0	0	0	0	0	0	0	0	0.047619	0	0	0	0	0	0	0	0	0.047619	0	0	0
starPep_32630	0	0	0.0333333	0	0.0333333	0	0.0666667	0.0333333	0.133333	0.233333	0.0666667	0.0333333	0.0333333	0	0.2	0.0666667	0	0	0.0333333	0.0333333	0	0	0	0	0	0	0	0	0	0	0	0	0	0	0	0	0	0	0	0	0	0	0	0	0	0	0	0	0
starPep_32641	0.166667	0	0.0333333	0.133333	0.0333333	0.133333	0	0	0.1	0.1	0.0333333	0	0	0	0.0333333	0	0.0666667	0.133333	0.0333333	0	0.0344828	0	0	0.0344828	0.0344828	0	0	0	0	0.0344828	0	0	0	0	0	0	0	0.0344828	0	0	0	0	0	0	0	0	0	0	0
starPep_32861	0.0333333	0	0.0666667	0.0333333	0.0666667	0.0333333	0	0	0.0666667	0.166667	0.133333	0.0333333	0	0	0.1	0.0333333	0.1	0.1	0	0.0333333	0	0	0	0	0	0	0	0	0	0.0344828	0	0	0	0	0	0	0	0	0	0	0	0	0	0	0	0	0	0	0
starPep_32892	0.0333333	0	0	0	0.1	0	0.0333333	0.0666667	0.2	0.0333333	0.0666667	0.133333	0.1	0	0.0333333	0.0666667	0.0666667	0.0333333	0	0.0333333	0	0	0	0	0	0	0	0	0	0	0	0	0	0	0.0344828	0	0	0	0	0	0	0	0	0	0	0	0	0	0
starPep_32935	0.1	0	0	0.133333	0	0	0.0333333	0	0.133333	0.0333333	0.0333333	0.0333333	0.0333333	0	0.266667	0.1	0.0333333	0.0333333	0	0.0333333	0.0344828	0	0	0	0	0	0.0344828	0	0	0	0	0	0	0	0.0344828	0	0	0	0	0	0	0	0	0	0	0	0	0	0
starPep_33260	0.0666667	0	0.0666667	0.133333	0	0.133333	0	0	0.166667	0.0666667	0.1	0	0	0	0	0.133333	0	0.0666667	0.0666667	0	0	0	0	0	0	0	0	0	0.0689655	0	0	0	0	0	0	0	0	0	0	0	0	0	0	0	0	0	0	0	0
starPep_33571	0.133333	0.133333	0	0	0	0.0666667	0	0.0666667	0.1	0.0666667	0.0666667	0	0.0666667	0.0333333	0.0333333	0.0666667	0.0333333	0.1	0	0.0333333	0.0689655	0	0	0	0	0	0	0	0	0.0344828	0	0	0	0.0344828	0	0	0	0	0	0	0	0	0	0	0	0.0344828	0	0	0
starPep_33610	0	0	0.0666667	0.0333333	0.1	0	0	0.166667	0.0666667	0.1	0.0666667	0.0333333	0	0.0333333	0	0.1	0.0333333	0.133333	0	0.0666667	0	0	0	0	0	0	0	0	0	0	0	0	0	0	0	0	0	0	0	0	0	0	0	0	0	0	0	0	0
starPep_33622	0.0333333	0.0333333	0.0333333	0	0.0333333	0.0666667	0	0.0666667	0.166667	0.1	0.0666667	0	0.0666667	0	0.0333333	0.1	0	0.133333	0.0666667	0	0	0	0	0	0	0	0	0	0	0	0.0344828	0	0	0	0	0	0	0	0	0	0	0	0	0	0	0	0	0	0.0344828
starPep_33770	0.166667	0.133333	0.0333333	0.0666667	0.0333333	0.0666667	0.0333333	0	0.0666667	0.0333333	0	0.0666667	0.0333333	0.0333333	0.0333333	0.1	0	0	0	0.1	0.0689655	0.0344828	0	0	0.0344828	0	0	0	0.0344828	0	0	0	0	0	0	0	0	0	0	0	0	0.0344828	0	0	0	0	0	0	0
starPep_33782	0.0666667	0	0.0666667	0.133333	0.0666667	0.0666667	0.0333333	0.0666667	0.1	0	0	0.0666667	0.0666667	0.0333333	0.0333333	0	0.0333333	0.1	0	0.0666667	0	0	0	0.0344828	0	0	0	0	0	0	0	0	0	0	0	0	0	0.0344828	0	0	0	0	0	0	0	0	0	0	0
starPep_33789	0.1	0.0666667	0.0333333	0	0.0666667	0.133333	0.0666667	0	0	0.133333	0	0.0666667	0.1	0.0333333	0	0.0333333	0.0333333	0.0666667	0	0.0666667	0	0	0	0	0	0.0344828	0	0	0	0.0344828	0	0	0.0344828	0	0	0	0	0	0	0	0	0	0	0	0	0.0689655	0	0	0
starPep_33990	0	0.166667	0	0.0333333	0.0333333	0.1	0	0.1	0.0666667	0.0666667	0	0.0666667	0.0666667	0	0.0333333	0.1	0.0333333	0.1	0	0.0333333	0	0	0	0	0	0	0	0	0	0	0	0	0	0	0	0	0	0	0	0	0	0	0	0	0	0.0344828	0	0.0344828	0
starPep_34059	0.0666667	0.0666667	0.166667	0	0	0.166667	0	0.0333333	0	0.0333333	0	0.0666667	0.0333333	0.0333333	0.0666667	0.0666667	0	0.1	0	0.1	0.0344828	0	0	0	0	0	0	0	0	0	0	0	0	0	0	0	0	0	0	0	0	0	0	0	0	0.0344828	0	0	0
starPep_34328	0.0666667	0	0	0.0666667	0.0666667	0.0333333	0	0.0666667	0.0333333	0.1	0.0666667	0.0666667	0.0666667	0.0666667	0.133333	0	0	0.0333333	0	0.133333	0	0	0	0	0.0344828	0	0	0	0	0	0	0.0344828	0	0	0	0	0	0	0	0	0	0	0	0	0	0	0	0	0
starPep_34360	0.0333333	0.1	0	0	0.0333333	0.2	0	0.0333333	0.0333333	0.0666667	0.0333333	0.1	0	0.0333333	0.0333333	0.0666667	0.0333333	0.0333333	0.0333333	0.133333	0	0	0	0	0	0	0	0	0	0	0	0.0344828	0	0	0	0	0	0	0	0	0.0344828	0	0	0	0	0.0344828	0	0	0
starPep_34363	0.0333333	0.1	0.0333333	0	0.0666667	0.0666667	0.0666667	0.0333333	0.0333333	0.0333333	0.0333333	0.0666667	0.0666667	0.0333333	0.0666667	0.0333333	0.0333333	0.0333333	0.0666667	0.1	0	0	0.0344828	0	0	0	0	0	0	0	0	0	0	0	0	0	0	0	0	0	0	0	0	0	0	0.0344828	0	0	0
starPep_34367	0.0333333	0.133333	0	0	0.0333333	0.133333	0	0	0.0666667	0.0666667	0.0333333	0.0666667	0.0333333	0.1	0	0	0.0333333	0.133333	0	0.133333	0	0	0	0	0	0	0	0	0	0	0	0	0	0	0	0	0	0	0	0.0344828	0	0	0	0	0	0.0344828	0	0	0
starPep_34429	0.133333	0	0	0.0333333	0	0	0.0333333	0.1	0.0333333	0.233333	0	0.0666667	0	0.2	0.0666667	0	0.0333333	0.0333333	0.0333333	0	0	0	0	0	0	0	0	0.0344828	0	0	0	0	0	0.0344828	0.0344828	0	0	0	0	0	0	0	0	0	0	0	0	0	0
starPep_34481	0.0333333	0.0666667	0.0333333	0	0.0666667	0.133333	0.0666667	0	0	0.133333	0	0.0666667	0.133333	0.0333333	0	0.0333333	0.0666667	0.0666667	0	0.0666667	0	0	0	0	0	0	0	0	0	0.0344828	0	0	0	0	0	0	0	0	0	0	0	0	0	0	0	0.0689655	0	0	0
starPep_34491	0.0333333	0	0.0666667	0.166667	0.0333333	0	0	0	0.0666667	0.1	0	0.0666667	0.0666667	0.1	0.0666667	0.166667	0.0333333	0.0333333	0	0	0	0	0	0	0	0	0	0	0	0	0	0	0	0	0	0.0344828	0	0	0	0	0	0	0	0	0	0	0	0	0
starPep_34498	0.0333333	0	0.133333	0.1	0.0333333	0	0.0333333	0	0.0666667	0.166667	0.0666667	0.133333	0.0666667	0	0	0.0333333	0	0.1	0	0.0333333	0	0	0.0344828	0	0	0	0	0	0	0	0	0	0	0	0	0	0	0	0	0	0	0	0	0	0	0	0	0	0
starPep_34510	0.0333333	0	0.166667	0.0666667	0.0333333	0.0333333	0.0333333	0	0.0666667	0.166667	0.0666667	0.1	0.0666667	0	0	0.0666667	0	0.0666667	0	0.0333333	0	0	0.0344828	0	0	0	0	0	0	0	0	0	0	0	0	0	0	0	0	0	0	0	0	0	0	0	0	0	0
starPep_34593	0.0666667	0.2	0.133333	0	0.0666667	0	0.0333333	0.0666667	0	0.0333333	0	0.1	0	0	0	0.166667	0.0666667	0.0333333	0.0333333	0	0	0	0	0	0	0	0	0	0	0	0	0	0	0	0	0.0344828	0.0344828	0	0	0	0.0344828	0.0689655	0.0344828	0	0.0344828	0	0	0	0
starPep_34798	0.0333333	0.133333	0.1	0.1	0.0666667	0	0.0333333	0.0666667	0.0333333	0.0333333	0	0.0333333	0.133333	0.0333333	0	0.0666667	0	0.1	0	0.0333333	0	0	0	0	0	0	0	0	0	0.0344828	0	0	0	0	0	0	0	0	0	0	0	0	0	0	0	0	0	0.0689655	0
starPep_35173	0.0666667	0	0.1	0.1	0.0666667	0	0	0.1	0.0666667	0.1	0	0.0666667	0.0333333	0.0666667	0.0333333	0.166667	0	0.0333333	0	0	0	0	0	0	0.0344828	0	0	0	0	0	0	0	0	0	0	0.0344828	0	0	0	0	0	0	0	0	0	0	0	0	0
starPep_35388	0.0333333	0.2	0.0333333	0	0.0333333	0.1	0.166667	0.0666667	0.0333333	0	0	0.0333333	0.0333333	0.0333333	0.0333333	0.0666667	0.0333333	0.0666667	0	0.0333333	0	0	0	0	0	0	0.0344828	0	0	0	0	0	0	0	0	0	0	0	0	0	0	0.0344828	0	0	0.0344828	0	0	0.0344828	0
starPep_35389	0.0333333	0.2	0	0	0	0.1	0.166667	0.0666667	0.0333333	0	0	0.0333333	0.0333333	0.0333333	0.0666667	0.1	0.0333333	0.0666667	0	0.0333333	0	0	0	0	0	0	0.0344828	0	0	0	0	0	0	0	0	0	0	0	0	0	0	0.0344828	0	0	0	0	0	0.0344828	0
starPep_35390	0.0333333	0.2	0	0	0	0.1	0.133333	0.0666667	0.0333333	0	0	0.0333333	0.0333333	0.0333333	0.0666667	0.1	0.0333333	0.0666667	0	0.0666667	0	0	0	0	0	0	0.0344828	0	0	0	0	0	0	0	0	0	0	0	0	0	0	0.0344828	0	0	0	0	0	0.0344828	0
starPep_35559	0	0.166667	0.0333333	0.0666667	0.0666667	0.0666667	0.0666667	0.0666667	0.0333333	0	0.0333333	0	0.0666667	0.133333	0	0.1	0.1	0	0	0	0	0	0	0	0	0	0	0	0	0	0	0	0	0	0	0	0	0	0	0	0	0.0344828	0	0	0.0344828	0	0	0	0
starPep_35649	0.0333333	0.2	0.0333333	0	0	0.0333333	0	0	0.0333333	0.0333333	0.1	0.0666667	0.1	0.0333333	0	0	0.233333	0.0666667	0	0.0333333	0	0	0	0	0	0	0	0	0	0	0	0	0	0	0	0	0.0344828	0	0	0	0	0.0344828	0	0	0	0.0344828	0	0	0
starPep_35735	0	0.2	0.0333333	0	0	0.0666667	0	0.0333333	0.0333333	0.0333333	0.0333333	0.0333333	0.133333	0.0333333	0.0333333	0.1	0.133333	0.0666667	0	0.0333333	0	0	0	0	0	0	0	0	0	0	0	0	0	0	0	0	0	0	0	0	0	0.0344828	0	0	0	0.0344828	0	0	0
starPep_35749	0.0666667	0	0.0666667	0.133333	0.133333	0	0	0	0.1	0.1	0.0333333	0.0666667	0.0666667	0.0666667	0.133333	0	0	0	0	0.0333333	0	0	0	0	0	0	0	0	0	0	0	0.0344828	0	0	0.0344828	0	0	0	0	0	0	0	0	0	0	0	0	0	0
starPep_35907	0	0.133333	0.1	0.0666667	0.133333	0	0.0333333	0.1	0	0.0333333	0	0.0666667	0.0333333	0.133333	0.0666667	0.0666667	0	0	0.0333333	0	0	0	0	0	0	0	0	0	0	0	0	0	0	0	0	0	0	0	0	0	0	0	0.0344828	0	0	0	0.0344828	0	0
starPep_35970	0.0333333	0.2	0.0666667	0.0666667	0	0.1	0	0.0666667	0.1	0.0333333	0	0.0333333	0.0666667	0.0333333	0.133333	0.0333333	0	0	0	0.0333333	0	0.0344828	0	0	0	0	0	0	0	0	0	0	0	0	0	0	0	0	0	0	0	0	0	0	0	0.0344828	0	0.0344828	0.0344828
starPep_36052	0.0333333	0	0.0333333	0.1	0.0333333	0	0	0.0333333	0.0666667	0.133333	0.0333333	0.1	0	0.2	0	0.0666667	0.0333333	0.0333333	0.0666667	0.0333333	0	0	0	0	0	0	0	0	0	0	0	0	0	0.0344828	0	0	0	0	0	0	0	0	0	0	0	0	0	0	0
starPep_36071	0	0.2	0	0	0	0.0666667	0	0.0333333	0	0.0333333	0.0666667	0.0333333	0.133333	0.0333333	0	0.1	0.2	0.0333333	0.0333333	0.0333333	0	0	0	0	0	0	0	0	0	0	0	0	0	0	0	0	0	0	0	0	0	0.0344828	0	0	0	0.0344828	0	0	0
starPep_36097	0	0.2	0.0666667	0	0	0.0333333	0	0	0.0333333	0.0333333	0	0	0.0333333	0.166667	0.0666667	0.0666667	0.166667	0.0333333	0	0.1	0	0	0	0	0	0	0	0	0	0	0	0	0	0	0	0	0	0	0	0	0	0	0	0	0	0	0	0	0.0344828
starPep_36100	0.0333333	0	0.0666667	0.0666667	0.0333333	0.0333333	0	0.0666667	0.0333333	0.0333333	0.0333333	0.0666667	0.133333	0.0666667	0	0.133333	0.133333	0	0.0333333	0.0333333	0	0	0	0	0	0	0	0	0	0	0	0	0.0344828	0	0	0	0	0	0	0	0	0	0	0	0	0	0	0	0
starPep_36118	0	0.133333	0.0666667	0	0.0333333	0.0333333	0	0.0666667	0.166667	0.0333333	0.0333333	0.0333333	0.0333333	0.0333333	0.1	0	0.0333333	0.1	0	0.1	0	0	0	0	0	0	0	0	0	0	0	0	0	0	0	0	0	0	0	0	0	0	0	0	0	0	0	0	0.0689655
starPep_36137	0	0	0	0	0.0333333	0	0.0333333	0.0333333	0.0333333	0.0333333	0	0	0.366667	0.166667	0.166667	0.0333333	0.0333333	0.0666667	0	0	0	0	0	0	0	0	0	0	0	0	0	0	0	0	0	0	0	0	0	0	0	0	0	0	0	0	0	0	0
starPep_36257	0.0333333	0.2	0.0666667	0	0	0.133333	0.0666667	0	0	0.0666667	0	0.0666667	0	0.0666667	0.0666667	0.0666667	0.0333333	0	0.0666667	0.0666667	0	0	0	0	0	0	0.0344828	0	0	0	0	0	0	0	0	0	0	0	0	0	0.0344828	0.0689655	0	0	0	0	0	0	0
starPep_36290	0	0.2	0.0666667	0.2	0.0666667	0.133333	0	0	0	0.0333333	0	0	0.0333333	0	0.0666667	0.133333	0.0666667	0	0	0	0	0	0	0	0	0	0	0	0	0	0	0	0	0	0	0	0	0	0	0	0	0.0344828	0.0344828	0.0344828	0	0	0	0	0
starPep_36503	0.133333	0.0666667	0.0666667	0	0.0333333	0.0333333	0	0.0333333	0.166667	0.1	0.0666667	0.1	0	0	0.0333333	0	0.1	0.0666667	0	0	0	0.0344828	0	0	0	0	0	0	0.0689655	0	0	0	0	0	0	0	0	0.0344828	0	0	0	0	0	0	0	0	0	0	0.0344828
starPep_36528	0.0666667	0.0333333	0	0	0	0.166667	0.0333333	0.133333	0.1	0.1	0	0	0.0333333	0	0.2	0	0.0333333	0.0666667	0	0.0333333	0	0	0	0	0	0.0344828	0.0344828	0	0	0	0	0	0	0	0	0	0	0	0	0	0	0	0	0	0	0	0	0	0
starPep_36534	0.3	0	0.0333333	0.0333333	0	0.133333	0	0.0333333	0.133333	0.1	0	0	0	0	0.0333333	0.0666667	0.0333333	0.0666667	0.0333333	0	0.103448	0	0	0	0	0.0689655	0	0	0	0.0689655	0	0	0	0	0	0	0	0.0689655	0	0	0	0	0	0	0	0	0	0	0
starPep_36700	0.133333	0.0333333	0	0.0666667	0	0.0333333	0	0.1	0.166667	0.0333333	0.0333333	0.0333333	0	0	0.3	0.0666667	0	0	0	0	0.0344828	0	0	0.0344828	0	0	0	0	0	0	0	0	0	0	0.0344828	0.0344828	0	0	0	0	0	0	0	0	0	0	0	0	0
starPep_36945	0.0333333	0.1	0.0333333	0	0	0.2	0.0333333	0	0.166667	0.0333333	0.0333333	0	0.0666667	0	0.166667	0.0333333	0.0666667	0	0.0333333	0	0	0	0	0	0	0	0	0	0	0	0	0	0.0344828	0	0	0	0	0	0	0	0	0.0344828	0	0	0	0	0	0	0
starPep_36984	0	0	0.0333333	0.1	0.0666667	0.0333333	0	0.1	0.2	0.0666667	0	0.0333333	0.0333333	0.0333333	0.166667	0.0333333	0.0333333	0.0666667	0	0	0	0	0	0	0	0	0	0	0	0	0	0	0	0	0	0	0	0	0	0	0	0	0	0	0	0	0	0	0
starPep_38006	0	0	0.0666667	0.1	0.0666667	0	0	0.0666667	0	0.0666667	0	0.0333333	0.0666667	0.133333	0.166667	0.0666667	0.0333333	0.133333	0	0	0	0	0	0	0	0	0	0	0	0	0	0	0	0	0	0	0	0	0	0	0	0	0	0	0	0	0	0	0
starPep_38007	0	0	0	0	0.0666667	0	0	0.0666667	0	0.0666667	0	0.1	0.0666667	0.233333	0.166667	0.0666667	0.0333333	0.133333	0	0	0	0	0	0	0	0	0	0	0	0	0	0	0	0	0	0	0	0	0	0	0	0	0	0	0	0	0	0	0
starPep_38088	0.0666667	0	0.0333333	0.133333	0.0666667	0.0333333	0.0666667	0.1	0.1	0.0333333	0	0.0333333	0.0666667	0	0.133333	0.0666667	0	0.0666667	0	0	0	0	0	0	0	0	0	0.0344828	0.0344828	0	0	0	0	0	0	0	0	0	0	0	0	0	0	0	0	0	0	0	0
starPep_38089	0.0666667	0	0	0	0.0666667	0.0333333	0.0666667	0.1	0.1	0.0333333	0	0.0666667	0.0666667	0.133333	0.133333	0.0666667	0	0.0666667	0	0	0	0	0	0	0	0	0	0.0344828	0.0344828	0	0	0	0	0	0	0	0	0	0	0	0	0	0	0	0	0	0	0	0
starPep_38138	0	0	0	0	0.0666667	0.166667	0	0	0	0	0.0666667	0	0	0.2	0.2	0.233333	0	0.0666667	0	0	0	0	0	0	0	0	0	0	0	0	0	0	0	0	0	0	0	0	0	0	0	0	0	0	0	0	0	0	0
starPep_38139	0.0333333	0	0	0	0.0666667	0.0666667	0	0	0.0333333	0	0.0666667	0	0	0.2	0.266667	0.166667	0	0.0666667	0.0333333	0	0	0	0	0	0	0	0	0	0	0	0	0	0	0	0.0344828	0	0	0	0	0	0	0	0	0	0	0	0	0	0
starPep_38454	0.0333333	0	0.2	0.1	0	0	0	0	0.0333333	0.0666667	0.0666667	0.0333333	0.0666667	0.1	0.0666667	0.133333	0.0666667	0.0333333	0	0	0	0	0	0	0	0	0	0	0	0	0	0	0	0	0	0.0344828	0	0	0	0	0	0	0	0	0	0	0	0	0
starPep_38456	0.0333333	0	0.133333	0.133333	0.0333333	0	0	0	0.0333333	0.1	0.0333333	0.0666667	0.0666667	0.1	0.0666667	0.133333	0.0666667	0	0	0	0	0	0	0	0	0	0	0	0	0	0	0	0.0344828	0	0	0	0	0	0	0	0	0	0	0	0	0	0	0	0
starPep_38459	0.0333333	0	0.166667	0.1	0.0333333	0	0	0	0.0333333	0.0666667	0.0333333	0.0333333	0.133333	0.1	0.0666667	0.1	0.1	0	0	0	0	0	0	0	0	0	0	0	0	0	0	0	0.0344828	0	0	0	0	0	0	0	0	0	0	0	0	0	0	0	0
starPep_38626	0.2	0	0	0.0666667	0	0.0666667	0.0333333	0.0666667	0.0666667	0	0.0333333	0	0.0333333	0	0.166667	0.166667	0.0333333	0.0333333	0	0.0333333	0.0689655	0	0	0.0344828	0	0	0	0.0344828	0	0	0	0	0	0	0	0.0689655	0	0	0	0	0	0	0	0	0	0	0	0	0
starPep_38835	0.0333333	0.0333333	0	0.0666667	0.0333333	0.0666667	0.0333333	0.0333333	0.0666667	0.0333333	0	0	0.0666667	0.0666667	0.133333	0.0333333	0.133333	0.0666667	0.0666667	0.0333333	0	0	0	0	0	0	0	0	0	0	0	0	0	0	0.0344828	0	0	0	0	0	0	0	0	0	0	0	0	0	0
starPep_38837	0.0333333	0.0333333	0	0.0666667	0.0333333	0.0666667	0.0333333	0.0333333	0.0666667	0.0333333	0	0	0.0666667	0.0333333	0.133333	0.0333333	0.166667	0.0666667	0.0666667	0.0333333	0	0	0	0	0	0	0	0	0	0	0	0	0	0	0.0344828	0	0	0	0	0	0	0	0	0	0	0	0	0	0
starPep_39214	0.0333333	0.2	0.1	0	0	0.1	0	0	0.0333333	0.0333333	0.0333333	0.0333333	0.1	0.0666667	0.0666667	0.133333	0.0333333	0.0333333	0	0	0	0	0	0	0	0	0	0	0	0	0	0	0	0.0344828	0	0	0	0	0	0	0.0344828	0.0344828	0.0689655	0	0	0.0344828	0	0	0
starPep_39243	0.0666667	0.2	0	0	0	0.233333	0.1	0	0	0.0333333	0.0333333	0	0.0666667	0	0.0333333	0.133333	0.0333333	0.0333333	0	0.0333333	0	0	0	0	0	0.0689655	0	0	0	0	0	0	0	0	0	0	0	0	0	0	0	0.0344828	0	0	0	0.0344828	0	0	0
starPep_39244	0.0666667	0.2	0	0	0	0.266667	0.1	0	0	0.0666667	0	0	0.0666667	0	0.0333333	0.1	0.0333333	0.0333333	0	0.0333333	0	0	0	0	0	0.0689655	0	0	0	0	0	0	0	0	0	0	0	0	0	0	0	0.0344828	0	0	0	0.0344828	0	0	0
starPep_39245	0.0666667	0.2	0	0	0	0.266667	0.0666667	0	0	0.0666667	0	0	0.0666667	0.0333333	0.0333333	0.1	0.0333333	0.0333333	0	0.0333333	0	0	0	0	0	0.0689655	0	0	0	0	0	0	0	0	0	0	0	0	0	0	0	0.0344828	0	0	0	0.0344828	0	0	0
starPep_39247	0.0666667	0.2	0	0.0666667	0	0.133333	0.0333333	0.0666667	0	0.0666667	0.0666667	0.0333333	0.0666667	0	0.0333333	0.133333	0	0	0	0.0333333	0	0	0	0	0	0	0.0344828	0	0	0	0	0	0	0	0	0.0344828	0	0	0	0	0	0.0344828	0	0	0	0.0344828	0	0.0344828	0
starPep_39250	0.0333333	0.2	0	0.0333333	0.0333333	0.0666667	0.0666667	0.0666667	0	0.1	0.0333333	0.0333333	0.1	0	0.0333333	0.1	0.0666667	0	0.0333333	0	0	0	0	0	0	0	0.0344828	0	0	0	0	0	0	0	0	0	0	0	0	0	0	0.0344828	0	0	0.0344828	0.0344828	0	0.0344828	0
starPep_39251	0.0666667	0.2	0	0.0666667	0	0.1	0.0666667	0.0333333	0	0.0666667	0.0333333	0.0666667	0.0666667	0	0.0333333	0.133333	0	0.0333333	0	0.0333333	0	0	0	0	0	0	0.0344828	0	0	0	0	0	0	0	0	0.0344828	0	0	0	0	0	0.0344828	0	0	0	0.0344828	0	0	0
starPep_39289	0	0.214286	0.0357143	0.0357143	0	0.142857	0	0.0357143	0.0357143	0.0357143	0.0714286	0	0	0	0.107143	0.178571	0	0.0714286	0	0.0357143	0	0	0	0	0	0	0	0	0	0	0	0	0	0	0	0	0	0	0	0	0	0.0384615	0	0	0	0	0	0	0
starPep_39290	0.0333333	0.2	0	0	0	0.2	0	0.0333333	0.0333333	0.0666667	0	0.0333333	0.1	0.0333333	0.0666667	0.1	0.0666667	0	0	0.0333333	0	0	0	0	0	0.0344828	0	0	0	0	0	0	0	0	0	0	0	0	0	0	0.0344828	0.0344828	0	0	0	0	0	0	0.0344828
starPep_39294	0.0333333	0.2	0.1	0.166667	0.133333	0.0333333	0	0	0.0333333	0	0	0.0333333	0.0333333	0	0	0.1	0.0333333	0.0666667	0	0.0333333	0	0	0	0	0	0.0344828	0	0	0	0	0	0	0	0	0	0	0	0	0	0	0	0.0344828	0	0.0344828	0.0344828	0	0	0	0
starPep_39314	0.0666667	0.2	0	0.0333333	0.0666667	0.1	0	0.1	0.0666667	0	0	0.0666667	0.0666667	0	0.0333333	0.1	0	0.0666667	0	0.0333333	0.0344828	0	0	0	0	0	0	0.0344828	0	0	0	0	0	0	0	0	0	0	0	0	0	0	0	0	0	0.0344828	0	0.0344828	0.0344828
starPep_39316	0.0333333	0.2	0	0.0333333	0.0333333	0.1	0	0.0666667	0.0666667	0.0333333	0	0.0666667	0.0666667	0	0.0333333	0.0666667	0.0666667	0.1	0	0.0333333	0	0	0	0	0	0.0344828	0	0	0	0	0	0	0	0	0	0	0	0	0	0	0	0	0	0	0	0.0344828	0	0	0.0344828
starPep_39323	0.0666667	0.2	0	0.0333333	0	0.0666667	0	0.1	0.0666667	0.0666667	0	0.0666667	0.0666667	0	0	0.0666667	0.0666667	0.0666667	0	0.0666667	0	0	0	0.0344828	0	0	0	0	0	0.0344828	0	0	0	0	0	0	0	0	0	0	0.0344828	0	0	0	0	0	0	0	0.0344828
starPep_39489	0.0666667	0	0.166667	0.0666667	0	0.133333	0	0	0	0.133333	0	0.0333333	0.0333333	0.1	0.0333333	0.0333333	0.0333333	0.0333333	0.0666667	0.0666667	0	0	0.0344828	0	0	0.0344828	0	0	0	0	0	0	0	0	0	0	0	0	0	0	0	0	0	0	0	0	0	0	0
starPep_39572	0.0333333	0.2	0	0.0333333	0.0333333	0.233333	0	0	0.0333333	0	0.0333333	0.0333333	0.0666667	0	0.0666667	0.0666667	0	0.0333333	0	0.133333	0	0	0	0	0	0	0	0	0	0	0	0	0	0	0	0	0	0	0	0.0344828	0	0.0344828	0	0	0	0.0689655	0	0	0
starPep_39648	0.0666667	0	0	0	0.166667	0.2	0.0666667	0	0.1	0.1	0	0.0333333	0	0	0.0666667	0.1	0.0333333	0.0333333	0.0333333	0	0.0344828	0	0	0	0	0	0.0344828	0	0	0	0	0	0	0	0	0	0	0	0	0	0	0	0	0	0	0	0	0	0
starPep_39668	0	0.0333333	0.133333	0	0.0333333	0.0333333	0	0.0333333	0.1	0.133333	0	0	0	0.0333333	0.0333333	0.1	0.1	0.0666667	0.133333	0.0333333	0	0	0	0	0	0	0	0	0	0	0	0	0	0	0	0	0	0	0	0	0	0	0	0	0	0	0	0	0
starPep_39680	0	0	0.0666667	0	0.0666667	0.166667	0	0.0666667	0.0666667	0.0666667	0.0333333	0.0666667	0.0666667	0.0666667	0.0333333	0.0333333	0.0666667	0.0333333	0.0333333	0.0666667	0	0	0	0	0	0	0	0	0	0	0	0	0	0	0	0	0	0	0	0	0	0	0	0	0	0	0	0	0
starPep_39720	0.233333	0.0333333	0	0	0	0.0666667	0	0.133333	0.2	0.133333	0	0	0.1	0	0	0.0666667	0	0.0333333	0	0	0.0344828	0	0	0	0	0	0	0	0.0689655	0.137931	0	0	0	0	0	0	0	0	0	0	0	0	0	0	0	0	0	0	0
starPep_39742	0.0666667	0.133333	0.0333333	0.0666667	0	0	0	0.0666667	0.0666667	0.0333333	0.0333333	0	0.133333	0	0.0333333	0.0333333	0.0666667	0.133333	0	0.1	0	0	0.0344828	0	0	0	0	0	0	0	0	0	0	0	0	0	0	0.0344828	0	0	0	0	0	0.0344828	0	0	0	0	0
starPep_39743	0	0.2	0	0.0333333	0	0.0666667	0	0.133333	0.0333333	0	0	0.0666667	0.0666667	0	0	0.166667	0.0666667	0.1	0	0.0666667	0	0	0	0	0	0	0	0	0	0	0	0	0	0	0	0	0	0	0	0	0	0	0	0	0	0.0344828	0	0.0344828	0.0344828
starPep_39744	0	0.2	0	0.0333333	0	0.0666667	0	0.1	0.0333333	0.0333333	0	0.0666667	0.0666667	0	0	0.166667	0.0666667	0.1	0	0.0666667	0	0	0	0	0	0	0	0	0	0	0	0	0	0	0	0	0	0	0	0	0	0	0	0	0	0.0344828	0	0	0.0344828
starPep_39756	0.0333333	0.2	0.0333333	0.0333333	0.0666667	0.0333333	0.0333333	0.0666667	0	0.1	0.0333333	0.0333333	0.0333333	0.0666667	0.1	0.0333333	0	0.1	0	0	0	0	0	0	0	0	0	0	0	0	0	0	0	0.0344828	0	0	0	0	0	0	0	0.0344828	0.0344828	0	0	0	0.0344828	0	0
starPep_39893	0.0333333	0	0.0333333	0.2	0.0333333	0	0	0.0333333	0.0666667	0.166667	0	0.1	0	0.133333	0	0.1	0	0	0.1	0	0	0	0	0	0	0	0	0	0	0	0	0	0	0	0	0.0344828	0	0	0	0	0	0	0	0	0	0	0	0	0
starPep_40052	0	0	0.0666667	0.133333	0.0333333	0	0	0.0333333	0	0	0.0666667	0.0666667	0.1	0	0.1	0.166667	0.0666667	0.0666667	0.1	0	0	0	0	0	0	0	0	0	0	0	0	0	0	0	0	0	0	0	0	0	0	0	0	0	0	0	0	0	0
starPep_40099	0.0333333	0	0	0.0666667	0	0	0.0666667	0	0.0666667	0.0666667	0	0	0.1	0.166667	0.233333	0.0666667	0.0333333	0.0666667	0.0333333	0	0	0	0	0	0	0	0	0	0.0344828	0	0	0	0	0	0	0	0	0	0	0	0	0	0	0	0	0	0	0	0
starPep_40116	0.0666667	0	0.0666667	0.166667	0.0333333	0	0	0	0.0666667	0.1	0	0.0333333	0.0666667	0.1	0.0666667	0.166667	0.0333333	0.0333333	0	0	0	0	0	0.0344828	0	0	0	0	0	0	0	0	0	0	0	0.0344828	0	0	0	0	0	0	0	0	0	0	0	0	0
starPep_40189	0.1	0	0.0333333	0	0.0333333	0.0333333	0.0333333	0	0	0.0666667	0	0.0333333	0.0666667	0.166667	0.0666667	0.166667	0	0.0333333	0	0.166667	0.0344828	0	0	0	0	0	0	0	0	0	0	0	0	0.0344828	0	0	0	0	0	0.0344828	0	0	0	0	0	0	0	0	0
starPep_40355	0.1	0	0.1	0.1	0	0.2	0	0	0.166667	0.2	0	0	0	0	0	0.0666667	0	0.0666667	0	0	0	0	0	0	0	0	0	0	0.0344828	0	0	0	0	0	0	0	0	0.0689655	0	0	0	0	0	0	0	0	0	0	0
starPep_40386	0	0	0.0666667	0.133333	0.0333333	0	0	0.0666667	0	0.133333	0.0333333	0.0333333	0.1	0	0.1	0.2	0.0666667	0	0.0333333	0	0	0	0	0	0	0	0	0	0	0	0	0	0	0	0	0	0	0	0	0	0	0	0	0	0	0	0	0	0
starPep_40388	0	0	0.0666667	0.133333	0	0	0	0.0333333	0	0.133333	0.0666667	0.0333333	0.1	0	0.1	0.166667	0.1	0.0333333	0.0333333	0	0	0	0	0	0	0	0	0	0	0	0	0	0	0	0	0	0	0	0	0	0	0	0	0	0	0	0	0	0
starPep_40389	0	0	0.0666667	0.1	0	0.0333333	0	0.0666667	0	0.133333	0.0666667	0.0333333	0.1	0	0.1	0.166667	0.1	0	0.0333333	0	0	0	0	0	0	0	0	0	0	0	0	0	0	0	0	0	0	0	0	0	0	0	0	0	0	0	0	0	0
starPep_40390	0	0	0.0666667	0.133333	0.0333333	0	0	0.0333333	0	0.0333333	0.0666667	0.0666667	0.133333	0	0.1	0.133333	0.0666667	0.0333333	0.1	0	0	0	0	0	0	0	0	0	0	0	0	0	0	0	0	0	0	0	0	0	0	0	0	0	0	0	0	0	0
starPep_40463	0.0666667	0	0.1	0.133333	0	0	0	0.133333	0.1	0.1	0	0.0333333	0.0333333	0	0.0666667	0.166667	0	0.0333333	0.0333333	0	0	0	0	0	0	0	0	0	0.0344828	0.0344828	0	0	0	0	0	0	0	0	0	0	0	0	0	0	0	0	0	0	0
starPep_40640	0.0689655	0.0344828	0	0	0.0344828	0.206897	0.0689655	0.0344828	0.0344828	0.0689655	0	0.0689655	0	0.0344828	0.0689655	0.103448	0.0344828	0.137931	0	0	0	0	0	0	0	0.037037	0	0	0	0	0	0	0	0	0	0	0	0.037037	0	0	0	0	0	0	0	0	0	0	0
starPep_40754	0	0.2	0.0333333	0.0333333	0.0333333	0.166667	0	0	0	0.0333333	0.0333333	0.0666667	0.133333	0	0.0333333	0.0666667	0.1	0.0333333	0.0333333	0	0	0	0	0	0	0	0	0	0	0	0	0	0	0	0	0	0	0	0	0	0	0	0.0344828	0	0.0344828	0.0344828	0	0	0
starPep_40755	0	0.2	0.0333333	0.0333333	0.0333333	0.166667	0	0	0	0	0	0.0666667	0.133333	0	0.0333333	0.0666667	0.1	0.1	0.0333333	0	0	0	0	0	0	0	0	0	0	0	0	0	0	0	0	0	0	0	0	0	0	0	0.0344828	0	0.0344828	0.0344828	0	0	0
starPep_40756	0	0.2	0	0.0666667	0.0333333	0.166667	0	0	0	0.0333333	0	0.0666667	0.1	0	0.0333333	0.0666667	0.133333	0.0666667	0.0333333	0	0	0	0	0	0	0	0	0	0	0	0	0	0	0	0	0	0	0	0	0	0	0	0	0.0344828	0.0344828	0.0344828	0	0	0
starPep_40758	0	0.2	0.0666667	0.0333333	0.0333333	0.166667	0	0.0333333	0	0.0333333	0	0.0333333	0.133333	0	0.0333333	0	0.2	0	0.0333333	0	0	0	0	0	0	0	0	0	0	0	0	0	0	0	0	0	0	0	0	0	0	0	0.0344828	0	0.0344828	0.0344828	0	0	0
starPep_40796	0.0333333	0.2	0	0.0333333	0.0333333	0.133333	0.1	0.0333333	0.0333333	0.0333333	0.0333333	0	0.0666667	0	0	0.133333	0.1	0.0333333	0	0	0	0	0	0	0	0.0344828	0	0	0	0	0	0	0	0	0	0	0	0	0	0	0	0.0344828	0	0	0	0	0.0344828	0	0
starPep_40797	0.0333333	0.2	0	0.0333333	0.0333333	0.133333	0.1	0.0333333	0.0333333	0.0333333	0.0333333	0	0.0666667	0	0	0.1	0.133333	0.0333333	0	0	0	0	0	0	0	0.0344828	0	0	0	0	0	0	0	0	0	0	0	0	0	0	0	0.0344828	0	0	0	0	0.0344828	0	0
starPep_40872	0.0333333	0	0	0	0.2	0.133333	0.0333333	0	0.133333	0.2	0	0.0333333	0	0.0333333	0.1	0.0333333	0.0666667	0	0	0	0	0	0	0	0	0	0	0	0	0.0344828	0	0	0	0	0	0	0	0	0	0	0	0	0	0	0	0	0	0	0
starPep_40945	0.0666667	0.2	0.0333333	0.0333333	0	0.0333333	0	0.0666667	0.0666667	0.0666667	0	0.0333333	0.0666667	0	0	0.0666667	0.1	0.1	0.0333333	0.0333333	0	0	0	0.0344828	0	0	0	0	0	0.0344828	0	0	0	0	0	0	0	0	0	0	0.0344828	0	0	0	0	0	0	0	0.0344828
starPep_41079	0.0333333	0.1	0	0.0333333	0	0.0333333	0.0666667	0.0333333	0.0333333	0.0333333	0.0333333	0.0666667	0.0333333	0	0.1	0.133333	0.166667	0.0333333	0	0.0666667	0	0	0	0	0	0	0	0.0344828	0	0	0	0	0	0	0	0	0	0	0	0	0	0	0	0	0	0.0344828	0	0	0
starPep_41278	0.233333	0	0.0666667	0.1	0	0	0	0.1	0.1	0.0666667	0	0	0	0.0666667	0.0666667	0.0666667	0.0666667	0.0666667	0	0	0.0344828	0	0	0	0	0	0	0.0344828	0.0344828	0.0344828	0	0	0	0.0344828	0.0344828	0	0	0.0344828	0	0	0	0	0	0	0	0	0	0	0
starPep_41504	0.0666667	0.2	0.0333333	0.233333	0.0333333	0.0333333	0.0333333	0	0.0333333	0	0	0.1	0.0666667	0.0333333	0	0.0666667	0.0333333	0.0333333	0	0	0	0	0	0.0344828	0	0	0	0	0	0	0	0	0.0344828	0	0	0	0	0	0	0	0.0344828	0.0344828	0	0.0689655	0.0344828	0	0	0	0
starPep_41593	0	0.2	0.0666667	0.0666667	0	0.0333333	0.0333333	0	0.0333333	0.0666667	0	0.0666667	0.0666667	0	0.0333333	0	0.166667	0.0666667	0	0.1	0	0	0	0	0	0	0	0	0	0	0	0	0	0	0	0	0	0	0	0	0	0.0344828	0.0344828	0	0	0	0	0	0
starPep_41694	0.1	0.133333	0	0.0666667	0.0666667	0.1	0	0.0333333	0.166667	0.0333333	0	0.0666667	0.0666667	0	0.0333333	0.0333333	0	0.1	0	0	0.0344828	0	0	0	0.0344828	0.0344828	0	0	0	0	0	0	0	0	0	0	0	0	0	0	0	0	0	0	0	0	0	0	0.0344828
starPep_41695	0.1	0.133333	0	0.0666667	0.0333333	0.1	0	0.0666667	0.166667	0.0333333	0.0333333	0.0666667	0.0666667	0	0.0333333	0.0333333	0	0.0666667	0	0	0.0344828	0	0	0	0	0.0344828	0	0.0344828	0	0	0	0	0	0	0	0	0	0	0	0	0	0	0	0	0	0	0	0	0.0344828
starPep_41696	0.1	0.133333	0	0.0666667	0.0333333	0.1	0	0.0666667	0.166667	0.0333333	0	0.0666667	0.0666667	0	0.0333333	0.0333333	0	0.1	0	0	0.0344828	0	0	0	0	0.0344828	0	0.0344828	0	0	0	0	0	0	0	0	0	0	0	0	0	0	0	0	0	0	0	0	0.0344828
starPep_41763	0.0333333	0.0666667	0.0666667	0	0.0666667	0.166667	0.0666667	0	0	0.133333	0	0.0333333	0.0666667	0.0333333	0.0666667	0.0333333	0	0.1	0	0.0666667	0	0	0	0	0	0	0	0	0	0.0344828	0	0	0	0	0	0	0	0	0	0	0	0	0	0	0	0.0689655	0	0	0
starPep_41847	0.0333333	0.0666667	0.0666667	0.0666667	0.0666667	0.2	0.0333333	0.0666667	0	0.133333	0	0.0666667	0	0	0.0333333	0.0333333	0.0333333	0.0666667	0	0.0333333	0	0	0	0	0	0	0	0	0	0.0344828	0	0	0	0	0	0	0	0	0	0	0	0	0	0	0	0.0344828	0	0	0
starPep_41848	0.0333333	0.0333333	0.1	0.0666667	0.0666667	0.166667	0.0333333	0.1	0	0.133333	0	0.0666667	0.0333333	0	0.0333333	0.0333333	0	0.0666667	0	0.0333333	0	0	0	0	0	0	0	0	0	0.0344828	0	0	0	0	0	0	0	0	0	0	0	0	0	0	0	0	0	0	0
starPep_41986	0	0.2	0.0333333	0.0666667	0	0.0666667	0.0333333	0	0.0333333	0.1	0	0.0333333	0.0666667	0.0666667	0.0333333	0.1	0	0.133333	0.0333333	0	0	0	0	0	0	0	0	0	0	0	0	0	0	0	0	0	0	0	0	0	0	0.0344828	0.0344828	0	0	0	0	0	0
starPep_42119	0	0.133333	0	0.0333333	0.0333333	0.2	0	0.0333333	0	0.0666667	0.0666667	0.0666667	0	0	0	0.133333	0.0666667	0.133333	0	0.0333333	0	0	0	0	0	0	0	0	0	0	0	0	0	0	0	0	0	0	0	0	0	0.0689655	0	0	0	0	0	0	0
starPep_42264	0.133333	0.133333	0.0333333	0	0	0.0666667	0	0	0.0333333	0.0333333	0.0333333	0	0.0666667	0	0.1	0.0333333	0.1	0.166667	0	0.0666667	0	0.0344828	0	0	0	0	0	0	0.0344828	0.0344828	0	0	0	0	0	0	0	0	0	0.0344828	0.0344828	0	0	0	0	0	0	0	0
starPep_42617	0.0666667	0.0666667	0.0333333	0	0.0333333	0.0333333	0	0	0	0	0.0333333	0.0666667	0	0.0333333	0.3	0.1	0.0666667	0.1	0.0333333	0.0333333	0.0344828	0	0	0	0	0	0	0	0	0	0	0	0	0	0	0	0.0344828	0	0	0	0	0	0	0	0	0	0	0	0
starPep_42667	0.0333333	0.2	0	0.266667	0.0333333	0.0333333	0.0333333	0	0.0333333	0	0	0.133333	0.0666667	0.0333333	0	0.0333333	0.0666667	0.0333333	0	0	0	0	0	0	0	0	0	0	0	0	0	0	0.0344828	0	0	0	0	0	0	0	0.0344828	0.0344828	0	0.0689655	0.0344828	0	0	0	0
starPep_42792	0.0333333	0.0333333	0	0.0333333	0.0333333	0.1	0	0.0333333	0.0666667	0.1	0.0666667	0.0333333	0.1	0.0333333	0.0666667	0.0666667	0.0666667	0.0333333	0.0333333	0.0666667	0	0	0	0	0	0	0	0	0	0	0.0344828	0	0	0	0	0	0	0	0	0	0	0	0	0	0	0	0	0	0
starPep_42943	0.466667	0	0	0.233333	0	0	0.0333333	0	0	0.233333	0	0	0	0	0	0	0	0	0.0333333	0	0.0689655	0	0	0.172414	0	0	0	0	0	0.206897	0	0	0	0	0	0	0	0	0	0	0	0	0	0	0	0	0	0	0
starPep_42982	0.166667	0.166667	0.0333333	0.1	0	0.0666667	0	0	0.0666667	0.0333333	0	0.0333333	0.0666667	0	0.0666667	0	0.133333	0.0333333	0.0333333	0	0.0344828	0	0	0	0	0	0	0	0.0344828	0	0	0	0	0	0	0	0.103448	0	0	0	0.0689655	0.0344828	0	0	0	0	0	0	0
starPep_43161	0.133333	0	0	0	0.0333333	0.0333333	0.0333333	0.0333333	0.0333333	0.0666667	0.0666667	0	0.0333333	0	0.233333	0.0333333	0.0333333	0.0666667	0.133333	0.0333333	0.0344828	0	0	0	0	0.0344828	0	0	0	0	0	0	0	0	0.0344828	0	0.0344828	0	0	0	0	0	0	0	0	0	0	0	0
starPep_43355	0.166667	0.166667	0.0333333	0.1	0	0.0333333	0	0	0.0666667	0.0333333	0	0.0333333	0.0666667	0	0.1	0	0.133333	0.0333333	0.0333333	0	0.0344828	0	0	0	0	0	0	0	0.0344828	0	0	0	0	0	0	0	0.103448	0	0	0	0.0689655	0.0344828	0	0	0	0	0	0	0
starPep_43514	0.1	0.166667	0.0333333	0.0666667	0	0.1	0.0333333	0	0.0333333	0.0333333	0	0.0333333	0.0333333	0.0666667	0.0333333	0.133333	0	0	0.1	0.0333333	0	0	0	0	0	0	0.0344828	0	0	0	0	0	0	0.0344828	0	0	0	0	0	0	0	0.0344828	0	0	0	0.0344828	0	0	0
starPep_43635	0.1	0	0	0	0	0.1	0.0666667	0	0.0333333	0.1	0.0666667	0	0.0666667	0	0.133333	0.0666667	0.0666667	0.0333333	0.0666667	0.1	0.0344828	0	0	0	0	0.0344828	0	0	0	0	0	0	0	0	0	0.0344828	0	0	0	0	0	0	0	0	0	0	0	0	0
starPep_43872	0.137931	0	0	0.172414	0	0	0.0689655	0.0689655	0.0689655	0.241379	0	0.0344828	0	0.0689655	0.103448	0	0	0.0344828	0	0	0	0	0	0.0357143	0	0	0.0357143	0	0	0	0	0	0	0.0357143	0.0357143	0	0	0	0	0	0	0	0	0	0	0	0	0	0
starPep_44207	0.391304	0	0	0	0	0.0434783	0	0.217391	0.217391	0	0	0.0434783	0	0	0	0	0	0.0869565	0	0	0.111111	0	0	0	0	0	0	0.0555556	0.166667	0	0	0.0555556	0	0	0	0	0	0.0555556	0	0	0	0	0	0	0	0	0	0	0
starPep_44214	0.391304	0	0	0	0	0.0434783	0	0	0.217391	0.217391	0	0.0434783	0	0	0	0	0	0.0869565	0	0	0.111111	0	0	0	0	0	0	0	0.166667	0.0555556	0	0.0555556	0	0	0	0	0	0.0555556	0	0	0	0	0	0	0	0	0	0	0
starPep_44245	0.185185	0	0	0	0.0740741	0.111111	0.037037	0.0740741	0.296296	0.0740741	0.037037	0	0	0	0	0	0.037037	0.037037	0.037037	0	0.0769231	0	0	0	0	0	0.0384615	0	0.0384615	0.0384615	0	0	0	0	0	0	0	0	0	0	0	0	0	0	0	0	0	0	0
starPep_44252	0.5	0	0	0	0	0.0625	0	0	0.25	0	0	0.0625	0	0	0	0	0	0.125	0	0	0.1	0	0	0	0	0	0	0	0.2	0	0	0	0	0	0	0	0	0.1	0	0	0	0	0	0	0	0	0	0	0
starPep_44281	0.1	0	0.0666667	0	0.0333333	0.0333333	0	0.0666667	0.0666667	0.133333	0.0333333	0.0333333	0	0.1	0.1	0.1	0.0333333	0.0333333	0	0.0666667	0	0	0.0344828	0	0	0	0	0.0344828	0	0	0	0	0	0	0.0344828	0	0	0	0	0	0	0	0	0	0	0	0	0	0
starPep_44388	0	0.2	0	0.0333333	0.133333	0.133333	0	0	0	0.133333	0	0.0666667	0	0	0	0.1	0.0666667	0.0666667	0	0.0666667	0	0	0	0	0	0	0	0	0	0	0	0	0	0	0	0	0	0	0	0	0	0.0344828	0	0	0	0.0344828	0	0	0
starPep_44440	0	0	0.0666667	0.1	0.0666667	0.0666667	0	0.0666667	0.133333	0.0666667	0.0333333	0.0666667	0.0333333	0.1	0.0333333	0.0333333	0.0333333	0.0333333	0.0333333	0.0333333	0	0	0	0	0	0	0	0	0	0	0	0	0	0	0	0	0	0	0	0	0	0	0	0	0	0	0	0	0
starPep_44467	0	0.0666667	0	0.0666667	0.0666667	0.0666667	0.266667	0	0.2	0	0	0	0	0	0.133333	0.0666667	0	0	0	0.0666667	0	0	0	0	0	0	0	0	0	0	0	0	0	0	0	0	0	0	0	0	0	0.0344828	0	0	0	0	0	0	0.0344828
starPep_44495	0	0	0	0	0	0.2	0.0333333	0.0333333	0.0333333	0.2	0	0.0333333	0.0333333	0.0333333	0.2	0	0.0333333	0.0333333	0.0333333	0.1	0	0	0	0	0	0	0	0	0	0	0	0	0	0	0	0	0	0	0	0	0	0	0	0	0	0	0	0	0
starPep_44496	0	0	0	0	0	0.133333	0.0333333	0.0333333	0.2	0.3	0	0.0333333	0.0333333	0.0333333	0	0	0.0333333	0.0333333	0.0333333	0.1	0	0	0	0	0	0	0	0	0	0	0	0	0	0	0	0	0	0	0	0	0	0	0	0	0	0	0	0	0
starPep_44941	0.0333333	0	0.0333333	0.2	0	0	0.0333333	0.0666667	0.0666667	0.166667	0	0.0666667	0	0.133333	0	0.1	0.0333333	0	0.0333333	0.0333333	0	0	0	0	0	0	0	0	0	0	0	0	0	0	0	0	0	0	0	0	0	0	0	0	0	0	0	0	0
starPep_44982	0.0333333	0.0333333	0.0333333	0.1	0	0.0333333	0	0.133333	0.166667	0.0666667	0	0.1	0	0.0333333	0	0.0666667	0.1	0.0666667	0	0.0333333	0	0	0	0	0	0	0	0	0.0344828	0	0	0	0	0	0	0	0	0	0	0	0	0	0	0	0	0	0	0	0
starPep_45010	0.133333	0.0333333	0.0666667	0.133333	0.0333333	0	0	0.0333333	0.0666667	0.0666667	0	0.0333333	0.0666667	0	0.0666667	0.0666667	0.0666667	0.1	0	0.0333333	0.0344828	0	0	0	0	0	0	0	0	0.0344828	0	0	0	0	0.0344828	0	0	0.0344828	0	0	0	0	0	0	0	0	0	0	0
[truncated: 3,291 more columns]

## Sheet: GAAC
#	alphatic	aromatic	postivecharge	negativecharge	uncharge	alphaticr.alphaticr.gap0	alphaticr.aromatic.gap0	alphaticr.postivecharger.gap0	alphaticr.negativecharger.gap0	alphaticr.uncharger.gap0	aromatic.alphaticr.gap0	aromatic.aromatic.gap0	aromatic.postivecharger.gap0	aromatic.negativecharger.gap0	aromatic.uncharger.gap0	postivecharger.alphaticr.gap0	postivecharger.aromatic.gap0	postivecharger.postivecharger.gap0	postivecharger.negativecharger.gap0	postivecharger.uncharger.gap0	negativecharger.alphaticr.gap0	negativecharger.aromatic.gap0	negativecharger.postivecharger.gap0	negativecharger.negativecharger.gap0	negativecharger.uncharger.gap0	uncharger.alphaticr.gap0	uncharger.aromatic.gap0	uncharger.postivecharger.gap0	uncharger.negativecharger.gap0	uncharger.uncharger.gap0	alphaticr.alphaticr.gap1	alphaticr.aromatic.gap1	alphaticr.postivecharger.gap1	alphaticr.negativecharger.gap1	alphaticr.uncharger.gap1	aromatic.alphaticr.gap1	aromatic.aromatic.gap1	aromatic.postivecharger.gap1	aromatic.negativecharger.gap1	aromatic.uncharger.gap1	postivecharger.alphaticr.gap1	postivecharger.aromatic.gap1	postivecharger.postivecharger.gap1	postivecharger.negativecharger.gap1	postivecharger.uncharger.gap1	negativecharger.alphaticr.gap1	negativecharger.aromatic.gap1	negativecharger.postivecharger.gap1	negativecharger.negativecharger.gap1
starPep_00021	0.366667	0.166667	0.133333	0.0333333	0.3	0.0689655	0.103448	0.0344828	0.0344828	0.137931	0.0689655	0	0	0	0.103448	0.0689655	0.0344828	0.0344828	0	0	0	0	0.0344828	0	0	0.137931	0.0344828	0.0344828	0	0.0689655	0.178571	0.0357143	0.0357143	0.0357143	0.107143	0.0357143	0.0357143	0.0357143	0	0.0714286	0.0357143	0.0714286	0	0	0.0357143	0	0	0.0357143	0
starPep_00022	0.666667	0.0333333	0.2	0.0333333	0.0666667	0.482759	0.0344828	0.137931	0.0344828	0	0	0	0.0344828	0	0	0.137931	0	0.0344828	0	0.0344828	0	0	0	0	0.0344828	0.0344828	0	0	0	0	0.392857	0.0357143	0.214286	0.0357143	0.0357143	0	0	0	0	0.0357143	0.214286	0	0	0	0	0	0	0	0
starPep_00048	0.333333	0.166667	0.133333	0.0666667	0.3	0.0689655	0.103448	0.0344828	0.0344828	0.103448	0.0689655	0	0	0	0.103448	0.0689655	0.0344828	0.0344828	0	0	0	0	0.0344828	0	0.0344828	0.137931	0.0344828	0.0344828	0	0.0689655	0.178571	0	0.0357143	0.0357143	0.107143	0.0357143	0.0357143	0.0357143	0	0.0714286	0.0357143	0.0714286	0	0	0.0357143	0	0.0357143	0.0357143	0
starPep_00070	0.366667	0.0666667	0.1	0.0333333	0.433333	0.137931	0.0344828	0	0.0344828	0.172414	0.0344828	0	0.0344828	0	0	0.0344828	0	0	0	0.0689655	0	0	0	0	0.0344828	0.137931	0.0344828	0.0689655	0	0.172414	0.142857	0.0357143	0	0	0.214286	0	0	0	0	0.0714286	0	0	0.0357143	0	0.0357143	0	0	0	0
starPep_00140	0.533333	0.1	0.266667	0.0333333	0.0666667	0.275862	0.0689655	0.137931	0	0.0689655	0.0689655	0	0.0344828	0	0	0.137931	0	0.103448	0.0344828	0	0	0.0344828	0	0	0	0.0344828	0	0	0	0	0.285714	0.0357143	0.178571	0	0.0357143	0	0	0.0714286	0.0357143	0	0.178571	0.0357143	0.0357143	0	0.0357143	0.0357143	0	0	0
starPep_00141	0.433333	0.1	0.266667	0.0666667	0.133333	0.172414	0.0344828	0.137931	0	0.103448	0.0689655	0	0.0344828	0	0	0.137931	0	0.0689655	0.0689655	0	0	0.0689655	0	0	0	0.0344828	0	0.0344828	0	0.0344828	0.178571	0	0.178571	0.0357143	0.0714286	0	0	0.0357143	0.0357143	0.0357143	0.107143	0.0714286	0.0714286	0	0.0357143	0.0714286	0	0	0
starPep_00160	0.366667	0.2	0.133333	0.0333333	0.266667	0.103448	0.0689655	0.0344828	0.0344828	0.137931	0.103448	0.0344828	0	0	0.0689655	0.0689655	0.0344828	0.0344828	0	0	0	0	0.0344828	0	0	0.0689655	0.0689655	0.0344828	0	0.0689655	0.178571	0.0357143	0.0714286	0.0357143	0.0714286	0.0714286	0.0357143	0.0357143	0	0.0714286	0.0357143	0.0714286	0	0	0.0357143	0	0	0.0357143	0
starPep_00163	0.666667	0.0333333	0.133333	0.0333333	0.133333	0.482759	0.0344828	0.103448	0.0344828	0.0344828	0	0	0.0344828	0	0	0.0689655	0	0	0	0.0689655	0	0	0	0	0.0344828	0.103448	0	0	0	0	0.392857	0.0357143	0.142857	0.0357143	0.107143	0	0	0	0	0.0357143	0.142857	0	0	0	0	0	0	0	0
starPep_00216	0.533333	0.0333333	0.133333	0.0333333	0.266667	0.275862	0.0344828	0.0344828	0.0344828	0.172414	0	0	0	0	0.0344828	0.137931	0	0	0	0	0	0	0	0	0.0344828	0.103448	0	0.103448	0	0.0344828	0.178571	0.0357143	0.0714286	0.0357143	0.214286	0	0	0.0357143	0	0	0.107143	0	0	0	0.0357143	0.0357143	0	0	0
starPep_00293	0.333333	0.1	0.1	0.0333333	0.433333	0.103448	0.0689655	0	0.0344828	0.137931	0.0344828	0	0.0344828	0	0.0344828	0.0344828	0	0	0	0.0689655	0	0	0	0	0.0344828	0.137931	0.0344828	0.0689655	0	0.172414	0.142857	0.0357143	0	0	0.178571	0	0	0	0	0.107143	0	0	0.0357143	0	0.0357143	0	0	0	0
starPep_00306	0.333333	0.0666667	0.1	0.0333333	0.466667	0.103448	0.0344828	0	0.0344828	0.172414	0.0344828	0	0.0344828	0	0	0.0344828	0	0	0	0.0689655	0	0	0	0	0.0344828	0.137931	0.0344828	0.0689655	0	0.206897	0.0714286	0.0357143	0	0	0.25	0	0	0	0	0.0714286	0	0	0.0357143	0	0.0357143	0	0	0	0
starPep_00307	0.333333	0.0666667	0.1	0.0333333	0.466667	0.103448	0.0344828	0	0.0344828	0.172414	0.0344828	0	0.0344828	0	0	0.0344828	0	0	0	0.0689655	0	0	0	0	0.0344828	0.137931	0.0344828	0.0689655	0	0.206897	0.0714286	0.0357143	0	0	0.25	0	0	0	0	0.0714286	0	0	0.0357143	0	0.0357143	0	0	0	0
starPep_00331	0.6	0.0666667	0.2	0.0333333	0.1	0.37931	0.0344828	0.137931	0	0.0689655	0.0689655	0	0	0	0	0.103448	0	0.0689655	0.0344828	0	0	0.0344828	0	0	0	0.0344828	0	0	0	0.0344828	0.392857	0.0357143	0.107143	0.0357143	0.0714286	0	0	0.0714286	0	0	0.107143	0.0357143	0.0357143	0	0.0357143	0.0357143	0	0	0
starPep_00348	0.466667	0.1	0.233333	0.0666667	0.133333	0.172414	0.0344828	0.172414	0	0.103448	0.0689655	0	0.0344828	0	0	0.137931	0	0.0344828	0.0689655	0	0	0.0689655	0	0	0	0.0689655	0	0	0	0.0344828	0.25	0	0.107143	0.0357143	0.107143	0	0	0.0714286	0.0357143	0	0.0714286	0.0714286	0.0714286	0	0.0357143	0.0714286	0	0	0
starPep_00358	0.233333	0.1	0.133333	0.1	0.433333	0	0.0689655	0	0.0344828	0.137931	0.0344828	0	0.0344828	0	0.0344828	0.0689655	0	0	0.0344828	0.0344828	0	0	0	0	0.0689655	0.137931	0.0344828	0.0689655	0.0344828	0.172414	0.0357143	0.0357143	0	0	0.178571	0	0	0	0.0357143	0.0714286	0	0	0	0.0357143	0.0714286	0	0	0.0357143	0
starPep_00398	0.333333	0.233333	0.133333	0.0333333	0.266667	0.0689655	0.0689655	0.0344828	0.0344828	0.137931	0.137931	0.0344828	0	0	0.0689655	0.0689655	0.0344828	0.0344828	0	0	0	0	0.0344828	0	0	0.0344828	0.103448	0.0344828	0	0.0689655	0.107143	0.0714286	0.0714286	0.0357143	0.0714286	0.107143	0.0357143	0.0357143	0	0.0714286	0.0357143	0.0714286	0	0	0.0357143	0	0	0.0357143	0
starPep_00406	0.333333	0	0.166667	0	0.5	0.0689655	0	0.0689655	0	0.206897	0	0	0	0	0	0.0689655	0	0	0	0.0689655	0	0	0	0	0	0.172414	0	0.103448	0	0.241379	0.0714286	0	0.107143	0	0.178571	0	0	0	0	0	0.0714286	0	0	0	0.0714286	0	0	0	0
starPep_00410	0.433333	0.0666667	0.1	0.0333333	0.366667	0.172414	0.0344828	0.0689655	0.0344828	0.103448	0	0	0	0	0.0689655	0	0.0344828	0	0	0.0689655	0	0	0.0344828	0	0	0.241379	0	0	0	0.137931	0.107143	0.0357143	0.0714286	0	0.178571	0.0357143	0	0	0	0.0357143	0.0357143	0	0	0	0.0714286	0	0	0	0
starPep_00440	0.5	0	0.233333	0.1	0.166667	0.275862	0	0.137931	0.0689655	0.0344828	0	0	0	0	0	0.103448	0	0.0344828	0.0344828	0.0689655	0.0689655	0	0.0344828	0	0	0.0344828	0	0.0344828	0	0.0689655	0.178571	0	0.214286	0.0714286	0.0714286	0	0	0	0	0	0.142857	0	0	0.0357143	0.0714286	0.0714286	0	0	0
starPep_00463	0.333333	0.0666667	0.1	0.0333333	0.466667	0.103448	0.0344828	0	0.0344828	0.172414	0.0344828	0	0.0344828	0	0	0.0344828	0	0	0	0.0689655	0	0	0	0	0.0344828	0.137931	0.0344828	0.0689655	0	0.206897	0.0714286	0.0357143	0	0	0.25	0	0	0	0	0.0714286	0	0	0.0357143	0	0.0357143	0	0	0	0
starPep_00558	0.333333	0.1	0.166667	0.0333333	0.366667	0.0689655	0.0344828	0.137931	0.0344828	0.0689655	0.0344828	0	0	0	0.0689655	0.0689655	0.0344828	0	0	0.0344828	0	0	0	0	0.0344828	0.137931	0.0344828	0.0344828	0	0.172414	0.0714286	0	0.0357143	0.0357143	0.178571	0.0714286	0.0357143	0	0	0	0	0	0.0357143	0	0.107143	0.0357143	0	0	0
starPep_00645	0.366667	0.2	0.1	0.0333333	0.3	0.137931	0.0344828	0	0	0.206897	0.103448	0.0689655	0	0	0.0344828	0	0.0344828	0.0344828	0	0	0	0	0.0344828	0	0	0.137931	0.0344828	0.0344828	0.0344828	0.0689655	0.178571	0.0357143	0.0357143	0	0.142857	0.0357143	0.0714286	0	0	0.107143	0	0.0714286	0	0	0	0	0	0	0
starPep_00683	0.366667	0.0666667	0.0333333	0.0666667	0.466667	0.137931	0.0344828	0	0.0344828	0.172414	0.0344828	0	0	0	0.0344828	0.0344828	0	0	0	0	0	0	0.0344828	0	0.0344828	0.137931	0.0344828	0	0.0344828	0.241379	0.142857	0.0357143	0	0	0.214286	0	0	0	0	0.0357143	0	0	0	0	0.0357143	0.0357143	0	0	0
starPep_00684	0.366667	0.1	0.333333	0	0.2	0.206897	0.0689655	0.103448	0	0	0	0	0.0689655	0	0	0.137931	0	0.0344828	0	0.172414	0	0	0	0	0	0	0.0344828	0.137931	0	0.0344828	0.107143	0	0.178571	0	0.0714286	0	0	0	0	0.0714286	0.107143	0.107143	0.107143	0	0.0357143	0	0	0	0
starPep_00736	0.633333	0.0333333	0	0.0333333	0.3	0.344828	0.0344828	0	0	0.241379	0	0	0	0	0.0344828	0	0	0	0	0	0.0344828	0	0	0	0	0.241379	0	0	0.0344828	0.0344828	0.285714	0	0	0.0357143	0.285714	0.0357143	0	0	0	0	0	0	0	0	0	0.0357143	0	0	0
starPep_00752	0.4	0.0666667	0	0.0333333	0.5	0.137931	0.0344828	0	0.0344828	0.206897	0.0689655	0	0	0	0	0	0	0	0	0	0	0	0	0	0.0344828	0.172414	0.0344828	0	0	0.275862	0.142857	0.0357143	0	0	0.214286	0	0	0	0	0.0714286	0	0	0	0	0	0	0	0	0
starPep_00795	0.266667	0.166667	0.4	0.0333333	0.133333	0.103448	0	0.103448	0	0.0689655	0	0.0689655	0.0689655	0	0	0.103448	0.0344828	0.172414	0.0344828	0.0689655	0	0.0344828	0	0	0	0.0689655	0.0344828	0.0344828	0	0	0.107143	0.0357143	0.0714286	0.0357143	0.0357143	0	0	0.142857	0	0	0.142857	0.0714286	0.142857	0	0.0714286	0	0.0357143	0	0
starPep_00797	0.233333	0.1	0.133333	0.1	0.433333	0	0.0689655	0	0.0344828	0.137931	0.0344828	0	0.0344828	0	0.0344828	0.0689655	0	0	0.0344828	0.0344828	0	0	0	0	0.0689655	0.137931	0.0344828	0.0689655	0.0344828	0.172414	0.0357143	0.0357143	0	0	0.178571	0	0	0	0.0357143	0.0714286	0	0	0	0.0357143	0.0714286	0	0	0.0357143	0
starPep_00806	0.266667	0.0666667	0.333333	0.133333	0.2	0.103448	0	0.103448	0	0.0689655	0.0344828	0	0.0344828	0	0	0.103448	0	0.0344828	0.103448	0.103448	0	0.0689655	0.0344828	0	0.0344828	0.0344828	0	0.103448	0.0344828	0	0	0	0.107143	0.0714286	0.107143	0	0	0.0714286	0	0	0.142857	0.0714286	0.107143	0.0357143	0	0.0714286	0	0.0357143	0
starPep_00902	0.333333	0.1	0.133333	0.0333333	0.4	0.0689655	0.0344828	0.103448	0.0344828	0.103448	0.0344828	0	0	0	0.0689655	0.0344828	0.0344828	0	0	0.0344828	0	0	0	0	0.0344828	0.172414	0.0344828	0.0344828	0	0.172414	0.0714286	0	0.0357143	0.0357143	0.178571	0.0714286	0.0357143	0	0	0	0	0	0	0	0.107143	0.0357143	0	0	0
starPep_00912	0.4	0.1	0.1	0.0666667	0.333333	0.172414	0.0344828	0.0344828	0.0344828	0.137931	0.0344828	0	0	0.0344828	0.0344828	0.0689655	0	0.0344828	0	0	0.0344828	0	0.0344828	0	0	0.0689655	0.0689655	0	0	0.172414	0.107143	0.0357143	0.107143	0	0.178571	0.107143	0	0	0	0	0.0357143	0	0	0.0357143	0.0357143	0.0714286	0	0	0
starPep_00987	0.533333	0.1	0.166667	0	0.2	0.241379	0.0689655	0.103448	0	0.137931	0.103448	0	0	0	0	0.137931	0	0.0344828	0	0	0	0	0	0	0	0.0344828	0.0344828	0.0344828	0	0.0689655	0.25	0.0714286	0.107143	0	0.142857	0	0	0.0357143	0	0.0714286	0.142857	0.0357143	0	0	0	0	0	0	0
starPep_00988	0.533333	0.0666667	0.166667	0	0.233333	0.241379	0.0344828	0.103448	0	0.172414	0.0689655	0	0	0	0	0.137931	0	0.0344828	0	0	0	0	0	0	0	0.0689655	0.0344828	0.0344828	0	0.0689655	0.25	0.0714286	0.107143	0	0.142857	0	0	0.0357143	0	0.0357143	0.142857	0	0	0	0.0357143	0	0	0	0
starPep_01027	0.4	0.0666667	0.0333333	0.0333333	0.466667	0.137931	0.0344828	0	0.0344828	0.206897	0.0344828	0	0	0	0.0344828	0.0344828	0	0	0	0	0	0	0	0	0.0344828	0.172414	0.0344828	0.0344828	0	0.206897	0.178571	0.0357143	0	0	0.214286	0	0	0	0	0.0357143	0	0	0	0	0.0357143	0	0	0	0
starPep_01028	0.366667	0.0666667	0.0333333	0.0333333	0.5	0.137931	0.0344828	0	0.0344828	0.172414	0.0344828	0	0	0	0.0344828	0.0344828	0	0	0	0	0	0	0	0	0.0344828	0.137931	0.0344828	0.0344828	0	0.275862	0.142857	0.0357143	0	0	0.214286	0	0	0	0	0.0357143	0	0	0	0	0.0357143	0	0	0	0
starPep_01029	0.366667	0.0666667	0.1	0.0333333	0.433333	0.137931	0.0344828	0	0.0344828	0.172414	0.0344828	0	0.0344828	0	0	0.0344828	0	0	0	0.0689655	0	0	0	0	0.0344828	0.137931	0.0344828	0.0689655	0	0.172414	0.142857	0.0357143	0	0	0.214286	0	0	0	0	0.0714286	0	0	0.0357143	0	0.0357143	0	0	0	0
starPep_01030	0.366667	0.0666667	0.1	0.0333333	0.433333	0.137931	0.0344828	0	0.0344828	0.172414	0.0344828	0	0.0344828	0	0	0.0344828	0	0	0	0.0689655	0	0	0	0	0.0344828	0.137931	0.0344828	0.0689655	0	0.172414	0.142857	0.0357143	0	0	0.214286	0	0	0	0	0.0714286	0	0	0.0357143	0	0.0357143	0	0	0	0
starPep_01031	0.366667	0.0666667	0.1	0.0333333	0.433333	0.137931	0.0344828	0	0.0344828	0.172414	0.0344828	0	0.0344828	0	0	0.0344828	0	0	0	0.0689655	0	0	0	0	0.0344828	0.137931	0.0344828	0.0689655	0	0.172414	0.142857	0.0357143	0	0	0.214286	0	0	0	0	0.0714286	0	0	0.0357143	0	0.0357143	0	0	0	0
starPep_01072	0.233333	0.1	0.0333333	0.0666667	0.566667	0.0344828	0	0	0.0344828	0.172414	0	0	0	0	0.103448	0	0	0	0	0.0344828	0	0	0	0	0.0689655	0.172414	0.103448	0.0344828	0.0344828	0.206897	0.0714286	0	0	0	0.178571	0.0714286	0	0	0	0.0357143	0	0	0	0	0	0	0.0357143	0	0
starPep_01094	0.5	0	0.2	0.0666667	0.233333	0.275862	0	0.137931	0.0344828	0.0689655	0	0	0	0	0	0.103448	0	0.0344828	0	0.0689655	0.0689655	0	0	0	0	0.0344828	0	0.0344828	0.0344828	0.103448	0.178571	0	0.142857	0.0714286	0.142857	0	0	0	0	0	0.107143	0	0.0714286	0	0.0357143	0.0714286	0	0	0
starPep_01223	0.275862	0.103448	0.103448	0	0.517241	0.0357143	0.0357143	0.0357143	0	0.178571	0	0.0357143	0	0	0.0714286	0.0357143	0.0357143	0	0	0.0357143	0	0	0	0	0	0.178571	0	0.0714286	0	0.25	0.0740741	0.0740741	0.0740741	0	0.0740741	0	0	0.037037	0	0.0740741	0	0	0	0	0.111111	0	0	0	0
starPep_01227	0.5	0	0.233333	0.0333333	0.233333	0.241379	0	0.0689655	0.0344828	0.172414	0	0	0	0	0	0.103448	0	0.103448	0	0.0344828	0.0344828	0	0	0	0	0.103448	0	0.0689655	0	0.0344828	0.285714	0	0.0714286	0	0.178571	0	0	0	0	0	0.142857	0	0.0714286	0	0.0357143	0.0357143	0	0	0
starPep_01232	0.533333	0.0333333	0.133333	0.0333333	0.266667	0.310345	0.0344828	0.103448	0	0.103448	0	0	0.0344828	0	0	0.0689655	0	0	0	0.0689655	0	0	0	0	0.0344828	0.137931	0	0	0.0344828	0.0689655	0.214286	0.0357143	0.142857	0	0.178571	0	0	0	0	0.0357143	0.142857	0	0	0	0	0	0	0	0
starPep_01253	0.166667	0.166667	0.1	0.0666667	0.5	0	0	0	0	0.172414	0.0344828	0.0344828	0	0	0.103448	0.0344828	0	0	0.0344828	0	0	0.0344828	0	0	0.0344828	0.103448	0.103448	0.103448	0.0344828	0.172414	0	0.0714286	0.0714286	0.0357143	0	0.0714286	0	0.0357143	0	0.0714286	0	0	0	0	0.0714286	0.0357143	0.0357143	0	0
starPep_01254	0.233333	0.166667	0.0666667	0.0666667	0.466667	0.0689655	0.0689655	0	0	0.103448	0.0344828	0.0344828	0	0	0.103448	0	0	0	0.0344828	0	0	0.0344828	0	0	0.0344828	0.137931	0.0344828	0.0689655	0.0344828	0.206897	0	0.0714286	0.0357143	0.0357143	0.107143	0.0714286	0	0.0357143	0	0.0714286	0	0	0	0	0.0357143	0.0357143	0.0357143	0	0
starPep_01323	0.566667	0.0333333	0.166667	0.0666667	0.166667	0.275862	0.0344828	0.137931	0.0344828	0.103448	0.0344828	0	0	0	0	0.103448	0	0	0.0344828	0.0344828	0.0689655	0	0	0	0	0.0689655	0	0.0344828	0	0.0344828	0.285714	0.0357143	0.107143	0.0357143	0.142857	0	0	0	0.0357143	0	0.107143	0	0	0	0.0357143	0.0714286	0	0	0
starPep_01327	0.233333	0.1	0.1	0.133333	0.433333	0	0	0.0344828	0.103448	0.103448	0.0344828	0	0	0	0.0689655	0	0	0.0344828	0	0.0689655	0	0.0689655	0	0	0.0689655	0.172414	0.0344828	0.0344828	0.0344828	0.137931	0.0357143	0.0357143	0.0357143	0	0.142857	0.0357143	0	0.0357143	0	0.0357143	0.0357143	0	0	0	0.0357143	0.0357143	0.0357143	0	0
starPep_01369	0.366667	0.0666667	0	0.0333333	0.533333	0.137931	0.0344828	0	0.0344828	0.172414	0.0344828	0	0	0	0.0344828	0	0	0	0	0	0	0	0	0	0.0344828	0.172414	0.0344828	0	0	0.310345	0.142857	0.0357143	0	0	0.214286	0	0	0	0	0.0357143	0	0	0	0	0	0	0	0	0
starPep_01370	0.333333	0.0666667	0.1	0.0333333	0.466667	0.103448	0.0344828	0	0.0344828	0.172414	0.0344828	0	0.0344828	0	0	0.0344828	0	0	0	0.0689655	0	0	0	0	0.0344828	0.137931	0.0344828	0.0689655	0	0.206897	0.0714286	0.0357143	0	0	0.25	0	0	0	0	0.0714286	0	0	0.0357143	0	0.0357143	0	0	0	0
starPep_01378	0.5	0.0666667	0.166667	0.0333333	0.233333	0.275862	0.0344828	0.137931	0	0.0689655	0.0344828	0	0.0344828	0	0	0.103448	0	0	0	0.0689655	0	0	0	0	0.0344828	0.0689655	0.0344828	0	0.0344828	0.0689655	0.178571	0.0357143	0.178571	0	0.142857	0.0357143	0	0	0	0.0357143	0.142857	0.0357143	0	0	0	0	0	0	0
starPep_01405	0.233333	0.0666667	0.0333333	0.0666667	0.6	0.0689655	0	0	0.0344828	0.137931	0.0344828	0	0	0	0.0344828	0	0	0	0	0.0344828	0	0	0	0	0.0689655	0.103448	0.0689655	0.0344828	0.0344828	0.344828	0	0	0	0	0.25	0.0714286	0	0	0	0	0	0	0	0	0	0	0.0357143	0	0
starPep_01408	0.266667	0.0666667	0.0333333	0.0666667	0.566667	0.0689655	0	0	0.0344828	0.172414	0.0344828	0	0	0	0.0344828	0	0	0	0	0.0344828	0	0	0	0	0.0689655	0.137931	0.0689655	0.0344828	0.0344828	0.275862	0.0714286	0	0	0	0.214286	0.0714286	0	0	0	0	0	0	0	0	0	0	0.0357143	0	0
starPep_01409	0.266667	0.0666667	0.0333333	0.0666667	0.566667	0.0689655	0	0	0.0344828	0.172414	0.0344828	0	0	0	0.0344828	0	0	0	0	0.0344828	0	0	0	0	0.0689655	0.137931	0.0689655	0.0344828	0.0344828	0.275862	0.0714286	0	0	0	0.214286	0.0714286	0	0	0	0	0	0	0	0	0	0	0.0357143	0	0
starPep_01435	0.233333	0.2	0.133333	0.0333333	0.4	0.0344828	0.0344828	0.0344828	0.0344828	0.103448	0.0689655	0	0.0344828	0	0.103448	0.0344828	0.0344828	0	0	0.0689655	0	0	0	0	0.0344828	0.0689655	0.137931	0.0689655	0	0.103448	0	0.0714286	0.0357143	0	0.142857	0.0714286	0.0357143	0	0	0.107143	0.0714286	0.0357143	0	0	0	0	0	0	0
starPep_01443	0.533333	0.133333	0.3	0	0.0333333	0.310345	0.0689655	0.137931	0	0	0.0344828	0.0344828	0.0689655	0	0	0.137931	0.0344828	0.103448	0	0.0344828	0	0	0	0	0	0.0344828	0	0	0	0	0.214286	0.0714286	0.178571	0	0.0357143	0.0357143	0	0.107143	0	0	0.25	0.0357143	0.0357143	0	0	0	0	0	0
starPep_01444	0.4	0.133333	0.266667	0	0.2	0.172414	0.0689655	0.0689655	0	0.103448	0	0.0344828	0.0689655	0	0	0.137931	0	0.0689655	0	0.0689655	0	0	0	0	0	0.0689655	0.0344828	0.0689655	0	0.0344828	0.0714286	0.0714286	0.142857	0	0.107143	0	0	0.107143	0	0	0.142857	0.0357143	0	0	0.107143	0	0	0	0
starPep_01472	0.3	0.1	0.2	0	0.4	0.0689655	0	0.103448	0	0.137931	0.0344828	0	0	0	0.0344828	0.0344828	0.0344828	0.0344828	0	0.103448	0	0	0	0	0	0.137931	0.0689655	0.0689655	0	0.137931	0.0714286	0	0.0357143	0	0.214286	0.0357143	0.0357143	0	0	0	0.0357143	0	0.0357143	0	0.142857	0	0	0	0
starPep_01519	0.4	0.133333	0.266667	0.0666667	0.133333	0.172414	0.0689655	0.103448	0	0.0344828	0.0344828	0	0	0.0689655	0.0344828	0.0689655	0.0344828	0.103448	0	0.0689655	0.0344828	0	0.0344828	0	0	0.0689655	0.0344828	0.0344828	0	0	0.0714286	0.107143	0.0714286	0.0357143	0.107143	0.0714286	0.0357143	0.0357143	0	0	0.107143	0	0.107143	0	0.0357143	0.0714286	0	0	0
starPep_01601	0.3	0.0333333	0.2	0.0333333	0.433333	0.0689655	0	0.0344828	0	0.206897	0.0344828	0	0	0	0	0.0689655	0.0344828	0.0344828	0	0.0689655	0	0	0	0	0.0344828	0.137931	0	0.137931	0.0344828	0.103448	0.107143	0	0.107143	0	0.107143	0	0	0	0	0.0357143	0.0714286	0	0	0.0357143	0.107143	0	0	0	0
starPep_01611	0.5	0.0666667	0.166667	0	0.266667	0.275862	0	0.103448	0	0.103448	0	0.0344828	0	0	0.0344828	0.0689655	0	0.0344828	0	0.0689655	0	0	0	0	0	0.172414	0.0344828	0.0344828	0	0.0344828	0.178571	0	0.107143	0	0.178571	0	0	0.0357143	0	0.0357143	0.178571	0	0	0	0	0	0	0	0
starPep_01639	0.366667	0.2	0.133333	0.0333333	0.266667	0.103448	0.0689655	0.0344828	0.0344828	0.137931	0.103448	0.0344828	0	0	0.0689655	0.0689655	0.0344828	0.0344828	0	0	0	0	0.0344828	0	0	0.0689655	0.0689655	0.0344828	0	0.0689655	0.178571	0.0357143	0.0714286	0.0357143	0.0714286	0.0714286	0.0357143	0.0357143	0	0.0714286	0.0357143	0.0714286	0	0	0.0357143	0	0	0.0357143	0
starPep_01640	0.3	0.2	0.2	0.0333333	0.266667	0.0689655	0.0689655	0	0.0344828	0.137931	0.0689655	0.0344828	0.0344828	0	0.0689655	0.0689655	0.0344828	0.103448	0	0	0	0	0.0344828	0	0	0.0689655	0.0689655	0.0344828	0	0.0689655	0.142857	0.0357143	0.0357143	0.0357143	0.0714286	0	0.0357143	0.107143	0	0.0714286	0.0714286	0.0714286	0.0357143	0	0.0357143	0	0	0.0357143	0
starPep_01775	0.366667	0.0666667	0.0333333	0.0333333	0.5	0.137931	0.0344828	0	0.0344828	0.172414	0.0344828	0	0	0	0.0344828	0.0344828	0	0	0	0	0	0	0	0	0.0344828	0.137931	0.0344828	0.0344828	0	0.275862	0.142857	0.0357143	0	0	0.214286	0	0	0	0	0.0357143	0	0	0	0	0.0357143	0	0	0	0
starPep_01776	0.333333	0.0666667	0.0666667	0.0333333	0.5	0.103448	0.0344828	0	0.0344828	0.172414	0.0344828	0	0.0344828	0	0	0.0344828	0	0	0	0.0344828	0	0	0	0	0.0344828	0.137931	0.0344828	0.0344828	0	0.275862	0.0714286	0.0357143	0	0	0.25	0	0	0	0	0.0714286	0	0	0	0	0.0357143	0	0	0	0
starPep_01777	0.333333	0.0666667	0.1	0.0333333	0.466667	0.103448	0.0344828	0	0.0344828	0.172414	0.0344828	0	0.0344828	0	0	0.0344828	0	0	0	0.0689655	0	0	0	0	0.0344828	0.137931	0.0344828	0.0689655	0	0.206897	0.0714286	0.0357143	0	0	0.25	0	0	0	0	0.0714286	0	0	0.0357143	0	0.0357143	0	0	0	0
starPep_01778	0.333333	0.0666667	0.1	0.0333333	0.466667	0.103448	0.0344828	0	0.0344828	0.172414	0.0344828	0	0.0344828	0	0	0.0344828	0	0	0	0.0689655	0	0	0	0	0.0344828	0.137931	0.0344828	0.0689655	0	0.206897	0.0714286	0.0357143	0	0	0.25	0	0	0	0	0.0714286	0	0	0.0357143	0	0.0357143	0	0	0	0
starPep_01779	0.333333	0.0666667	0.1	0.0333333	0.466667	0.103448	0.0344828	0	0.0344828	0.172414	0.0344828	0	0.0344828	0	0	0.0344828	0	0	0	0.0689655	0	0	0	0	0.0344828	0.137931	0.0344828	0.0689655	0	0.206897	0.0714286	0.0357143	0	0	0.25	0	0	0	0	0.0714286	0	0	0.0357143	0	0.0357143	0	0	0	0
starPep_01780	0.333333	0.0666667	0.1	0.0333333	0.466667	0.103448	0.0344828	0	0.0344828	0.172414	0.0344828	0	0.0344828	0	0	0.0344828	0	0	0	0.0689655	0	0	0	0	0.0344828	0.137931	0.0344828	0.0689655	0	0.206897	0.0714286	0.0357143	0	0	0.25	0	0	0	0	0.0714286	0	0	0.0357143	0	0.0357143	0	0	0	0
starPep_01800	0.3	0.0666667	0.0333333	0.1	0.5	0.0689655	0	0	0.0344828	0.206897	0.0344828	0	0	0	0.0344828	0	0	0	0.0344828	0	0	0	0	0	0.0689655	0.172414	0.0689655	0.0344828	0.0344828	0.206897	0.107143	0	0	0.0357143	0.178571	0.0714286	0	0	0	0	0	0	0	0	0	0	0.0357143	0	0
starPep_01801	0.3	0.0666667	0.0333333	0.0666667	0.533333	0.0689655	0	0	0.0344828	0.206897	0.0344828	0	0	0	0.0344828	0	0	0	0	0.0344828	0	0	0	0	0.0689655	0.172414	0.0689655	0.0344828	0.0344828	0.206897	0.107143	0	0	0.0357143	0.178571	0.0714286	0	0	0	0	0	0	0	0	0	0	0.0357143	0	0
starPep_01802	0.266667	0.0666667	0.0333333	0.0666667	0.566667	0.0689655	0	0	0.0344828	0.172414	0.0344828	0	0	0	0.0344828	0	0	0	0	0.0344828	0	0	0	0	0.0689655	0.137931	0.0689655	0.0344828	0.0344828	0.275862	0.0714286	0	0	0	0.214286	0.0714286	0	0	0	0	0	0	0	0	0	0	0.0357143	0	0
starPep_01819	0.3	0.0666667	0.1	0.0333333	0.5	0.0689655	0.0344828	0	0.0344828	0.172414	0.0344828	0	0.0344828	0	0	0.0344828	0	0	0	0.0689655	0	0	0	0	0.0344828	0.137931	0.0344828	0.0689655	0	0.241379	0.0714286	0.0357143	0	0	0.214286	0	0	0	0	0.0714286	0	0	0.0357143	0	0.0357143	0	0	0	0
starPep_01823	0.5	0	0.2	0.0666667	0.233333	0.275862	0	0.137931	0.0689655	0.0344828	0	0	0	0	0	0.103448	0	0.0344828	0	0.0689655	0.0344828	0	0	0	0.0344828	0.0689655	0	0.0344828	0	0.103448	0.214286	0	0.107143	0.0714286	0.142857	0	0	0	0	0	0.107143	0	0.0714286	0	0.0357143	0.0714286	0	0	0
starPep_01828	0.266667	0.0666667	0.0333333	0.0666667	0.566667	0.0689655	0	0	0.0344828	0.172414	0.0344828	0	0	0	0.0344828	0	0	0	0	0.0344828	0	0	0	0	0.0689655	0.137931	0.0689655	0.0344828	0.0344828	0.275862	0.0714286	0	0	0	0.214286	0.0714286	0	0	0	0	0	0	0	0	0	0	0.0357143	0	0
starPep_01831	0.566667	0.133333	0.266667	0	0.0333333	0.344828	0.0689655	0.137931	0	0	0.0344828	0.0344828	0.0689655	0	0	0.137931	0.0344828	0.0689655	0	0.0344828	0	0	0	0	0	0.0344828	0	0	0	0	0.285714	0.0714286	0.142857	0	0.0357143	0.0357143	0	0.107143	0	0	0.214286	0.0357143	0.0357143	0	0	0	0	0	0
starPep_01897	0.5	0.0666667	0.3	0	0.133333	0.310345	0	0.103448	0	0.103448	0.0344828	0	0.0344828	0	0	0.103448	0.0689655	0.103448	0	0	0	0	0	0	0	0.0689655	0	0.0344828	0	0.0344828	0.285714	0	0.142857	0	0.107143	0	0	0.0714286	0	0	0.142857	0.0357143	0.0357143	0	0.0357143	0	0	0	0
starPep_01974	0.166667	0.166667	0.2	0	0.466667	0.0344828	0.0689655	0	0	0.0689655	0	0	0.0344828	0	0.137931	0.0689655	0.0344828	0.0344828	0	0.0689655	0	0	0	0	0	0.0689655	0.0689655	0.103448	0	0.206897	0	0	0	0	0.178571	0	0.0714286	0.0357143	0	0.0714286	0.107143	0.0357143	0	0	0.0714286	0	0	0	0
starPep_02013	0.333333	0.0666667	0.1	0.0333333	0.466667	0.103448	0.0344828	0	0.0344828	0.172414	0.0344828	0	0	0	0.0344828	0.0344828	0	0	0	0.0689655	0	0	0	0	0.0344828	0.172414	0.0344828	0.103448	0	0.137931	0.142857	0.0357143	0.0357143	0	0.142857	0	0	0	0	0.0357143	0	0	0.0714286	0	0.0357143	0	0	0	0
starPep_02026	0.466667	0	0.2	0.133333	0.2	0.206897	0	0.137931	0.0344828	0.103448	0	0	0	0	0	0.0689655	0	0.0344828	0.0344828	0.0344828	0.0689655	0	0.0344828	0.0344828	0	0.137931	0	0	0.0344828	0.0344828	0.142857	0	0.142857	0.107143	0.0714286	0	0	0	0	0	0.0714286	0	0	0.0357143	0.0714286	0.0714286	0	0.0357143	0
starPep_02050	0.25	0.142857	0.142857	0	0.464286	0.111111	0	0.037037	0	0.111111	0	0	0	0	0.148148	0	0	0	0	0.148148	0	0	0	0	0	0.111111	0.148148	0.111111	0	0.0740741	0.0384615	0.0769231	0.0769231	0	0.0769231	0.0384615	0	0.0769231	0	0.0384615	0.0384615	0.0769231	0	0	0.0384615	0	0	0	0
starPep_02058	0.333333	0.2	0.166667	0.0333333	0.266667	0.0689655	0.0689655	0.0344828	0.0344828	0.137931	0.103448	0.0344828	0	0	0.0689655	0.0689655	0.0344828	0.0689655	0	0	0	0	0.0344828	0	0	0.0689655	0.0689655	0.0344828	0	0.0689655	0.142857	0.0357143	0.0714286	0.0357143	0.0714286	0.0357143	0.0357143	0.0714286	0	0.0714286	0.0714286	0.0714286	0	0	0.0357143	0	0	0.0357143	0
starPep_02067	0.466667	0.1	0.166667	0.0333333	0.233333	0.206897	0.0689655	0.137931	0	0.0689655	0.0689655	0	0.0344828	0	0	0.103448	0	0	0	0.0689655	0	0	0	0	0.0344828	0.0689655	0.0344828	0	0.0344828	0.0689655	0.178571	0.0357143	0.142857	0	0.142857	0.0357143	0	0.0357143	0	0.0357143	0.107143	0.0714286	0	0	0	0	0	0	0
starPep_02075	0.357143	0.178571	0.0714286	0.0714286	0.321429	0.111111	0.0740741	0.037037	0.037037	0.111111	0.0740741	0	0	0.037037	0.0740741	0	0	0	0	0.0740741	0.037037	0	0	0	0	0.111111	0.111111	0.037037	0	0.0740741	0.115385	0.0769231	0.0384615	0	0.115385	0.153846	0	0	0	0.0384615	0.0384615	0.0384615	0	0	0	0	0	0	0
starPep_02099	0.133333	0.1	0.5	0.166667	0.1	0	0.0344828	0.103448	0	0	0.0344828	0	0.0344828	0	0	0.0689655	0.0344828	0.241379	0.103448	0.0689655	0	0.0344828	0.0689655	0.0344828	0.0344828	0.0344828	0	0.0689655	0	0	0	0	0.107143	0	0	0	0	0.0357143	0.0357143	0	0.107143	0.107143	0.178571	0.0714286	0.0714286	0.0357143	0	0.142857	0
starPep_02148	0.5	0.1	0.2	0.0333333	0.166667	0.275862	0.0344828	0.137931	0.0344828	0.0344828	0.0344828	0	0	0	0.0689655	0.0689655	0	0.0344828	0	0.0689655	0.0344828	0	0	0	0	0.103448	0.0344828	0.0344828	0	0	0.214286	0.0357143	0.0714286	0.0357143	0.142857	0	0.0357143	0.0714286	0	0	0.178571	0	0	0	0	0.0357143	0	0	0
starPep_02183	0.433333	0.0666667	0.166667	0.0333333	0.3	0.137931	0.0344828	0.0689655	0.0344828	0.172414	0.0689655	0	0	0	0	0.137931	0	0	0	0.0344828	0	0	0.0344828	0	0	0.0689655	0.0344828	0.0689655	0	0.103448	0.142857	0.0357143	0.0714286	0	0.214286	0	0	0.0357143	0.0357143	0	0.0357143	0.0357143	0.0357143	0	0.0714286	0.0357143	0	0	0
starPep_02197	0.366667	0.0666667	0.0666667	0.0666667	0.433333	0.137931	0.0344828	0	0.0344828	0.172414	0.0344828	0	0	0	0.0344828	0	0	0	0.0344828	0.0344828	0	0	0	0	0.0689655	0.172414	0.0344828	0.0689655	0	0.137931	0.142857	0.0357143	0.0357143	0	0.178571	0	0	0	0	0.0357143	0	0	0.0357143	0	0.0357143	0.0357143	0	0	0
starPep_02198	0.366667	0.0666667	0.0666667	0.1	0.4	0.137931	0.0344828	0	0.0344828	0.172414	0.0344828	0	0	0.0344828	0	0.0344828	0	0	0	0.0344828	0	0	0.0344828	0	0.0344828	0.137931	0.0344828	0.0344828	0.0344828	0.172414	0.142857	0.0357143	0.0357143	0	0.178571	0	0	0	0	0.0357143	0	0	0	0	0.0714286	0.0357143	0	0	0
starPep_02199	0.3	0.0666667	0.1	0.0666667	0.466667	0.0689655	0.0344828	0	0.0689655	0.137931	0.0344828	0	0.0344828	0	0	0.0344828	0	0	0	0.0689655	0	0	0	0	0.0689655	0.137931	0.0344828	0.0689655	0	0.206897	0.0357143	0.0357143	0	0.0357143	0.214286	0	0	0	0	0.0714286	0	0	0.0357143	0	0.0357143	0	0	0	0
starPep_02200	0.333333	0.0666667	0.1	0.0333333	0.466667	0.103448	0.0344828	0	0.0344828	0.172414	0.0344828	0	0.0344828	0	0	0.0344828	0	0	0	0.0689655	0	0	0	0	0.0344828	0.137931	0.0344828	0.0689655	0	0.206897	0.0714286	0.0357143	0	0	0.25	0	0	0	0	0.0714286	0	0	0.0357143	0	0.0357143	0	0	0	0
starPep_02222	0.233333	0.1	0.1	0.0333333	0.533333	0.0344828	0	0.0344828	0.0344828	0.137931	0	0	0	0	0.103448	0.0344828	0	0.0344828	0	0.0344828	0	0	0	0	0.0344828	0.137931	0.103448	0.0344828	0	0.241379	0	0	0.0357143	0	0.178571	0.0714286	0	0	0	0.0357143	0.0357143	0.0357143	0	0	0.0357143	0	0	0	0
starPep_02224	0.233333	0.0666667	0.0333333	0.0666667	0.6	0.0689655	0	0	0.0344828	0.137931	0.0344828	0	0	0	0.0344828	0	0	0	0.0344828	0	0	0	0	0	0.0344828	0.103448	0.0689655	0.0344828	0	0.413793	0	0	0	0	0.25	0.0714286	0	0	0	0	0	0	0	0	0	0	0	0	0
starPep_02227	0.3	0.0666667	0.0333333	0.1	0.5	0.0689655	0	0	0.0344828	0.206897	0.0344828	0	0	0	0.0344828	0	0	0	0.0344828	0	0	0	0	0	0.0689655	0.172414	0.0689655	0.0344828	0.0344828	0.206897	0.107143	0	0	0.0357143	0.178571	0.0714286	0	0	0	0	0	0	0	0	0	0	0.0357143	0	0
starPep_02450	0.466667	0.0333333	0.0333333	0	0.466667	0.137931	0	0.0344828	0	0.310345	0.0344828	0	0	0	0	0.0344828	0	0	0	0	0	0	0	0	0	0.241379	0.0344828	0	0	0.172414	0.178571	0.0357143	0	0	0.285714	0	0	0.0357143	0	0	0	0	0	0	0.0357143	0	0	0	0
starPep_02451	0.633333	0.0666667	0.0333333	0.0666667	0.2	0.344828	0.0344828	0.0344828	0.0344828	0.172414	0.0689655	0	0	0	0	0	0	0	0.0344828	0	0.0344828	0.0344828	0	0	0	0.172414	0	0	0	0.0344828	0.357143	0.0357143	0	0.0714286	0.178571	0.0357143	0	0	0	0.0357143	0	0.0357143	0	0	0	0.0714286	0	0	0
starPep_02477	0.333333	0.0666667	0.1	0.0333333	0.466667	0.103448	0.0344828	0	0.0344828	0.172414	0.0344828	0	0.0344828	0	0	0.0344828	0	0	0	0.0689655	0	0	0	0	0.0344828	0.172414	0.0344828	0.0689655	0	0.172414	0.0714286	0.0357143	0	0	0.214286	0	0	0	0	0.0714286	0.0357143	0	0.0357143	0	0.0357143	0	0	0	0
starPep_02557	0.366667	0.0666667	0.133333	0.0666667	0.366667	0.0689655	0.0344828	0.0344828	0.0344828	0.206897	0	0.0344828	0	0.0344828	0	0.103448	0	0	0	0.0344828	0.0344828	0	0.0344828	0	0	0.137931	0	0.0689655	0	0.137931	0.142857	0.0357143	0.0357143	0	0.178571	0	0	0.0357143	0.0357143	0	0.0714286	0	0.0357143	0	0.0357143	0.0714286	0	0	0
starPep_02588	0.366667	0.0666667	0.1	0.0333333	0.433333	0.137931	0.0344828	0	0.0344828	0.172414	0.0344828	0	0.0344828	0	0	0.0344828	0	0	0	0.0689655	0	0	0	0	0.0344828	0.137931	0.0344828	0.0689655	0	0.172414	0.142857	0.0357143	0	0	0.214286	0	0	0	0	0.0714286	0	0	0.0357143	0	0.0357143	0	0	0	0
starPep_02590	0.333333	0.0666667	0.1	0.0666667	0.433333	0.103448	0.0344828	0	0.0344828	0.172414	0.0344828	0	0.0344828	0	0	0.0344828	0	0	0.0344828	0.0344828	0	0	0	0	0.0344828	0.137931	0.0344828	0.0689655	0	0.206897	0.0714286	0.0357143	0	0	0.25	0	0	0	0.0357143	0.0357143	0	0	0.0357143	0	0.0357143	0	0	0	0
starPep_02591	0.333333	0.0666667	0.1	0.0333333	0.466667	0.103448	0.0344828	0	0.0344828	0.172414	0.0344828	0	0.0344828	0	0	0.0344828	0	0	0	0.0689655	0	0	0	0	0.0344828	0.137931	0.0344828	0.0689655	0	0.206897	0.0714286	0.0357143	0	0	0.25	0	0	0	0	0.0714286	0	0	0.0357143	0	0.0357143	0	0	0	0
starPep_02592	0.3	0.0666667	0.1	0.0333333	0.5	0.0689655	0.0344828	0	0.0344828	0.172414	0.0344828	0	0.0344828	0	0	0.0344828	0	0	0	0.0689655	0	0	0	0	0.0344828	0.137931	0.0344828	0.0689655	0	0.241379	0.0357143	0.0357143	0	0	0.25	0	0	0	0	0.0714286	0	0	0.0357143	0	0.0357143	0	0	0	0
starPep_02593	0.4	0.0666667	0.1	0.0333333	0.4	0.172414	0.0344828	0	0.0344828	0.172414	0.0344828	0	0.0344828	0	0	0.0344828	0	0	0	0.0689655	0	0	0	0	0.0344828	0.137931	0.0344828	0.0689655	0	0.137931	0.178571	0.0357143	0	0	0.214286	0	0	0	0	0.0714286	0	0	0.0357143	0	0.0357143	0	0	0	0
starPep_02616	0.266667	0.0666667	0.0333333	0.0333333	0.6	0.0689655	0	0	0.0344828	0.172414	0.0344828	0	0	0	0.0344828	0	0	0	0	0.0344828	0	0	0	0	0.0344828	0.137931	0.0689655	0.0344828	0	0.344828	0.0714286	0	0	0	0.214286	0.0714286	0	0	0	0	0	0	0	0	0	0	0	0	0
starPep_02637	0.366667	0.233333	0.233333	0.0333333	0.133333	0.137931	0.0344828	0.137931	0.0344828	0.0344828	0.103448	0.0344828	0	0	0.0689655	0.0689655	0.0689655	0.0689655	0	0.0344828	0	0.0344828	0	0	0	0.0344828	0.0689655	0.0344828	0	0	0.178571	0.0714286	0.142857	0	0	0.0714286	0.0714286	0.0357143	0	0.0357143	0.0357143	0.107143	0	0.0357143	0.0714286	0	0	0	0
starPep_02648	0.3	0.0666667	0.1	0.0333333	0.5	0.0689655	0.0344828	0	0	0.206897	0.0344828	0	0.0344828	0	0	0.0344828	0	0	0	0.0689655	0	0	0	0	0.0344828	0.137931	0.0344828	0.0689655	0.0344828	0.206897	0.107143	0.0357143	0	0	0.178571	0	0	0	0	0.0714286	0	0	0.0357143	0	0.0357143	0	0	0	0
starPep_02649	0.333333	0.1	0.0666667	0.0666667	0.433333	0.103448	0.0344828	0	0.0344828	0.172414	0.0689655	0	0	0	0.0344828	0.0344828	0	0	0.0344828	0	0	0	0.0344828	0	0.0344828	0.103448	0.0689655	0.0344828	0	0.206897	0.107143	0.0357143	0	0	0.178571	0.0357143	0	0	0	0.0714286	0	0	0.0357143	0	0.0357143	0.0357143	0	0	0
starPep_02650	0.333333	0.1	0.0666667	0.0666667	0.433333	0.103448	0.0344828	0	0.0344828	0.172414	0.0689655	0	0	0	0.0344828	0.0344828	0	0	0.0344828	0	0	0	0.0344828	0	0.0344828	0.103448	0.0689655	0.0344828	0	0.206897	0.107143	0.0357143	0	0	0.178571	0.0357143	0	0	0	0.0714286	0	0	0.0357143	0	0.0357143	0.0357143	0	0	0
starPep_02651	0.366667	0.0666667	0.0333333	0.0666667	0.466667	0.103448	0.0344828	0	0.0344828	0.206897	0.0689655	0	0	0	0	0.0344828	0	0	0	0	0	0	0.0344828	0	0.0344828	0.137931	0.0344828	0	0.0344828	0.241379	0.142857	0.0357143	0	0	0.178571	0	0	0	0	0.0714286	0	0	0	0	0.0357143	0.0357143	0	0	0
starPep_02873	0.133333	0.133333	0.133333	0.0666667	0.533333	0	0	0	0.0344828	0.103448	0.0344828	0.0344828	0	0	0.0689655	0.0344828	0	0.0344828	0.0344828	0.0344828	0	0	0.0344828	0	0.0344828	0.0689655	0.103448	0.0689655	0	0.275862	0	0.0357143	0	0	0.107143	0	0	0	0	0.107143	0	0	0.0357143	0.0357143	0.0714286	0.0357143	0	0	0
starPep_02958	0.533333	0.0666667	0.1	0.0333333	0.266667	0.344828	0.0344828	0.0344828	0	0.137931	0.0344828	0	0.0344828	0	0	0.0344828	0.0344828	0	0	0.0344828	0	0	0	0	0.0344828	0.103448	0	0.0344828	0.0344828	0.0689655	0.25	0.0357143	0.107143	0	0.178571	0.0357143	0	0	0	0.0357143	0.107143	0	0	0	0	0	0	0	0
starPep_02980	0.366667	0.0666667	0.0333333	0.0333333	0.5	0.137931	0.0344828	0	0.0344828	0.172414	0.0344828	0	0	0	0.0344828	0.0344828	0	0	0	0	0	0	0	0	0.0344828	0.172414	0.0344828	0.0344828	0	0.241379	0.142857	0.0357143	0	0	0.178571	0.0357143	0	0	0	0.0357143	0	0	0	0	0.0357143	0	0	0	0
starPep_03094	0.566667	0.0333333	0.133333	0.0666667	0.2	0.275862	0.0344828	0.103448	0.0344828	0.137931	0.0344828	0	0	0	0	0.103448	0	0	0.0344828	0	0.0689655	0	0	0	0	0.0689655	0	0.0344828	0	0.0689655	0.285714	0.0357143	0.107143	0.0357143	0.142857	0	0	0	0.0357143	0	0.107143	0	0	0	0.0357143	0.0714286	0	0	0
starPep_03095	0.566667	0.0333333	0.166667	0	0.233333	0.275862	0.0344828	0.103448	0	0.172414	0.0344828	0	0	0	0	0.137931	0	0.0344828	0	0	0	0	0	0	0	0.103448	0	0.0344828	0	0.0689655	0.285714	0.0357143	0.142857	0	0.142857	0	0	0	0	0.0357143	0.142857	0	0	0	0.0357143	0	0	0	0
starPep_03098	0.333333	0.0333333	0.0666667	0.0333333	0.533333	0.137931	0	0.0344828	0.0344828	0.137931	0	0	0	0	0.0344828	0.0344828	0	0	0	0.0344828	0.0344828	0	0	0	0	0.103448	0.0344828	0.0344828	0	0.344828	0.214286	0	0	0	0.142857	0	0	0	0	0.0357143	0	0	0	0	0.0714286	0	0	0.0357143	0
starPep_03145	0.6	0	0.166667	0.0333333	0.2	0.37931	0	0.103448	0.0344828	0.103448	0	0	0	0	0	0.103448	0	0	0	0.0689655	0	0	0.0344828	0	0	0.103448	0	0.0344828	0	0.0344828	0.321429	0	0.0714286	0.0357143	0.178571	0	0	0	0	0	0.0714286	0	0.0714286	0	0.0357143	0.0357143	0	0	0
starPep_03149	0.566667	0	0.166667	0.0666667	0.2	0.344828	0	0.103448	0.0344828	0.103448	0	0	0	0	0	0.103448	0	0	0	0.0689655	0	0	0.0344828	0	0.0344828	0.103448	0	0.0344828	0.0344828	0	0.285714	0	0.0714286	0.0714286	0.142857	0	0	0	0	0	0.0714286	0	0.0714286	0	0.0357143	0.0714286	0	0	0
starPep_03150	0.366667	0.0666667	0.0666667	0.0333333	0.466667	0.137931	0.0344828	0	0.0344828	0.172414	0.0344828	0	0	0	0.0344828	0.0344828	0	0	0	0.0344828	0	0	0	0	0.0344828	0.137931	0.0344828	0.0689655	0	0.206897	0.142857	0.0357143	0	0	0.214286	0	0	0	0	0.0357143	0	0	0.0357143	0	0.0357143	0	0	0	0
starPep_03151	0.366667	0.0666667	0.1	0.0333333	0.433333	0.137931	0.0344828	0	0.0344828	0.172414	0.0344828	0	0.0344828	0	0	0.0344828	0	0	0	0.0689655	0	0	0	0	0.0344828	0.137931	0.0344828	0.0689655	0	0.172414	0.142857	0.0357143	0	0	0.214286	0	0	0	0	0.0714286	0	0	0.0357143	0	0.0357143	0	0	0	0
starPep_03152	0.333333	0.0666667	0.1	0.0666667	0.433333	0.103448	0.0344828	0	0.0344828	0.172414	0.0344828	0	0.0344828	0	0	0.0344828	0	0	0.0344828	0.0344828	0	0	0	0	0.0344828	0.137931	0.0344828	0.0689655	0	0.206897	0.0714286	0.0357143	0	0	0.25	0	0	0	0.0357143	0.0357143	0	0	0.0357143	0	0.0357143	0	0	0	0
starPep_03153	0.366667	0.0666667	0.1	0.0333333	0.433333	0.137931	0.0344828	0	0.0344828	0.172414	0.0344828	0	0	0	0.0344828	0.0344828	0	0	0	0.0689655	0	0	0	0	0.0344828	0.137931	0.0344828	0.103448	0	0.137931	0.142857	0.0357143	0.0357143	0	0.178571	0	0	0	0	0.0357143	0	0	0.0714286	0	0.0357143	0	0	0	0
starPep_03154	0.466667	0	0.2	0	0.333333	0.172414	0	0.103448	0	0.172414	0	0	0	0	0	0.103448	0	0	0	0.103448	0	0	0	0	0	0.172414	0	0.103448	0	0.0689655	0.107143	0	0.0714286	0	0.285714	0	0	0	0	0	0.0714286	0	0.0714286	0	0.0357143	0	0	0	0
starPep_03158	0.466667	0.0666667	0.2	0.0333333	0.233333	0.275862	0.0344828	0.103448	0.0344828	0.0344828	0.0344828	0	0	0	0.0344828	0.0689655	0	0.0344828	0	0.0689655	0	0	0.0344828	0	0	0.0689655	0.0344828	0.0344828	0	0.103448	0.142857	0.0357143	0.107143	0.0357143	0.178571	0	0	0.0714286	0	0	0.0714286	0.0357143	0.0357143	0	0.0357143	0.0357143	0	0	0
starPep_03175	0.566667	0	0.166667	0.0666667	0.2	0.344828	0	0.103448	0.0689655	0.0689655	0	0	0	0	0	0.103448	0	0	0	0.0689655	0	0	0	0	0.0689655	0.103448	0	0.0689655	0	0	0.321429	0	0.0714286	0.0357143	0.178571	0	0	0	0	0	0.0714286	0	0.0714286	0	0.0357143	0.0357143	0	0	0
starPep_03188	0.233333	0.0666667	0.0333333	0.0333333	0.633333	0.0689655	0	0	0.0344828	0.137931	0.0344828	0	0	0	0.0344828	0	0	0	0	0.0344828	0	0	0	0	0.0344828	0.103448	0.0689655	0.0344828	0	0.413793	0	0	0	0	0.25	0.0714286	0	0	0	0	0	0	0	0	0	0	0	0	0
starPep_03189	0.233333	0.0666667	0.0333333	0.1	0.566667	0.0689655	0	0	0.0344828	0.137931	0.0344828	0	0	0	0.0344828	0	0	0	0.0344828	0	0	0	0	0	0.0689655	0.103448	0.0689655	0.0344828	0.0344828	0.344828	0	0	0	0	0.25	0.0714286	0	0	0	0	0	0	0	0	0	0	0.0357143	0	0
starPep_03229	0.3	0.0333333	0.166667	0.0666667	0.433333	0.103448	0	0.0689655	0.0344828	0.103448	0	0	0	0	0.0344828	0	0	0.0344828	0	0.137931	0	0	0.0344828	0	0.0344828	0.172414	0.0344828	0.0344828	0.0344828	0.137931	0.0714286	0	0.107143	0	0.142857	0	0	0	0	0.0357143	0.0714286	0.0357143	0	0	0.0357143	0	0	0	0
starPep_03235	0.333333	0.0333333	0.166667	0.0666667	0.4	0.103448	0	0.0689655	0.0344828	0.137931	0	0	0	0	0.0344828	0.0689655	0	0.0344828	0	0.0689655	0	0	0.0344828	0	0.0344828	0.137931	0.0344828	0.0344828	0.0344828	0.137931	0.142857	0	0.0357143	0	0.178571	0	0	0	0	0.0357143	0.0357143	0.0357143	0.0357143	0	0.0357143	0.0357143	0	0	0
starPep_03238	0.333333	0.0666667	0.1	0.0333333	0.466667	0.0689655	0.0344828	0	0.0344828	0.206897	0.0344828	0	0.0344828	0	0	0.0344828	0	0	0	0.0689655	0	0	0	0	0.0344828	0.172414	0.0344828	0.0689655	0	0.172414	0.142857	0.0357143	0	0	0.178571	0	0	0	0	0.0714286	0	0	0.0357143	0	0.0357143	0	0	0	0
starPep_03264	0.6	0.133333	0	0.0333333	0.233333	0.310345	0.0344828	0	0	0.241379	0.103448	0.0344828	0	0	0	0	0	0	0	0	0	0.0344828	0	0	0	0.172414	0.0344828	0	0.0344828	0	0.357143	0.0357143	0	0.0357143	0.178571	0.107143	0	0	0	0	0	0	0	0	0	0.0357143	0	0	0
starPep_03315	0.366667	0.1	0.4	0	0.133333	0.206897	0	0.103448	0	0.0344828	0	0.0344828	0.0689655	0	0	0.103448	0.0689655	0.172414	0	0.0689655	0	0	0	0	0	0.0689655	0	0.0344828	0	0.0344828	0.0714286	0	0.142857	0	0.107143	0	0	0.107143	0	0	0.214286	0.0714286	0.107143	0	0.0357143	0	0	0	0
starPep_03556	0.366667	0.0666667	0.166667	0	0.4	0.137931	0.0344828	0.0689655	0	0.103448	0.0344828	0	0	0	0.0344828	0.0689655	0	0.0344828	0	0.0689655	0	0	0	0	0	0.137931	0.0344828	0.0689655	0	0.172414	0.0714286	0.0357143	0.0357143	0	0.214286	0	0	0.0357143	0	0.0357143	0.178571	0	0	0	0	0	0	0	0
starPep_03762	0.566667	0.0333333	0.366667	0	0.0333333	0.37931	0.0344828	0.172414	0	0	0	0	0.0344828	0	0	0.137931	0	0.172414	0	0.0344828	0	0	0	0	0	0.0344828	0	0	0	0	0.25	0.0357143	0.321429	0	0	0	0	0	0	0.0357143	0.25	0	0.0714286	0	0	0	0	0	0
starPep_03788	0.566667	0	0.0666667	0.133333	0.233333	0.310345	0	0.0689655	0.0689655	0.103448	0	0	0	0	0	0.0344828	0	0	0	0.0344828	0	0	0	0.0689655	0.0689655	0.206897	0	0	0	0.0344828	0.214286	0	0.0714286	0.0714286	0.178571	0	0	0	0	0	0.0714286	0	0	0	0	0.0714286	0	0	0.0357143
starPep_03789	0.566667	0	0.0333333	0.133333	0.266667	0.310345	0	0.0344828	0.0689655	0.137931	0	0	0	0	0	0.0344828	0	0	0	0	0	0	0	0.0689655	0.0689655	0.206897	0	0	0	0.0689655	0.214286	0	0.0357143	0.0714286	0.214286	0	0	0	0	0	0.0357143	0	0	0	0	0.0714286	0	0	0.0357143
starPep_03790	0.5	0	0.0333333	0.2	0.266667	0.275862	0	0.0344828	0.0344828	0.137931	0	0	0	0	0	0	0	0	0.0344828	0	0	0	0	0.137931	0.0689655	0.206897	0	0	0	0.0689655	0.178571	0	0.0357143	0.0357143	0.214286	0	0	0	0	0	0	0	0	0.0357143	0	0.0714286	0	0	0.107143
starPep_03795	0.333333	0.0666667	0.266667	0	0.333333	0.0344828	0.0344828	0.103448	0	0.172414	0	0	0	0	0.0689655	0.103448	0.0344828	0.0689655	0	0.0344828	0	0	0	0	0	0.172414	0	0.103448	0	0.0689655	0.0714286	0	0.178571	0	0.107143	0.0714286	0	0	0	0	0.0357143	0.0357143	0	0	0.142857	0	0	0	0
starPep_03803	0.344828	0.0689655	0.275862	0	0.310345	0.0714286	0.0357143	0.107143	0	0.142857	0	0	0	0	0.0714286	0.107143	0.0357143	0.0714286	0	0.0357143	0	0	0	0	0	0.142857	0	0.107143	0	0.0714286	0.0740741	0	0.185185	0	0.111111	0.0740741	0	0	0	0	0.037037	0.037037	0	0	0.148148	0	0	0	0
starPep_03816	0.366667	0.0666667	0.1	0.0333333	0.433333	0.137931	0.0344828	0	0.0344828	0.172414	0.0344828	0	0.0344828	0	0	0.0344828	0	0	0	0.0689655	0	0	0	0	0.0344828	0.172414	0.0344828	0.0689655	0	0.137931	0.142857	0.0357143	0	0	0.178571	0	0	0	0	0.0714286	0.0357143	0	0.0357143	0	0.0357143	0	0	0	0
starPep_03855	0.533333	0	0.0666667	0.166667	0.233333	0.310345	0	0.0689655	0.0689655	0.0689655	0	0	0	0	0	0.0344828	0	0	0	0.0344828	0	0	0	0.0689655	0.103448	0.206897	0	0	0	0.0344828	0.178571	0	0.0714286	0.0714286	0.178571	0	0	0	0	0	0.0714286	0	0	0	0	0.107143	0	0	0.0357143
starPep_03976	0.333333	0.0666667	0.133333	0.233333	0.233333	0.103448	0	0.0344828	0.0344828	0.172414	0.0344828	0	0	0	0.0344828	0.0344828	0.0344828	0	0.0689655	0	0.0344828	0.0344828	0.0689655	0.0689655	0	0.103448	0	0.0344828	0.0689655	0.0344828	0.178571	0	0.0357143	0.0714286	0.0714286	0	0	0.0357143	0	0.0357143	0.0357143	0	0	0.0357143	0.0357143	0.0357143	0.0357143	0.0714286	0
starPep_03984	0.533333	0.0666667	0.166667	0.0666667	0.166667	0.275862	0.0344828	0.0689655	0.0344828	0.103448	0	0.0344828	0	0	0.0344828	0.103448	0	0	0.0344828	0.0344828	0.0689655	0	0	0	0	0.0689655	0	0.103448	0	0	0.178571	0.0357143	0.178571	0.0357143	0.0714286	0.0357143	0	0	0	0.0357143	0.178571	0	0	0	0	0.0714286	0	0	0
starPep_03999	0.566667	0.0333333	0.133333	0.0333333	0.233333	0.310345	0.0344828	0.103448	0.0344828	0.103448	0.0344828	0	0	0	0	0.0689655	0	0	0	0.0689655	0	0	0	0	0.0344828	0.137931	0	0.0344828	0	0.0344828	0.321429	0	0.0357143	0.0357143	0.214286	0.0357143	0	0	0	0	0.0714286	0	0	0	0.0357143	0.0357143	0	0	0
starPep_04039	0.366667	0.0666667	0.0333333	0.0666667	0.466667	0.137931	0.0344828	0	0.0344828	0.172414	0.0344828	0	0	0	0.0344828	0.0344828	0	0	0	0	0	0	0.0344828	0	0.0344828	0.137931	0.0344828	0	0.0344828	0.241379	0.142857	0.0357143	0	0	0.214286	0	0	0	0	0.0357143	0	0	0	0	0.0357143	0.0357143	0	0	0
starPep_04040	0.344828	0.0689655	0.103448	0	0.482759	0.107143	0.0357143	0	0	0.214286	0.0357143	0	0.0357143	0	0	0.0357143	0	0	0	0.0714286	0	0	0	0	0	0.142857	0.0357143	0.0714286	0	0.214286	0.0740741	0.037037	0	0	0.259259	0	0	0	0	0.0740741	0	0	0.037037	0	0.037037	0	0	0	0
starPep_04109	0.3	0.0333333	0.166667	0.0666667	0.433333	0.103448	0	0.0689655	0.0344828	0.103448	0	0	0	0	0.0344828	0	0	0.0344828	0.0344828	0.103448	0	0	0	0	0.0344828	0.172414	0.0344828	0.0689655	0	0.172414	0.0714286	0	0.107143	0	0.142857	0	0	0	0	0.0357143	0.0714286	0.0357143	0	0.0357143	0	0	0	0	0
starPep_04112	0.366667	0.0666667	0.0333333	0.0333333	0.5	0.103448	0.0344828	0	0	0.241379	0.0689655	0	0	0	0	0.0344828	0	0	0	0	0	0	0.0344828	0	0	0.137931	0.0344828	0	0.0344828	0.275862	0.142857	0.0357143	0	0	0.178571	0	0	0	0	0.0714286	0	0	0	0	0.0357143	0.0357143	0	0	0
starPep_04132	0.466667	0.1	0.266667	0.0333333	0.133333	0.206897	0.0689655	0.103448	0.0344828	0.0689655	0.0344828	0.0344828	0.0344828	0	0	0.103448	0	0.0689655	0	0.0689655	0	0	0.0344828	0	0	0.103448	0	0.0344828	0	0	0.178571	0.0714286	0.178571	0	0.0357143	0	0	0.0714286	0	0.0357143	0.142857	0	0.0357143	0	0.0714286	0.0357143	0	0	0
starPep_04242	0.133333	0.2	0.233333	0.133333	0.3	0.0344828	0.0344828	0.0344828	0	0.0344828	0	0.0689655	0	0.0689655	0.0689655	0.0344828	0.0689655	0.103448	0	0.0344828	0.0344828	0	0	0.0689655	0.0344828	0.0344828	0.0344828	0.0689655	0	0.137931	0	0.0714286	0.0357143	0	0.0357143	0	0	0	0.0714286	0.107143	0.0357143	0.107143	0.0714286	0.0357143	0	0.0714286	0	0	0.0357143
starPep_04614	0.266667	0.0333333	0.133333	0.0666667	0.5	0.0344828	0	0	0.0344828	0.206897	0	0	0	0	0.0344828	0.0344828	0	0	0	0.0689655	0	0	0.0689655	0	0	0.206897	0.0344828	0.0689655	0.0344828	0.172414	0.0714286	0.0357143	0.0714286	0.0357143	0.0714286	0.0357143	0	0	0	0	0	0	0	0	0.107143	0	0	0	0
starPep_04642	0.166667	0.166667	0.2	0	0.466667	0.0344828	0.0689655	0	0	0.0689655	0	0	0.0344828	0	0.137931	0.0689655	0.0344828	0.0344828	0	0.0689655	0	0	0	0	0	0.0689655	0.0689655	0.103448	0	0.206897	0	0	0	0	0.178571	0	0.0714286	0.0357143	0	0.0714286	0.107143	0.0357143	0	0	0.0714286	0	0	0	0
starPep_04740	0.448276	0.137931	0.0344828	0.0689655	0.310345	0.142857	0.0714286	0.0357143	0.0357143	0.178571	0	0.0714286	0	0	0.0357143	0	0	0	0	0.0357143	0.0714286	0	0	0	0	0.25	0	0	0.0357143	0.0357143	0.148148	0.0740741	0.037037	0.037037	0.185185	0.037037	0.037037	0	0	0	0.037037	0	0	0	0	0.037037	0	0	0
starPep_04749	0.333333	0.166667	0.1	0.0333333	0.366667	0.0689655	0.137931	0.0689655	0.0344828	0	0.0689655	0	0	0	0.103448	0.0344828	0.0344828	0	0	0.0344828	0	0	0	0	0.0344828	0.172414	0	0.0344828	0	0.172414	0.107143	0	0.0357143	0	0.178571	0.0714286	0.0357143	0.0357143	0	0.0357143	0.0357143	0.0357143	0	0	0.0357143	0	0	0	0
starPep_04773	0.5	0	0.0666667	0	0.433333	0.310345	0	0	0	0.206897	0	0	0	0	0	0	0	0	0	0.0344828	0	0	0	0	0	0.206897	0	0.0689655	0	0.172414	0.321429	0	0.0357143	0	0.178571	0	0	0	0	0	0.0357143	0	0	0	0	0	0	0	0
starPep_04864	0.433333	0.0333333	0.266667	0.0666667	0.2	0.206897	0	0.103448	0.0344828	0.103448	0.0344828	0	0	0	0	0.103448	0	0.103448	0	0.0344828	0.0344828	0	0	0	0.0344828	0.0689655	0	0.0689655	0.0344828	0.0344828	0.178571	0	0.178571	0.0357143	0.0714286	0	0	0	0	0.0357143	0.142857	0	0.0357143	0.0357143	0.0357143	0.0357143	0	0	0
starPep_04865	0.4	0.0666667	0.233333	0.0666667	0.233333	0.206897	0	0.0344828	0.0344828	0.137931	0.0344828	0	0.0344828	0	0	0.0689655	0	0.103448	0	0.0344828	0.0344828	0	0	0	0.0344828	0.0689655	0.0344828	0.0689655	0.0344828	0.0344828	0.178571	0	0.107143	0.0357143	0.107143	0	0	0.0357143	0	0.0357143	0.0714286	0.0357143	0.0357143	0.0357143	0.0357143	0.0357143	0	0	0
starPep_04866	0.466667	0.0666667	0.233333	0.0666667	0.166667	0.310345	0	0.0689655	0.0344828	0.0689655	0.0344828	0	0.0344828	0	0	0.0689655	0	0.103448	0	0.0344828	0.0344828	0	0	0	0.0344828	0.0344828	0.0344828	0.0344828	0.0344828	0.0344828	0.285714	0	0.107143	0.0357143	0.0357143	0	0	0.0357143	0	0.0357143	0.0714286	0.0357143	0.0357143	0.0357143	0.0357143	0.0357143	0	0	0
starPep_04918	0.37931	0.137931	0.137931	0.0344828	0.310345	0.0714286	0.0714286	0.0357143	0.0357143	0.178571	0.0714286	0	0	0	0.0714286	0.0714286	0.0357143	0.0357143	0	0	0	0	0.0357143	0	0	0.142857	0.0357143	0.0357143	0	0.0714286	0.185185	0.037037	0.037037	0.037037	0.111111	0.037037	0	0.037037	0	0.0740741	0.037037	0.0740741	0	0	0.037037	0	0	0.037037	0
starPep_04921	0.233333	0.1	0.1	0.3	0.266667	0.0689655	0	0.0344828	0.103448	0.0344828	0.0344828	0	0.0344828	0.0344828	0	0	0	0	0.0344828	0.0689655	0.0344828	0.0689655	0.0344828	0.103448	0.0689655	0.0689655	0.0344828	0	0.0344828	0.103448	0.0357143	0	0.0357143	0.0714286	0.107143	0	0	0	0.107143	0	0.0357143	0	0	0	0.0714286	0.0714286	0.0714286	0.0357143	0.0714286
starPep_04922	0.233333	0.1	0.166667	0.3	0.2	0.0689655	0	0.0689655	0.103448	0	0.0344828	0	0.0344828	0.0344828	0	0	0	0.0344828	0.0344828	0.103448	0.0344828	0.0689655	0.0344828	0.103448	0.0689655	0.0689655	0.0344828	0	0.0344828	0.0344828	0.0357143	0	0.107143	0.0714286	0.0357143	0	0	0	0.107143	0	0.0357143	0	0	0	0.107143	0.0714286	0.0714286	0.0357143	0.0714286
starPep_04941	0.566667	0.1	0.2	0	0.133333	0.275862	0.0689655	0.137931	0	0.0689655	0.0689655	0.0344828	0	0	0	0.137931	0	0.0344828	0	0.0344828	0	0	0	0	0	0.0689655	0	0.0344828	0	0.0344828	0.321429	0.0357143	0.0714286	0	0.107143	0.0357143	0	0.0714286	0	0	0.107143	0.0357143	0.0357143	0	0.0357143	0	0	0	0
starPep_05057	0.4	0	0.233333	0	0.366667	0.0689655	0	0.103448	0	0.241379	0	0	0	0	0	0.103448	0	0.0689655	0	0.0344828	0	0	0	0	0	0.206897	0	0.0689655	0	0.103448	0.142857	0	0.142857	0	0.142857	0	0	0	0	0	0.0714286	0	0	0	0.107143	0	0	0	0
starPep_05094	0.366667	0.0666667	0.0333333	0.0333333	0.5	0.137931	0.0344828	0	0.0344828	0.172414	0.0344828	0	0	0	0.0344828	0.0344828	0	0	0	0	0	0	0	0	0.0344828	0.172414	0.0344828	0.0344828	0	0.241379	0.142857	0.0357143	0	0	0.178571	0.0357143	0	0	0	0.0357143	0	0	0	0	0.0357143	0	0	0	0
starPep_05095	0.366667	0.0666667	0	0.0333333	0.533333	0.137931	0.0344828	0	0.0344828	0.172414	0.0344828	0	0	0	0.0344828	0	0	0	0	0	0	0	0	0	0.0344828	0.206897	0.0344828	0	0	0.275862	0.142857	0.0357143	0	0	0.178571	0.0357143	0	0	0	0.0357143	0	0	0	0	0	0	0	0	0
starPep_05101	0.3	0.0666667	0.1	0.0333333	0.5	0.0689655	0.0344828	0	0	0.206897	0.0344828	0	0.0344828	0	0	0.0344828	0	0	0	0.0689655	0	0	0	0	0.0344828	0.172414	0.0344828	0.0689655	0.0344828	0.172414	0.107143	0.0357143	0	0	0.142857	0	0	0	0	0.0714286	0.0357143	0	0.0357143	0	0.0357143	0	0	0	0
starPep_05105	0.333333	0.0666667	0.1	0.0333333	0.466667	0.103448	0.0344828	0	0.0344828	0.172414	0.0344828	0	0.0344828	0	0	0.0344828	0	0	0	0.0689655	0	0	0	0	0.0344828	0.172414	0.0344828	0.0689655	0	0.172414	0.0714286	0.0357143	0	0	0.214286	0	0	0	0	0.0714286	0.0357143	0	0.0357143	0	0.0357143	0	0	0	0
starPep_05106	0.333333	0.0666667	0.1	0.0333333	0.466667	0.103448	0.0344828	0	0.0344828	0.172414	0.0344828	0	0.0344828	0	0	0.0344828	0	0	0	0.0689655	0	0	0	0	0.0344828	0.172414	0.0344828	0.0689655	0	0.172414	0.0714286	0.0357143	0	0	0.214286	0	0	0	0	0.0714286	0.0357143	0	0.0357143	0	0.0357143	0	0	0	0
starPep_05107	0.3	0.0666667	0.1	0.0333333	0.5	0.0689655	0.0344828	0	0.0344828	0.172414	0.0344828	0	0.0344828	0	0	0.0344828	0	0	0	0.0689655	0	0	0	0	0.0344828	0.172414	0.0344828	0.0689655	0	0.206897	0.0714286	0.0357143	0	0	0.214286	0	0	0	0	0.0714286	0.0357143	0	0.0357143	0	0.0357143	0	0	0	0
starPep_05108	0.333333	0.0666667	0.1	0.0333333	0.466667	0.103448	0.0344828	0	0.0344828	0.172414	0.0344828	0	0.0344828	0	0	0.0344828	0	0	0	0.0689655	0	0	0	0	0.0344828	0.172414	0.0344828	0.0689655	0	0.172414	0.0714286	0.0357143	0	0	0.214286	0	0	0	0	0.0714286	0.0357143	0	0.0357143	0	0.0357143	0	0	0	0
starPep_05109	0.333333	0.0666667	0.1	0.0333333	0.466667	0.103448	0.0344828	0	0.0344828	0.172414	0.0344828	0	0.0344828	0	0	0.0344828	0	0	0	0.0689655	0	0	0	0	0.0344828	0.172414	0.0344828	0.0689655	0	0.172414	0.0714286	0.0357143	0	0	0.214286	0	0	0	0	0.0714286	0.0357143	0	0.0357143	0	0.0357143	0	0	0	0
starPep_05110	0.333333	0.0666667	0.1	0.0333333	0.466667	0.103448	0.0344828	0	0.0344828	0.172414	0.0344828	0	0	0	0.0344828	0.0344828	0	0	0	0.0689655	0	0	0	0	0.0344828	0.172414	0.0344828	0.103448	0	0.137931	0.142857	0.0357143	0.0357143	0	0.107143	0	0	0	0	0.0714286	0	0	0.0714286	0	0.0357143	0	0	0	0
starPep_05111	0.333333	0.0666667	0.1	0.0333333	0.466667	0.103448	0.0344828	0	0.0344828	0.172414	0.0344828	0	0.0344828	0	0	0.0344828	0	0	0	0.0689655	0	0	0	0	0.0344828	0.172414	0.0344828	0.0689655	0	0.172414	0.0714286	0.0357143	0	0	0.214286	0	0	0	0	0.0714286	0.0357143	0	0.0357143	0	0.0357143	0	0	0	0
starPep_05112	0.333333	0.0666667	0.1	0.0333333	0.466667	0.103448	0.0344828	0	0.0344828	0.172414	0.0344828	0	0.0344828	0	0	0.0344828	0	0	0	0.0689655	0	0	0	0	0.0344828	0.172414	0.0344828	0.0689655	0	0.172414	0.0714286	0.0357143	0	0	0.214286	0	0	0	0	0.0714286	0.0357143	0	0.0357143	0	0.0357143	0	0	0	0
starPep_05113	0.233333	0.1	0.0333333	0.0666667	0.566667	0.0344828	0	0	0.0344828	0.137931	0	0	0	0	0.103448	0	0	0	0	0.0344828	0	0	0	0	0.0689655	0.206897	0.103448	0.0344828	0.0344828	0.206897	0.0357143	0	0	0	0.178571	0.0714286	0	0	0	0.0357143	0.0357143	0	0	0	0	0	0.0357143	0	0
starPep_05325	0.333333	0.333333	0.333333	0	0	0	0.310345	0	0	0	0	0	0.344828	0	0	0.344828	0	0	0	0	0	0	0	0	0	0	0	0	0	0	0	0	0.321429	0	0	0.357143	0	0	0	0	0	0.321429	0	0	0	0	0	0	0
starPep_05431	0.4	0.166667	0.133333	0.0666667	0.233333	0.103448	0.0689655	0	0.0689655	0.137931	0.0689655	0.0689655	0	0	0.0344828	0.137931	0	0	0	0	0.0344828	0	0.0344828	0	0	0.0689655	0	0.103448	0	0.0689655	0.142857	0.0714286	0.0714286	0.0357143	0.0714286	0.0357143	0.0357143	0	0	0.107143	0.0357143	0.0357143	0	0	0.0357143	0.0714286	0	0	0
starPep_05432	0.366667	0.166667	0.133333	0.0666667	0.266667	0.103448	0.0689655	0	0.0689655	0.137931	0.0689655	0.0689655	0	0	0.0344828	0.103448	0	0	0	0.0344828	0.0344828	0	0.0344828	0	0	0.0689655	0	0.103448	0	0.0689655	0.142857	0.0714286	0.0714286	0.0357143	0.0714286	0.0357143	0.0357143	0	0	0.107143	0.0357143	0.0357143	0	0	0.0357143	0.0714286	0	0	0
starPep_05611	0.533333	0.0666667	0.166667	0.0666667	0.166667	0.310345	0.0344828	0.0689655	0.0689655	0.0689655	0.0344828	0	0.0344828	0	0	0.103448	0	0	0	0.0689655	0	0	0.0344828	0	0.0344828	0.0689655	0.0344828	0.0344828	0	0	0.214286	0.0357143	0.0714286	0.0714286	0.142857	0.0714286	0	0	0	0	0.0714286	0	0.0714286	0	0.0357143	0.0357143	0.0357143	0	0
starPep_05662	0.466667	0.0666667	0.2	0.0333333	0.233333	0.275862	0.0344828	0.103448	0.0344828	0.0344828	0.0344828	0	0	0	0.0344828	0.0689655	0	0.0344828	0	0.0689655	0	0	0.0344828	0	0	0.0689655	0.0344828	0.0344828	0	0.103448	0.142857	0.0357143	0.107143	0.0357143	0.178571	0	0	0.0714286	0	0	0.0714286	0.0357143	0.0357143	0	0.0357143	0.0357143	0	0	0
starPep_05737	0.333333	0.0666667	0.0666667	0.0333333	0.5	0.103448	0.0344828	0	0.0344828	0.172414	0.0344828	0	0	0	0.0344828	0.0344828	0	0	0	0.0344828	0	0	0	0	0.0344828	0.137931	0.0344828	0.0689655	0	0.241379	0.0714286	0.0357143	0	0	0.25	0	0	0	0	0.0714286	0	0	0.0357143	0	0.0357143	0	0	0	0
starPep_05815	0.3	0.0333333	0.166667	0.0333333	0.466667	0.103448	0	0.0689655	0.0344828	0.103448	0	0	0	0	0.0344828	0	0	0.0344828	0	0.137931	0	0	0	0	0.0344828	0.172414	0.0344828	0.0689655	0	0.172414	0.0714286	0	0.107143	0	0.142857	0	0	0	0	0.0357143	0.0714286	0.0357143	0	0	0.0357143	0	0	0	0
starPep_05853	0.433333	0.0666667	0.433333	0.0333333	0.0333333	0.172414	0.0344828	0.172414	0.0344828	0.0344828	0.0344828	0	0.0344828	0	0	0.206897	0.0344828	0.172414	0	0	0	0	0.0344828	0	0	0	0	0.0344828	0	0	0.107143	0	0.321429	0	0.0357143	0	0	0.0357143	0	0	0.285714	0.0357143	0.0714286	0.0357143	0	0.0357143	0	0	0
starPep_05858	0.571429	0.0714286	0.321429	0	0.0357143	0.333333	0.037037	0.185185	0	0	0.037037	0	0.037037	0	0	0.148148	0.037037	0.111111	0	0.037037	0	0	0	0	0	0.037037	0	0	0	0	0.230769	0.0384615	0.230769	0	0.0384615	0.0384615	0	0.0384615	0	0	0.269231	0	0.0769231	0	0	0	0	0	0
starPep_05867	0.4	0.133333	0.133333	0.133333	0.2	0.103448	0.0344828	0.103448	0.0689655	0.103448	0.103448	0	0	0	0.0344828	0.0689655	0	0	0.0344828	0	0.103448	0.0344828	0	0	0	0.0344828	0.0689655	0	0.0344828	0.0689655	0.178571	0.0714286	0.0714286	0.0357143	0.0357143	0.0714286	0	0	0.0357143	0.0357143	0	0.0357143	0.0357143	0.0357143	0	0.0357143	0	0	0
starPep_06132	0.5	0.0666667	0.166667	0.0666667	0.2	0.241379	0.0689655	0.103448	0.0344828	0.0689655	0.0344828	0	0	0.0344828	0	0.103448	0	0	0	0.0689655	0.0344828	0	0.0344828	0	0	0.0689655	0	0.0344828	0	0.0689655	0.178571	0	0.107143	0.0714286	0.178571	0.0714286	0	0	0	0	0.0714286	0.0357143	0.0714286	0	0	0.0714286	0	0	0
starPep_06151	0.266667	0.1	0.133333	0.0666667	0.433333	0.0689655	0	0.0344828	0	0.137931	0	0.0344828	0	0	0.0689655	0.0689655	0	0	0.0344828	0.0344828	0.0344828	0	0	0	0.0344828	0.103448	0.0689655	0.0689655	0.0344828	0.172414	0.0357143	0	0	0.0357143	0.178571	0.0357143	0	0.0357143	0	0.0357143	0.0357143	0	0	0	0.107143	0	0	0.0357143	0
starPep_06153	0.333333	0.0666667	0.133333	0.0333333	0.433333	0.103448	0	0.0344828	0	0.172414	0	0.0344828	0	0	0.0344828	0.0689655	0	0	0.0344828	0.0344828	0	0	0	0	0.0344828	0.172414	0.0344828	0.0689655	0	0.172414	0.0714286	0	0.0357143	0	0.214286	0.0357143	0	0	0	0.0357143	0.0357143	0	0	0	0.107143	0.0357143	0	0	0
starPep_06174	0.466667	0.1	0.3	0	0.133333	0.275862	0	0.103448	0	0.0689655	0.0344828	0.0344828	0.0344828	0	0	0.103448	0.0689655	0.103448	0	0.0344828	0	0	0	0	0	0.0689655	0	0.0344828	0	0.0344828	0.25	0	0.0714286	0	0.107143	0.0357143	0	0.0714286	0	0	0.107143	0.0714286	0.107143	0	0.0357143	0	0	0	0
starPep_06185	0	0.333333	0.666667	0	0	0	0	0	0	0	0	0	0.344828	0	0	0	0.344828	0.310345	0	0	0	0	0	0	0	0	0	0	0	0	0	0	0	0	0	0	0	0.321429	0	0	0	0.321429	0.357143	0	0	0	0	0	0
starPep_06272	0.6	0.0333333	0.233333	0	0.133333	0.344828	0.0344828	0.137931	0	0.103448	0	0	0.0344828	0	0	0.172414	0	0.0344828	0	0	0	0	0	0	0	0.103448	0	0	0	0.0344828	0.357143	0	0.142857	0	0.107143	0	0	0.0357143	0	0	0.142857	0.0357143	0	0	0.0357143	0	0	0	0
starPep_06279	0.433333	0.0666667	0.433333	0.0333333	0.0333333	0.172414	0.0344828	0.172414	0.0344828	0.0344828	0.0344828	0	0.0344828	0	0	0.241379	0.0344828	0.137931	0	0	0	0	0.0344828	0	0	0	0	0.0344828	0	0	0.107143	0	0.321429	0	0.0357143	0.0357143	0	0.0357143	0	0	0.25	0.0714286	0.0714286	0.0357143	0	0.0357143	0	0	0
starPep_06579	0.366667	0.1	0.4	0	0.133333	0.0344828	0.0344828	0.241379	0	0.0344828	0.0689655	0.0344828	0	0	0	0.172414	0	0.137931	0	0.103448	0	0	0	0	0	0.0689655	0.0344828	0.0344828	0	0	0.107143	0.0357143	0.142857	0	0.0357143	0.0357143	0.0357143	0.0357143	0	0	0.178571	0.0357143	0.142857	0	0.0714286	0	0	0	0
starPep_06681	0.433333	0.0333333	0.366667	0.1	0.0666667	0.137931	0.0344828	0.172414	0.0344828	0.0689655	0	0	0	0	0	0.206897	0	0.137931	0.0344828	0	0.0689655	0	0	0.0344828	0	0	0	0.0689655	0	0	0.107143	0.0357143	0.178571	0.0714286	0.0357143	0	0	0	0	0	0.25	0	0.142857	0	0	0.0357143	0	0	0.0357143
starPep_07463	0.6	0.0666667	0.2	0.0333333	0.1	0.344828	0.0689655	0.103448	0	0.103448	0.0344828	0	0	0.0344828	0	0.137931	0	0.0344828	0	0	0.0344828	0	0	0	0	0.0689655	0	0.0344828	0	0	0.321429	0.0714286	0.107143	0.0357143	0.0714286	0.0714286	0	0	0	0	0.142857	0	0	0	0.0357143	0.0357143	0	0	0
starPep_07710	0.6	0.0666667	0.133333	0.0666667	0.133333	0.310345	0	0.137931	0.0689655	0.0689655	0.0689655	0	0	0	0	0.137931	0	0	0	0	0.0344828	0	0	0	0.0344828	0.0689655	0.0689655	0	0	0	0.321429	0.0357143	0.0714286	0.0714286	0.107143	0	0	0.0714286	0	0	0.142857	0	0	0	0	0	0.0357143	0	0
starPep_07746	0.566667	0	0.0666667	0.0666667	0.3	0.310345	0	0.0689655	0.0344828	0.172414	0	0	0	0	0	0.0689655	0	0	0	0	0.0344828	0	0	0	0.0344828	0.172414	0	0	0.0344828	0.0689655	0.25	0	0.0714286	0.0357143	0.25	0	0	0	0	0	0.0714286	0	0	0	0	0.0357143	0	0	0
starPep_07774	0.4	0.0333333	0.1	0.1	0.366667	0.172414	0.0344828	0	0	0.172414	0.0344828	0	0	0	0	0.0344828	0	0	0.0344828	0.0344828	0	0	0.0344828	0	0.0689655	0.172414	0	0.0689655	0.0689655	0.0689655	0.142857	0	0.0357143	0	0.178571	0	0	0	0	0.0357143	0.0714286	0	0	0	0.0357143	0.0357143	0	0.0357143	0
starPep_07918	0.433333	0.0666667	0.1	0.0666667	0.333333	0.137931	0	0.0344828	0.0344828	0.206897	0.0344828	0	0	0	0.0344828	0.0689655	0.0344828	0	0	0	0	0.0344828	0.0344828	0	0	0.172414	0	0.0344828	0.0344828	0.103448	0.142857	0	0.107143	0	0.142857	0.0357143	0	0	0	0.0357143	0.0357143	0	0	0	0.0714286	0	0.0357143	0	0
starPep_07948	0.6	0.0333333	0.266667	0.0666667	0.0333333	0.310345	0	0.241379	0	0.0344828	0	0	0	0.0344828	0	0.241379	0	0.0344828	0	0	0.0689655	0	0	0	0	0	0	0	0.0344828	0	0.321429	0	0.25	0.0357143	0	0.0357143	0	0	0	0	0.25	0	0	0	0.0357143	0	0	0.0357143	0
starPep_08197	0.366667	0.166667	0.133333	0.0333333	0.3	0.0689655	0.103448	0.0344828	0.0344828	0.137931	0.0689655	0	0	0	0.103448	0.0689655	0.0344828	0.0344828	0	0	0	0	0.0344828	0	0	0.137931	0.0344828	0.0344828	0	0.0689655	0.178571	0.0357143	0.0357143	0.0357143	0.107143	0.0357143	0.0357143	0.0357143	0	0.0714286	0.0357143	0.0714286	0	0	0.0357143	0	0	0.0357143	0
starPep_08198	0.466667	0.166667	0.0333333	0.0333333	0.3	0.172414	0.137931	0	0.0344828	0.137931	0.0689655	0	0	0	0.103448	0.0344828	0	0	0	0	0.0344828	0	0	0	0	0.137931	0.0344828	0.0344828	0	0.0689655	0.25	0.107143	0	0.0357143	0.107143	0.0357143	0.0357143	0.0357143	0	0.0714286	0	0	0	0	0.0357143	0.0357143	0	0	0
starPep_08199	0.433333	0.1	0.133333	0.0333333	0.3	0.137931	0.0689655	0.0344828	0.0344828	0.172414	0.0344828	0	0	0	0.0689655	0.103448	0	0.0344828	0	0	0	0	0.0344828	0	0	0.137931	0.0344828	0.0344828	0	0.0689655	0.178571	0.0357143	0.0357143	0.0357143	0.178571	0.0714286	0	0.0357143	0	0	0.0714286	0.0357143	0	0	0.0357143	0	0	0.0357143	0
starPep_08200	0.433333	0.1	0.133333	0.0333333	0.3	0.137931	0.0689655	0.0344828	0.0344828	0.172414	0.0344828	0	0	0	0.0689655	0.103448	0	0.0344828	0	0	0	0	0.0344828	0	0	0.137931	0.0344828	0.0344828	0	0.0689655	0.178571	0.0357143	0.0357143	0.0357143	0.178571	0.0714286	0	0.0357143	0	0	0.0714286	0.0357143	0	0	0.0357143	0	0	0.0357143	0
starPep_08201	0.4	0.133333	0.133333	0.0333333	0.3	0.103448	0.103448	0.0344828	0.0344828	0.137931	0.0344828	0	0	0	0.103448	0.103448	0	0.0344828	0	0	0	0	0.0344828	0	0	0.137931	0.0344828	0.0344828	0	0.0689655	0.178571	0.0357143	0.0357143	0.0357143	0.142857	0.0357143	0.0357143	0.0357143	0	0.0357143	0.0714286	0.0357143	0	0	0.0357143	0	0	0.0357143	0
starPep_08202	0.366667	0.166667	0.133333	0.0333333	0.3	0.0689655	0.103448	0.0344828	0.0344828	0.137931	0.0689655	0	0	0	0.103448	0.0689655	0.0344828	0.0344828	0	0	0	0	0.0344828	0	0	0.137931	0.0344828	0.0344828	0	0.0689655	0.178571	0.0357143	0.0357143	0.0357143	0.107143	0.0357143	0.0357143	0.0357143	0	0.0714286	0.0357143	0.0714286	0	0	0.0357143	0	0	0.0357143	0
starPep_08203	0.366667	0.166667	0.133333	0.0333333	0.3	0.0689655	0.103448	0.0344828	0.0344828	0.137931	0.0689655	0	0	0	0.103448	0.0689655	0.0344828	0.0344828	0	0	0	0	0.0344828	0	0	0.137931	0.0344828	0.0344828	0	0.0689655	0.178571	0.0357143	0.0357143	0.0357143	0.107143	0.0357143	0.0357143	0.0357143	0	0.0714286	0.0357143	0.0714286	0	0	0.0357143	0	0	0.0357143	0
starPep_08204	0.366667	0.166667	0.133333	0.0333333	0.3	0.0689655	0.103448	0.0344828	0.0344828	0.137931	0.0689655	0	0	0	0.103448	0.0689655	0.0344828	0.0344828	0	0	0	0	0.0344828	0	0	0.137931	0.0344828	0.0344828	0	0.0689655	0.178571	0.0357143	0.0357143	0.0357143	0.107143	0.0357143	0.0357143	0.0357143	0	0.0714286	0.0357143	0.0714286	0	0	0.0357143	0	0	0.0357143	0
starPep_08205	0.4	0.133333	0.133333	0.0333333	0.3	0.103448	0.0689655	0.0344828	0.0344828	0.172414	0.0689655	0	0	0	0.0689655	0.0689655	0.0344828	0.0344828	0	0	0	0	0.0344828	0	0	0.137931	0.0344828	0.0344828	0	0.0689655	0.214286	0.0357143	0.0357143	0.0357143	0.107143	0	0.0357143	0.0357143	0	0.0714286	0.0357143	0.0714286	0	0	0.0357143	0	0	0.0357143	0
starPep_08206	0.4	0.166667	0.133333	0.0333333	0.266667	0.103448	0.103448	0.0344828	0.0344828	0.137931	0.103448	0	0	0	0.0689655	0.0689655	0.0344828	0.0344828	0	0	0	0	0.0344828	0	0	0.103448	0.0344828	0.0344828	0	0.0689655	0.214286	0.0357143	0.0714286	0.0357143	0.0714286	0.0357143	0.0357143	0.0357143	0	0.0714286	0.0357143	0.0714286	0	0	0.0357143	0	0	0.0357143	0
starPep_08207	0.4	0.166667	0.1	0.0333333	0.3	0.137931	0.103448	0	0.0344828	0.137931	0.0689655	0	0	0	0.103448	0.0344828	0.0344828	0.0344828	0	0	0	0	0.0344828	0	0	0.137931	0.0344828	0.0344828	0	0.0689655	0.178571	0.0714286	0.0357143	0.0357143	0.107143	0.0357143	0.0357143	0.0357143	0	0.0714286	0.0357143	0.0357143	0	0	0.0357143	0	0	0.0357143	0
starPep_08208	0.4	0.133333	0.133333	0.0333333	0.3	0.137931	0.0689655	0.0344828	0.0344828	0.137931	0.0344828	0	0	0	0.103448	0.0689655	0.0344828	0.0344828	0	0	0	0	0.0344828	0	0	0.137931	0.0344828	0.0344828	0	0.0689655	0.178571	0.0714286	0.0357143	0.0357143	0.107143	0.0357143	0	0.0357143	0	0.0714286	0.0714286	0.0357143	0	0	0.0357143	0	0	0.0357143	0
starPep_08209	0.4	0.133333	0.133333	0.0333333	0.3	0.103448	0.0689655	0.0344828	0.0344828	0.172414	0.0689655	0	0	0	0.0689655	0.0689655	0.0344828	0.0344828	0	0	0	0	0.0344828	0	0	0.137931	0.0344828	0.0344828	0	0.0689655	0.178571	0.0357143	0.0357143	0.0357143	0.142857	0.0714286	0	0.0357143	0	0.0357143	0.0357143	0.0714286	0	0	0.0357143	0	0	0.0357143	0
starPep_08306	0.333333	0	0.266667	0	0.4	0.103448	0	0.103448	0	0.137931	0	0	0	0	0	0.0689655	0	0.0689655	0	0.137931	0	0	0	0	0	0.137931	0	0.103448	0	0.137931	0	0	0.178571	0	0.178571	0	0	0	0	0	0.107143	0	0.0714286	0	0.107143	0	0	0	0
starPep_08360	0.566667	0.0333333	0.133333	0.1	0.166667	0.344828	0	0.0344828	0.0689655	0.137931	0	0	0	0	0.0344828	0.0689655	0	0.0344828	0	0	0.0344828	0	0.0344828	0.0344828	0	0.103448	0.0344828	0.0344828	0	0	0.285714	0.0357143	0.107143	0.107143	0.0714286	0.0357143	0	0	0	0	0.0357143	0	0	0	0.0357143	0.107143	0	0	0
starPep_08375	0.666667	0	0.2	0	0.133333	0.448276	0	0.137931	0	0.0689655	0	0	0	0	0	0.137931	0	0.0689655	0	0	0	0	0	0	0	0.0689655	0	0	0	0.0689655	0.357143	0	0.142857	0	0.142857	0	0	0	0	0	0.214286	0	0	0	0	0	0	0	0
starPep_08446	0.266667	0.0666667	0	0	0.666667	0.0344828	0.0344828	0	0	0.206897	0.0344828	0	0	0	0.0344828	0	0	0	0	0	0	0	0	0	0	0.172414	0.0344828	0	0	0.448276	0.0357143	0.0357143	0	0	0.214286	0.0357143	0	0	0	0.0357143	0	0	0	0	0	0	0	0	0
starPep_08450	0.3	0.0333333	0.166667	0.333333	0.166667	0.0689655	0	0.0344828	0.137931	0.0689655	0.0344828	0	0	0	0	0.0689655	0	0.0689655	0	0.0344828	0.103448	0	0.0689655	0.103448	0.0689655	0	0.0344828	0	0.103448	0	0.0714286	0	0.107143	0.107143	0.0357143	0	0	0	0.0357143	0	0.0714286	0	0	0	0.0714286	0.107143	0.0357143	0.0714286	0.142857
starPep_08478	0.3	0	0.266667	0	0.433333	0.0344828	0	0.0344828	0	0.206897	0	0	0	0	0	0.0344828	0	0	0	0.241379	0	0	0	0	0	0.206897	0	0.241379	0	0	0	0	0.214286	0	0.0357143	0	0	0	0	0	0.25	0	0.0357143	0	0	0	0	0	0
starPep_08560	0.233333	0.0666667	0.233333	0.1	0.366667	0.0689655	0	0.0689655	0.0344828	0.0689655	0	0	0.0344828	0	0.0344828	0.0344828	0	0.0689655	0.0344828	0.103448	0.0344828	0	0.0344828	0	0.0344828	0.0689655	0.0689655	0.0344828	0.0344828	0.137931	0	0	0.0357143	0	0.214286	0	0	0.0714286	0	0	0.0357143	0.0714286	0.0357143	0.107143	0	0.0714286	0	0	0
starPep_08589	0.366667	0.0666667	0.1	0.0666667	0.4	0.103448	0.0344828	0	0.0344828	0.172414	0.0689655	0	0	0	0	0.0689655	0	0	0	0.0344828	0	0	0.0344828	0	0.0344828	0.137931	0.0344828	0.0689655	0.0344828	0.137931	0.142857	0	0	0.0357143	0.142857	0.0357143	0	0	0	0.0357143	0.0357143	0	0	0	0.0714286	0	0	0.0357143	0
starPep_08611	0.333333	0.1	0.1	0.2	0.266667	0.0344828	0.0344828	0.103448	0.0689655	0.0689655	0	0.0344828	0	0.0344828	0.0344828	0.0689655	0	0	0	0.0344828	0.0689655	0	0	0.0689655	0.0689655	0.172414	0.0344828	0	0.0344828	0.0344828	0.142857	0	0	0.0714286	0.107143	0.0357143	0	0	0.0357143	0.0357143	0	0.0357143	0.0357143	0	0.0357143	0.107143	0.0357143	0	0
starPep_08653	0.333333	0.0666667	0.1	0.0333333	0.466667	0.103448	0.0344828	0	0.0344828	0.172414	0.0344828	0	0.0344828	0	0	0.0344828	0	0	0	0.0689655	0	0	0	0	0.0344828	0.172414	0.0344828	0.0689655	0	0.172414	0.142857	0.0357143	0	0	0.142857	0	0	0	0	0.0714286	0	0	0.0357143	0	0.0714286	0	0	0	0
starPep_08655	0.366667	0.0666667	0.0333333	0.0666667	0.466667	0.103448	0.0344828	0	0.0344828	0.206897	0.0689655	0	0	0	0	0.0344828	0	0	0	0	0	0	0.0344828	0	0.0344828	0.172414	0.0344828	0	0.0344828	0.206897	0.178571	0.0357143	0	0	0.178571	0	0	0	0	0.0714286	0	0	0	0	0.0357143	0.0357143	0	0	0
starPep_08662	0.3	0.0333333	0.0333333	0.0333333	0.6	0.103448	0	0	0.0344828	0.137931	0	0	0	0	0.0344828	0	0	0	0	0.0344828	0	0	0	0	0.0344828	0.206897	0.0344828	0.0344828	0	0.344828	0.0357143	0	0	0	0.25	0.0357143	0	0	0	0	0.0357143	0	0	0	0	0	0	0	0
starPep_08855	0.333333	0.0666667	0.133333	0.0666667	0.4	0.103448	0.0344828	0	0.0344828	0.137931	0.0344828	0	0	0	0.0344828	0.0689655	0.0344828	0	0	0.0344828	0	0	0.0344828	0	0.0344828	0.137931	0	0.103448	0.0344828	0.137931	0.107143	0	0	0.0357143	0.142857	0.0357143	0	0	0	0.0357143	0.0357143	0	0	0	0.107143	0	0	0.0357143	0
starPep_08873	0.366667	0.0666667	0.1	0.0333333	0.433333	0.137931	0.0344828	0	0.0344828	0.137931	0.0344828	0	0.0344828	0	0	0.0344828	0	0	0	0.0689655	0	0	0	0	0.0344828	0.172414	0.0344828	0.0689655	0	0.172414	0.142857	0.0357143	0	0	0.142857	0	0	0	0	0.0714286	0.0357143	0	0.0357143	0	0.0357143	0	0	0	0
starPep_08925	0.2	0.0333333	0.533333	0	0.233333	0.0689655	0	0.0689655	0	0.0689655	0.0344828	0	0	0	0	0.0689655	0	0.344828	0	0.103448	0	0	0	0	0	0.0344828	0.0344828	0.137931	0	0.0344828	0	0.0357143	0.107143	0	0.0714286	0	0	0.0357143	0	0	0.0714286	0	0.357143	0	0.0714286	0	0	0	0
starPep_08998	0.433333	0.166667	0.0333333	0.0666667	0.3	0.172414	0.137931	0	0.0344828	0.103448	0.0689655	0	0	0	0.103448	0.0344828	0	0	0	0	0.0344828	0	0	0	0.0344828	0.137931	0.0344828	0.0344828	0	0.0689655	0.25	0.0714286	0	0.0357143	0.107143	0.0357143	0.0357143	0.0357143	0	0.0714286	0	0	0	0	0.0357143	0.0357143	0.0357143	0	0
starPep_08999	0.333333	0.166667	0.133333	0.0666667	0.3	0.0689655	0.103448	0.0344828	0.0344828	0.103448	0.0689655	0	0	0	0.103448	0.0689655	0.0344828	0.0344828	0	0	0	0	0.0344828	0	0.0344828	0.137931	0.0344828	0.0344828	0	0.0689655	0.178571	0	0.0357143	0.0357143	0.107143	0.0357143	0.0357143	0.0357143	0	0.0714286	0.0357143	0.0714286	0	0	0.0357143	0	0.0357143	0.0357143	0
starPep_09001	0.266667	0.133333	0.1	0.2	0.3	0	0.103448	0.0344828	0.0689655	0.0689655	0.0344828	0	0	0	0.0689655	0.103448	0	0	0	0	0.0344828	0.0344828	0	0.0344828	0.103448	0.103448	0	0.0689655	0.0689655	0.0689655	0.0714286	0.0357143	0.0357143	0.0357143	0.107143	0.0357143	0	0.0357143	0	0.0357143	0	0.0714286	0	0.0357143	0	0.0357143	0.0357143	0	0
starPep_09023	0.466667	0	0.0666667	0.1	0.366667	0.310345	0	0.0689655	0	0.103448	0	0	0	0	0	0	0	0	0	0.0689655	0	0	0	0.0689655	0.0344828	0.172414	0	0	0	0.172414	0.25	0	0.0357143	0	0.214286	0	0	0	0	0	0.0357143	0	0	0	0	0.0357143	0	0	0.0357143
starPep_09114	0.466667	0	0.166667	0.166667	0.2	0.172414	0	0.103448	0.103448	0.0689655	0	0	0	0	0	0.137931	0	0	0.0344828	0	0.0689655	0	0.0344828	0	0.0689655	0.103448	0	0.0344828	0	0.0689655	0.285714	0	0.107143	0.0714286	0	0	0	0	0	0	0.0357143	0	0	0	0.107143	0.0357143	0	0.0357143	0.0357143
starPep_09161	0.333333	0.133333	0.166667	0.1	0.266667	0.172414	0.0344828	0	0	0.137931	0.0689655	0	0.0344828	0	0.0344828	0	0	0.0689655	0.0344828	0.0344828	0.0689655	0	0.0344828	0	0	0.0344828	0.103448	0.0344828	0.0344828	0.0689655	0.107143	0.0714286	0	0.0357143	0.142857	0.0714286	0	0.0357143	0	0.0357143	0.0357143	0.0357143	0	0.0357143	0	0.0357143	0	0.0357143	0
starPep_09200	0.333333	0	0.1	0.266667	0.3	0.103448	0	0.0344828	0.0344828	0.172414	0	0	0	0	0	0	0	0	0.0344828	0.0689655	0.103448	0	0	0.0689655	0.0689655	0.137931	0	0.0689655	0.103448	0	0.0714286	0	0.0714286	0.142857	0.0714286	0	0	0	0	0	0.0357143	0	0	0.0357143	0	0.142857	0	0.0357143	0
starPep_09217	0.2	0	0.3	0.4	0.1	0.0344828	0	0.0689655	0.103448	0	0	0	0	0	0	0.0344828	0	0.172414	0.0344828	0.0689655	0.103448	0	0.0344828	0.206897	0.0344828	0.0344828	0	0.0344828	0.0344828	0	0	0	0.0714286	0.142857	0	0	0	0	0	0	0.142857	0	0.0357143	0.0714286	0.0714286	0.0714286	0	0.178571	0.0714286
starPep_09239	0.533333	0.0333333	0.133333	0.166667	0.133333	0.275862	0	0.0344828	0.103448	0.137931	0	0	0	0.0344828	0	0.0689655	0	0.0344828	0	0	0.137931	0	0.0344828	0	0	0.0689655	0.0344828	0.0344828	0	0	0.25	0.0357143	0.107143	0.107143	0.0714286	0.0357143	0	0	0	0	0.0357143	0	0	0	0.0357143	0.178571	0	0	0
starPep_09250	0.266667	0.1	0.0333333	0.233333	0.366667	0.103448	0.0344828	0	0.0344828	0.0689655	0	0	0.0344828	0.0689655	0	0	0	0	0	0.0344828	0.103448	0.0344828	0	0.0689655	0.0344828	0.0689655	0.0344828	0	0.0344828	0.241379	0	0.0357143	0	0.107143	0.107143	0.0357143	0	0	0	0.0714286	0.0357143	0	0	0	0	0.107143	0.0357143	0.0357143	0
starPep_09315	0.166667	0.0666667	0.1	0.266667	0.4	0.0689655	0	0.0344828	0.0344828	0.0344828	0	0	0	0.0344828	0.0344828	0	0	0	0.0344828	0.0689655	0.0344828	0.0344828	0.0689655	0.0344828	0.0689655	0.0689655	0.0344828	0	0.103448	0.206897	0	0	0.0357143	0.0714286	0.0714286	0	0	0.0357143	0	0.0357143	0.0714286	0	0	0.0357143	0	0	0	0	0.107143
starPep_09587	0.366667	0.0666667	0.0333333	0.166667	0.366667	0.172414	0.0344828	0	0.137931	0.0344828	0	0	0	0.0344828	0.0344828	0.0344828	0	0	0	0	0	0	0	0	0.137931	0.172414	0	0.0344828	0	0.172414	0.0714286	0	0	0.107143	0.178571	0.0357143	0	0	0	0.0357143	0.0357143	0	0	0	0	0.0714286	0	0	0
starPep_09680	0.3	0.0666667	0.133333	0.0333333	0.466667	0.103448	0	0.0344828	0	0.137931	0	0	0	0	0.0689655	0.0344828	0	0	0	0.103448	0	0	0.0344828	0	0	0.137931	0.0689655	0.0689655	0.0344828	0.172414	0	0.0357143	0.107143	0	0.107143	0	0	0	0.0357143	0.0357143	0.0357143	0	0	0	0.107143	0	0	0	0
starPep_09806	0.4	0.0666667	0.0666667	0.0333333	0.433333	0.172414	0.0344828	0	0.0344828	0.172414	0.0344828	0	0.0344828	0	0	0.0344828	0	0	0	0.0344828	0	0	0	0	0.0344828	0.137931	0.0344828	0.0344828	0	0.206897	0.214286	0.0357143	0	0	0.178571	0	0	0	0	0.0714286	0	0	0	0	0.0357143	0	0	0	0
starPep_09837	0.466667	0	0.1	0.166667	0.266667	0.137931	0	0.0344828	0.0689655	0.206897	0	0	0	0	0	0.0344828	0	0	0.0344828	0.0344828	0.103448	0	0.0344828	0	0.0344828	0.172414	0	0.0344828	0.0689655	0	0.142857	0	0.107143	0.107143	0.107143	0	0	0	0	0	0.0714286	0	0	0	0.0357143	0.107143	0	0	0.0357143
starPep_09842	0.366667	0.0666667	0.0666667	0.0666667	0.433333	0.103448	0.0344828	0	0.0689655	0.172414	0.0689655	0	0	0	0	0.0344828	0	0	0	0.0344828	0	0	0	0	0.0344828	0.137931	0.0344828	0.0689655	0	0.206897	0.0714286	0.0357143	0	0	0.25	0	0	0	0.0357143	0.0357143	0	0	0.0357143	0	0.0357143	0	0	0	0
starPep_09843	0.333333	0.0666667	0.1	0.0333333	0.466667	0.103448	0.0344828	0	0.0344828	0.172414	0.0344828	0	0.0344828	0	0	0.0344828	0	0	0	0.0689655	0	0	0	0	0.0344828	0.137931	0.0344828	0.0689655	0	0.206897	0.0714286	0.0357143	0	0	0.25	0	0	0	0	0.0714286	0	0	0.0357143	0	0.0357143	0	0	0	0
starPep_09844	0.366667	0.0666667	0.1	0.0333333	0.433333	0.137931	0.0344828	0	0.0344828	0.172414	0.0344828	0	0.0344828	0	0	0.0344828	0	0	0	0.0689655	0	0	0	0	0.0344828	0.137931	0.0344828	0.0689655	0	0.172414	0.142857	0.0357143	0	0	0.214286	0	0	0	0	0.0714286	0	0	0.0357143	0	0.0357143	0	0	0	0
starPep_09845	0.333333	0.0666667	0.1	0.0333333	0.466667	0.103448	0.0344828	0	0.0344828	0.172414	0.0344828	0	0.0344828	0	0	0.0344828	0	0	0	0.0689655	0	0	0	0	0.0344828	0.137931	0.0344828	0.0689655	0	0.206897	0.0714286	0.0357143	0	0	0.25	0	0	0	0	0.0714286	0	0	0.0357143	0	0.0357143	0	0	0	0
starPep_09846	0.357143	0.0714286	0.0357143	0.0357143	0.5	0.111111	0.037037	0	0.037037	0.185185	0.037037	0	0.037037	0	0	0	0	0	0	0.037037	0	0	0	0	0.037037	0.185185	0.037037	0	0	0.259259	0.0769231	0.0384615	0	0	0.269231	0	0	0	0	0.0769231	0	0	0	0	0	0	0	0	0
starPep_09880	0.366667	0.133333	0.0666667	0.0333333	0.4	0.137931	0.0344828	0.0689655	0	0.137931	0.0344828	0.0344828	0	0.0344828	0.0344828	0.0344828	0.0344828	0	0	0	0	0	0	0	0.0344828	0.137931	0.0344828	0	0	0.206897	0.107143	0.0714286	0.0357143	0	0.178571	0.0714286	0	0	0	0.0714286	0	0	0.0357143	0	0.0357143	0	0	0	0
starPep_09903	0.5	0.0333333	0.166667	0.0666667	0.233333	0.344828	0	0.137931	0	0.0344828	0	0	0	0	0.0344828	0.0344828	0.0344828	0	0.0689655	0.0344828	0.0689655	0	0	0	0	0.0344828	0	0.0344828	0	0.137931	0.214286	0	0.178571	0.0714286	0.0714286	0	0	0	0	0.0357143	0.142857	0	0	0	0.0357143	0.0714286	0	0	0
starPep_09937	0.333333	0.0666667	0.0666667	0.0666667	0.466667	0.103448	0.0344828	0	0.0344828	0.172414	0.0344828	0	0	0	0.0344828	0.0344828	0	0	0	0.0344828	0	0	0	0	0.0344828	0.137931	0.0344828	0.0689655	0.0344828	0.206897	0.0714286	0.0357143	0	0	0.25	0	0	0	0.0357143	0.0357143	0	0	0.0357143	0	0.0357143	0	0	0	0
starPep_09994	0.433333	0.0666667	0.0666667	0.0666667	0.366667	0.0689655	0.0344828	0.0689655	0.0344828	0.241379	0	0	0	0.0344828	0.0344828	0.0344828	0	0	0	0.0344828	0.0344828	0	0	0	0	0.275862	0.0344828	0	0	0.0689655	0.214286	0	0.0357143	0.0357143	0.142857	0.0714286	0	0	0	0	0.0357143	0	0	0	0.0357143	0	0	0	0
starPep_10082	0.3	0.0333333	0.1	0.0666667	0.5	0.137931	0	0	0.0344828	0.137931	0	0	0.0344828	0	0	0	0	0.0344828	0.0344828	0.0344828	0	0	0	0	0.0344828	0.137931	0.0344828	0.0344828	0	0.310345	0.0714286	0	0	0	0.25	0	0	0	0.0357143	0	0	0.0357143	0	0	0.0357143	0	0	0	0
starPep_10093	0.266667	0.0666667	0.2	0.0666667	0.4	0.0689655	0.0344828	0	0.0344828	0.137931	0.0344828	0	0.0344828	0	0	0.0344828	0	0.0689655	0.0344828	0.0689655	0	0	0	0	0.0344828	0.103448	0.0344828	0.103448	0	0.172414	0.0714286	0.0357143	0.0357143	0	0.142857	0	0	0	0.0357143	0.0357143	0	0	0.0714286	0	0.107143	0	0	0	0
starPep_10123	0.4	0.1	0.133333	0.0333333	0.333333	0.206897	0.0689655	0	0	0.137931	0.0344828	0	0	0	0.0689655	0.0344828	0	0.0344828	0	0.0689655	0	0	0.0344828	0	0	0.103448	0.0344828	0.0689655	0.0344828	0.0689655	0.107143	0.0357143	0.0714286	0	0.214286	0.0714286	0	0	0.0357143	0	0.0714286	0.0357143	0	0	0.0357143	0	0	0	0
starPep_10152	0.166667	0.0333333	0.1	0.333333	0.366667	0.0344828	0	0.0344828	0	0.103448	0	0	0	0	0.0344828	0.0344828	0	0	0.0344828	0.0344828	0.0689655	0	0	0.137931	0.103448	0.0344828	0.0344828	0.0344828	0.172414	0.103448	0	0	0	0.107143	0.0714286	0.0357143	0	0	0	0	0.0357143	0.0357143	0	0.0357143	0	0.0357143	0	0.0357143	0.0714286
starPep_10155	0.166667	0.0333333	0.0666667	0.3	0.433333	0	0	0.0344828	0.0344828	0.103448	0	0	0	0	0.0344828	0.0344828	0	0	0	0.0344828	0	0	0	0.103448	0.172414	0.137931	0.0344828	0	0.172414	0.103448	0	0	0	0.0714286	0.107143	0.0357143	0	0	0	0	0	0.0357143	0	0	0.0357143	0.107143	0	0	0.0714286
starPep_10547	0.266667	0.166667	0.4	0	0.166667	0.103448	0	0.103448	0	0.0689655	0	0.0689655	0.0689655	0	0	0.103448	0.0689655	0.172414	0	0.0689655	0	0	0	0	0	0.0689655	0.0344828	0.0344828	0	0.0344828	0.107143	0.0357143	0.0714286	0	0.0714286	0	0	0.142857	0	0	0.107143	0.107143	0.142857	0	0.0714286	0	0	0	0
starPep_10866	0.4	0.0333333	0.266667	0.0333333	0.266667	0.137931	0	0.0689655	0.0344828	0.172414	0.0344828	0	0	0	0	0.137931	0	0.103448	0	0	0	0	0.0344828	0	0	0.103448	0.0344828	0.0344828	0	0.103448	0.107143	0.0357143	0.178571	0	0.107143	0	0	0.0357143	0	0	0.107143	0	0.0357143	0.0357143	0.0357143	0.0357143	0	0	0
starPep_10871	0.266667	0.0333333	0.366667	0.133333	0.2	0.103448	0.0344828	0.0344828	0.0689655	0.0344828	0	0	0	0	0	0.0689655	0	0.137931	0.0344828	0.137931	0.0689655	0	0.0689655	0	0	0.0344828	0	0.103448	0.0344828	0.0344828	0	0	0.107143	0.107143	0.0357143	0	0	0	0	0	0.0714286	0.0357143	0.178571	0	0.107143	0.107143	0	0.0357143	0
starPep_11068	0.366667	0.0333333	0.133333	0.166667	0.3	0.103448	0	0.0689655	0.0689655	0.137931	0	0	0	0.0344828	0	0	0.0344828	0	0.0689655	0.0344828	0.103448	0	0.0344828	0	0.0344828	0.137931	0	0.0344828	0	0.103448	0.107143	0	0	0.0714286	0.214286	0	0	0.0357143	0	0	0.0357143	0	0	0.0357143	0.0357143	0.0357143	0	0	0.0714286
starPep_11221	0.3	0.133333	0.333333	0.133333	0.1	0.137931	0	0.103448	0.0344828	0.0344828	0.0344828	0.0344828	0.0689655	0	0	0.103448	0	0.0689655	0.103448	0.0689655	0	0.103448	0.0344828	0	0	0	0	0.0689655	0	0	0.0357143	0.0357143	0.0714286	0.107143	0.0714286	0	0	0.142857	0	0	0.107143	0.0714286	0.107143	0	0.0357143	0.0714286	0.0357143	0.0357143	0
starPep_11401	0.333333	0.0666667	0.133333	0.133333	0.333333	0.137931	0.0344828	0.137931	0.0344828	0	0.0344828	0	0	0	0.0344828	0.0344828	0.0344828	0	0	0.0689655	0.0344828	0	0	0.0689655	0.0344828	0.0689655	0	0	0.0344828	0.206897	0.0714286	0.0357143	0.107143	0	0.142857	0	0.0357143	0	0	0.0357143	0.142857	0	0	0	0	0.0714286	0	0	0.0714286
starPep_11711	0.733333	0.1	0.133333	0	0.0333333	0.551724	0.0344828	0.103448	0	0.0344828	0.103448	0	0	0	0	0.0689655	0.0344828	0.0344828	0	0	0	0	0	0	0	0	0.0344828	0	0	0	0.5	0.0714286	0.142857	0	0.0357143	0.0714286	0	0	0	0	0.107143	0.0357143	0	0	0	0	0	0	0
starPep_11732	0.2	0.133333	0.266667	0.0333333	0.366667	0.0344828	0	0.103448	0	0.0689655	0	0.0689655	0.0344828	0	0	0.0689655	0.0344828	0.0689655	0	0.103448	0	0.0344828	0	0	0	0.0689655	0	0.0689655	0.0344828	0.206897	0.0357143	0.0357143	0.0714286	0.0357143	0.0357143	0	0.0357143	0	0	0.0357143	0.0357143	0.0357143	0.0714286	0	0.142857	0	0	0.0357143	0
starPep_11877	0.3	0.0333333	0.1	0.266667	0.3	0.0689655	0.0344828	0.0344828	0.103448	0.0689655	0	0	0	0	0.0344828	0.0344828	0	0	0	0.0689655	0.0689655	0	0	0.0689655	0.137931	0.103448	0	0.0689655	0.103448	0	0.0357143	0	0.0357143	0.107143	0.107143	0	0	0	0.0357143	0	0.0714286	0	0.0357143	0	0	0.107143	0	0.0357143	0.107143
starPep_11878	0.3	0.0333333	0.2	0.166667	0.3	0.0689655	0.0344828	0.0344828	0.103448	0.0689655	0	0	0	0	0.0344828	0.0344828	0	0.0344828	0	0.137931	0.0689655	0	0	0.0344828	0.0689655	0.103448	0	0.137931	0.0344828	0	0.0357143	0	0.0357143	0.107143	0.107143	0	0	0.0357143	0	0	0.0714286	0	0.0714286	0.0357143	0.0357143	0.107143	0	0.0357143	0.0357143
starPep_11900	0.4	0.1	0.233333	0.0333333	0.233333	0.172414	0.0344828	0.137931	0	0.0344828	0.0344828	0	0	0.0344828	0.0344828	0.0689655	0.0344828	0.0689655	0	0.0689655	0	0	0	0	0.0344828	0.103448	0.0344828	0.0344828	0	0.0689655	0.178571	0.0714286	0.107143	0.0357143	0	0	0	0.0357143	0	0.0714286	0.0714286	0.0357143	0.0357143	0	0.0714286	0.0357143	0	0	0
starPep_12060	0.233333	0.0333333	0.1	0.233333	0.4	0.103448	0	0.0344828	0.103448	0	0	0	0	0	0.0344828	0	0	0	0	0.0689655	0.0689655	0	0.0689655	0.0344828	0.0689655	0.0689655	0.0344828	0	0.103448	0.206897	0.0357143	0	0.0714286	0.107143	0.0357143	0	0	0	0	0.0357143	0.0357143	0	0	0.0357143	0	0.0357143	0	0	0.0714286
starPep_12065	0.366667	0.0666667	0.1	0.233333	0.233333	0.103448	0.0344828	0	0.172414	0.0689655	0	0	0.0344828	0	0.0344828	0.0689655	0	0	0	0.0344828	0.0344828	0.0344828	0.0689655	0.0689655	0	0.172414	0	0	0	0.0689655	0.0714286	0.0357143	0.0357143	0.142857	0.107143	0.0357143	0	0	0	0.0357143	0.0357143	0	0	0.0357143	0.0357143	0.107143	0	0.0714286	0
starPep_12067	0.366667	0	0.1	0.0666667	0.466667	0.137931	0	0	0.0344828	0.206897	0	0	0	0	0	0.0344828	0	0	0	0.0689655	0.0344828	0	0.0344828	0	0	0.172414	0	0.0689655	0.0344828	0.172414	0.107143	0	0.0714286	0.0357143	0.142857	0	0	0	0	0	0.0714286	0	0	0	0.0357143	0	0	0	0
starPep_12071	0.433333	0.1	0.1	0.0333333	0.333333	0.172414	0.0344828	0.0689655	0	0.172414	0.0344828	0	0.0344828	0	0.0344828	0.0344828	0	0	0.0344828	0	0.0344828	0	0	0	0	0.172414	0.0689655	0	0	0.103448	0.214286	0.0357143	0.0714286	0.0357143	0.0714286	0.0714286	0	0	0	0.0357143	0.0357143	0	0.0357143	0	0	0	0	0	0
starPep_12115	0.5	0	0.0333333	0.0666667	0.4	0.206897	0	0	0.0344828	0.241379	0	0	0	0	0	0.0344828	0	0	0	0	0.0689655	0	0	0	0	0.206897	0	0.0344828	0.0344828	0.137931	0.25	0	0.0357143	0	0.178571	0	0	0	0	0	0	0	0	0	0.0357143	0	0	0	0.0357143
starPep_12117	0.5	0	0.0333333	0.0333333	0.433333	0.206897	0	0	0.0344828	0.241379	0	0	0	0	0	0.0344828	0	0	0	0	0.0344828	0	0	0	0	0.241379	0	0.0344828	0	0.172414	0.214286	0	0	0.0357143	0.214286	0	0	0	0	0	0	0	0	0	0.0357143	0	0	0	0
starPep_12118	0.5	0	0.0333333	0.0333333	0.433333	0.241379	0	0	0	0.241379	0	0	0	0	0	0.0344828	0	0	0	0	0.0344828	0	0	0	0	0.206897	0	0.0344828	0.0344828	0.172414	0.214286	0	0	0	0.25	0	0	0	0	0	0	0	0	0	0.0357143	0.0357143	0	0	0
starPep_12119	0.5	0	0.0333333	0.0666667	0.4	0.241379	0	0	0.0344828	0.206897	0	0	0	0	0	0.0344828	0	0	0	0	0.0689655	0	0	0	0	0.172414	0	0.0344828	0.0344828	0.172414	0.25	0	0	0	0.214286	0	0	0	0	0	0	0	0	0	0.0357143	0.0357143	0	0	0.0357143
starPep_12120	0.466667	0	0.0333333	0.0666667	0.433333	0.172414	0	0	0.0344828	0.241379	0	0	0	0	0	0.0344828	0	0	0	0	0.0689655	0	0	0	0	0.206897	0	0.0344828	0.0344828	0.172414	0.214286	0	0	0	0.214286	0	0	0	0	0	0	0	0	0	0.0357143	0	0	0	0.0357143
starPep_12122	0.7	0.1	0	0	0.2	0.482759	0.103448	0	0	0.137931	0.103448	0	0	0	0	0	0	0	0	0	0	0	0	0	0	0.137931	0	0	0	0.0344828	0.5	0.0357143	0	0	0.178571	0.0714286	0.0357143	0	0	0	0	0	0	0	0	0	0	0	0
starPep_12141	0.3	0	0.233333	0.133333	0.333333	0.103448	0	0.0689655	0	0.137931	0	0	0	0	0	0.0344828	0	0.0689655	0	0.103448	0.0689655	0	0	0.0689655	0	0.103448	0	0.103448	0.0689655	0.0689655	0	0	0.178571	0.0357143	0.107143	0	0	0	0	0	0.0714286	0	0.0357143	0	0.0714286	0.107143	0	0	0.0357143
starPep_12142	0.3	0	0.233333	0.1	0.366667	0.103448	0	0.0689655	0	0.137931	0	0	0	0	0	0.0344828	0	0.0689655	0	0.103448	0.0344828	0	0	0.0689655	0	0.137931	0	0.103448	0.0344828	0.103448	0	0	0.178571	0	0.142857	0	0	0	0	0	0.0714286	0	0.0357143	0	0.0714286	0.0714286	0	0	0.0357143
starPep_12173	0.4	0.0333333	0.233333	0.0333333	0.3	0.137931	0	0.0689655	0.0344828	0.172414	0.0344828	0	0	0	0	0.137931	0	0.0689655	0	0	0	0	0.0344828	0	0	0.103448	0.0344828	0.0689655	0	0.103448	0.107143	0.0357143	0.178571	0	0.107143	0	0	0.0357143	0	0	0.107143	0	0	0.0357143	0.0357143	0.0357143	0	0	0
starPep_12269	0.433333	0.133333	0	0.166667	0.266667	0.206897	0.0344828	0	0.103448	0.0689655	0.0689655	0.0344828	0	0	0.0344828	0	0	0	0	0	0.103448	0	0	0.0689655	0	0.0689655	0.0689655	0	0	0.137931	0.214286	0.0714286	0	0.107143	0	0.142857	0	0	0	0	0	0	0	0	0	0.107143	0	0	0
starPep_12306	0.2	0.0666667	0.2	0.2	0.333333	0	0	0.0344828	0.0344828	0.137931	0.0344828	0	0	0	0.0344828	0	0.0344828	0.0344828	0.0344828	0.0689655	0.137931	0.0344828	0.0344828	0	0	0.0344828	0	0.103448	0.137931	0.0689655	0	0	0.0714286	0.0714286	0.0714286	0.0357143	0	0.0357143	0	0	0.0714286	0	0.0357143	0.0357143	0.0357143	0	0.0357143	0	0.0357143
starPep_12812	0.166667	0.0333333	0.1	0.266667	0.433333	0	0	0	0.0344828	0.137931	0	0	0	0	0.0344828	0	0	0	0	0.103448	0	0	0.0344828	0.0689655	0.137931	0.172414	0.0344828	0.0344828	0.172414	0.0344828	0	0	0	0.107143	0.0714286	0.0357143	0	0	0	0	0.0357143	0.0357143	0.0357143	0	0	0.0714286	0	0.0357143	0.0714286
starPep_12813	0.166667	0.0333333	0.0666667	0.233333	0.5	0.0344828	0	0	0.0344828	0.103448	0	0	0	0	0.0344828	0	0	0	0	0.0689655	0	0	0.0344828	0.0689655	0.103448	0.137931	0.0344828	0	0.137931	0.206897	0	0	0	0.0714286	0.107143	0.0357143	0	0	0	0	0.0357143	0	0	0	0.0357143	0.0714286	0	0.0357143	0.0357143
starPep_12913	0.333333	0.0333333	0.133333	0.0666667	0.433333	0.103448	0.0344828	0.0689655	0.0344828	0.103448	0.0344828	0	0	0	0	0.0344828	0	0	0.0344828	0.0689655	0	0	0	0	0.0344828	0.172414	0	0.0689655	0	0.206897	0.142857	0	0	0.0357143	0.142857	0	0	0	0.0357143	0	0.0357143	0	0.0357143	0	0.0714286	0	0	0.0357143	0
starPep_12920	0.366667	0.0666667	0.1	0.0333333	0.433333	0.137931	0.0344828	0	0.0344828	0.172414	0.0344828	0	0.0344828	0	0	0.0344828	0	0	0	0.0689655	0	0	0	0	0	0.172414	0.0344828	0.0689655	0	0.172414	0.142857	0.0357143	0	0	0.178571	0	0	0	0	0.0714286	0.0357143	0	0.0357143	0	0.0357143	0	0	0	0
starPep_12944	0.433333	0.1	0.166667	0.0333333	0.266667	0.241379	0	0.0689655	0.0344828	0.103448	0.0344828	0.0344828	0.0344828	0	0	0.103448	0	0	0	0.0689655	0	0	0.0344828	0	0	0.0689655	0.0689655	0.0344828	0	0.0689655	0.214286	0.0357143	0.0714286	0.0357143	0.107143	0.0357143	0	0.0357143	0	0.0357143	0.0714286	0	0.0714286	0	0.0357143	0.0357143	0	0	0
starPep_13026	0.4	0.0333333	0.2	0.0333333	0.333333	0.137931	0	0.0689655	0.0344828	0.172414	0.0344828	0	0	0	0	0.137931	0	0.0344828	0	0	0	0	0.0344828	0	0	0.103448	0.0344828	0.0689655	0	0.137931	0.107143	0.0357143	0.142857	0	0.107143	0	0	0.0357143	0	0	0.107143	0	0	0.0357143	0.0357143	0.0357143	0	0	0
starPep_13041	0.4	0.0333333	0.2	0.133333	0.233333	0.137931	0.0344828	0.103448	0.0689655	0.0689655	0	0	0	0	0	0.0689655	0	0.0344828	0.0689655	0.0344828	0.0344828	0	0.0344828	0	0.0689655	0.172414	0	0.0344828	0	0.0344828	0.107143	0	0.107143	0.0714286	0.107143	0	0	0	0	0	0.142857	0	0.0357143	0	0.0357143	0.107143	0	0.0357143	0
starPep_13042	0.4	0.0333333	0.166667	0.133333	0.266667	0.137931	0.0344828	0.0689655	0.0689655	0.103448	0	0	0	0	0	0.0689655	0	0	0.0689655	0.0344828	0.0344828	0	0.0344828	0	0.0689655	0.172414	0	0.0689655	0	0.0344828	0.107143	0	0.107143	0.0714286	0.107143	0	0	0	0	0	0.107143	0	0.0357143	0	0.0357143	0.107143	0	0	0
starPep_13066	0.266667	0.0333333	0.1	0.2	0.4	0.103448	0.0344828	0.0344828	0.0344828	0.0689655	0	0	0	0	0	0.0344828	0	0	0.0344828	0.0344828	0.0344828	0	0	0.0344828	0.137931	0.103448	0	0.0689655	0.103448	0.137931	0.0357143	0	0.0714286	0.107143	0.0357143	0	0	0	0	0	0	0	0.0357143	0.0357143	0.0357143	0.107143	0	0	0
starPep_13067	0.266667	0.0333333	0.1	0.2	0.4	0.103448	0.0344828	0.0344828	0.0344828	0.0689655	0	0	0	0	0	0.0344828	0	0	0.0344828	0.0344828	0.0344828	0	0	0.0344828	0.137931	0.103448	0	0.0689655	0.103448	0.137931	0.0357143	0	0.0714286	0.107143	0.0357143	0	0	0	0	0	0	0	0.0357143	0.0357143	0.0357143	0.107143	0	0	0
starPep_13068	0.3	0.0333333	0.1	0.2	0.366667	0.137931	0.0344828	0.0344828	0.0344828	0.0689655	0	0	0	0	0	0.0344828	0	0	0.0344828	0.0344828	0.0344828	0	0	0.0344828	0.137931	0.103448	0	0.0689655	0.103448	0.103448	0.0357143	0.0357143	0.0714286	0.107143	0.0357143	0	0	0	0	0	0	0	0.0357143	0.0357143	0.0357143	0.142857	0	0	0
starPep_13159	0.233333	0.0666667	0.0333333	0.1	0.566667	0.0689655	0	0	0.0344828	0.137931	0.0344828	0	0	0	0.0344828	0.0344828	0	0	0	0	0	0	0.0344828	0	0.0689655	0.103448	0.0689655	0	0.0689655	0.310345	0	0	0	0	0.214286	0.0714286	0	0	0	0	0.0357143	0	0	0	0	0.0357143	0.0357143	0	0
starPep_13234	0.2	0.0333333	0.533333	0	0.233333	0.0689655	0	0.0689655	0	0.0689655	0.0344828	0	0	0	0	0.0689655	0	0.344828	0	0.103448	0	0	0	0	0	0.0344828	0.0344828	0.137931	0	0.0344828	0	0.0357143	0.107143	0	0.0714286	0	0	0.0357143	0	0	0.0714286	0	0.321429	0	0.107143	0	0	0	0
starPep_13235	0.2	0.0333333	0.533333	0	0.233333	0.0689655	0	0.0689655	0	0.0689655	0.0344828	0	0	0	0	0.0689655	0	0.344828	0	0.137931	0	0	0	0	0	0.0344828	0.0344828	0.137931	0	0	0	0.0357143	0.107143	0	0.0714286	0	0	0.0357143	0	0	0.0714286	0	0.357143	0	0.107143	0	0	0	0
starPep_13237	0.166667	0.3	0.133333	0.166667	0.233333	0.0344828	0	0.0689655	0.0689655	0	0.0344828	0.137931	0	0.0689655	0.0689655	0.0344828	0.0344828	0	0.0344828	0.0344828	0.0344828	0.0344828	0	0	0.0689655	0.0344828	0.103448	0.0689655	0	0.0344828	0.0357143	0.0357143	0.0357143	0	0.0357143	0.0714286	0.0714286	0	0.0714286	0.107143	0	0.0357143	0.0357143	0.0357143	0.0357143	0	0.0357143	0.0357143	0.0357143
starPep_13246	0.266667	0.0666667	0.3	0.0333333	0.333333	0.0689655	0	0.0689655	0	0.103448	0	0	0.0344828	0	0.0344828	0.0344828	0.0689655	0.172414	0.0344828	0	0.0344828	0	0	0	0	0.137931	0	0.0344828	0	0.172414	0.0357143	0	0.0714286	0.0357143	0.107143	0.0357143	0	0.0357143	0	0	0.107143	0.0714286	0.107143	0	0.0357143	0	0	0	0
starPep_13306	0.233333	0.133333	0.133333	0	0.5	0.103448	0	0.0344828	0	0.103448	0	0	0	0	0.137931	0	0	0	0	0.137931	0	0	0	0	0	0.137931	0.137931	0.103448	0	0.103448	0.0357143	0.0714286	0.0714286	0	0.0714286	0.0357143	0	0.0714286	0	0.0357143	0.0357143	0.0714286	0	0	0.0357143	0	0	0	0
starPep_13316	0.4	0	0.166667	0.1	0.333333	0.137931	0	0.0689655	0	0.172414	0	0	0	0	0	0.103448	0	0	0.0344828	0.0344828	0.0344828	0	0.0344828	0.0344828	0	0.137931	0	0.0689655	0.0344828	0.103448	0.142857	0	0	0.0357143	0.178571	0	0	0	0	0	0.0714286	0	0.0714286	0	0.0357143	0.0714286	0	0.0357143	0
starPep_13390	0.466667	0.0666667	0.0333333	0.2	0.233333	0.172414	0.0689655	0	0.103448	0.103448	0.0689655	0	0	0	0	0	0	0	0.0344828	0	0.0689655	0	0.0344828	0.0344828	0.0689655	0.137931	0	0	0.0344828	0.0689655	0.178571	0.0357143	0.0357143	0.107143	0.107143	0.0357143	0	0	0.0357143	0	0	0	0	0	0.0357143	0.142857	0	0	0.0357143
starPep_13412	0.366667	0.0666667	0.166667	0.0333333	0.366667	0.103448	0.0344828	0.137931	0.0344828	0.0689655	0	0	0	0	0.0689655	0.0689655	0.0344828	0	0	0.0344828	0	0	0	0	0.0344828	0.172414	0	0.0344828	0	0.172414	0.0714286	0.0357143	0.0357143	0.0357143	0.178571	0.0714286	0	0	0	0	0	0	0.0357143	0	0.107143	0.0357143	0	0	0
starPep_13414	0.333333	0.1	0.166667	0.0333333	0.366667	0.0689655	0.0344828	0.137931	0.0344828	0.0689655	0.0344828	0	0	0	0.0689655	0.0689655	0.0344828	0	0	0.0344828	0	0	0	0	0.0344828	0.137931	0.0344828	0.0344828	0	0.172414	0.0714286	0	0.0357143	0.0357143	0.178571	0.0714286	0.0357143	0	0	0	0	0	0.0357143	0	0.107143	0.0357143	0	0	0
starPep_13417	0.6	0	0.2	0.0333333	0.166667	0.344828	0	0.137931	0.0344828	0.0689655	0	0	0	0	0	0.103448	0	0.0344828	0	0.0689655	0.0344828	0	0	0	0	0.103448	0	0.0344828	0	0.0344828	0.392857	0	0.107143	0	0.0714286	0	0	0	0	0	0.142857	0	0	0	0.0714286	0	0	0	0
starPep_13444	0.333333	0.133333	0.133333	0.133333	0.266667	0.137931	0.0344828	0.0689655	0	0.103448	0	0	0	0.0689655	0.0689655	0	0.0689655	0	0	0.0689655	0.0689655	0.0344828	0	0	0	0.103448	0	0.0689655	0.0689655	0.0344828	0.0357143	0	0.0714286	0.107143	0.142857	0.107143	0.0357143	0	0	0	0.0357143	0	0	0	0.107143	0.0357143	0	0	0.0357143
starPep_13497	0.366667	0.0333333	0.1	0.166667	0.333333	0.103448	0	0.0344828	0.0689655	0.172414	0	0	0	0	0.0344828	0.0344828	0	0	0.0344828	0	0.172414	0	0	0	0	0.0344828	0.0344828	0.0689655	0.0689655	0.137931	0.142857	0	0	0.142857	0.107143	0	0	0	0	0.0357143	0.0714286	0	0	0	0	0	0	0.0357143	0.0357143
starPep_13542	0.333333	0.1	0.166667	0.0666667	0.333333	0.103448	0.0344828	0.0344828	0	0.172414	0.0344828	0	0	0.0689655	0	0.0344828	0.0344828	0.103448	0	0	0.0689655	0	0	0	0	0.0689655	0.0344828	0.0344828	0	0.172414	0.0357143	0.0714286	0.0714286	0.0357143	0.142857	0.107143	0	0	0	0	0.107143	0.0357143	0.0357143	0	0	0.0357143	0	0	0
starPep_13574	0.433333	0	0.133333	0.2	0.233333	0.137931	0	0.0689655	0.0689655	0.172414	0	0	0	0	0	0.0344828	0	0	0.0344828	0.0344828	0.137931	0	0.0344828	0	0.0344828	0.103448	0	0.0344828	0.103448	0	0.0714286	0	0.142857	0.142857	0.0714286	0	0	0	0	0	0.0714286	0	0	0	0.0357143	0.142857	0	0	0.0357143
starPep_13609	0.3	0.1	0.1	0.133333	0.366667	0.0689655	0	0.0344828	0.103448	0.103448	0.0344828	0	0.0344828	0	0.0344828	0	0	0	0.0344828	0.0689655	0.0689655	0	0	0	0.0689655	0.137931	0.0689655	0.0344828	0	0.103448	0.107143	0	0.0357143	0.0714286	0.107143	0	0	0	0	0.107143	0.0357143	0	0	0	0.0714286	0.0357143	0.0357143	0	0
starPep_13762	0.433333	0.166667	0.233333	0	0.166667	0.310345	0.0344828	0.0689655	0	0.0344828	0.0344828	0.0344828	0.0689655	0	0	0.0689655	0.0344828	0.0689655	0	0.0689655	0	0	0	0	0	0.0344828	0.0344828	0.0344828	0	0.0689655	0.25	0	0.107143	0	0.0714286	0	0.0357143	0.0714286	0	0.0357143	0.142857	0	0.0357143	0	0.0714286	0	0	0	0
starPep_13764	0.4	0.166667	0.233333	0	0.2	0.241379	0.0344828	0.0689655	0	0.0689655	0.0344828	0.0344828	0.0689655	0	0	0.0689655	0.0344828	0.0689655	0	0.0689655	0	0	0	0	0	0.0689655	0.0344828	0.0344828	0	0.0689655	0.214286	0	0.107143	0	0.0714286	0	0.0357143	0.0714286	0	0.0357143	0.107143	0	0.0357143	0	0.107143	0	0	0	0
starPep_13873	0.2	0.166667	0.233333	0.1	0.3	0.0689655	0.103448	0	0	0.0344828	0.0344828	0	0	0	0.103448	0.0689655	0.0344828	0.103448	0	0.0344828	0.0344828	0	0.0344828	0	0.0344828	0	0	0.103448	0.103448	0.103448	0.0357143	0	0.0357143	0	0.107143	0	0.0357143	0.0357143	0	0.0714286	0.0714286	0.0714286	0.0357143	0	0.0714286	0.0357143	0	0.0357143	0.0357143
starPep_13877	0.333333	0.0333333	0.0666667	0.2	0.366667	0.103448	0	0	0.0344828	0.206897	0	0	0	0.0344828	0	0	0	0	0.0689655	0	0.0689655	0	0	0.0344828	0.103448	0.172414	0	0.0689655	0.0344828	0.0689655	0.142857	0	0.0357143	0.0714286	0.107143	0	0	0	0	0.0357143	0.0357143	0	0	0	0.0357143	0.0714286	0	0	0.0357143
starPep_13900	0.333333	0.133333	0.166667	0.1	0.266667	0.137931	0.0689655	0.0689655	0	0.0689655	0.0689655	0	0.0344828	0.0344828	0	0	0	0	0.0344828	0.137931	0.0344828	0	0.0344828	0.0344828	0	0.103448	0.0344828	0.0344828	0	0.0689655	0.107143	0.0357143	0.0714286	0.0357143	0.107143	0.0357143	0	0.0357143	0.0357143	0.0357143	0.107143	0.0357143	0	0	0.0357143	0	0	0.0357143	0
starPep_13945	0.433333	0.0666667	0.2	0.0666667	0.233333	0.137931	0.0344828	0.103448	0.0344828	0.137931	0.0344828	0	0	0	0.0344828	0.172414	0	0	0	0.0344828	0.0344828	0	0	0	0	0.0689655	0	0.103448	0.0344828	0.0344828	0.107143	0.0357143	0.0714286	0.0357143	0.178571	0.0357143	0	0.0357143	0	0	0.178571	0	0	0	0.0357143	0	0	0	0.0357143
starPep_14183	0.433333	0.133333	0.133333	0.0666667	0.233333	0.137931	0.0689655	0	0.0689655	0.137931	0.0344828	0.0689655	0	0	0.0344828	0.137931	0	0	0	0	0.0344828	0	0.0344828	0	0	0.0689655	0	0.103448	0	0.0689655	0.142857	0.0714286	0.0714286	0.0357143	0.107143	0.0357143	0.0357143	0	0	0.0714286	0.0357143	0.0357143	0	0	0.0357143	0.0714286	0	0	0
starPep_14184	0.4	0.133333	0.133333	0.0666667	0.266667	0.137931	0.0689655	0	0.0689655	0.137931	0.0344828	0.0689655	0	0	0.0344828	0.103448	0	0	0	0.0344828	0.0344828	0	0.0344828	0	0	0.0689655	0	0.103448	0	0.0689655	0.142857	0.0714286	0.0714286	0.0357143	0.107143	0.0357143	0.0357143	0	0	0.0714286	0.0357143	0.0357143	0	0	0.0357143	0.0714286	0	0	0
starPep_14237	0.538462	0.192308	0.0769231	0.0769231	0.115385	0.28	0.08	0.08	0.04	0.08	0.16	0.04	0	0	0	0	0	0	0.04	0	0.04	0.04	0	0	0	0.04	0.04	0	0	0.04	0.166667	0.166667	0.0416667	0.0833333	0.0833333	0.125	0	0.0416667	0	0.0416667	0.0416667	0	0	0	0	0.0416667	0.0416667	0	0
starPep_14318	0.4	0.1	0.0333333	0.166667	0.3	0.0689655	0.0689655	0	0.103448	0.137931	0.0344828	0.0344828	0	0	0.0344828	0.0344828	0	0	0	0	0.0689655	0	0	0.0689655	0.0344828	0.172414	0	0.0344828	0	0.103448	0.178571	0.0357143	0	0.0714286	0.0714286	0.0714286	0	0	0.0357143	0	0	0.0357143	0	0	0	0.0357143	0	0	0.0357143
starPep_14322	0.2	0.133333	0.1	0.1	0.466667	0.0344828	0.0344828	0	0	0.137931	0.0344828	0.0344828	0.0344828	0	0.0344828	0.0344828	0	0	0.0344828	0.0344828	0	0	0.0344828	0.0344828	0.0344828	0.0689655	0.0689655	0.0344828	0.0344828	0.241379	0.0714286	0	0.0357143	0	0.107143	0.0357143	0	0	0.0357143	0.0714286	0	0	0	0	0.107143	0.0357143	0.0357143	0.0357143	0
starPep_14325	0.366667	0.166667	0.133333	0.0333333	0.3	0.0689655	0.103448	0.0344828	0.0344828	0.137931	0.0689655	0	0	0	0.103448	0.0689655	0.0344828	0.0344828	0	0	0	0	0.0344828	0	0	0.137931	0.0344828	0.0344828	0	0.0689655	0.178571	0.0357143	0.0357143	0.0357143	0.107143	0.0357143	0.0357143	0.0357143	0	0.0714286	0.0357143	0.0714286	0	0	0.0357143	0	0	0.0357143	0
starPep_14354	0.333333	0.1	0.166667	0.166667	0.233333	0.103448	0	0.0689655	0.103448	0.0689655	0.0689655	0.0344828	0	0	0	0.0689655	0.0344828	0	0	0.0344828	0.0689655	0	0	0.0344828	0.0689655	0	0.0344828	0.103448	0.0344828	0.0689655	0.0714286	0.0714286	0	0.107143	0.107143	0.0357143	0	0.0357143	0	0.0357143	0.0357143	0.0357143	0	0.0357143	0.0357143	0.0357143	0	0.107143	0
starPep_14362	0.433333	0.1	0.0666667	0.133333	0.266667	0.172414	0.0344828	0	0.103448	0.137931	0.0344828	0	0	0.0344828	0.0344828	0.0689655	0	0	0	0	0.0689655	0	0.0344828	0	0.0344828	0.0689655	0.0689655	0.0344828	0	0.0689655	0.142857	0.0357143	0.0357143	0.107143	0.142857	0	0	0.0357143	0	0.0714286	0.0714286	0	0	0	0	0.0714286	0.0714286	0	0
starPep_14406	0.3	0.0666667	0.0333333	0.2	0.4	0.0689655	0.0344828	0	0.103448	0.0689655	0	0	0	0	0.0689655	0	0	0	0.0344828	0	0.103448	0	0.0344828	0.0344828	0.0344828	0.103448	0.0344828	0	0.0344828	0.241379	0.0714286	0	0.0357143	0.0357143	0.142857	0.0714286	0	0	0	0	0	0	0	0	0.0357143	0.0714286	0.0357143	0	0.0714286
starPep_14638	0.533333	0.0333333	0.133333	0.2	0.1	0.275862	0	0.103448	0.103448	0.0344828	0.0344828	0	0	0	0	0.103448	0	0	0.0344828	0	0.103448	0.0344828	0.0344828	0	0.0344828	0	0	0	0.0689655	0.0344828	0.25	0.0357143	0.107143	0.107143	0.0357143	0.0357143	0	0	0	0	0.0714286	0	0	0.0714286	0	0.142857	0	0	0
starPep_14640	0.5	0.0333333	0.133333	0.2	0.133333	0.275862	0	0.103448	0.0689655	0.0344828	0.0344828	0	0	0	0	0.0689655	0	0	0.0344828	0.0344828	0.103448	0.0344828	0.0344828	0	0.0344828	0	0	0	0.103448	0.0344828	0.214286	0.0357143	0.107143	0.107143	0.0357143	0.0357143	0	0	0	0	0.0714286	0	0	0.0714286	0	0.107143	0	0	0
starPep_14753	0.4	0.1	0.233333	0	0.266667	0.137931	0.0344828	0.103448	0	0.103448	0.0689655	0	0	0	0.0344828	0.137931	0	0.0344828	0	0.0689655	0	0	0	0	0	0.0344828	0.0689655	0.103448	0	0.0689655	0.107143	0	0.107143	0	0.178571	0	0	0.0357143	0	0.0357143	0.0714286	0.0714286	0.0714286	0	0.0357143	0	0	0	0
starPep_14880	0.666667	0.0333333	0.1	0.0333333	0.166667	0.37931	0	0.103448	0.0344828	0.137931	0.0344828	0	0	0	0	0.103448	0	0	0	0	0	0	0	0	0.0344828	0.137931	0.0344828	0	0	0	0.392857	0	0.0714286	0.0357143	0.178571	0	0	0.0357143	0	0	0.107143	0	0	0	0	0	0.0357143	0	0
starPep_14905	0.566667	0	0.133333	0.1	0.2	0.310345	0	0.103448	0.0689655	0.103448	0	0	0	0	0	0.0344828	0	0	0	0.0689655	0.0689655	0	0.0344828	0	0	0.137931	0	0	0.0344828	0.0344828	0.357143	0	0.0357143	0.0357143	0.142857	0	0	0	0	0	0.0357143	0	0.0357143	0.0357143	0	0.0357143	0	0.0357143	0.0357143
starPep_14963	0.3	0.166667	0.1	0	0.433333	0.137931	0.0344828	0	0	0.103448	0.0344828	0.0344828	0	0	0.103448	0	0.0344828	0.0344828	0	0.0344828	0	0	0	0	0	0.103448	0.0689655	0.0689655	0	0.206897	0.0714286	0.107143	0	0	0.0714286	0	0.0357143	0	0	0.142857	0	0.0357143	0.0357143	0	0.0357143	0	0	0	0
starPep_15135	0.366667	0.0666667	0.0333333	0.0333333	0.5	0.103448	0.0344828	0	0.0344828	0.206897	0.0344828	0	0.0344828	0	0	0	0	0	0	0.0344828	0	0	0	0	0.0344828	0.206897	0.0344828	0	0	0.241379	0.107143	0.0357143	0	0	0.25	0	0	0	0	0.0714286	0	0	0	0	0	0	0	0	0
starPep_15210	0.233333	0	0.233333	0.0666667	0.466667	0.0344828	0	0.0689655	0	0.137931	0	0	0	0	0	0.0344828	0	0.103448	0.0344828	0.0344828	0	0	0	0	0.0689655	0.137931	0	0.0689655	0.0344828	0.241379	0.0357143	0	0.0357143	0.0357143	0.142857	0	0	0	0	0	0.0357143	0	0.0357143	0	0.107143	0	0	0.0357143	0
starPep_15212	0.233333	0	0.2	0.0666667	0.5	0.0344828	0	0.0689655	0	0.137931	0	0	0	0	0	0.0344828	0	0.0689655	0.0344828	0.0344828	0	0	0	0	0.0689655	0.137931	0	0.0689655	0.0344828	0.275862	0.0357143	0	0.0357143	0.0357143	0.142857	0	0	0	0	0	0.0357143	0	0.0357143	0	0.0714286	0	0	0.0357143	0
starPep_15299	0.266667	0.0666667	0	0	0.666667	0.0344828	0.0344828	0	0	0.206897	0.0344828	0	0	0	0.0344828	0	0	0	0	0	0	0	0	0	0	0.172414	0.0344828	0	0	0.448276	0.0357143	0.0357143	0	0	0.214286	0.0357143	0	0	0	0.0357143	0	0	0	0	0	0	0	0	0
starPep_15303	0.233333	0.0666667	0.0333333	0.0333333	0.633333	0.0344828	0.0344828	0	0	0.172414	0.0344828	0	0	0	0.0344828	0	0	0	0	0.0344828	0	0	0	0	0.0344828	0.137931	0.0344828	0.0344828	0.0344828	0.37931	0.0357143	0.0357143	0	0	0.178571	0.0357143	0	0	0	0.0357143	0	0	0	0.0357143	0	0	0	0	0
starPep_15323	0.3	0.0333333	0.166667	0.333333	0.166667	0.0689655	0	0.0344828	0.137931	0.0689655	0.0344828	0	0	0	0	0.0689655	0	0.0689655	0	0.0344828	0.103448	0	0.0689655	0.103448	0.0689655	0	0.0344828	0	0.103448	0	0.0714286	0	0.107143	0.107143	0.0357143	0	0	0	0.0357143	0	0.0714286	0	0	0	0.0714286	0.107143	0.0357143	0.0714286	0.142857
starPep_15349	0.433333	0.0666667	0.166667	0.0666667	0.266667	0.137931	0.0344828	0.103448	0.0344828	0.137931	0.0344828	0	0	0	0.0344828	0.0689655	0.0344828	0	0.0344828	0.0344828	0	0	0.0344828	0	0.0344828	0.172414	0	0.0344828	0	0.0344828	0.214286	0	0.0357143	0.0714286	0.142857	0.0357143	0	0.0357143	0	0	0.142857	0	0	0	0.0357143	0	0.0357143	0	0
starPep_15389	0.233333	0.366667	0.233333	0	0.166667	0	0.0689655	0.137931	0	0.0344828	0.137931	0.0689655	0.0344828	0	0.103448	0	0.172414	0.0344828	0	0.0344828	0	0	0	0	0	0.0689655	0.0689655	0.0344828	0	0	0	0.107143	0.107143	0	0.0357143	0.107143	0.0714286	0.107143	0	0.0714286	0.107143	0.0714286	0	0	0.0357143	0	0	0	0
starPep_15562	0.333333	0	0.166667	0	0.5	0.0689655	0	0.0689655	0	0.206897	0	0	0	0	0	0.0689655	0	0	0	0.0689655	0	0	0	0	0	0.172414	0	0.103448	0	0.241379	0.0714286	0	0.107143	0	0.178571	0	0	0	0	0	0.0714286	0	0	0	0.0714286	0	0	0	0
starPep_15563	0.333333	0	0.166667	0	0.5	0.0689655	0	0.0689655	0	0.206897	0	0	0	0	0	0.0689655	0	0	0	0.0689655	0	0	0	0	0	0.172414	0	0.103448	0	0.241379	0.0714286	0	0.107143	0	0.178571	0	0	0	0	0	0.0714286	0	0	0	0.0714286	0	0	0	0
starPep_15564	0.333333	0	0.166667	0	0.5	0.0689655	0	0.0689655	0	0.206897	0	0	0	0	0	0.0689655	0	0	0	0.0689655	0	0	0	0	0	0.172414	0	0.103448	0	0.241379	0.0714286	0	0.107143	0	0.178571	0	0	0	0	0	0.0714286	0	0	0	0.0714286	0	0	0	0
starPep_15610	0.366667	0.133333	0.133333	0.0666667	0.3	0.103448	0.0689655	0	0.0689655	0.137931	0.0344828	0.0689655	0	0	0.0344828	0.103448	0	0	0	0.0344828	0.0344828	0	0.0344828	0	0	0.0689655	0	0.103448	0	0.103448	0.142857	0.0714286	0.0714286	0.0357143	0.0714286	0.0357143	0.0357143	0	0	0.0714286	0.0357143	0.0357143	0	0	0.0357143	0.0714286	0	0	0
starPep_15755	0.466667	0.1	0.0666667	0.0333333	0.333333	0.206897	0.0689655	0.0344828	0.0344828	0.137931	0.0344828	0	0	0	0.0689655	0.0344828	0	0	0	0.0344828	0	0	0	0	0	0.172414	0.0344828	0.0344828	0	0.103448	0.178571	0.0357143	0.0714286	0	0.178571	0.107143	0	0	0	0	0.0357143	0	0	0.0357143	0	0	0	0	0
starPep_15762	0.266667	0.0666667	0.2	0.133333	0.333333	0.0689655	0.0344828	0.0344828	0.0344828	0.0689655	0.0344828	0.0344828	0	0	0	0	0	0.0344828	0.0689655	0.103448	0.0344828	0	0	0	0.103448	0.103448	0	0.137931	0.0344828	0.0689655	0	0.0357143	0.142857	0	0.0357143	0.0357143	0	0	0	0.0357143	0.0714286	0	0	0.0714286	0.0714286	0	0	0.0714286	0.0357143
starPep_15797	0.433333	0.133333	0.133333	0.0666667	0.233333	0.137931	0.0689655	0	0.0689655	0.137931	0.0344828	0.0689655	0	0	0.0344828	0.137931	0	0	0	0	0.0344828	0	0.0344828	0	0	0.0689655	0	0.103448	0	0.0689655	0.142857	0.0714286	0.0714286	0.0357143	0.107143	0.0357143	0.0357143	0	0	0.0714286	0.0357143	0.0357143	0	0	0.0357143	0.0714286	0	0	0
starPep_15912	0.73913	0	0.217391	0	0.0434783	0.5	0	0.227273	0	0.0454545	0	0	0	0	0	0.181818	0	0	0	0	0	0	0	0	0	0.0454545	0	0	0	0	0.571429	0	0.142857	0	0.047619	0	0	0	0	0	0.142857	0	0.047619	0	0	0	0	0	0
starPep_16074	0.266667	0.0666667	0.0333333	0	0.633333	0.0689655	0	0.0344828	0	0.172414	0	0	0	0	0.0689655	0	0	0	0	0	0	0	0	0	0	0.206897	0.0689655	0	0	0.37931	0.107143	0.0357143	0	0	0.107143	0.0357143	0	0	0	0.0357143	0	0	0	0	0	0	0	0	0
starPep_16359	0.333333	0.0666667	0.133333	0.0666667	0.4	0.0689655	0	0.0344828	0.0344828	0.206897	0	0.0344828	0	0.0344828	0	0.103448	0	0	0	0.0344828	0.0344828	0	0.0344828	0	0	0.137931	0.0344828	0.0689655	0	0.137931	0.142857	0	0.0357143	0	0.178571	0	0	0.0357143	0.0357143	0	0.0714286	0	0.0357143	0	0.0357143	0.0714286	0	0	0
starPep_16392	0.333333	0.0666667	0.0666667	0.0333333	0.5	0.103448	0.0344828	0	0.0344828	0.172414	0.0344828	0	0.0344828	0	0	0.0344828	0	0	0	0.0344828	0	0	0	0	0.0344828	0.172414	0.0344828	0.0344828	0	0.241379	0.0714286	0.0357143	0	0	0.214286	0	0	0	0	0.0714286	0.0357143	0	0	0	0.0357143	0	0	0	0
starPep_16393	0.3	0.0666667	0.1	0.0666667	0.466667	0.0689655	0.0344828	0	0.0689655	0.137931	0.0344828	0	0.0344828	0	0	0.0344828	0	0	0	0.0689655	0	0	0	0	0.0689655	0.172414	0.0344828	0.0689655	0	0.172414	0.0357143	0.0357143	0	0.0357143	0.178571	0	0	0	0	0.0714286	0.0357143	0	0.0357143	0	0.0357143	0	0	0	0
starPep_16396	0.333333	0.0666667	0.1	0.0333333	0.466667	0.0689655	0.0344828	0	0.0344828	0.206897	0.0344828	0	0.0344828	0	0	0.0344828	0	0	0	0.0689655	0	0	0	0	0.0344828	0.206897	0.0344828	0.0689655	0	0.137931	0.142857	0.0357143	0	0	0.142857	0	0	0	0	0.0714286	0.0357143	0	0.0357143	0	0.0357143	0	0	0	0
starPep_16397	0.233333	0.1	0.133333	0.1	0.433333	0	0.0689655	0	0.0344828	0.137931	0.0344828	0	0.0344828	0	0.0344828	0.0689655	0	0	0.0344828	0.0344828	0	0	0.0344828	0	0.0689655	0.137931	0.0344828	0.0689655	0.0344828	0.137931	0.0357143	0.0357143	0	0	0.142857	0	0	0	0.0357143	0.0714286	0	0	0.0357143	0.0357143	0.0714286	0.0357143	0	0.0357143	0
starPep_16405	0.3	0.0666667	0.0333333	0.0666667	0.533333	0.0689655	0	0	0.0344828	0.172414	0.0344828	0	0	0	0.0344828	0	0	0	0	0.0344828	0	0	0	0	0.0689655	0.206897	0.0689655	0.0344828	0.0344828	0.206897	0.0714286	0	0	0.0357143	0.178571	0.0714286	0	0	0	0	0.0357143	0	0	0	0	0	0.0357143	0	0
starPep_16406	0.266667	0.0666667	0.0333333	0.0333333	0.6	0.0689655	0	0	0.0344828	0.137931	0.0344828	0	0	0	0.0344828	0	0	0	0	0.0344828	0	0	0	0	0.0344828	0.172414	0.0689655	0.0344828	0	0.344828	0.0357143	0	0	0	0.214286	0.0714286	0	0	0	0	0.0357143	0	0	0	0	0	0	0	0
starPep_16416	0.266667	0.0666667	0.1	0.0333333	0.533333	0.103448	0	0	0.0344828	0.103448	0	0	0.0689655	0	0	0	0	0	0	0.103448	0	0	0	0	0.0344828	0.172414	0.0689655	0.0344828	0	0.275862	0.0714286	0	0	0	0.178571	0	0	0	0	0.0714286	0.0357143	0.0357143	0	0	0.0357143	0	0	0	0
starPep_16424	0.3	0.0666667	0.0666667	0.0333333	0.533333	0.0689655	0.0344828	0.0344828	0.0344828	0.103448	0	0	0.0344828	0	0.0344828	0	0	0	0	0.0689655	0	0	0	0	0.0344828	0.241379	0.0344828	0	0	0.275862	0.0714286	0	0.0357143	0	0.178571	0.0357143	0	0	0	0.0357143	0.0714286	0	0	0	0	0	0	0	0
starPep_16426	0.2	0.0666667	0.0666667	0.133333	0.533333	0.0689655	0	0	0.0344828	0.103448	0	0	0	0	0.0689655	0	0	0	0.0344828	0.0344828	0	0	0.0344828	0.0344828	0.0344828	0.137931	0.0689655	0.0344828	0.0344828	0.275862	0.0357143	0	0.0357143	0	0.142857	0.0357143	0	0	0.0357143	0	0	0.0357143	0.0357143	0	0	0	0	0	0
starPep_16433	0.233333	0.1	0.0666667	0.0333333	0.566667	0.0689655	0	0	0.0344828	0.103448	0	0	0.0344828	0	0.0689655	0.0344828	0	0	0	0.0344828	0	0	0	0	0.0344828	0.137931	0.103448	0.0344828	0	0.310345	0.0357143	0.0357143	0	0	0.142857	0.0357143	0	0.0357143	0	0.0357143	0	0	0	0	0.0357143	0	0	0	0
starPep_16440	0.3	0.0666667	0.133333	0.0666667	0.433333	0.103448	0.0344828	0.0344828	0.0689655	0.0344828	0	0	0	0	0.0689655	0	0	0.0344828	0	0.103448	0	0	0	0	0.0689655	0.206897	0.0344828	0.0689655	0	0.137931	0.0714286	0	0	0.0357143	0.142857	0.0357143	0	0.0357143	0	0	0	0.0357143	0	0	0.107143	0	0	0.0357143	0
starPep_16504	0.333333	0	0.1	0.1	0.466667	0.137931	0	0	0.0689655	0.137931	0	0	0	0	0	0	0	0.0344828	0.0344828	0.0344828	0.0689655	0	0	0	0.0344828	0.137931	0	0.0689655	0	0.241379	0.0714286	0	0	0.0357143	0.214286	0	0	0	0	0	0.0714286	0	0	0.0357143	0	0.0357143	0	0	0
starPep_16510	0.4	0.166667	0.133333	0.1	0.2	0.103448	0.0344828	0.103448	0.0689655	0.103448	0.0344828	0.0689655	0.0344828	0	0.0344828	0.103448	0.0344828	0	0	0	0.103448	0	0	0	0	0.0689655	0.0344828	0	0.0344828	0.0344828	0.142857	0.107143	0.0357143	0.0714286	0.0357143	0.0714286	0.0357143	0.0357143	0	0.0357143	0.0357143	0	0.0357143	0	0.0714286	0.0357143	0.0357143	0	0
starPep_16547	0.233333	0.1	0.166667	0.0333333	0.466667	0.0689655	0.0689655	0	0.0344828	0.0689655	0.0344828	0	0	0	0.0689655	0.0344828	0.0344828	0	0	0.103448	0	0	0.0344828	0	0	0.103448	0	0.137931	0	0.206897	0.0714286	0	0.0714286	0	0.107143	0.0357143	0	0	0.0357143	0	0	0	0.0357143	0	0.142857	0	0	0	0
starPep_16548	0.3	0.1	0.133333	0	0.466667	0.103448	0.103448	0.0344828	0	0.0689655	0.0344828	0	0	0	0.0689655	0.0344828	0	0	0	0.103448	0	0	0	0	0	0.137931	0	0.103448	0	0.206897	0.0714286	0	0.0714286	0	0.178571	0.0714286	0	0	0	0	0.0357143	0	0	0	0.107143	0	0	0	0
starPep_16549	0.266667	0.1	0.166667	0	0.466667	0.103448	0.0689655	0.0344828	0	0.0689655	0.0344828	0	0	0	0.0689655	0.0344828	0.0344828	0	0	0.103448	0	0	0	0	0	0.103448	0	0.137931	0	0.206897	0.0714286	0	0.0714286	0	0.142857	0.0714286	0	0	0	0	0	0	0.0357143	0	0.142857	0	0	0	0
starPep_16701	0.233333	0.0666667	0.133333	0.133333	0.433333	0.103448	0.0344828	0.0689655	0	0.0344828	0	0	0	0	0.0689655	0	0.0344828	0	0.0689655	0.0344828	0	0	0	0.0689655	0.0689655	0.137931	0	0.0689655	0	0.206897	0.0357143	0.0357143	0	0.0714286	0.107143	0	0	0	0	0.0714286	0	0	0	0.0714286	0.0714286	0.0357143	0	0	0
starPep_16861	0.0666667	0.233333	0.133333	0.1	0.466667	0	0.0344828	0.0344828	0	0	0	0.0344828	0	0.0344828	0.137931	0	0.0344828	0.0344828	0	0.0689655	0	0.103448	0	0	0	0.0689655	0.0344828	0.0689655	0.0689655	0.241379	0	0.0357143	0	0	0.0357143	0	0.0357143	0.0357143	0.0357143	0.107143	0	0.0357143	0	0.0357143	0.0714286	0	0	0	0.0357143
starPep_16976	0.3	0.1	0.2	0.0333333	0.366667	0.0689655	0.0344828	0.0344828	0.0344828	0.137931	0.0344828	0	0.0344828	0	0.0344828	0.137931	0.0689655	0	0	0	0	0	0.0344828	0	0	0.0689655	0	0.103448	0	0.172414	0.107143	0	0.107143	0	0.107143	0.0357143	0	0	0.0357143	0.0357143	0.0714286	0.0357143	0	0	0.107143	0.0357143	0	0	0
starPep_16978	0.3	0.1	0.1	0.133333	0.366667	0.103448	0.0689655	0	0.0689655	0.0689655	0.0344828	0.0344828	0	0	0.0344828	0.0689655	0	0	0.0344828	0	0.0344828	0	0.0689655	0	0.0344828	0.0689655	0	0.0344828	0.0344828	0.206897	0.0714286	0.0714286	0.0357143	0.0357143	0.0714286	0	0	0.0357143	0	0.0714286	0.0357143	0	0	0.0357143	0.0357143	0.107143	0	0	0.0357143
starPep_16997	0.266667	0.1	0.0333333	0.166667	0.433333	0.0689655	0.0344828	0	0.0344828	0.137931	0.0689655	0	0	0.0344828	0	0	0	0	0.0344828	0	0.0344828	0	0	0.0344828	0.103448	0.103448	0.0689655	0.0344828	0.0344828	0.172414	0.0714286	0	0.0357143	0.0714286	0.107143	0	0.0357143	0	0.0357143	0.0357143	0	0	0	0	0.0357143	0.107143	0.0357143	0	0
starPep_17037	0.3	0.1	0.2	0.0666667	0.333333	0.103448	0.0344828	0.103448	0	0.0689655	0.0689655	0	0	0	0.0344828	0.0344828	0.0344828	0.0344828	0	0.103448	0	0.0344828	0	0	0.0344828	0.103448	0	0.0689655	0.0689655	0.0689655	0.142857	0.0357143	0.0714286	0	0.0714286	0.0357143	0	0.0357143	0	0.0357143	0.107143	0	0.0357143	0	0.0357143	0	0	0	0
starPep_17087	0.2	0.0666667	0.166667	0.1	0.466667	0.0344828	0	0	0	0.137931	0.0344828	0	0	0.0344828	0	0	0.0344828	0.0344828	0.0344828	0.0689655	0	0.0344828	0	0	0.0689655	0.137931	0	0.137931	0.0344828	0.172414	0.0714286	0	0.0714286	0	0.0357143	0.0357143	0	0	0	0.0357143	0.0714286	0	0.0357143	0	0.0714286	0	0	0	0.0357143
starPep_17098	0.266667	0.0333333	0.166667	0	0.533333	0.0689655	0	0.0689655	0	0.137931	0.0344828	0	0	0	0	0.0344828	0	0	0	0.137931	0	0	0	0	0	0.137931	0.0344828	0.103448	0	0.241379	0.0714286	0.0357143	0.0357143	0	0.142857	0	0	0	0	0.0357143	0.0357143	0	0.0357143	0	0.0714286	0	0	0	0
starPep_17167	0.266667	0	0.133333	0.133333	0.466667	0.137931	0	0	0	0.137931	0	0	0	0	0	0	0	0.0344828	0.0344828	0.0689655	0	0	0.0344828	0.0344828	0.0689655	0.137931	0	0.0689655	0.0689655	0.172414	0.107143	0	0.0357143	0	0.142857	0	0	0	0	0	0	0	0	0.107143	0	0	0	0	0
starPep_17277	0.333333	0.0333333	0.0333333	0.166667	0.433333	0.103448	0	0.0344828	0.0344828	0.172414	0.0344828	0	0	0	0	0	0	0	0	0.0344828	0.103448	0	0	0	0.0689655	0.103448	0.0344828	0	0.103448	0.172414	0.107143	0	0	0	0.25	0	0	0.0357143	0	0	0	0	0	0	0	0.0714286	0	0	0.0714286
starPep_17337	0.4	0.1	0	0.0666667	0.433333	0.206897	0.0689655	0	0	0.137931	0.103448	0	0	0	0	0	0	0	0	0	0	0	0	0	0.0344828	0.103448	0.0344828	0	0.0344828	0.275862	0.214286	0.0357143	0	0	0.178571	0.0357143	0	0	0	0.0714286	0	0	0	0	0	0	0	0	0
starPep_17345	0.333333	0	0.0666667	0.166667	0.433333	0.103448	0	0	0.0689655	0.172414	0	0	0	0	0	0	0	0	0	0.0689655	0.0689655	0	0	0.0344828	0.0689655	0.172414	0	0.0689655	0.0344828	0.137931	0.107143	0	0.0714286	0	0.178571	0	0	0	0	0	0.0357143	0	0	0	0.0357143	0.107143	0	0	0
starPep_17370	0.166667	0.233333	0.2	0.233333	0.166667	0	0.0344828	0.0344828	0.0689655	0.0344828	0.0344828	0.0344828	0.0689655	0.0689655	0.0344828	0.0344828	0.103448	0.0344828	0	0.0344828	0.0689655	0.0344828	0.0344828	0.0344828	0.0689655	0.0344828	0.0344828	0.0344828	0.0344828	0	0.0357143	0	0.0357143	0.0714286	0.0357143	0.0714286	0.0357143	0.0357143	0.0714286	0	0.0357143	0.107143	0	0.0357143	0.0357143	0.0357143	0.0714286	0.0714286	0.0357143
starPep_17372	0.233333	0.2	0.133333	0.166667	0.266667	0	0.103448	0.0344828	0.0689655	0.0344828	0.0344828	0.0344828	0.0344828	0	0.103448	0.0344828	0.0344828	0	0.0344828	0.0344828	0.103448	0	0.0344828	0	0.0344828	0.0689655	0.0344828	0.0344828	0.0344828	0.0689655	0.0714286	0.0357143	0.0357143	0	0.107143	0.0714286	0	0	0.0357143	0.0714286	0.0357143	0.0714286	0	0	0.0357143	0.0357143	0.0714286	0.0357143	0.0357143
starPep_17378	0.133333	0.2	0.166667	0.2	0.3	0	0	0.0689655	0.0344828	0.0344828	0.0689655	0	0.0344828	0.0344828	0.0689655	0	0.103448	0.0344828	0	0.0344828	0.0689655	0.0344828	0.0344828	0.0344828	0.0344828	0	0.0689655	0	0.0689655	0.137931	0	0.0357143	0.0357143	0	0.0714286	0.0357143	0	0.0714286	0	0.0714286	0.0714286	0.0714286	0	0	0.0357143	0.0357143	0.0357143	0.0357143	0.0357143
starPep_17397	0.3	0.0333333	0.1	0.0666667	0.5	0.0344828	0.0344828	0	0	0.206897	0.0344828	0	0	0	0	0.0344828	0	0	0	0.0689655	0.0344828	0	0	0	0.0344828	0.172414	0	0.103448	0.0344828	0.206897	0.142857	0	0.0714286	0	0.0714286	0	0	0	0	0.0357143	0.0357143	0	0	0	0.0714286	0.0357143	0	0	0
starPep_17429	0.3	0.133333	0.1	0.166667	0.3	0.0689655	0.103448	0	0.0344828	0.0689655	0.0344828	0	0.0344828	0	0.0689655	0.0689655	0.0344828	0	0	0	0.0344828	0	0	0.0344828	0.103448	0.103448	0	0.0689655	0.0689655	0.0689655	0.0714286	0.0357143	0.0357143	0.0357143	0.107143	0.0714286	0	0.0357143	0	0.0357143	0	0.0357143	0.0357143	0	0	0.0357143	0.0357143	0	0
starPep_17439	0.3	0.133333	0.0333333	0.133333	0.4	0.103448	0.0344828	0.0344828	0	0.103448	0.0344828	0.0344828	0	0	0.0689655	0.0344828	0	0	0	0	0	0	0	0.0689655	0.0689655	0.137931	0.0689655	0	0.0344828	0.172414	0.107143	0.0357143	0.0357143	0	0.107143	0.0714286	0.0357143	0	0	0.0357143	0.0357143	0	0	0	0	0	0	0	0.0714286
starPep_17464	0.233333	0.2	0.0333333	0.166667	0.366667	0.0344828	0.103448	0	0.0344828	0.0344828	0.0344828	0.0344828	0.0344828	0	0.103448	0.0344828	0	0	0	0	0	0.0344828	0	0.0689655	0.0689655	0.137931	0.0344828	0	0.0344828	0.172414	0	0.0714286	0	0	0.142857	0.107143	0.0714286	0.0357143	0	0	0.0357143	0	0	0	0	0	0	0	0.0714286
starPep_17466	0.2	0.2	0.0333333	0.166667	0.4	0.0344828	0.103448	0	0.0344828	0.0344828	0.0344828	0.0344828	0.0344828	0	0.103448	0.0344828	0	0	0	0	0	0.0344828	0	0.0689655	0.0689655	0.103448	0.0344828	0	0.0344828	0.206897	0	0.0714286	0	0	0.142857	0.0714286	0.0714286	0.0357143	0	0.0357143	0.0357143	0	0	0	0	0	0	0	0.0714286
starPep_17467	0.233333	0.2	0.0333333	0.166667	0.366667	0.0344828	0.103448	0	0.0344828	0.0344828	0.0344828	0.0344828	0.0344828	0	0.103448	0.0344828	0	0	0	0	0	0.0344828	0	0.0689655	0.0689655	0.137931	0.0344828	0	0.0344828	0.172414	0	0.0714286	0	0	0.142857	0.107143	0.0714286	0.0357143	0	0	0.0357143	0	0	0	0	0	0	0	0.0714286
starPep_17470	0.266667	0.166667	0.0333333	0.166667	0.366667	0.0344828	0.103448	0.0344828	0.0344828	0.0344828	0.0689655	0	0	0	0.103448	0.0344828	0	0	0	0	0	0.0344828	0	0.0689655	0.0689655	0.137931	0.0344828	0	0.0344828	0.172414	0.0714286	0.0357143	0	0	0.142857	0.0714286	0.0714286	0.0357143	0	0	0.0357143	0	0	0	0	0	0	0	0.0714286
starPep_17471	0.266667	0.166667	0.0333333	0.166667	0.366667	0.0689655	0.103448	0	0.0344828	0.0344828	0.0344828	0	0.0344828	0	0.103448	0.0344828	0	0	0	0	0	0.0344828	0	0.0689655	0.0689655	0.137931	0.0344828	0	0.0344828	0.172414	0	0.0714286	0.0357143	0	0.142857	0.107143	0.0714286	0	0	0	0.0357143	0	0	0	0	0	0	0	0.0714286
starPep_17473	0.266667	0.166667	0.0333333	0.133333	0.4	0.0689655	0.103448	0	0	0.0689655	0.0344828	0	0.0344828	0	0.103448	0.0344828	0	0	0	0	0	0	0	0.0689655	0.0689655	0.137931	0.0689655	0	0.0344828	0.172414	0	0.0714286	0	0	0.178571	0.107143	0.0714286	0	0	0	0.0357143	0	0	0	0	0	0	0	0.0714286
starPep_17645	0.266667	0.133333	0.333333	0.133333	0.133333	0.103448	0	0.103448	0	0.0689655	0.0344828	0.0344828	0.0689655	0	0	0.103448	0	0.0689655	0.103448	0.0689655	0	0.103448	0.0344828	0	0	0.0344828	0	0.0689655	0	0	0	0	0.0714286	0.0714286	0.107143	0	0	0.142857	0	0	0.142857	0.0714286	0.107143	0	0.0357143	0.0714286	0.0357143	0.0357143	0
starPep_17858	0.133333	0.0333333	0.466667	0.0666667	0.3	0.0344828	0	0.0689655	0.0344828	0	0	0	0	0	0.0344828	0.0344828	0	0.275862	0	0.172414	0	0.0344828	0.0344828	0	0	0.0689655	0	0.103448	0	0.103448	0	0.0357143	0.0357143	0	0.0714286	0	0	0	0	0	0.107143	0	0.285714	0	0.107143	0	0	0	0
starPep_18030	0.3	0.0333333	0.0666667	0.2	0.4	0.0689655	0	0	0.103448	0.137931	0.0344828	0	0	0	0	0	0	0	0.0344828	0.0344828	0.0344828	0	0	0	0.137931	0.172414	0.0344828	0.0689655	0.0344828	0.103448	0.107143	0	0.0357143	0.0357143	0.142857	0	0	0	0.0357143	0	0	0	0.0357143	0	0.0357143	0.0714286	0.0357143	0	0.0357143
starPep_18267	0.333333	0.0666667	0.0666667	0.1	0.433333	0.0689655	0	0.0689655	0.0689655	0.137931	0	0	0	0	0.0689655	0.0344828	0	0	0	0.0344828	0.0689655	0.0344828	0	0	0	0.172414	0.0344828	0	0	0.206897	0.178571	0	0	0.0357143	0.142857	0.0714286	0	0	0	0	0	0	0.0357143	0	0.0357143	0.0357143	0	0	0
starPep_18321	0.3	0.166667	0.0333333	0.1	0.4	0.103448	0.0344828	0.0344828	0	0.103448	0.0344828	0.0344828	0	0.0344828	0.0689655	0.0344828	0	0	0	0	0	0.0344828	0	0	0.0689655	0.137931	0.0689655	0	0.0344828	0.172414	0.107143	0.0357143	0.0357143	0	0.107143	0.0714286	0.0357143	0	0	0.0714286	0.0357143	0	0	0	0	0	0	0	0.0714286
starPep_18481	0.3	0	0.1	0.166667	0.433333	0.0689655	0	0	0.0344828	0.206897	0	0	0	0	0	0.0344828	0	0	0.0689655	0	0.0689655	0	0.0344828	0	0.0689655	0.137931	0	0.0689655	0.0344828	0.172414	0.0714286	0	0.0357143	0.0357143	0.142857	0	0	0	0	0	0.0357143	0	0.0357143	0	0.0357143	0.0357143	0	0.0357143	0.0357143
starPep_18488	0.3	0	0.133333	0.166667	0.4	0.0689655	0	0.0344828	0.0344828	0.172414	0	0	0	0	0	0.0689655	0	0	0.0689655	0	0.0689655	0	0.0344828	0	0.0689655	0.103448	0	0.0689655	0.0344828	0.172414	0.0714286	0	0.0357143	0.0357143	0.142857	0	0	0	0	0	0.0357143	0	0.0357143	0	0.0714286	0.0357143	0	0.0714286	0.0357143
starPep_18525	0.266667	0.0333333	0.1	0.166667	0.433333	0.103448	0	0.0344828	0.0344828	0.0689655	0	0	0	0	0.0344828	0	0	0	0	0.103448	0.0689655	0.0344828	0	0.0344828	0.0344828	0.103448	0	0.0689655	0.0689655	0.206897	0.0714286	0	0	0	0.178571	0	0	0	0.0357143	0	0.0357143	0	0.0357143	0	0.0357143	0.0357143	0.0357143	0	0
starPep_18541	0.233333	0.1	0.133333	0.133333	0.4	0.103448	0	0.0689655	0.0689655	0	0.0344828	0	0	0	0.0689655	0	0	0	0	0.137931	0.0344828	0	0	0	0.0689655	0.0689655	0.103448	0.0689655	0.0344828	0.137931	0	0	0.0357143	0.0714286	0.107143	0.0357143	0	0.0357143	0	0.0357143	0	0.0714286	0	0	0.0714286	0	0.0357143	0.0357143	0
starPep_18575	0.366667	0.0666667	0.266667	0.133333	0.166667	0.0689655	0.0344828	0.137931	0.0344828	0.0689655	0	0	0.0344828	0.0344828	0	0.137931	0.0344828	0.0689655	0	0.0344828	0.103448	0	0	0.0344828	0	0.0689655	0	0.0344828	0	0.0689655	0.178571	0.0357143	0.0357143	0.0357143	0.0357143	0.0357143	0	0.0357143	0	0	0.0357143	0.0357143	0.107143	0	0.107143	0.0714286	0	0.0357143	0
starPep_18616	0.266667	0.0666667	0.233333	0.333333	0.1	0.137931	0.0344828	0.0344828	0	0.0689655	0	0	0.0344828	0	0	0.0689655	0	0.137931	0	0.0344828	0	0	0.0344828	0.310345	0	0.0689655	0.0344828	0	0	0	0.142857	0.0357143	0.0714286	0	0.0357143	0	0	0.0357143	0	0	0.107143	0.0357143	0.0714286	0	0.0357143	0	0	0.0714286	0.285714
starPep_18755	0.4	0	0.0333333	0.233333	0.333333	0.137931	0	0.0344828	0.103448	0.137931	0	0	0	0	0	0	0	0	0	0.0344828	0.0689655	0	0	0.0689655	0.0689655	0.206897	0	0	0.0344828	0.103448	0.0714286	0	0.0357143	0.142857	0.178571	0	0	0	0	0	0.0357143	0	0	0	0	0.107143	0	0	0.0357143
starPep_18767	0.4	0	0.0333333	0.233333	0.333333	0.137931	0	0.0344828	0.0689655	0.172414	0	0	0	0	0	0	0	0	0	0.0344828	0.103448	0	0	0.0689655	0.0344828	0.172414	0	0	0.0689655	0.103448	0.0714286	0	0.0357143	0.142857	0.178571	0	0	0	0	0	0.0357143	0	0	0	0	0.107143	0	0	0.0357143
starPep_18823	0.233333	0.0333333	0.0666667	0.0666667	0.6	0.0689655	0.0344828	0	0	0.137931	0	0	0	0.0344828	0	0	0	0	0	0.0689655	0	0	0.0344828	0	0.0344828	0.172414	0	0.0344828	0	0.37931	0.0357143	0	0	0.0357143	0.178571	0	0	0	0	0.0357143	0.0357143	0	0	0	0.0357143	0.0357143	0	0	0
starPep_18969	0.366667	0.0666667	0.266667	0.0666667	0.233333	0.206897	0	0.0689655	0.0344828	0.0689655	0.0344828	0	0.0344828	0	0	0.0689655	0.0689655	0	0	0.103448	0.0344828	0	0.0344828	0	0	0.0344828	0	0.137931	0	0.0689655	0.178571	0	0.107143	0	0.107143	0	0	0.0357143	0	0	0.0714286	0	0.107143	0.0357143	0.0357143	0.0357143	0	0	0
starPep_19249	0.166667	0.1	0.0666667	0.3	0.366667	0.0689655	0.0344828	0	0.0689655	0	0	0	0	0.0344828	0.0689655	0	0	0	0.0344828	0.0344828	0.0344828	0.0344828	0.0689655	0.0344828	0.103448	0.0689655	0.0344828	0	0.103448	0.172414	0	0.0357143	0	0.0714286	0.0714286	0.0357143	0	0.0357143	0	0.0357143	0.0357143	0	0	0.0357143	0	0	0.0357143	0	0.142857
starPep_19282	0.538462	0.0384615	0	0.0384615	0.384615	0.48	0	0	0	0.08	0	0	0	0	0.04	0	0	0	0	0	0	0.04	0	0	0	0.08	0	0	0	0.28	0.458333	0	0	0	0.125	0	0	0	0	0.0416667	0	0	0	0	0	0	0	0	0
starPep_19310	0.4	0.166667	0.133333	0.0666667	0.233333	0.103448	0.0689655	0	0.0689655	0.137931	0.0689655	0.0689655	0	0	0.0344828	0.137931	0	0	0	0	0.0344828	0	0.0344828	0	0	0.0689655	0	0.103448	0	0.0689655	0.142857	0.0714286	0.0714286	0.0357143	0.0714286	0.0357143	0.0357143	0	0	0.107143	0.0357143	0.0357143	0	0	0.0357143	0.0714286	0	0	0
starPep_19653	0.5	0.1	0.133333	0.0333333	0.233333	0.241379	0.0689655	0.0689655	0.0344828	0.0689655	0.0689655	0	0	0	0.0344828	0.103448	0	0	0	0.0344828	0.0344828	0	0	0	0	0.0689655	0	0.0689655	0	0.103448	0.25	0.0357143	0.0714286	0	0.107143	0	0	0.0357143	0.0357143	0.0357143	0.0714286	0	0	0	0.0714286	0	0.0357143	0	0
starPep_20211	0.4	0.166667	0.133333	0.0666667	0.233333	0.103448	0.0689655	0	0.0689655	0.137931	0.0689655	0.0689655	0	0	0.0344828	0.137931	0	0	0	0	0.0344828	0	0.0344828	0	0	0.0689655	0	0.103448	0	0.0689655	0.142857	0.0714286	0.107143	0.0357143	0.0357143	0.0714286	0.0357143	0	0	0.0714286	0.0357143	0.0357143	0	0	0.0357143	0.0714286	0	0	0
starPep_20329	0.3	0.0333333	0.266667	0.0666667	0.333333	0.103448	0	0.0689655	0.0344828	0.103448	0	0	0	0	0.0344828	0.0344828	0	0.0689655	0	0.137931	0	0	0.0344828	0	0.0344828	0.172414	0	0.103448	0.0344828	0.0344828	0.0357143	0	0.142857	0	0.142857	0	0	0	0	0.0357143	0.178571	0	0.0714286	0	0	0.0357143	0	0	0
starPep_20414	0.37931	0.172414	0.137931	0.0689655	0.241379	0.107143	0.0714286	0	0.0714286	0.142857	0.0714286	0.0714286	0	0	0.0357143	0.107143	0	0	0	0.0357143	0.0357143	0	0.0357143	0	0	0.0714286	0	0.107143	0	0.0357143	0.148148	0.0740741	0.111111	0.037037	0.037037	0.037037	0.037037	0	0	0.111111	0.037037	0.037037	0	0	0.037037	0.0740741	0	0	0
starPep_20429	0.366667	0.166667	0.166667	0.0666667	0.233333	0.103448	0.0689655	0.0344828	0.0689655	0.103448	0.0689655	0.0689655	0	0	0.0344828	0.103448	0	0	0	0.0689655	0.0344828	0	0.0344828	0	0	0.0689655	0	0.103448	0	0.0344828	0.142857	0.0714286	0.0714286	0.0357143	0.0714286	0.0357143	0.0357143	0.0357143	0	0.0714286	0.0357143	0.0357143	0.0357143	0	0.0357143	0.0714286	0	0	0
starPep_20430	0.4	0.166667	0.133333	0.0666667	0.233333	0.103448	0.0689655	0.0344828	0.0689655	0.137931	0.0689655	0.0689655	0	0	0.0344828	0.103448	0	0	0	0.0344828	0.0344828	0	0.0344828	0	0	0.103448	0	0.0689655	0	0.0344828	0.142857	0.0714286	0.0714286	0.0357143	0.0714286	0.0357143	0.0357143	0.0357143	0	0.0714286	0.0357143	0.0357143	0.0357143	0	0.0357143	0.0714286	0	0	0
starPep_20435	0.433333	0.166667	0.133333	0.0666667	0.2	0.137931	0.0689655	0	0.0689655	0.137931	0.0689655	0.0689655	0	0	0.0344828	0.103448	0	0.0344828	0	0	0.0344828	0	0.0344828	0	0	0.103448	0	0.0689655	0	0.0344828	0.142857	0.0714286	0.107143	0.0357143	0.0357143	0.0357143	0.0357143	0	0	0.107143	0.0714286	0.0357143	0	0	0.0357143	0.0714286	0	0	0
starPep_20438	0.4	0.166667	0.133333	0.0666667	0.233333	0.103448	0.0689655	0	0.0689655	0.172414	0.103448	0.0689655	0	0	0	0.103448	0	0	0	0.0344828	0.0344828	0	0.0344828	0	0	0.0689655	0	0.103448	0	0.0344828	0.142857	0.0714286	0.107143	0.0357143	0.0714286	0.0714286	0.0357143	0	0	0.0714286	0.0357143	0.0357143	0	0	0.0357143	0.0714286	0	0	0
starPep_20440	0.366667	0.2	0.133333	0.0666667	0.233333	0.103448	0.0689655	0	0.0689655	0.137931	0.0689655	0.0689655	0	0	0.0344828	0.103448	0.0344828	0	0	0	0.0344828	0	0.0344828	0	0	0.0689655	0	0.103448	0	0.0689655	0.142857	0.0714286	0.0714286	0.0357143	0.0714286	0.0357143	0.0357143	0	0	0.107143	0.0357143	0.0357143	0	0	0.0357143	0.0714286	0	0	0
starPep_20441	0.366667	0.166667	0.133333	0.0666667	0.266667	0.103448	0.0689655	0	0.0689655	0.137931	0.0689655	0.0689655	0	0	0.0344828	0.103448	0	0	0	0.0344828	0.0344828	0	0.0344828	0	0	0.0689655	0	0.103448	0	0.0689655	0.142857	0.0714286	0.0714286	0.0357143	0.0714286	0.0357143	0.0357143	0	0	0.107143	0.0357143	0.0357143	0	0	0.0357143	0.0714286	0	0	0
starPep_20442	0.4	0.166667	0.133333	0.0666667	0.233333	0.103448	0.0689655	0	0.0344828	0.172414	0.0689655	0.0689655	0.0344828	0	0	0.103448	0	0	0	0.0344828	0.0689655	0	0	0	0	0.0689655	0	0.103448	0.0344828	0.0344828	0.142857	0.0714286	0.0357143	0.0714286	0.0714286	0.0357143	0.0357143	0.0357143	0	0.0714286	0.0357143	0	0.0357143	0	0.0357143	0.0357143	0.0357143	0	0
starPep_20470	0.3	0.166667	0.1	0.133333	0.3	0.0344828	0.0689655	0	0.0344828	0.172414	0.0689655	0.0689655	0	0	0.0344828	0.0344828	0	0.0344828	0.0344828	0	0.0344828	0	0	0.0344828	0.0344828	0.137931	0	0.0689655	0.0344828	0.0689655	0.0357143	0.0357143	0.0714286	0.0357143	0.142857	0.0714286	0.0357143	0	0	0.0714286	0.0357143	0	0	0	0.0357143	0.0714286	0.0357143	0	0
starPep_20496	0.3	0.3	0.0666667	0.133333	0.2	0	0.103448	0	0.103448	0.103448	0.0689655	0.0689655	0.0344828	0	0.103448	0	0.0344828	0	0.0344828	0	0.103448	0	0.0344828	0	0	0.137931	0.0689655	0	0	0	0.178571	0	0.0714286	0	0.0714286	0.0357143	0.0714286	0	0.0357143	0.107143	0.0714286	0	0	0	0	0	0.0714286	0	0.0714286
starPep_20592	0.3	0.166667	0.0333333	0.166667	0.333333	0.0689655	0.0689655	0	0	0.137931	0.0344828	0.0344828	0	0.0689655	0.0344828	0.0344828	0	0	0	0	0.0344828	0.0344828	0.0344828	0.0344828	0.0344828	0.137931	0	0	0.0689655	0.137931	0.0714286	0.0714286	0	0.0357143	0.107143	0.0357143	0	0	0.0357143	0.0714286	0	0	0	0	0.0357143	0.0714286	0.0357143	0	0.0357143
starPep_20628	0.533333	0.1	0.166667	0.0333333	0.166667	0.241379	0.0689655	0.103448	0.0344828	0.103448	0.103448	0	0	0	0	0.137931	0	0.0344828	0	0	0	0.0344828	0	0	0	0.0344828	0	0.0344828	0	0.0689655	0.25	0.0714286	0.107143	0	0.142857	0	0	0.0357143	0.0357143	0.0357143	0.142857	0.0357143	0	0	0	0.0357143	0	0	0
starPep_20629	0.533333	0.0666667	0.166667	0.0333333	0.2	0.241379	0.0344828	0.103448	0.0344828	0.137931	0.0689655	0	0	0	0	0.137931	0	0.0344828	0	0	0	0.0344828	0	0	0	0.0689655	0	0.0344828	0	0.0689655	0.25	0.0714286	0.107143	0	0.142857	0	0	0.0357143	0.0357143	0	0.142857	0	0	0	0.0357143	0.0357143	0	0	0
starPep_20630	0.566667	0.0333333	0.166667	0.0333333	0.2	0.37931	0.0344828	0.137931	0	0.0344828	0	0	0	0	0.0344828	0.103448	0	0	0	0.0689655	0.0344828	0	0	0	0	0.0344828	0	0.0344828	0.0344828	0.0689655	0.25	0.0357143	0.142857	0	0.178571	0	0	0	0.0357143	0	0.142857	0	0	0	0.0357143	0.0357143	0	0	0
starPep_20633	0.233333	0.0666667	0.1	0.0666667	0.533333	0.103448	0	0	0.0344828	0.103448	0	0	0	0	0.0689655	0	0	0	0	0.103448	0.0344828	0	0	0	0.0344828	0.0689655	0.0689655	0.103448	0.0344828	0.241379	0.0714286	0	0	0.0357143	0.142857	0	0.0357143	0	0	0.0357143	0	0	0	0	0.0714286	0.0357143	0	0	0
starPep_20684	0.266667	0.0666667	0	0.1	0.566667	0.0689655	0	0	0.0344828	0.172414	0.0344828	0	0	0	0.0344828	0	0	0	0	0	0	0	0	0	0.0689655	0.137931	0.0689655	0	0.0689655	0.310345	0.0714286	0	0	0	0.214286	0.0714286	0	0	0	0	0	0	0	0	0	0	0.0357143	0	0
starPep_20760	0.3	0.0666667	0.133333	0.0333333	0.466667	0.103448	0	0.0689655	0	0.103448	0	0	0	0	0.0689655	0	0.0344828	0	0	0.103448	0	0	0.0344828	0	0	0.172414	0.0344828	0.0344828	0.0344828	0.206897	0	0.0357143	0.0714286	0	0.142857	0	0	0	0.0357143	0.0357143	0	0	0	0	0.142857	0	0	0	0
starPep_20761	0.36	0.08	0.16	0.04	0.36	0.125	0	0.0833333	0	0.125	0	0	0	0	0.0833333	0	0.0833333	0	0	0.0833333	0	0	0.0416667	0	0	0.208333	0	0.0416667	0.0416667	0.0833333	0	0.0869565	0.0869565	0	0.130435	0.0434783	0	0	0.0434783	0	0.0869565	0	0	0	0.0869565	0	0	0	0
starPep_20764	0.36	0.08	0.16	0.04	0.36	0.125	0	0.0416667	0	0.166667	0	0	0	0	0.0833333	0.0416667	0.0416667	0	0	0.0833333	0	0	0.0416667	0	0	0.166667	0.0416667	0.0833333	0.0416667	0.0416667	0	0.0869565	0.130435	0	0.0869565	0.0434783	0	0	0.0434783	0	0.130435	0	0	0	0.0434783	0	0	0	0
starPep_21015	0.466667	0.133333	0	0.0666667	0.333333	0.206897	0.0689655	0	0.0689655	0.137931	0.0344828	0.0344828	0	0	0.0689655	0	0	0	0	0	0	0	0	0	0.0689655	0.206897	0.0344828	0	0	0.0689655	0.214286	0.0714286	0	0	0.214286	0.0714286	0	0	0	0.0714286	0	0	0	0	0	0.0357143	0	0	0
starPep_21022	0.466667	0.133333	0	0.0666667	0.333333	0.241379	0.0689655	0	0	0.172414	0	0.0344828	0	0	0.103448	0	0	0	0	0	0	0.0344828	0	0.0344828	0	0.206897	0	0	0.0344828	0.0689655	0.25	0	0	0.0357143	0.178571	0.107143	0	0	0	0.0357143	0	0	0	0	0	0	0.0714286	0	0
starPep_21033	0.366667	0.0333333	0.1	0.0666667	0.433333	0.137931	0.0344828	0.0344828	0	0.172414	0	0	0	0	0.0344828	0.0344828	0	0	0	0.0689655	0	0	0	0	0.0689655	0.172414	0	0.0689655	0.0689655	0.103448	0.142857	0	0.0357143	0	0.214286	0.0357143	0	0	0	0	0.0357143	0	0.0357143	0.0357143	0	0.0357143	0	0	0.0357143
starPep_21126	0.233333	0.133333	0.1	0.1	0.433333	0.0344828	0.0344828	0	0.0689655	0.103448	0.0344828	0	0.0344828	0	0.0689655	0	0	0.0344828	0	0.0689655	0.0344828	0.0344828	0	0	0.0344828	0.103448	0.0689655	0.0344828	0.0344828	0.172414	0.0357143	0	0.0714286	0	0.142857	0.0714286	0	0	0	0.0714286	0.0357143	0	0	0	0.0357143	0	0.0357143	0	0
starPep_21127	0.233333	0.133333	0.0666667	0.1	0.466667	0.0344828	0.0344828	0	0.0689655	0.103448	0.0344828	0	0.0344828	0	0.0689655	0	0	0	0	0.0689655	0.0344828	0.0344828	0	0	0.0344828	0.103448	0.0689655	0.0344828	0.0344828	0.206897	0.0357143	0	0.0714286	0	0.142857	0.0714286	0	0	0	0.0714286	0.0357143	0	0	0	0.0357143	0	0.0357143	0	0
starPep_21132	0.233333	0.133333	0.0666667	0.1	0.466667	0.0344828	0	0.0344828	0.0689655	0.103448	0.0344828	0	0.0344828	0	0.0689655	0	0	0	0	0.0689655	0	0.0344828	0	0	0.0689655	0.137931	0.103448	0	0.0344828	0.172414	0.0357143	0	0.0357143	0	0.178571	0.0714286	0	0	0	0.0714286	0.0357143	0.0357143	0	0	0	0	0.0357143	0	0
starPep_21135	0.233333	0.0666667	0.166667	0.1	0.433333	0.0344828	0	0.0689655	0.0689655	0.0689655	0.0344828	0	0	0	0.0344828	0	0	0.0344828	0	0.137931	0	0	0.0344828	0	0.0689655	0.137931	0.0689655	0.0344828	0.0344828	0.137931	0	0	0.0714286	0	0.178571	0.0357143	0	0	0	0.0357143	0.0714286	0.0357143	0	0	0.0357143	0.0357143	0	0	0
starPep_21136	0.266667	0.1	0.0666667	0.1	0.466667	0.0344828	0	0.0689655	0.0689655	0.103448	0.0344828	0	0	0	0.0689655	0	0	0	0	0.0689655	0	0.0344828	0	0	0.0689655	0.172414	0.0689655	0	0.0344828	0.172414	0.0357143	0	0.0357143	0	0.214286	0.0714286	0	0	0	0.0357143	0.0357143	0.0357143	0	0	0	0.0357143	0	0	0
starPep_21137	0.233333	0.0666667	0.166667	0.0666667	0.466667	0.0344828	0	0.0689655	0.0689655	0.0689655	0.0344828	0	0	0	0.0344828	0	0	0.0344828	0	0.137931	0	0	0	0	0.0689655	0.137931	0.0689655	0.0689655	0	0.172414	0	0	0.0714286	0	0.178571	0.0357143	0	0	0	0.0357143	0.0714286	0.0357143	0	0	0.0357143	0.0357143	0	0	0
starPep_21166	0.233333	0.0666667	0.133333	0.2	0.366667	0	0	0.0344828	0.0344828	0.137931	0.0344828	0	0.0344828	0	0	0	0	0.0689655	0.0344828	0.0344828	0.0344828	0.0344828	0	0.0344828	0.103448	0.137931	0.0344828	0	0.103448	0.103448	0.0357143	0.0357143	0.0357143	0	0.107143	0	0	0.0357143	0	0.0357143	0.0357143	0	0	0.0357143	0.0714286	0.0714286	0	0.0357143	0.0357143
starPep_21188	0.233333	0.1	0.0666667	0.133333	0.466667	0	0	0.0344828	0.103448	0.103448	0.0344828	0	0	0	0.0689655	0	0	0	0	0.0689655	0	0.0689655	0	0	0.0689655	0.172414	0.0344828	0.0344828	0.0344828	0.172414	0.0357143	0.0357143	0.0357143	0	0.142857	0.0357143	0	0.0357143	0	0.0357143	0.0357143	0	0	0	0.0357143	0.0357143	0.0357143	0	0
starPep_21206	0.266667	0.133333	0.0333333	0.166667	0.4	0	0.0344828	0	0.0689655	0.172414	0.0344828	0.0344828	0.0344828	0	0.0344828	0	0	0	0	0.0344828	0.0344828	0	0	0.0689655	0.0689655	0.172414	0.0689655	0	0.0344828	0.103448	0.0357143	0.107143	0	0.0357143	0.107143	0.0714286	0	0	0	0.0714286	0	0	0	0	0	0.0714286	0	0	0.0357143
starPep_21211	0.266667	0.0666667	0.0333333	0.0666667	0.566667	0.0689655	0	0	0.0344828	0.172414	0.0344828	0	0	0	0.0344828	0	0	0	0	0.0344828	0	0	0	0	0.0689655	0.137931	0.0689655	0.0344828	0.0344828	0.275862	0.0357143	0	0	0	0.214286	0.0714286	0	0	0	0	0.0357143	0	0	0	0	0	0.0357143	0	0
starPep_21238	0.633333	0.0666667	0.133333	0	0.166667	0.37931	0.0344828	0.137931	0	0.103448	0.0689655	0	0	0	0	0.137931	0	0	0	0	0	0	0	0	0	0.0344828	0.0344828	0	0	0.0689655	0.392857	0.0357143	0.142857	0	0.107143	0.0357143	0	0	0	0.0357143	0.142857	0	0	0	0	0	0	0	0
starPep_21772	0.466667	0.0666667	0.133333	0.0666667	0.266667	0.172414	0.0344828	0.0344828	0.0344828	0.172414	0	0.0344828	0	0.0344828	0	0.103448	0	0	0	0.0344828	0.0344828	0	0.0344828	0	0	0.137931	0	0.0689655	0	0.0689655	0.178571	0.0357143	0.0357143	0	0.178571	0	0	0.0357143	0.0357143	0	0.107143	0	0.0357143	0	0	0.0714286	0	0	0
starPep_21773	0.5	0.0666667	0.133333	0.0666667	0.233333	0.172414	0.0344828	0.0689655	0.0344828	0.172414	0	0.0344828	0	0.0344828	0	0.103448	0	0	0	0.0344828	0.0344828	0	0.0344828	0	0	0.172414	0	0.0344828	0	0.0344828	0.25	0.0357143	0.0357143	0	0.142857	0	0	0.0357143	0.0357143	0	0.107143	0	0.0357143	0	0	0.0714286	0	0	0
starPep_21774	0.4	0.0666667	0.133333	0.0666667	0.333333	0.0689655	0.0344828	0.0689655	0.0344828	0.206897	0	0.0344828	0	0.0344828	0	0.103448	0	0	0	0.0344828	0.0344828	0	0.0344828	0	0	0.172414	0	0.0344828	0	0.103448	0.214286	0.0357143	0.0357143	0	0.142857	0	0	0.0357143	0.0357143	0	0.0714286	0	0.0357143	0	0.0357143	0.0714286	0	0	0
starPep_21781	0.5	0.1	0.2	0.0333333	0.166667	0.206897	0.0344828	0.172414	0.0344828	0.0344828	0.0344828	0.0344828	0	0	0.0344828	0.0689655	0	0.0344828	0	0.103448	0	0.0344828	0	0	0	0.172414	0	0	0	0	0.142857	0.0714286	0.142857	0.0357143	0.0714286	0.0714286	0	0	0	0.0357143	0.142857	0	0	0	0.0714286	0.0357143	0	0	0
starPep_21833	0.366667	0.0666667	0.0333333	0.0333333	0.5	0.103448	0.0689655	0	0.0344828	0.172414	0.0689655	0	0	0	0	0	0	0	0	0.0344828	0	0	0	0	0.0344828	0.172414	0	0.0344828	0	0.275862	0.214286	0	0	0	0.178571	0	0	0	0	0.0714286	0	0	0	0	0	0	0	0	0
starPep_21907	0.333333	0.1	0.0666667	0.0333333	0.466667	0.103448	0.0689655	0	0.0344828	0.137931	0.0344828	0	0.0344828	0	0.0344828	0.0344828	0	0	0	0.0344828	0	0	0	0	0.0344828	0.137931	0.0344828	0.0344828	0	0.241379	0.142857	0.0357143	0	0	0.178571	0	0	0	0	0.107143	0	0	0	0	0.0357143	0	0	0	0
starPep_21925	0.566667	0.1	0.166667	0.0666667	0.1	0.310345	0.0689655	0.103448	0.0344828	0.0344828	0.0344828	0	0.0344828	0	0.0344828	0.103448	0.0344828	0	0.0344828	0	0.0689655	0	0	0	0	0.0344828	0	0.0344828	0	0.0344828	0.214286	0.0357143	0.178571	0.0714286	0.0357143	0.0357143	0	0	0	0.0714286	0.178571	0	0	0	0	0.0714286	0	0	0
starPep_22010	0.8	0	0	0	0.2	0.62069	0	0	0	0.206897	0	0	0	0	0	0	0	0	0	0	0	0	0	0	0	0.172414	0	0	0	0	0.607143	0	0	0	0.214286	0	0	0	0	0	0	0	0	0	0	0	0	0	0
starPep_22014	0.533333	0.0333333	0.1	0.2	0.133333	0.206897	0.0344828	0.0689655	0.103448	0.103448	0.0344828	0	0	0	0	0.0689655	0	0	0	0.0344828	0.0689655	0	0.0344828	0.103448	0	0.137931	0	0	0	0	0.25	0	0.0357143	0.142857	0.0714286	0.0357143	0	0	0	0	0.0714286	0	0	0.0357143	0	0.142857	0	0.0357143	0.0357143
starPep_22095	0.333333	0.1	0.0333333	0.0333333	0.5	0.0344828	0.0344828	0	0.0344828	0.241379	0.103448	0	0	0	0	0	0	0	0	0.0344828	0	0	0	0	0.0344828	0.172414	0.0689655	0.0344828	0	0.206897	0.107143	0.0357143	0	0	0.178571	0	0	0	0	0.107143	0	0	0	0	0.0357143	0	0	0	0
starPep_22115	0.366667	0.0333333	0.0333333	0.0666667	0.5	0.137931	0	0	0.0344828	0.206897	0	0	0	0	0.0344828	0	0	0	0	0.0344828	0	0	0	0	0.0344828	0.206897	0.0344828	0.0344828	0.0344828	0.206897	0.178571	0	0.0357143	0.0357143	0.142857	0.0357143	0	0	0	0	0	0	0	0	0.0357143	0	0	0	0
starPep_22116	0.366667	0.0333333	0	0.0666667	0.533333	0.137931	0	0	0.0344828	0.206897	0	0	0	0	0.0344828	0	0	0	0	0	0	0	0	0	0.0344828	0.206897	0.0344828	0	0.0344828	0.275862	0.178571	0	0	0.0357143	0.178571	0.0357143	0	0	0	0	0	0	0	0	0	0	0	0	0
starPep_22212	0.5	0.0666667	0.166667	0.0666667	0.2	0.241379	0.0344828	0.103448	0.0344828	0.103448	0.0689655	0	0	0	0	0.0689655	0	0.0344828	0.0344828	0.0344828	0.0344828	0	0.0344828	0	0	0.0689655	0.0344828	0	0	0.0689655	0.214286	0.0357143	0.107143	0.0357143	0.142857	0	0	0.0357143	0.0357143	0	0.0714286	0.0357143	0.0357143	0	0.0357143	0.0714286	0	0	0
starPep_22357	0.333333	0.0333333	0.3	0.1	0.233333	0.103448	0.0344828	0.103448	0.0344828	0.0689655	0.0344828	0	0	0	0	0.103448	0	0.103448	0.0344828	0.0344828	0.0344828	0	0.0344828	0	0.0344828	0.0344828	0	0.0689655	0.0344828	0.103448	0.0714286	0.0357143	0.142857	0.0357143	0.0714286	0.0357143	0	0	0	0	0.0714286	0	0.0714286	0	0.107143	0	0	0.0714286	0
starPep_22376	0.566667	0.0333333	0.133333	0.0666667	0.2	0.310345	0	0.137931	0.0344828	0.103448	0.0344828	0	0	0	0	0.0689655	0	0	0.0344828	0.0344828	0.0344828	0	0	0	0.0344828	0.103448	0.0344828	0	0	0.0344828	0.25	0	0.0714286	0.0714286	0.178571	0	0	0.0357143	0	0	0.107143	0.0357143	0	0	0	0.0714286	0	0	0
starPep_22388	0.5	0.0333333	0.133333	0.0333333	0.3	0.241379	0	0.0689655	0.0344828	0.172414	0.0344828	0	0	0	0	0.103448	0	0	0	0.0344828	0	0	0.0344828	0	0	0.103448	0.0344828	0.0344828	0	0.103448	0.178571	0	0.0714286	0.0357143	0.25	0	0	0.0357143	0	0	0.0357143	0.0357143	0.0357143	0	0.0357143	0.0357143	0	0	0
starPep_22431	0.4	0.1	0	0.0333333	0.466667	0.172414	0.0344828	0	0.0344828	0.172414	0.0689655	0	0	0	0.0344828	0	0	0	0	0	0	0	0	0	0.0344828	0.137931	0.0689655	0	0	0.241379	0.142857	0.0357143	0	0	0.25	0.0357143	0	0	0	0.0357143	0	0	0	0	0	0	0	0	0
starPep_22432	0.366667	0.0666667	0.0666667	0.0666667	0.433333	0.137931	0.0344828	0	0.0344828	0.172414	0.0344828	0	0	0	0.0344828	0.0344828	0	0	0.0344828	0	0	0	0.0344828	0	0.0344828	0.137931	0.0344828	0.0344828	0	0.206897	0.142857	0.0357143	0	0	0.214286	0	0	0	0	0.0357143	0	0	0.0357143	0	0.0357143	0.0357143	0	0	0
starPep_22433	0.333333	0.0666667	0.1	0.0666667	0.433333	0.103448	0.0344828	0	0.0344828	0.172414	0.0344828	0	0	0	0.0344828	0.0689655	0	0	0.0344828	0	0	0	0.0344828	0	0.0344828	0.103448	0.0344828	0.0689655	0	0.206897	0.0714286	0.0357143	0.0357143	0	0.214286	0	0	0	0	0.0357143	0.0357143	0	0.0357143	0	0.0357143	0.0357143	0	0	0
starPep_22435	0.333333	0.0666667	0.1	0.0333333	0.466667	0.103448	0.0344828	0	0.0344828	0.172414	0.0344828	0	0.0344828	0	0	0.0344828	0	0	0	0.0689655	0	0	0	0	0.0344828	0.137931	0.0344828	0.0689655	0	0.206897	0.0714286	0.0357143	0	0	0.25	0	0	0	0	0.0714286	0	0	0.0357143	0	0.0357143	0	0	0	0
starPep_22440	0.3	0.0333333	0.0666667	0.0333333	0.566667	0.0689655	0	0.0344828	0.0344828	0.172414	0.0344828	0	0	0	0	0	0.0344828	0	0	0.0344828	0	0	0	0	0.0344828	0.172414	0	0.0344828	0	0.344828	0	0	0	0	0.321429	0	0	0	0	0.0357143	0.0357143	0	0	0	0	0	0	0	0
starPep_22441	0.333333	0.1	0.0666667	0.0333333	0.466667	0.0689655	0.0344828	0	0.0344828	0.206897	0.0344828	0	0.0344828	0	0.0344828	0.0344828	0	0	0	0.0344828	0.0344828	0	0	0	0	0.137931	0.0689655	0.0344828	0	0.206897	0.142857	0.0357143	0	0	0.178571	0.0357143	0	0	0	0.0714286	0	0	0	0	0.0357143	0	0	0	0
starPep_22442	0.333333	0.0666667	0.1	0.0333333	0.466667	0.0689655	0.0344828	0	0.0344828	0.206897	0.0344828	0	0.0344828	0	0	0.0344828	0	0	0	0.0689655	0	0	0	0	0.0344828	0.172414	0.0344828	0.0689655	0	0.172414	0.107143	0.0357143	0	0	0.214286	0	0	0	0	0.0714286	0	0	0.0357143	0	0.0357143	0	0	0	0
starPep_22444	0.3	0.0333333	0.133333	0.0333333	0.5	0.103448	0	0.0344828	0.0344828	0.137931	0.0344828	0	0	0	0	0	0.0344828	0	0	0.103448	0	0	0	0	0.0344828	0.137931	0	0.103448	0	0.241379	0.0357143	0	0	0	0.285714	0	0	0	0	0.0357143	0.0357143	0	0.0357143	0	0.0357143	0	0	0	0
starPep_22446	0.366667	0.0666667	0.0666667	0.0333333	0.466667	0.137931	0.0344828	0	0.0344828	0.172414	0.0344828	0	0.0344828	0	0	0.0344828	0	0	0	0.0344828	0	0	0	0	0.0344828	0.137931	0.0344828	0.0344828	0	0.241379	0.142857	0.0357143	0	0	0.214286	0	0	0	0	0.0714286	0	0	0	0	0.0357143	0	0	0	0
starPep_22447	0.266667	0.133333	0.1	0.0666667	0.433333	0.0344828	0.0689655	0	0.0344828	0.137931	0.0689655	0	0.0344828	0	0.0344828	0.0344828	0	0	0.0344828	0.0344828	0	0	0.0344828	0	0.0344828	0.103448	0.0689655	0.0344828	0	0.206897	0.0714286	0.0357143	0	0	0.178571	0	0	0	0	0.142857	0	0	0.0357143	0	0.0357143	0.0357143	0	0	0
starPep_22448	0.366667	0.0666667	0.0333333	0.0333333	0.5	0.137931	0.0344828	0	0.0344828	0.172414	0.0344828	0	0	0	0.0344828	0.0344828	0	0	0	0	0	0	0	0	0.0344828	0.137931	0.0344828	0.0344828	0	0.275862	0.142857	0.0357143	0	0	0.214286	0	0	0	0	0.0714286	0	0	0	0	0.0357143	0	0	0	0
starPep_22449	0.366667	0.0666667	0.0333333	0.0333333	0.5	0.137931	0.0344828	0	0.0344828	0.172414	0.0344828	0	0	0	0.0344828	0.0344828	0	0	0	0	0	0	0	0	0.0344828	0.137931	0.0344828	0.0344828	0	0.275862	0.142857	0.0357143	0	0	0.214286	0	0	0	0	0.0714286	0	0	0	0	0.0357143	0	0	0	0
starPep_22450	0.333333	0.0666667	0.0666667	0.0333333	0.5	0.103448	0.0344828	0	0.0344828	0.172414	0.0344828	0	0	0	0.0344828	0.0344828	0	0	0	0.0344828	0	0	0	0	0.0344828	0.137931	0.0344828	0.0689655	0	0.241379	0.0714286	0.0357143	0	0	0.25	0	0	0	0	0.0714286	0	0	0.0357143	0	0.0357143	0	0	0	0
starPep_22451	0.366667	0.0666667	0.1	0.0333333	0.433333	0.137931	0.0344828	0	0.0344828	0.172414	0.0344828	0	0.0344828	0	0	0.0344828	0	0	0	0.0689655	0	0	0	0	0.0344828	0.137931	0.0344828	0.0689655	0	0.172414	0.142857	0.0357143	0	0	0.214286	0	0	0	0	0.0714286	0	0	0.0357143	0	0.0357143	0	0	0	0
starPep_22452	0.366667	0.0666667	0.1	0.0666667	0.4	0.137931	0.0344828	0	0.0344828	0.172414	0.0344828	0	0.0344828	0	0	0.0344828	0	0	0.0344828	0.0344828	0	0	0	0	0.0344828	0.137931	0.0344828	0.0689655	0	0.172414	0.142857	0.0357143	0	0	0.214286	0	0	0	0.0357143	0.0357143	0	0	0.0357143	0	0.0357143	0	0	0	0
starPep_22454	0.366667	0.0666667	0.1	0.0333333	0.433333	0.137931	0.0344828	0	0.0344828	0.172414	0.0344828	0	0.0344828	0	0	0.0344828	0	0	0	0.0689655	0	0	0	0	0.0344828	0.137931	0.0344828	0.0689655	0	0.172414	0.142857	0.0357143	0	0	0.214286	0	0	0	0	0.0714286	0	0	0.0357143	0	0.0357143	0	0	0	0
starPep_22455	0.333333	0.0666667	0.0666667	0.0333333	0.5	0.103448	0.0344828	0	0.0344828	0.172414	0.0344828	0	0	0	0.0344828	0.0344828	0	0	0	0.0344828	0	0	0	0	0.0344828	0.137931	0.0344828	0.0689655	0	0.241379	0.0714286	0.0357143	0	0	0.25	0	0	0	0	0.0714286	0	0	0.0357143	0	0.0357143	0	0	0	0
starPep_22461	0.333333	0.0666667	0.0666667	0.0666667	0.466667	0.103448	0.0344828	0	0.0344828	0.172414	0.0344828	0	0	0	0.0344828	0.0344828	0	0	0.0344828	0	0	0	0.0344828	0	0.0344828	0.137931	0.0344828	0.0344828	0	0.241379	0.0714286	0.0357143	0	0	0.25	0	0	0	0	0.0714286	0	0	0.0357143	0	0.0357143	0.0357143	0	0	0
starPep_22463	0.366667	0.0333333	0.1	0.0333333	0.466667	0.172414	0	0	0.0344828	0.172414	0	0	0.0344828	0	0	0.0344828	0	0	0	0.0689655	0	0	0	0	0.0344828	0.137931	0.0344828	0.0689655	0	0.206897	0.0714286	0.0357143	0	0	0.285714	0	0	0	0	0.0357143	0	0	0.0357143	0	0.0357143	0	0	0	0
starPep_22464	0.366667	0.0666667	0.1	0.0333333	0.433333	0.137931	0.0344828	0	0.0344828	0.172414	0.0344828	0	0.0344828	0	0	0.0344828	0	0	0	0.0689655	0	0	0	0	0.0344828	0.137931	0.0344828	0.0689655	0	0.172414	0.142857	0.0357143	0	0	0.214286	0	0	0	0	0.0714286	0	0	0.0357143	0	0.0357143	0	0	0	0
starPep_22465	0.366667	0.0666667	0.1	0.0333333	0.433333	0.137931	0.0344828	0	0.0344828	0.172414	0.0344828	0	0.0344828	0	0	0.0344828	0	0	0	0.0689655	0	0	0	0	0.0344828	0.137931	0.0344828	0.0689655	0	0.172414	0.142857	0.0357143	0	0	0.214286	0	0	0	0	0.0714286	0	0	0.0357143	0	0.0357143	0	0	0	0
starPep_22466	0.333333	0.0666667	0.0666667	0.0333333	0.5	0.0689655	0.0344828	0	0.0344828	0.206897	0.0344828	0	0.0344828	0	0	0.0344828	0	0	0	0.0344828	0	0	0	0	0.0344828	0.172414	0.0344828	0.0344828	0	0.241379	0.107143	0.0357143	0	0	0.214286	0	0	0	0	0.0714286	0	0	0	0	0.0357143	0	0	0	0
starPep_22468	0.333333	0.0666667	0.1	0.0333333	0.466667	0.103448	0.0344828	0	0.0344828	0.172414	0.0344828	0	0.0344828	0	0	0.0344828	0	0	0	0.0689655	0	0	0	0	0.0344828	0.137931	0.0344828	0.0689655	0	0.206897	0.0714286	0.0357143	0	0	0.25	0	0	0	0	0.0714286	0	0	0.0357143	0	0.0357143	0	0	0	0
starPep_22470	0.333333	0.0666667	0.133333	0.0333333	0.433333	0.103448	0.0344828	0	0.0344828	0.172414	0.0344828	0	0.0344828	0	0	0.0344828	0	0.0344828	0	0.0344828	0	0	0	0	0.0344828	0.137931	0.0344828	0.0689655	0	0.206897	0.0714286	0.0357143	0	0	0.25	0	0	0.0357143	0	0.0357143	0	0	0.0357143	0	0.0357143	0	0	0	0
starPep_22471	0.344828	0.0689655	0.0689655	0.0344828	0.482759	0.107143	0.0357143	0	0.0357143	0.178571	0.0357143	0	0	0	0.0357143	0.0357143	0	0	0	0.0357143	0	0	0	0	0.0357143	0.142857	0.0357143	0.0714286	0	0.214286	0.0740741	0.037037	0	0	0.259259	0	0	0	0	0.037037	0	0	0.037037	0	0.037037	0	0	0	0
starPep_22472	0.37037	0.0740741	0	0.037037	0.518519	0.115385	0.0384615	0	0.0384615	0.192308	0.0384615	0	0	0	0.0384615	0	0	0	0	0	0	0	0	0	0.0384615	0.192308	0.0384615	0	0	0.269231	0.08	0.04	0	0	0.28	0	0	0	0	0.04	0	0	0	0	0	0	0	0	0
starPep_22473	0.333333	0.0666667	0.1	0.0333333	0.466667	0.103448	0.0344828	0	0.0344828	0.172414	0.0344828	0	0.0344828	0	0	0.0344828	0	0	0	0.0689655	0	0	0	0	0.0344828	0.137931	0.0344828	0.0689655	0	0.206897	0.0714286	0.0357143	0	0	0.25	0	0	0	0	0.0714286	0	0	0.0357143	0	0.0357143	0	0	0	0
starPep_22474	0.333333	0.0666667	0.1	0.0333333	0.466667	0.103448	0.0344828	0	0.0344828	0.172414	0.0344828	0	0.0344828	0	0	0.0344828	0	0	0	0.0689655	0	0	0	0	0.0344828	0.137931	0.0344828	0.0689655	0	0.206897	0.0714286	0.0357143	0	0	0.25	0	0	0	0	0.0714286	0	0	0.0357143	0	0.0357143	0	0	0	0
starPep_22475	0.333333	0.0666667	0.1	0.0333333	0.466667	0.103448	0.0344828	0	0.0344828	0.172414	0.0344828	0	0.0344828	0	0	0.0344828	0	0	0	0.0689655	0	0	0	0	0.0344828	0.137931	0.0344828	0.0689655	0	0.206897	0.0714286	0.0357143	0	0	0.25	0	0	0	0	0.0714286	0	0	0.0357143	0	0.0357143	0	0	0	0
starPep_22476	0.366667	0.0666667	0.0666667	0.0333333	0.466667	0.137931	0.0344828	0	0.0344828	0.172414	0.0344828	0	0.0344828	0	0	0.0344828	0	0	0	0.0344828	0	0	0	0	0.0344828	0.137931	0.0344828	0.0344828	0	0.241379	0.142857	0.0357143	0	0	0.214286	0	0	0	0	0.0714286	0	0	0	0	0.0357143	0	0	0	0
starPep_22477	0.333333	0.0666667	0.1	0.0333333	0.466667	0.0689655	0.0344828	0	0.0344828	0.206897	0.0344828	0	0.0344828	0	0	0.0344828	0	0	0	0.0689655	0	0	0	0	0.0344828	0.172414	0.0344828	0.0689655	0	0.172414	0.107143	0.0357143	0	0	0.214286	0	0	0	0	0.0714286	0	0	0.0357143	0	0.0357143	0	0	0	0
starPep_22478	0.333333	0.1	0.1	0.0333333	0.433333	0.0689655	0.0689655	0	0.0344828	0.172414	0.0344828	0	0.0344828	0	0.0344828	0.0344828	0	0	0	0.0689655	0	0	0	0	0.0344828	0.172414	0.0344828	0.0689655	0	0.137931	0.107143	0.0357143	0	0	0.214286	0.0357143	0.0357143	0	0	0.0357143	0	0	0.0357143	0	0.0357143	0	0	0	0
starPep_22481	0.3	0.1	0.0666667	0.0333333	0.5	0.0689655	0.0344828	0	0.0344828	0.172414	0.0344828	0	0.0344828	0	0.0344828	0.0344828	0	0	0	0.0344828	0	0	0	0	0.0344828	0.137931	0.0689655	0.0344828	0	0.241379	0.0714286	0.0357143	0	0	0.214286	0.0357143	0	0	0	0.0714286	0	0	0	0	0.0357143	0	0	0	0
starPep_22484	0.366667	0.0666667	0.1	0.0333333	0.433333	0.103448	0.0344828	0	0.0344828	0.206897	0.0344828	0	0.0344828	0	0	0.0344828	0	0.0344828	0	0.0344828	0	0	0	0	0.0344828	0.172414	0.0344828	0.0344828	0	0.172414	0.107143	0.0357143	0	0	0.25	0	0	0	0	0.0714286	0.0714286	0	0	0	0	0	0	0	0
starPep_22485	0.366667	0.0666667	0.0666667	0	0.5	0.103448	0.0344828	0	0	0.241379	0.0344828	0	0.0344828	0	0	0.0344828	0	0	0	0.0344828	0	0	0	0	0	0.172414	0.0344828	0.0344828	0	0.241379	0.107143	0.0357143	0	0	0.25	0	0	0	0	0.0714286	0	0	0	0	0.0357143	0	0	0	0
starPep_22635	0.533333	0	0.166667	0.233333	0.0666667	0.241379	0	0.172414	0.103448	0	0	0	0	0	0	0.0689655	0	0	0.103448	0	0.137931	0	0	0.0344828	0.0689655	0.0689655	0	0	0	0	0.107143	0	0.107143	0.214286	0.0714286	0	0	0	0	0	0.178571	0	0	0	0	0.178571	0	0.0357143	0.0357143
starPep_22829	0.5	0.0666667	0.166667	0.133333	0.133333	0.275862	0.0344828	0.137931	0.0344828	0.0344828	0.0344828	0	0.0344828	0	0	0.103448	0	0	0.0344828	0.0344828	0.0344828	0.0344828	0	0	0.0689655	0.0344828	0	0	0.0689655	0	0.178571	0.0357143	0.178571	0.0714286	0.0714286	0.0357143	0	0	0	0.0357143	0.142857	0.0357143	0	0	0	0.0357143	0	0	0.0714286
starPep_22830	0.5	0.0666667	0.166667	0.1	0.166667	0.275862	0.0344828	0.137931	0.0344828	0.0344828	0.0344828	0	0.0344828	0	0	0.103448	0	0	0.0344828	0.0344828	0	0.0344828	0	0	0.0689655	0.0689655	0	0	0.0344828	0.0344828	0.178571	0.0357143	0.178571	0.0357143	0.107143	0.0357143	0	0	0	0.0357143	0.142857	0.0357143	0	0	0	0.0357143	0	0	0.0357143
starPep_22831	0.5	0.0666667	0.166667	0.0666667	0.2	0.275862	0.0344828	0.137931	0	0.0689655	0.0344828	0	0.0344828	0	0	0.103448	0	0	0.0344828	0.0344828	0	0.0344828	0	0	0.0344828	0.0689655	0	0	0.0344828	0.0689655	0.178571	0.0357143	0.178571	0.0357143	0.107143	0.0357143	0	0	0	0.0357143	0.142857	0.0357143	0	0	0	0.0357143	0	0	0
starPep_22940	0.5	0.0333333	0.166667	0.0666667	0.233333	0.344828	0	0.137931	0	0.0344828	0	0	0	0	0.0344828	0.0344828	0.0344828	0	0.0689655	0.0344828	0.0689655	0	0	0	0	0.0344828	0	0.0344828	0	0.137931	0.214286	0	0.178571	0.0714286	0.0714286	0	0	0	0	0.0357143	0.142857	0	0	0	0.0357143	0.0714286	0	0	0
starPep_23164	0.366667	0.0666667	0.1	0.0666667	0.4	0.137931	0.0344828	0	0.0689655	0.137931	0.0344828	0	0.0344828	0	0	0.0344828	0	0	0	0.0689655	0	0	0	0	0.0689655	0.137931	0.0344828	0.0689655	0	0.137931	0.142857	0.0357143	0	0	0.214286	0	0	0	0.0357143	0.0357143	0	0	0.0357143	0	0.0357143	0.0357143	0	0	0
starPep_23168	0.3	0.0666667	0.0333333	0.1	0.5	0.0689655	0	0	0.0344828	0.206897	0.0344828	0	0	0	0.0344828	0	0	0	0.0344828	0	0	0	0	0	0.0689655	0.172414	0.0689655	0.0344828	0.0344828	0.206897	0.107143	0	0	0.0357143	0.178571	0.0714286	0	0	0	0	0	0	0	0	0	0	0.0357143	0	0
starPep_23169	0.266667	0.0666667	0	0.0666667	0.6	0.0689655	0	0	0.0344828	0.172414	0.0344828	0	0	0	0.0344828	0	0	0	0	0	0	0	0	0	0.0689655	0.137931	0.0689655	0	0.0344828	0.344828	0.0714286	0	0	0.0357143	0.178571	0.0714286	0	0	0	0	0	0	0	0	0	0	0.0357143	0	0
starPep_23181	0.233333	0.0666667	0.0333333	0.1	0.566667	0.0689655	0	0	0.0344828	0.137931	0.0344828	0	0	0	0.0344828	0	0	0	0.0344828	0	0	0	0	0	0.0689655	0.103448	0.0689655	0.0344828	0.0344828	0.344828	0	0	0	0	0.25	0.0714286	0	0	0	0	0	0	0	0	0	0	0.0357143	0	0
starPep_23195	0.3	0.0666667	0.0333333	0.0666667	0.533333	0.0689655	0	0	0.0344828	0.206897	0.0344828	0	0	0	0.0344828	0	0	0	0	0.0344828	0	0	0	0	0.0689655	0.172414	0.0689655	0.0344828	0.0344828	0.206897	0.107143	0	0	0.0357143	0.178571	0.0714286	0	0	0	0	0	0	0	0	0	0	0.0357143	0	0
starPep_23196	0.266667	0.0666667	0.0333333	0.0666667	0.566667	0.0689655	0	0	0.0344828	0.172414	0.0344828	0	0	0	0.0344828	0	0	0	0	0.0344828	0	0	0	0	0.0689655	0.137931	0.0689655	0.0344828	0.0344828	0.275862	0.0714286	0	0	0	0.214286	0.0714286	0	0	0	0	0	0	0	0	0	0	0.0357143	0	0
starPep_23197	0.275862	0.0689655	0.0344828	0.0344828	0.586207	0.0714286	0	0	0.0357143	0.178571	0.0357143	0	0	0	0.0357143	0	0	0	0	0.0357143	0	0	0	0	0.0357143	0.142857	0.0714286	0.0357143	0	0.321429	0.0740741	0	0	0	0.222222	0.0740741	0	0	0	0	0	0	0	0	0	0	0	0	0
starPep_23201	0.2	0.0333333	0.1	0.1	0.566667	0.0344828	0	0	0.0344828	0.137931	0	0	0	0	0.0344828	0	0	0.0344828	0.0344828	0.0344828	0	0	0	0	0.103448	0.137931	0.0344828	0.0689655	0.0344828	0.275862	0.0714286	0	0	0	0.142857	0.0357143	0	0	0	0	0	0	0	0.0357143	0.0357143	0	0	0	0.0357143
starPep_23220	0.333333	0.0333333	0.1	0.0333333	0.5	0.103448	0.0344828	0	0.0344828	0.172414	0	0	0	0	0.0344828	0.0344828	0	0	0	0.0689655	0	0	0	0	0.0344828	0.172414	0	0.103448	0	0.206897	0.142857	0	0.0357143	0	0.178571	0	0	0	0	0.0357143	0	0	0.0357143	0	0.0357143	0	0	0	0
starPep_23237	0.333333	0.0333333	0.0666667	0.0333333	0.533333	0.103448	0.0344828	0	0.0344828	0.172414	0	0	0	0	0.0344828	0.0344828	0	0	0	0.0344828	0	0	0	0	0.0344828	0.172414	0	0.0689655	0	0.275862	0.142857	0	0	0	0.214286	0	0	0	0	0.0357143	0	0	0	0	0.0357143	0	0	0	0
starPep_23248	0.333333	0	0.1	0.0333333	0.533333	0.137931	0	0.0344828	0.0344828	0.137931	0	0	0	0	0	0.0344828	0	0	0	0.0689655	0	0	0	0	0.0344828	0.137931	0	0.0689655	0	0.310345	0.107143	0	0.0357143	0	0.214286	0	0	0	0	0	0.0357143	0	0	0	0.0357143	0	0	0	0
starPep_23258	0.3	0.0666667	0.0333333	0.0333333	0.566667	0.103448	0	0	0.0344828	0.172414	0	0.0344828	0	0	0.0344828	0	0	0	0	0.0344828	0	0	0	0	0.0344828	0.172414	0.0344828	0.0344828	0	0.310345	0.107143	0	0	0	0.214286	0.0357143	0	0	0	0.0357143	0	0	0	0	0	0	0	0	0
starPep_23272	0.233333	0.0666667	0.0666667	0.0333333	0.6	0.0689655	0	0	0.0344828	0.137931	0	0	0.0344828	0	0.0344828	0	0	0	0	0.0689655	0	0	0	0	0.0344828	0.137931	0.0689655	0.0344828	0	0.344828	0.0714286	0	0	0	0.178571	0	0	0	0	0.0714286	0	0	0	0	0.0357143	0	0	0	0
starPep_23435	0.466667	0.1	0.233333	0.0333333	0.166667	0.137931	0.0689655	0.103448	0	0.172414	0.103448	0	0	0	0	0.103448	0	0.103448	0	0	0	0.0344828	0	0	0	0.103448	0	0.0344828	0.0344828	0	0.25	0	0.0357143	0.0357143	0.142857	0	0	0.0714286	0	0.0357143	0.0714286	0.0357143	0.107143	0	0	0.0357143	0	0	0
starPep_23498	0.266667	0.1	0.0333333	0.0666667	0.533333	0.103448	0	0	0.0344828	0.137931	0	0.0344828	0	0	0.0689655	0	0	0	0	0.0344828	0.0344828	0	0	0	0.0344828	0.103448	0.0689655	0.0344828	0.0344828	0.275862	0.0714286	0	0	0	0.214286	0	0	0.0357143	0	0.0714286	0	0.0357143	0	0	0	0.0357143	0	0	0
starPep_23774	0.266667	0.0666667	0.366667	0.0333333	0.266667	0.0689655	0	0.103448	0.0344828	0.0344828	0.0689655	0	0	0	0	0	0	0.241379	0	0.137931	0	0.0344828	0	0	0	0.103448	0.0344828	0.0344828	0	0.103448	0.0357143	0.0357143	0.0714286	0	0.0714286	0.0357143	0	0	0.0357143	0	0.0714286	0	0.178571	0	0.142857	0.0357143	0	0	0
starPep_23806	0.366667	0.0666667	0.333333	0.0333333	0.2	0.137931	0.0689655	0.103448	0.0344828	0.0344828	0	0	0.0689655	0	0	0.0689655	0	0.103448	0	0.137931	0	0	0	0	0.0344828	0.137931	0	0.0689655	0	0	0.0357143	0.0357143	0.142857	0.0357143	0.142857	0.0714286	0	0	0	0	0.107143	0	0.142857	0	0.0714286	0.0357143	0	0	0
starPep_23883	0.3	0.0666667	0.133333	0.0333333	0.466667	0	0.0344828	0.0689655	0.0344828	0.172414	0.0344828	0	0	0	0.0344828	0.0344828	0	0.0344828	0	0.0689655	0	0	0	0	0.0344828	0.206897	0.0344828	0.0344828	0	0.172414	0.178571	0	0.0357143	0	0.107143	0.0357143	0	0	0	0.0357143	0	0	0.0357143	0	0.0714286	0	0	0	0
starPep_23884	0.233333	0.133333	0.133333	0.0666667	0.433333	0.0689655	0	0	0.0344828	0.137931	0	0	0.0689655	0	0.0689655	0	0.0344828	0.0344828	0.0344828	0.0344828	0	0	0	0	0.0344828	0.137931	0.103448	0.0344828	0	0.172414	0.107143	0	0.0357143	0	0.107143	0.0357143	0.0357143	0	0	0.0714286	0	0.0357143	0.0357143	0.0357143	0	0	0	0	0
starPep_23885	0.3	0.0666667	0.0333333	0.0666667	0.533333	0.103448	0	0	0.0689655	0.137931	0	0	0	0	0.0689655	0	0	0	0	0.0344828	0	0	0	0	0.0689655	0.172414	0.0689655	0.0344828	0	0.241379	0.107143	0	0	0.0357143	0.178571	0.0357143	0	0	0	0.0357143	0	0	0	0	0	0	0.0357143	0	0
starPep_23886	0.333333	0	0.3	0.0333333	0.333333	0.103448	0	0.103448	0.0344828	0.103448	0	0	0	0	0	0.0344828	0	0.103448	0	0.172414	0	0	0.0344828	0	0	0.172414	0	0.0689655	0	0.0689655	0.0714286	0	0.178571	0	0.107143	0	0	0	0	0	0.142857	0	0.0357143	0	0.107143	0	0	0	0
starPep_23963	0.233333	0.1	0.0333333	0.0666667	0.566667	0.0344828	0	0	0.0344828	0.172414	0.0344828	0	0	0	0.0689655	0	0	0	0	0.0344828	0	0	0	0	0.0689655	0.137931	0.103448	0.0344828	0.0344828	0.241379	0.0357143	0	0	0.0357143	0.178571	0.0714286	0	0	0	0.0357143	0	0	0	0	0	0	0.0357143	0	0
starPep_23964	0.2	0.1	0.0333333	0.0666667	0.6	0.0344828	0	0	0.0344828	0.137931	0.0344828	0	0	0	0.0689655	0	0	0	0	0.0344828	0	0	0	0	0.0689655	0.103448	0.103448	0.0344828	0.0344828	0.310345	0	0	0	0.0357143	0.178571	0.0714286	0	0	0	0.0357143	0	0	0	0	0	0	0.0357143	0	0
starPep_23998	0.3	0.0333333	0.0333333	0.0666667	0.566667	0.0689655	0	0.0344828	0.0344828	0.172414	0	0	0	0	0.0344828	0	0	0	0.0344828	0	0	0	0	0	0.0344828	0.206897	0.0344828	0	0	0.344828	0.107143	0	0	0.0357143	0.178571	0.0357143	0	0	0	0	0	0	0	0	0	0	0	0	0
starPep_24013	0.266667	0.133333	0.0666667	0.0666667	0.466667	0	0.103448	0	0.0344828	0.137931	0.0344828	0	0.0344828	0	0.0689655	0.0344828	0	0	0.0344828	0	0	0	0	0	0.0344828	0.172414	0.0344828	0.0344828	0	0.241379	0.0714286	0	0.0357143	0	0.178571	0.0357143	0	0	0	0.107143	0	0	0	0	0.0357143	0	0	0	0
starPep_24047	0.4	0.0333333	0.166667	0.133333	0.266667	0.137931	0	0.103448	0.0344828	0.137931	0	0	0.0344828	0	0	0.0689655	0.0344828	0	0	0.0689655	0.103448	0	0.0344828	0	0	0.0689655	0	0	0.103448	0.0689655	0.142857	0	0.0714286	0.0714286	0.142857	0	0	0	0	0.0357143	0.0714286	0	0.0714286	0.0357143	0	0	0.0357143	0.0357143	0.0357143
starPep_24065	0.3	0.133333	0.0666667	0.0666667	0.433333	0.0344828	0.0689655	0	0.0344828	0.172414	0.0689655	0	0.0344828	0	0.0344828	0.0344828	0	0	0.0344828	0	0	0	0	0	0.0344828	0.137931	0.0689655	0.0344828	0	0.206897	0.107143	0.107143	0	0	0.107143	0	0	0	0.0357143	0.107143	0	0	0	0	0.0357143	0	0	0	0
starPep_24099	0.2	0.4	0.2	0	0.2	0	0.0689655	0.0689655	0	0.0344828	0.103448	0.137931	0.0689655	0	0.103448	0.0689655	0.0689655	0.0344828	0	0.0344828	0	0	0	0	0	0	0.137931	0.0344828	0	0.0344828	0.0357143	0.0357143	0.0714286	0	0.0357143	0.0714286	0.178571	0.142857	0	0.0357143	0.0357143	0.0714286	0	0	0.0714286	0	0	0	0
starPep_24183	0.333333	0.0666667	0.0333333	0.0333333	0.533333	0.103448	0.0344828	0	0.0344828	0.172414	0.0344828	0	0.0344828	0	0	0	0	0	0	0.0344828	0	0	0	0	0.0344828	0.172414	0.0344828	0	0	0.310345	0.0714286	0.0357143	0	0	0.25	0	0	0	0	0.0714286	0	0	0	0	0	0	0	0	0
starPep_24185	0.4	0.0666667	0.0333333	0.0333333	0.466667	0.137931	0.0344828	0	0.0344828	0.206897	0.0689655	0	0	0	0	0.0344828	0	0	0	0	0	0	0	0	0.0344828	0.137931	0.0344828	0.0344828	0	0.241379	0.142857	0.0357143	0	0	0.214286	0	0	0	0	0.0714286	0	0	0	0	0.0357143	0	0	0	0
starPep_24186	0.333333	0.0666667	0.0666667	0.0333333	0.5	0.103448	0.0344828	0	0.0344828	0.172414	0.0344828	0	0.0344828	0	0	0	0	0	0	0.0689655	0	0	0	0	0.0344828	0.172414	0.0344828	0.0344828	0	0.241379	0.0714286	0.0357143	0	0	0.25	0	0	0	0	0.0714286	0	0	0	0	0.0357143	0	0	0	0
starPep_24188	0.366667	0.1	0.1	0.0333333	0.4	0.137931	0.0689655	0	0.0344828	0.137931	0.0344828	0	0.0344828	0	0.0344828	0.0344828	0	0	0	0.0689655	0	0	0	0	0.0344828	0.137931	0.0344828	0.0689655	0	0.137931	0.142857	0.0357143	0	0	0.214286	0.0357143	0.0357143	0	0	0.0357143	0	0	0.0357143	0	0.0357143	0	0	0	0
starPep_24190	0.366667	0.0666667	0.0333333	0.0333333	0.5	0.103448	0.0344828	0	0.0344828	0.206897	0.0689655	0	0	0	0	0.0344828	0	0	0	0	0	0	0	0	0.0344828	0.137931	0.0344828	0.0344828	0	0.275862	0.0714286	0.0357143	0	0	0.25	0	0	0	0	0.0714286	0	0	0	0	0.0357143	0	0	0	0
starPep_24276	0.366667	0.2	0.233333	0	0.2	0.103448	0.0689655	0.0689655	0	0.103448	0.0689655	0.0689655	0.0689655	0	0	0.0689655	0	0.103448	0	0.0689655	0	0	0	0	0	0.103448	0.0689655	0	0	0.0344828	0.178571	0.0357143	0.0357143	0	0.107143	0.0357143	0	0.142857	0	0.0357143	0.0714286	0.0714286	0.0714286	0	0.0357143	0	0	0	0
starPep_24356	0.633333	0.133333	0	0.0333333	0.2	0.37931	0.0344828	0	0	0.206897	0.103448	0.0344828	0	0	0	0	0	0	0	0	0	0.0344828	0	0	0	0.137931	0.0344828	0	0.0344828	0	0.428571	0.0357143	0	0.0357143	0.142857	0.107143	0	0	0	0	0	0	0	0	0	0.0357143	0	0	0
starPep_24370	0.413793	0.103448	0.275862	0	0.206897	0.178571	0.0714286	0.0714286	0	0.107143	0	0	0.0714286	0	0	0.142857	0	0.0714286	0	0.0714286	0	0	0	0	0	0.0714286	0.0357143	0.0714286	0	0.0357143	0.0740741	0.037037	0.185185	0	0.111111	0	0	0.0740741	0	0	0.148148	0.037037	0	0	0.111111	0	0	0	0
starPep_24396	0.5	0.0357143	0.285714	0.0357143	0.142857	0.222222	0.037037	0.148148	0.037037	0.0740741	0.037037	0	0	0	0	0.111111	0	0.0740741	0	0.0740741	0	0	0.037037	0	0	0.111111	0	0.037037	0	0	0.192308	0.0384615	0.230769	0	0.0384615	0	0	0	0	0.0384615	0.153846	0	0.0384615	0	0.0769231	0.0384615	0	0	0
starPep_24457	0.4	0.133333	0.133333	0.133333	0.2	0.103448	0.0344828	0.103448	0.0689655	0.103448	0.103448	0	0	0	0.0344828	0.0344828	0.0344828	0	0.0344828	0	0.103448	0.0344828	0	0	0	0.0689655	0.0344828	0	0.0344828	0.0689655	0.178571	0.0714286	0.0357143	0.0357143	0.0714286	0.0714286	0	0	0.0357143	0.0357143	0	0.0357143	0	0.0357143	0.0357143	0.0357143	0	0.0357143	0
starPep_24491	0.4	0.133333	0.1	0.133333	0.233333	0.103448	0.0344828	0.0689655	0.0689655	0.137931	0.103448	0	0	0	0.0344828	0.0344828	0	0	0.0344828	0	0.103448	0.0344828	0	0	0	0.0689655	0.0689655	0	0.0344828	0.0689655	0.178571	0.0714286	0.0357143	0.0357143	0.0714286	0.0714286	0	0	0.0357143	0.0357143	0	0.0357143	0	0.0357143	0	0.0357143	0	0	0
starPep_24561	0.4	0.0666667	0.233333	0.133333	0.166667	0.137931	0	0.137931	0.0689655	0.0689655	0.0344828	0	0	0	0.0344828	0.137931	0	0.0689655	0	0	0.0689655	0	0	0.0344828	0.0344828	0.0344828	0.0689655	0	0.0344828	0.0344828	0.0714286	0.0357143	0.107143	0.107143	0.0714286	0.0357143	0	0	0	0.0357143	0.107143	0	0.0357143	0.0357143	0.0357143	0.0357143	0.0357143	0.0714286	0
starPep_24725	0.133333	0.0333333	0.1	0.3	0.433333	0.0344828	0	0	0.0344828	0.0689655	0	0	0	0	0.0344828	0	0	0	0	0.103448	0.0344828	0	0.0344828	0.103448	0.103448	0.0689655	0.0344828	0.0344828	0.172414	0.137931	0	0	0	0.142857	0	0	0	0	0	0.0357143	0.0357143	0.0357143	0.0357143	0	0	0.0714286	0	0.0357143	0.0714286
starPep_24768	0.266667	0	0.233333	0.2	0.3	0.0344828	0	0.137931	0	0.0689655	0	0	0	0	0	0.0344828	0	0.0689655	0.0344828	0.103448	0.0689655	0	0	0.0689655	0.0689655	0.137931	0	0	0.103448	0.0689655	0.0714286	0	0.0357143	0.0357143	0.107143	0	0	0	0	0	0.0357143	0	0.0714286	0.0714286	0.0714286	0.142857	0	0	0
starPep_24769	0.266667	0	0.233333	0	0.5	0.0344828	0	0.137931	0	0.0689655	0	0	0	0	0	0.0344828	0	0.0689655	0	0.137931	0	0	0	0	0	0.206897	0	0	0	0.310345	0.0714286	0	0.0357143	0	0.142857	0	0	0	0	0	0.0357143	0	0.0714286	0	0.142857	0	0	0	0
starPep_24810	0.133333	0.0333333	0.1	0.3	0.433333	0	0	0	0.0344828	0.103448	0	0	0	0	0.0344828	0	0	0	0	0.103448	0	0	0.0344828	0.103448	0.137931	0.137931	0.0344828	0.0344828	0.172414	0.0689655	0	0	0	0.107143	0.0357143	0.0357143	0	0	0	0	0.0357143	0.0357143	0.0357143	0	0	0.0714286	0	0.0357143	0.0714286
starPep_24812	0.166667	0.0333333	0.0666667	0.233333	0.5	0.0344828	0	0	0.0344828	0.103448	0	0	0	0	0.0344828	0	0	0	0	0.0689655	0	0	0.0344828	0.0689655	0.103448	0.137931	0.0344828	0	0.137931	0.206897	0	0	0	0.0714286	0.107143	0.0357143	0	0	0	0	0.0357143	0	0	0	0.0357143	0.0714286	0	0.0357143	0.0357143
starPep_24947	0.433333	0.0333333	0.3	0.0666667	0.166667	0.172414	0.0344828	0.0689655	0.0689655	0.103448	0	0	0.0344828	0	0	0.103448	0	0.172414	0	0.0344828	0.0344828	0	0	0	0.0344828	0.103448	0	0.0344828	0	0	0.142857	0.0357143	0.178571	0.0357143	0.0714286	0	0	0.0357143	0	0	0.214286	0	0.0357143	0	0.0714286	0	0	0	0
starPep_25014	0.5	0.0666667	0.166667	0.0666667	0.2	0.172414	0.0344828	0.103448	0.0689655	0.137931	0.0689655	0	0	0	0	0.0689655	0.0344828	0	0	0.0344828	0.0344828	0	0.0344828	0	0	0.137931	0	0.0344828	0	0.0344828	0.285714	0	0.0714286	0.0357143	0.107143	0.0357143	0	0.0357143	0	0	0.142857	0	0	0	0	0	0.0357143	0	0
starPep_25017	0.266667	0.0666667	0.133333	0.266667	0.266667	0.0344828	0.0344828	0.0344828	0.103448	0.0689655	0.0689655	0	0	0	0	0.0344828	0	0	0.0689655	0.0344828	0.0689655	0.0344828	0.0344828	0.0689655	0.0689655	0.0344828	0	0.0689655	0.0344828	0.103448	0.0714286	0	0	0.107143	0.107143	0	0	0	0	0.0714286	0.0714286	0	0.0714286	0	0	0.0714286	0	0.0357143	0.0714286
starPep_25018	0.275862	0.0689655	0.137931	0.275862	0.241379	0.0357143	0.0357143	0.0357143	0.107143	0.0714286	0.0714286	0	0	0	0	0.0357143	0	0	0.0714286	0.0357143	0.0714286	0.0357143	0.0357143	0.0714286	0.0714286	0.0357143	0	0.0714286	0.0357143	0.0714286	0.0740741	0	0	0.148148	0.0740741	0	0	0	0	0.0740741	0.0740741	0	0.0740741	0	0	0.0740741	0	0.037037	0.0740741
starPep_25711	0.2	0	0.2	0.1	0.5	0	0	0.0344828	0.0344828	0.137931	0	0	0	0	0	0	0	0	0	0.172414	0	0	0.0344828	0.0344828	0.0344828	0.172414	0	0.137931	0.0344828	0.172414	0	0	0.0714286	0	0.142857	0	0	0	0	0	0.0714286	0	0.0357143	0	0.0714286	0.0357143	0	0	0
starPep_25932	0.266667	0.1	0.2	0	0.433333	0.103448	0	0.0689655	0	0.103448	0.0344828	0	0.0689655	0	0	0.0344828	0.0344828	0	0	0.103448	0	0	0	0	0	0.0689655	0.0689655	0.0689655	0	0.241379	0.107143	0	0.0357143	0	0.107143	0	0.0357143	0.0357143	0	0.0357143	0.0357143	0	0.0714286	0	0.0714286	0	0	0	0
starPep_26001	0.366667	0	0.1	0.233333	0.3	0.0689655	0	0.0344828	0.137931	0.137931	0	0	0	0	0	0.0344828	0	0	0.0344828	0.0344828	0.103448	0	0	0.0344828	0.0689655	0.137931	0	0.0689655	0.0344828	0.0689655	0.178571	0	0.0357143	0.0714286	0.107143	0	0	0	0	0	0	0	0.0357143	0.0357143	0	0.0357143	0	0.0357143	0.0357143
starPep_26173	0.333333	0.0666667	0.0666667	0.0333333	0.5	0.137931	0.0344828	0	0	0.172414	0.0689655	0	0	0	0	0.0344828	0.0344828	0	0	0	0.0344828	0	0	0	0	0.0689655	0	0.0344828	0.0344828	0.344828	0.142857	0	0	0.0357143	0.178571	0.0357143	0	0	0	0.0357143	0.0357143	0.0357143	0	0	0	0	0	0	0
starPep_26251	0.5	0.1	0.0666667	0.0333333	0.3	0.206897	0.103448	0	0.0344828	0.172414	0.0344828	0	0	0	0.0689655	0.0344828	0	0	0	0.0344828	0.0344828	0	0	0	0	0.206897	0	0.0344828	0	0.0344828	0.321429	0	0	0.0357143	0.142857	0.0357143	0	0	0	0.0714286	0.0357143	0.0357143	0	0	0	0	0	0	0
starPep_26252	0.5	0.0333333	0.1	0.0666667	0.3	0.206897	0.0344828	0	0.0689655	0.172414	0	0	0	0	0.0344828	0.0689655	0	0	0	0.0344828	0.0344828	0	0.0344828	0	0	0.206897	0	0.0344828	0	0.0689655	0.214286	0	0.0357143	0.0357143	0.214286	0	0	0	0	0.0357143	0.0357143	0.0357143	0	0.0357143	0	0.0357143	0	0	0
starPep_26284	0.366667	0.133333	0.0333333	0.0666667	0.4	0.103448	0.103448	0	0.0689655	0.0689655	0.0344828	0	0	0	0.103448	0	0	0	0	0.0344828	0.0344828	0	0	0	0.0344828	0.206897	0.0344828	0	0	0.172414	0.142857	0.0714286	0	0	0.107143	0.0357143	0.0357143	0	0	0.0714286	0.0357143	0	0	0	0	0.0357143	0	0	0
starPep_26296	0.333333	0.125	0.166667	0.0833333	0.291667	0.0869565	0.0434783	0.0434783	0	0.130435	0	0.0434783	0.0434783	0	0.0434783	0.0869565	0	0	0.0434783	0.0434783	0.0434783	0	0	0	0.0434783	0.130435	0.0434783	0.0434783	0.0434783	0.0434783	0.0909091	0	0.0909091	0.0454545	0.0909091	0.0454545	0	0	0.0454545	0.0454545	0.0454545	0.0454545	0	0	0.0909091	0.0454545	0	0.0454545	0
starPep_26364	0.233333	0.0666667	0.466667	0.133333	0.1	0.0689655	0	0.137931	0	0	0	0	0.0344828	0	0.0344828	0.103448	0.0344828	0.241379	0.103448	0	0	0.0344828	0.0344828	0.0344828	0.0344828	0.0689655	0	0	0	0.0344828	0.0714286	0	0.142857	0	0	0.0357143	0	0	0.0357143	0	0.0714286	0.0714286	0.25	0.0714286	0.0357143	0.0357143	0	0.0357143	0
starPep_26370	0.266667	0.133333	0.2	0.133333	0.266667	0.0689655	0.0344828	0.0689655	0.0344828	0.0689655	0.0344828	0	0.0344828	0	0.0689655	0.0344828	0.0344828	0	0.0689655	0.0344828	0.0344828	0.0344828	0	0	0.0689655	0.103448	0.0344828	0.0689655	0.0344828	0.0344828	0.0714286	0.0357143	0.0357143	0.0714286	0.0714286	0.0714286	0	0	0	0.0714286	0.107143	0	0	0	0.0714286	0	0.0357143	0.0357143	0.0357143
starPep_26405	0.233333	0	0.3	0.1	0.366667	0.0689655	0	0.0689655	0	0.103448	0	0	0	0	0	0.0344828	0	0.0689655	0.0689655	0.103448	0.0689655	0	0.0344828	0	0	0.0689655	0	0.103448	0.0344828	0.172414	0.0357143	0	0.0357143	0.0357143	0.142857	0	0	0	0	0	0.0714286	0	0.0714286	0.0357143	0.107143	0.0357143	0	0.0357143	0
starPep_26419	0.233333	0.2	0.4	0	0.166667	0.103448	0	0.103448	0	0.0344828	0	0.0689655	0.0689655	0	0.0344828	0.103448	0.0689655	0.172414	0	0.0689655	0	0	0	0	0	0.0344828	0.0689655	0.0344828	0	0.0344828	0.0714286	0.0357143	0.0714286	0	0.0714286	0	0.0357143	0.142857	0	0	0.107143	0.107143	0.142857	0	0.0714286	0	0	0	0
starPep_26420	0.333333	0.166667	0.333333	0.0333333	0.133333	0.172414	0	0.103448	0	0.0689655	0	0.0689655	0.0689655	0	0	0.103448	0.0344828	0.103448	0.0344828	0.0689655	0	0.0344828	0	0	0	0.0689655	0.0344828	0.0344828	0	0	0.107143	0.0357143	0.107143	0.0357143	0.0714286	0	0	0.142857	0	0	0.214286	0.0714286	0.0357143	0	0.0357143	0	0.0357143	0	0
starPep_26421	0.266667	0.166667	0.433333	0	0.133333	0.103448	0	0.103448	0	0.0689655	0	0.0689655	0.0689655	0	0	0.103448	0.0689655	0.206897	0	0.0689655	0	0	0	0	0	0.0689655	0.0344828	0.0344828	0	0	0.107143	0.0357143	0.107143	0	0.0357143	0	0	0.142857	0	0	0.142857	0.107143	0.142857	0	0.0714286	0	0	0	0
starPep_26570	0.166667	0.166667	0.3	0.0666667	0.3	0.0344828	0.0689655	0.0344828	0.0344828	0	0	0.0344828	0.0689655	0	0.0689655	0.0689655	0.0344828	0.0344828	0.0344828	0.103448	0	0	0	0	0.0689655	0.0689655	0.0344828	0.137931	0	0.0689655	0	0.0357143	0.0357143	0.0357143	0.0714286	0	0.0357143	0.0357143	0	0.107143	0.142857	0	0.0714286	0	0.0714286	0	0	0.0357143	0
starPep_26617	0.533333	0.0333333	0.233333	0.1	0.1	0.275862	0.0344828	0.103448	0.0689655	0.0344828	0	0	0.0344828	0	0	0.137931	0	0.0344828	0.0344828	0.0344828	0.0344828	0	0.0344828	0	0.0344828	0.103448	0	0	0	0	0.214286	0	0.142857	0.0714286	0.107143	0	0	0.0357143	0	0	0.178571	0.0357143	0	0.0357143	0	0.107143	0	0	0
starPep_26668	0.233333	0.166667	0.1	0.0333333	0.466667	0	0.0689655	0	0.0344828	0.137931	0.0689655	0	0.0344828	0	0.0689655	0.0689655	0	0	0	0.0344828	0	0	0	0	0.0344828	0.103448	0.103448	0.0344828	0	0.206897	0.0714286	0.0714286	0	0	0.107143	0	0	0	0	0.178571	0	0	0	0	0.0714286	0	0	0	0
starPep_26669	0.3	0.0666667	0.133333	0.0666667	0.433333	0.0689655	0.0344828	0	0.0344828	0.172414	0.0344828	0	0.0344828	0	0	0.0689655	0	0	0.0344828	0.0344828	0	0	0.0344828	0	0.0344828	0.137931	0.0344828	0.0344828	0	0.206897	0.0714286	0.0357143	0	0	0.214286	0	0	0	0	0.0714286	0	0	0.0357143	0	0.0714286	0.0357143	0	0	0
starPep_26885	0.466667	0.133333	0.333333	0	0.0666667	0.206897	0.0689655	0.103448	0	0.0689655	0.0689655	0	0.0689655	0	0	0.137931	0.0689655	0.137931	0	0	0	0	0	0	0	0.0689655	0	0	0	0	0.142857	0.0714286	0.178571	0	0.0714286	0.0714286	0	0.0714286	0	0	0.285714	0.0714286	0	0	0	0	0	0	0
starPep_26889	0.4	0.133333	0.366667	0.0666667	0.0333333	0.137931	0.0689655	0.137931	0	0.0344828	0.0689655	0	0.0689655	0	0	0.137931	0.0689655	0.137931	0.0344828	0	0.0344828	0	0	0.0344828	0	0.0344828	0	0	0	0	0.0714286	0.0714286	0.178571	0.0357143	0.0357143	0.0357143	0	0.107143	0	0	0.285714	0.0714286	0	0.0357143	0	0.0357143	0	0	0
starPep_26890	0.4	0.133333	0.366667	0.0666667	0.0333333	0.172414	0.0689655	0.103448	0	0.0344828	0.0689655	0	0.0689655	0	0	0.103448	0.0689655	0.172414	0.0344828	0	0.0344828	0	0	0.0344828	0	0.0344828	0	0	0	0	0.0714286	0.0714286	0.214286	0	0.0357143	0.0714286	0	0.0714286	0	0	0.214286	0.0714286	0.0357143	0.0714286	0	0.0357143	0	0	0
starPep_27266	0.566667	0.0666667	0.233333	0	0.133333	0.310345	0.0689655	0.103448	0	0.103448	0	0	0.0689655	0	0	0.172414	0	0.0344828	0	0	0	0	0	0	0	0.103448	0	0	0	0.0344828	0.321429	0	0.142857	0	0.107143	0.0357143	0	0.0357143	0	0	0.107143	0.0714286	0	0	0.0357143	0	0	0	0
starPep_27320	0.266667	0.166667	0.166667	0.0666667	0.333333	0.0344828	0.103448	0.0344828	0	0.0689655	0.0689655	0	0	0	0.103448	0.0344828	0.0344828	0.0344828	0	0.0689655	0.0344828	0	0	0	0.0344828	0.103448	0.0344828	0.0689655	0.0689655	0.0689655	0.0357143	0	0	0	0.214286	0.0357143	0.0357143	0	0.0357143	0.0714286	0.0357143	0.0357143	0.0357143	0.0357143	0	0.0714286	0	0	0
starPep_27443	0.233333	0.2	0.133333	0.0333333	0.4	0.0344828	0.0689655	0.0344828	0	0.103448	0.0344828	0.0344828	0.0344828	0.0344828	0.0689655	0	0.0344828	0.0344828	0	0.0689655	0	0.0344828	0	0	0	0.172414	0.0344828	0	0	0.172414	0.0357143	0.142857	0	0	0.0714286	0	0.0357143	0.0357143	0	0.142857	0.0714286	0	0.0357143	0	0.0357143	0	0	0	0
starPep_27548	0.133333	0	0.433333	0.0333333	0.4	0	0	0.103448	0	0.0344828	0	0	0	0	0	0.0344828	0	0.172414	0.0344828	0.172414	0.0344828	0	0	0	0	0.0689655	0	0.137931	0	0.206897	0	0	0.0357143	0	0.0714286	0	0	0	0	0	0.107143	0	0	0.0357143	0.285714	0	0	0.0357143	0
starPep_27569	0.0666667	0.133333	0.6	0.0666667	0.133333	0	0.0344828	0.0344828	0	0	0.0344828	0	0.0689655	0	0.0344828	0.0344828	0.0689655	0.344828	0.0689655	0.0689655	0	0	0.0689655	0	0	0	0.0344828	0.0689655	0	0.0344828	0	0	0.0357143	0	0.0357143	0	0	0.0714286	0.0357143	0.0357143	0.0357143	0.0714286	0.357143	0.0357143	0.0714286	0	0.0357143	0.0357143	0
starPep_27847	0.366667	0.0666667	0.166667	0.0666667	0.333333	0.137931	0	0.0689655	0	0.172414	0.0344828	0	0	0	0.0344828	0.0344828	0.0689655	0	0.0344828	0.0344828	0.0344828	0	0	0	0.0344828	0.137931	0	0.0689655	0.0344828	0.0689655	0.142857	0.0357143	0.0714286	0.0357143	0.107143	0	0	0	0.0357143	0.0357143	0.142857	0	0	0	0.0357143	0	0	0	0
starPep_28241	0.4	0.133333	0.166667	0.0333333	0.266667	0.137931	0.0344828	0.0689655	0.0344828	0.103448	0.0689655	0.0344828	0	0	0.0344828	0.0344828	0.0344828	0.0344828	0	0.0689655	0.0344828	0	0	0	0	0.137931	0.0344828	0.0344828	0	0.0689655	0.107143	0.0357143	0.107143	0	0.107143	0.0714286	0	0	0.0357143	0.0357143	0.107143	0.0357143	0	0	0.0357143	0	0.0357143	0	0
starPep_28292	0.433333	0.166667	0.133333	0.0666667	0.2	0.137931	0.0689655	0	0.0689655	0.137931	0.0344828	0.103448	0	0	0.0344828	0.137931	0	0	0	0	0.0344828	0	0.0344828	0	0	0.0689655	0	0.103448	0	0.0344828	0.142857	0.0714286	0.0714286	0.0357143	0.107143	0.0357143	0.0714286	0.0357143	0	0.0357143	0.0357143	0.0357143	0	0	0.0357143	0.0714286	0	0	0
starPep_28369	0.333333	0.0666667	0.166667	0.1	0.333333	0.137931	0	0.0344828	0.0344828	0.103448	0.0344828	0	0	0.0344828	0	0	0.0344828	0.0689655	0	0.0689655	0	0	0.0344828	0	0.0689655	0.137931	0.0344828	0.0344828	0.0344828	0.103448	0.142857	0	0.107143	0	0.0714286	0.0357143	0	0	0	0.0357143	0.0357143	0	0	0.0357143	0.107143	0.0357143	0	0.0357143	0
starPep_28421	0.3	0.0666667	0.0666667	0.166667	0.4	0	0.0344828	0	0.0689655	0.206897	0	0	0	0.0689655	0	0.0344828	0	0	0	0.0344828	0.0689655	0	0.0344828	0	0.0344828	0.172414	0.0344828	0.0344828	0.0344828	0.137931	0.107143	0	0.0357143	0.0357143	0.142857	0.0357143	0	0	0	0	0.0357143	0	0	0	0.0357143	0.0357143	0	0	0
starPep_28435	0.233333	0.133333	0.166667	0.166667	0.3	0.103448	0.0344828	0	0.0689655	0.0344828	0.0344828	0	0.0689655	0	0.0344828	0	0.0689655	0.0344828	0	0.0344828	0.0344828	0	0	0.0344828	0.103448	0.0344828	0.0344828	0.0689655	0.0689655	0.103448	0.107143	0	0.0357143	0.0714286	0.0357143	0	0	0.0714286	0.0357143	0.0357143	0.0357143	0.0357143	0	0.0357143	0.0357143	0.0357143	0.0357143	0	0
starPep_28569	0.533333	0	0.166667	0.233333	0.0666667	0.241379	0	0.172414	0.103448	0	0	0	0	0	0	0.0689655	0	0	0.103448	0	0.137931	0	0	0.0344828	0.0689655	0.0689655	0	0	0	0	0.107143	0	0.142857	0.214286	0.0714286	0	0	0	0	0	0.178571	0	0	0	0	0.178571	0	0.0357143	0.0357143
starPep_28581	0.533333	0	0.0333333	0.1	0.333333	0.241379	0	0	0.0344828	0.241379	0	0	0	0	0	0.0344828	0	0	0	0	0.0689655	0	0	0.0344828	0	0.172414	0	0.0344828	0.0344828	0.103448	0.25	0	0.0357143	0.0714286	0.142857	0	0	0	0	0	0	0	0	0	0.0357143	0.0714286	0	0	0
starPep_28651	0.2	0.166667	0.0666667	0.133333	0.433333	0.0344828	0.0344828	0	0	0.103448	0	0	0	0.0689655	0.103448	0	0	0	0	0.0689655	0.0344828	0	0.0344828	0.0344828	0.0344828	0.103448	0.137931	0.0344828	0.0344828	0.137931	0	0.0357143	0.0357143	0	0.107143	0	0.0357143	0.0357143	0.0714286	0.0357143	0.0357143	0.0357143	0	0	0	0.0714286	0	0	0
starPep_28701	0.466667	0	0.0666667	0.1	0.366667	0.344828	0	0.0689655	0	0.0689655	0	0	0	0	0	0	0	0	0	0.0344828	0.0344828	0	0	0.0344828	0.0344828	0.0689655	0	0	0.0689655	0.241379	0.25	0	0.0714286	0.0357143	0.107143	0	0	0	0	0	0.0357143	0	0	0	0	0.0714286	0	0	0
starPep_28726	0.366667	0.1	0.2	0.0666667	0.266667	0.137931	0.0689655	0.0689655	0	0.103448	0.0344828	0	0.0689655	0	0	0.0689655	0	0	0.0344828	0.0689655	0.0344828	0	0.0344828	0	0	0.0689655	0.0344828	0.0344828	0.0344828	0.103448	0.0714286	0.0714286	0.0714286	0.0714286	0.107143	0.0714286	0	0	0	0.0357143	0.0714286	0.0357143	0	0	0.0714286	0	0	0	0
starPep_28727	0.4	0.1	0.166667	0	0.333333	0.172414	0.0689655	0.0689655	0	0.103448	0.0344828	0	0.0689655	0	0	0.0689655	0	0	0	0.103448	0	0	0	0	0	0.103448	0.0344828	0.0344828	0	0.137931	0.107143	0.0714286	0.0714286	0	0.178571	0.0714286	0	0	0	0.0357143	0.0714286	0.0357143	0	0	0.0714286	0	0	0	0
starPep_28731	0.366667	0.133333	0.166667	0.0333333	0.3	0.137931	0.0689655	0.0689655	0	0.103448	0.0344828	0.0344828	0.0689655	0	0	0.0689655	0	0	0.0344828	0.0689655	0.0344828	0	0	0	0	0.0689655	0.0344828	0.0344828	0	0.137931	0.107143	0.0714286	0.0357143	0.0357143	0.142857	0.0714286	0	0.0357143	0	0.0357143	0.0714286	0.0357143	0	0	0.0714286	0	0	0	0
starPep_28733	0.333333	0.133333	0.2	0	0.333333	0.103448	0.0689655	0.0689655	0	0.103448	0.0344828	0.0344828	0.0689655	0	0	0.0689655	0	0	0	0.103448	0	0	0	0	0	0.103448	0.0344828	0.0689655	0	0.137931	0.0714286	0.0714286	0.0357143	0	0.178571	0.0714286	0	0.0357143	0	0.0357143	0.0714286	0.0357143	0	0	0.0714286	0	0	0	0
starPep_28744	0.266667	0.0666667	0.133333	0.1	0.433333	0	0.0344828	0.0344828	0.0344828	0.172414	0	0	0	0	0.0689655	0.0689655	0.0344828	0	0.0344828	0	0.0344828	0	0	0	0.0689655	0.137931	0	0.103448	0.0344828	0.137931	0.107143	0	0.0357143	0.0714286	0.0714286	0.0357143	0	0	0	0.0357143	0.0357143	0	0	0	0.107143	0	0.0357143	0.0357143	0
starPep_29137	0.4	0.1	0.0666667	0.1	0.333333	0.137931	0.0689655	0	0.0689655	0.103448	0	0.0344828	0	0	0.0689655	0	0	0.0344828	0	0.0344828	0.103448	0	0	0	0	0.137931	0	0.0344828	0.0344828	0.137931	0.178571	0.0357143	0.0357143	0.0714286	0.0714286	0.0357143	0	0	0	0.0714286	0.0357143	0	0	0	0.0357143	0.0357143	0.0357143	0	0
starPep_29138	0.466667	0.0666667	0.0666667	0.0666667	0.333333	0.206897	0.0689655	0	0.0689655	0.103448	0	0	0	0	0.0689655	0	0	0.0344828	0	0.0344828	0.0689655	0	0	0	0	0.172414	0	0.0344828	0	0.137931	0.25	0.0357143	0.0357143	0.0357143	0.107143	0.0357143	0	0	0	0.0357143	0.0357143	0	0	0	0.0357143	0.0357143	0	0	0
starPep_29381	0.333333	0.0666667	0.433333	0.0333333	0.133333	0.0344828	0.0344828	0.137931	0	0.103448	0.0344828	0	0.0344828	0	0	0.206897	0.0344828	0.137931	0.0344828	0.0344828	0	0	0.0344828	0	0	0.0344828	0	0.103448	0	0	0.0714286	0	0.178571	0.0357143	0.0357143	0	0	0	0	0.0714286	0.107143	0.0357143	0.25	0	0.0357143	0.0357143	0	0	0
starPep_29527	0.366667	0.1	0.233333	0.0666667	0.233333	0.0344828	0.0344828	0.137931	0	0.137931	0.0689655	0	0	0.0344828	0	0.137931	0.0344828	0	0	0.0689655	0.0344828	0	0	0	0.0344828	0.0689655	0.0344828	0.103448	0.0344828	0	0.178571	0.0714286	0.0357143	0.0357143	0.0357143	0.0357143	0	0	0	0.0357143	0.0714286	0	0.142857	0	0.0357143	0	0	0.0357143	0
starPep_29626	0.433333	0.166667	0.133333	0.0666667	0.2	0.137931	0.0689655	0	0.0689655	0.137931	0.0344828	0.103448	0	0	0.0344828	0.137931	0	0	0	0	0.0344828	0	0.0344828	0	0	0.0689655	0	0.103448	0	0.0344828	0.142857	0.0714286	0.0714286	0.0357143	0.107143	0.0357143	0.0714286	0.0357143	0	0.0357143	0.0357143	0.0357143	0	0	0.0357143	0.0714286	0	0	0
starPep_29627	0.433333	0.133333	0.133333	0.0666667	0.233333	0.137931	0.0689655	0	0.0689655	0.137931	0.0344828	0.0689655	0	0	0.0344828	0.137931	0	0	0	0	0.0344828	0	0.0344828	0	0	0.0689655	0	0.103448	0	0.0689655	0.142857	0.0714286	0.0714286	0.0357143	0.107143	0.0357143	0.0357143	0	0	0.0714286	0.0357143	0.0357143	0	0	0.0357143	0.0714286	0	0	0
starPep_30092	0.566667	0.0666667	0.233333	0	0.133333	0.344828	0.0344828	0.103448	0	0.103448	0	0	0.0689655	0	0	0.137931	0.0344828	0.0344828	0	0	0	0	0	0	0	0.0689655	0	0.0344828	0	0.0344828	0.285714	0.0357143	0.178571	0	0.107143	0.0357143	0	0.0357143	0	0	0.107143	0.0357143	0.0357143	0	0.0357143	0	0	0	0
starPep_30101	0.518519	0.111111	0.333333	0	0.037037	0.307692	0.0769231	0.115385	0	0.0384615	0	0	0.115385	0	0	0.192308	0.0384615	0.0769231	0	0	0	0	0	0	0	0	0	0.0384615	0	0	0.2	0.08	0.24	0	0.04	0.04	0	0.08	0	0	0.24	0.04	0.04	0	0	0	0	0	0
starPep_30233	0.6	0.1	0.0333333	0.0333333	0.233333	0.344828	0.0689655	0.0344828	0	0.137931	0.0689655	0.0344828	0	0	0	0	0	0	0	0.0344828	0.0344828	0	0	0	0	0.137931	0	0	0.0344828	0.0689655	0.25	0.0357143	0.0357143	0.0357143	0.214286	0.0714286	0.0357143	0	0	0	0.0357143	0	0	0	0	0.0357143	0	0	0
starPep_30427	0.333333	0.0666667	0.166667	0.266667	0.166667	0.0344828	0.0344828	0.0344828	0.137931	0.103448	0.0344828	0	0	0	0.0344828	0.0689655	0.0344828	0	0.0344828	0	0.103448	0	0.103448	0.0344828	0.0344828	0.0689655	0	0.0344828	0.0689655	0	0.142857	0	0.0714286	0.142857	0	0.0357143	0	0	0.0357143	0	0.0357143	0	0.0357143	0.0357143	0.0357143	0.107143	0.0357143	0.0357143	0
starPep_30628	0.6	0.0333333	0.0333333	0.0666667	0.266667	0.310345	0.0344828	0.0344828	0.0344828	0.172414	0.0344828	0	0	0	0	0.0344828	0	0	0	0	0.0344828	0	0	0	0.0344828	0.172414	0	0	0.0344828	0.0689655	0.428571	0	0	0	0.178571	0	0	0.0357143	0	0	0.0357143	0	0	0	0	0.0357143	0	0	0
starPep_31759	0.733333	0.1	0.133333	0	0.0333333	0.517241	0.0689655	0.103448	0	0.0344828	0.103448	0	0	0	0	0.103448	0	0.0344828	0	0	0	0	0	0	0	0	0.0344828	0	0	0	0.535714	0.0357143	0.142857	0	0.0357143	0.0714286	0	0	0	0	0.0714286	0.0714286	0	0	0	0	0	0	0
starPep_31764	0.7	0.0666667	0.166667	0.0333333	0.0333333	0.482759	0.0689655	0.103448	0.0344828	0.0344828	0.0344828	0	0.0344828	0	0	0.137931	0	0	0	0	0	0	0.0344828	0	0	0.0344828	0	0	0	0	0.464286	0.0357143	0.178571	0.0357143	0.0357143	0.0357143	0	0	0	0	0.107143	0.0357143	0	0	0	0.0357143	0	0	0
starPep_31765	0.733333	0.1	0.133333	0	0.0333333	0.551724	0.0689655	0.103448	0	0	0.0689655	0	0	0	0.0344828	0.103448	0	0.0344828	0	0	0	0	0	0	0	0	0.0344828	0	0	0	0.535714	0.0357143	0.142857	0	0.0357143	0.0357143	0.0357143	0	0	0	0.107143	0.0357143	0	0	0	0	0	0	0
starPep_31768	0.7	0.133333	0.133333	0	0.0333333	0.551724	0.0344828	0.0689655	0	0.0344828	0.0689655	0.0344828	0.0344828	0	0	0.0689655	0.0344828	0.0344828	0	0	0	0	0	0	0	0	0.0344828	0	0	0	0.464286	0.0714286	0.142857	0	0.0357143	0.107143	0	0	0	0	0.0714286	0.0714286	0	0	0	0	0	0	0
starPep_31769	0.633333	0.1	0.133333	0.0666667	0.0666667	0.413793	0.0689655	0.0689655	0.0344828	0.0689655	0.0344828	0	0.0344828	0.0344828	0	0.103448	0	0	0	0	0.0344828	0	0.0344828	0	0	0.0344828	0.0344828	0	0	0	0.321429	0.0714286	0.142857	0.0714286	0.0714286	0.0714286	0	0	0	0	0.0714286	0.0357143	0	0	0	0.0714286	0	0	0
starPep_31774	0.633333	0.1	0.133333	0.0333333	0.1	0.413793	0.0689655	0.0689655	0	0.103448	0.0344828	0	0.0344828	0.0344828	0	0.103448	0	0	0	0	0.0344828	0	0	0	0	0.0344828	0.0344828	0.0344828	0	0	0.321429	0.0714286	0.142857	0.0357143	0.107143	0.0714286	0	0	0	0	0.0714286	0.0357143	0	0	0	0.0357143	0	0	0
starPep_31789	0.5	0.133333	0.0666667	0	0.3	0.275862	0.103448	0	0	0.103448	0.103448	0	0	0	0.0344828	0.0344828	0	0	0	0.0344828	0	0	0	0	0	0.0689655	0.0344828	0.0689655	0	0.137931	0.178571	0.107143	0.0357143	0	0.178571	0.107143	0	0	0	0.0357143	0	0	0	0	0.0357143	0	0	0	0
starPep_31877	0.233333	0.0666667	0.233333	0.0666667	0.4	0.0689655	0	0.0344828	0	0.103448	0	0	0.0344828	0	0.0344828	0.0344828	0	0.103448	0	0.103448	0	0	0.0344828	0.0344828	0	0.103448	0.0689655	0.0344828	0.0344828	0.172414	0.0357143	0.0357143	0.0357143	0.0357143	0.0714286	0	0	0.0714286	0	0	0.0714286	0	0	0	0.142857	0	0	0.0357143	0
starPep_31892	0.366667	0.2	0.133333	0.0666667	0.233333	0.103448	0.0344828	0.103448	0.0344828	0.0689655	0.0689655	0.0689655	0	0.0344828	0.0344828	0.0344828	0.0344828	0	0	0.0689655	0.0689655	0	0	0	0	0.0689655	0.0689655	0.0344828	0	0.0689655	0.0714286	0.107143	0.107143	0	0.0714286	0.142857	0	0.0357143	0.0357143	0	0.0357143	0.0357143	0	0	0.0714286	0.0357143	0.0357143	0	0
starPep_32078	0.52	0.16	0.04	0.12	0.16	0.25	0.0833333	0.0416667	0.0833333	0.0416667	0.125	0	0	0	0.0416667	0	0.0416667	0	0	0	0	0	0	0.0416667	0.0833333	0.125	0.0416667	0	0	0	0.217391	0.130435	0	0.130435	0.0434783	0.130435	0.0434783	0	0	0	0	0	0	0	0.0434783	0.0869565	0	0	0
starPep_32630	0.333333	0.1	0.4	0.0333333	0.133333	0.0689655	0.0689655	0.137931	0.0344828	0.0344828	0.0344828	0	0.0344828	0	0.0344828	0.137931	0	0.206897	0	0.0689655	0	0	0.0344828	0	0	0.0689655	0.0344828	0	0	0	0.107143	0.0357143	0.142857	0	0.0714286	0	0	0.0714286	0	0	0.142857	0.0714286	0.142857	0.0357143	0.0357143	0	0	0.0357143	0
starPep_32641	0.566667	0.0666667	0.133333	0.166667	0.0666667	0.241379	0.0344828	0.103448	0.103448	0.0689655	0.0344828	0.0344828	0	0	0	0.137931	0	0	0	0	0.0689655	0	0.0344828	0.0689655	0	0.0689655	0	0	0	0	0.321429	0.0357143	0.0357143	0.107143	0.0714286	0.0357143	0	0.0357143	0	0	0.0357143	0	0.0357143	0.0357143	0	0.142857	0	0.0357143	0
starPep_32861	0.466667	0.1	0.166667	0.1	0.166667	0.241379	0.0344828	0.0344828	0.0344828	0.103448	0.0344828	0.0344828	0	0	0.0344828	0	0	0.0689655	0.0689655	0.0344828	0.0689655	0	0.0344828	0	0	0.103448	0.0344828	0.0344828	0	0	0.214286	0.107143	0.0357143	0.0357143	0.0714286	0.0714286	0	0	0	0.0357143	0.0714286	0	0.0714286	0.0357143	0	0.0357143	0	0.0357143	0
starPep_32892	0.233333	0.133333	0.266667	0	0.366667	0	0.0689655	0.0689655	0	0.103448	0.0344828	0.0344828	0	0	0.0689655	0.0689655	0	0.0689655	0	0.137931	0	0	0	0	0	0.103448	0.0344828	0.137931	0	0.0689655	0.0357143	0.0357143	0.0714286	0	0.107143	0.0714286	0.0357143	0	0	0.0357143	0.0357143	0	0.142857	0	0.107143	0	0	0	0
starPep_32935	0.2	0.0333333	0.433333	0.133333	0.2	0.0344828	0	0.137931	0	0.0344828	0	0	0.0344828	0	0	0.103448	0.0344828	0.172414	0.0689655	0.0344828	0	0	0.0344828	0.0344828	0.0689655	0.0344828	0	0.0689655	0.0344828	0.0689655	0.0357143	0	0.107143	0	0.0357143	0	0	0.0357143	0	0	0.0714286	0	0.214286	0.0357143	0.107143	0.0714286	0	0.0357143	0
starPep_33260	0.433333	0.0666667	0.166667	0.2	0.133333	0.137931	0.0689655	0.0689655	0.137931	0.0344828	0	0	0.0344828	0.0344828	0	0.137931	0	0	0.0344828	0	0.103448	0	0.0344828	0	0.0344828	0.0344828	0	0.0344828	0	0.0689655	0.178571	0	0.178571	0.0714286	0.0357143	0.0357143	0	0	0	0	0.107143	0	0	0.0714286	0	0.0357143	0.0714286	0	0.0357143
starPep_33571	0.5	0.0333333	0.133333	0	0.333333	0.241379	0	0.0689655	0	0.172414	0	0	0	0	0.0344828	0.103448	0	0.0344828	0	0	0	0	0	0	0	0.137931	0.0344828	0.0344828	0	0.137931	0.285714	0	0.0714286	0	0.142857	0	0	0	0	0.0357143	0.142857	0	0	0	0	0	0	0	0
starPep_33610	0.466667	0.166667	0.0666667	0.1	0.2	0.275862	0.137931	0.0344828	0	0	0.0689655	0	0	0	0.103448	0	0	0	0.0344828	0.0344828	0.0344828	0	0	0.0344828	0.0344828	0.0689655	0.0344828	0.0344828	0.0344828	0.0344828	0.178571	0.107143	0	0.0357143	0.107143	0.0714286	0.0357143	0	0.0357143	0.0357143	0.0357143	0	0	0.0357143	0	0.0714286	0.0357143	0	0
starPep_33622	0.466667	0.1	0.2	0.0333333	0.2	0.310345	0.0689655	0.0344828	0	0.0689655	0.0689655	0	0	0	0.0344828	0.0344828	0	0.0689655	0	0.103448	0.0344828	0	0	0	0	0	0.0344828	0.103448	0.0344828	0	0.178571	0.107143	0.0714286	0	0.142857	0.0714286	0	0	0.0357143	0	0.0357143	0	0.107143	0	0.0357143	0.0357143	0	0	0
starPep_33770	0.266667	0.133333	0.133333	0.1	0.366667	0.0689655	0.0344828	0.0689655	0	0.103448	0	0	0	0.0344828	0.0689655	0.0689655	0	0	0.0344828	0.0344828	0.0344828	0.0344828	0	0	0.0344828	0.103448	0.0689655	0.0689655	0.0344828	0.103448	0.107143	0.0357143	0.0357143	0.0357143	0.0714286	0.0357143	0	0.0357143	0.0357143	0	0.0357143	0.0357143	0	0	0.0714286	0	0.0357143	0.0357143	0
starPep_33782	0.3	0.133333	0.166667	0.2	0.2	0.0344828	0.0344828	0	0.103448	0.103448	0.0689655	0	0.0344828	0	0.0344828	0	0.0344828	0.0689655	0.0344828	0.0344828	0.103448	0.0344828	0.0344828	0.0344828	0	0.103448	0.0344828	0.0344828	0.0344828	0	0.0714286	0.0714286	0.0714286	0.0357143	0.0357143	0	0	0.0714286	0	0.0357143	0.0714286	0	0.0357143	0.0357143	0.0357143	0.0357143	0.0357143	0	0.0714286
starPep_33789	0.433333	0.133333	0.0666667	0.0333333	0.333333	0.172414	0.0689655	0	0.0344828	0.172414	0.0344828	0.0689655	0	0	0.0344828	0.0689655	0	0	0	0	0.0344828	0	0	0	0	0.137931	0	0.0689655	0	0.103448	0.178571	0.0714286	0.0357143	0.0357143	0.142857	0.0357143	0.0357143	0	0	0.0714286	0.0357143	0	0	0	0.0357143	0.0357143	0	0	0
starPep_33990	0.366667	0.0666667	0.1	0.0333333	0.433333	0.137931	0.0344828	0	0.0344828	0.172414	0.0344828	0	0.0344828	0	0	0.0344828	0	0	0	0.0344828	0	0	0	0	0.0344828	0.172414	0.0344828	0.0689655	0	0.172414	0.107143	0.0357143	0	0	0.25	0	0	0	0	0.0357143	0	0	0.0357143	0	0.0357143	0	0	0	0
starPep_34059	0.4	0.1	0.0666667	0.166667	0.266667	0.206897	0.0344828	0	0.0344828	0.103448	0	0.0344828	0.0344828	0.0344828	0	0	0	0	0.0689655	0	0.0344828	0.0344828	0	0.0344828	0.0689655	0.172414	0	0.0344828	0	0.0689655	0.178571	0.0357143	0	0.0714286	0.0714286	0	0	0.0357143	0.0357143	0.0357143	0	0	0	0.0357143	0.0357143	0.0357143	0.0714286	0	0
starPep_34328	0.366667	0.2	0.166667	0.0666667	0.2	0.137931	0.0689655	0.0344828	0	0.103448	0.137931	0.0344828	0	0.0344828	0	0	0	0.103448	0	0.0689655	0	0.0344828	0	0.0344828	0	0.103448	0.0689655	0.0344828	0	0	0.0357143	0.142857	0.0714286	0	0.107143	0.107143	0.0357143	0	0.0357143	0	0.0714286	0	0.0714286	0	0.0357143	0.0357143	0.0357143	0	0
starPep_34360	0.4	0.2	0.0666667	0	0.333333	0.137931	0.0344828	0	0	0.206897	0.137931	0	0	0	0.0689655	0.0344828	0	0	0	0.0344828	0	0	0	0	0	0.103448	0.172414	0.0689655	0	0	0.142857	0.107143	0.0714286	0	0.0714286	0.0714286	0.0357143	0	0	0.107143	0	0.0357143	0	0	0.0357143	0	0	0	0
starPep_34363	0.233333	0.233333	0.166667	0.0333333	0.333333	0.0344828	0.0344828	0.0689655	0.0344828	0.0689655	0.0689655	0.0344828	0.0689655	0	0.0689655	0	0.0344828	0	0	0.103448	0	0.0344828	0	0	0	0.137931	0.103448	0.0344828	0	0.0689655	0	0.0714286	0.0357143	0	0.107143	0.0357143	0.0714286	0.0357143	0.0357143	0.0714286	0.0714286	0.0357143	0	0	0.0357143	0.0357143	0	0	0
starPep_34367	0.4	0.166667	0.0666667	0	0.366667	0.103448	0.0689655	0.0344828	0	0.172414	0.0689655	0	0.0344828	0	0.0689655	0	0.0344828	0	0	0.0344828	0	0	0	0	0	0.241379	0.0689655	0	0	0.0689655	0.107143	0.107143	0	0	0.178571	0.0357143	0.0357143	0.0357143	0	0.0714286	0.0714286	0	0	0	0	0	0	0	0
starPep_34429	0.5	0.0333333	0.133333	0.0333333	0.3	0.172414	0.0344828	0.103448	0.0344828	0.137931	0	0	0	0	0.0344828	0.103448	0	0	0	0.0344828	0.0344828	0	0	0	0	0.206897	0	0.0344828	0	0.0689655	0.25	0	0.0357143	0.0357143	0.142857	0.0357143	0	0	0	0	0.142857	0	0	0	0	0	0	0	0
starPep_34481	0.366667	0.133333	0.0666667	0.0333333	0.4	0.103448	0.0689655	0	0.0344828	0.172414	0.0344828	0.0689655	0	0	0.0344828	0.0689655	0	0	0	0	0.0344828	0	0	0	0	0.137931	0	0.0689655	0	0.172414	0.142857	0.0714286	0.0357143	0.0357143	0.107143	0.0357143	0.0357143	0	0	0.0714286	0.0357143	0	0	0	0.0357143	0.0357143	0	0	0
starPep_34491	0.166667	0.0333333	0.133333	0.233333	0.433333	0	0	0	0.0344828	0.103448	0	0	0.0344828	0	0	0.0344828	0	0	0	0.103448	0.0344828	0	0.0344828	0.0689655	0.103448	0.103448	0.0344828	0.0689655	0.137931	0.103448	0	0	0	0.107143	0.0357143	0.0357143	0	0	0	0	0.0357143	0.0357143	0.0357143	0	0.0357143	0.0357143	0	0.0714286	0.0357143
starPep_34498	0.366667	0.0666667	0.1	0.233333	0.233333	0.103448	0.0344828	0	0.172414	0.0689655	0	0	0.0344828	0	0.0344828	0.0689655	0	0	0	0.0344828	0.0344828	0.0344828	0.0689655	0.0689655	0	0.172414	0	0	0	0.0689655	0.0714286	0.0357143	0.0357143	0.142857	0.107143	0.0357143	0	0	0	0.0357143	0.0357143	0	0	0.0357143	0.0357143	0.107143	0	0.0714286	0
starPep_34510	0.366667	0.0666667	0.1	0.233333	0.233333	0.0689655	0.0344828	0	0.172414	0.103448	0.0344828	0	0.0344828	0	0	0.0689655	0	0	0	0.0344828	0.0344828	0.0344828	0.0689655	0.0689655	0	0.172414	0	0	0	0.0689655	0.142857	0.0357143	0.0357143	0.142857	0.0357143	0	0	0	0	0.0714286	0.0357143	0	0	0.0357143	0.0357143	0.107143	0	0.0714286	0
starPep_34593	0.2	0.1	0.0333333	0.133333	0.533333	0.0344828	0	0	0.0344828	0.137931	0.0344828	0	0	0	0.0344828	0	0	0	0.0344828	0	0	0	0	0.0344828	0.103448	0.137931	0.103448	0.0344828	0.0344828	0.241379	0.0714286	0	0	0.0357143	0.107143	0	0	0	0.0357143	0.0357143	0	0	0	0	0.0357143	0.0357143	0.0357143	0	0
starPep_34798	0.233333	0.1	0.0666667	0.2	0.4	0.0344828	0.0344828	0.0344828	0.0344828	0.103448	0.0344828	0.0344828	0	0	0.0344828	0	0	0	0	0.0689655	0.0344828	0	0	0.103448	0.0344828	0.137931	0.0344828	0.0344828	0.0689655	0.137931	0.0357143	0.0357143	0	0.0714286	0.107143	0.0357143	0	0.0357143	0.0357143	0	0.0714286	0	0	0	0	0.0357143	0	0	0.0357143
starPep_35173	0.3	0.0666667	0.1	0.2	0.333333	0.0689655	0.0344828	0.0344828	0	0.137931	0.0344828	0	0	0.0344828	0	0.0344828	0	0.0344828	0	0.0344828	0.0689655	0.0344828	0.0344828	0.0689655	0	0.103448	0	0	0.103448	0.137931	0.0714286	0.0357143	0.0357143	0.0357143	0.0714286	0.0357143	0	0.0357143	0	0	0	0	0	0.0357143	0.0714286	0.107143	0.0357143	0	0.0357143
starPep_35388	0.266667	0.0666667	0.233333	0.0333333	0.4	0.137931	0.0344828	0.103448	0	0	0	0	0	0.0344828	0.0344828	0	0	0.0689655	0	0.137931	0	0	0.0344828	0	0	0.137931	0.0344828	0.0344828	0	0.206897	0.0357143	0.0357143	0.0714286	0	0.107143	0	0.0357143	0.0357143	0	0	0.107143	0	0.0357143	0	0.0714286	0	0	0.0357143	0
starPep_35389	0.266667	0.0333333	0.266667	0	0.433333	0.137931	0.0344828	0.103448	0	0	0	0	0	0	0.0344828	0	0	0.103448	0	0.137931	0	0	0	0	0	0.137931	0	0.0689655	0	0.241379	0.0357143	0.0357143	0.0714286	0	0.107143	0	0	0	0	0.0357143	0.107143	0	0.0714286	0	0.0714286	0	0	0	0
starPep_35390	0.266667	0.0666667	0.233333	0	0.433333	0.137931	0.0344828	0.103448	0	0	0	0	0.0344828	0	0.0344828	0	0.0344828	0.0344828	0	0.137931	0	0	0	0	0	0.137931	0	0.0689655	0	0.241379	0.0357143	0.0357143	0.0714286	0	0.107143	0	0	0	0	0.0714286	0.107143	0.0357143	0.0357143	0	0.0357143	0	0	0	0
starPep_35559	0.166667	0.0666667	0.1	0.1	0.566667	0	0.0344828	0.0344828	0.0344828	0.0689655	0	0	0	0.0344828	0.0344828	0.0689655	0	0	0	0.0344828	0.0344828	0	0	0	0.0689655	0.0689655	0.0344828	0.0689655	0.0344828	0.344828	0.0714286	0	0	0.0357143	0.0714286	0	0	0	0	0.0714286	0.0357143	0	0.0357143	0	0.0357143	0.0357143	0	0.0357143	0
starPep_35649	0.266667	0.0333333	0.0333333	0.0333333	0.633333	0.0689655	0.0344828	0	0	0.172414	0	0	0	0	0.0344828	0	0	0	0.0344828	0	0.0344828	0	0	0	0	0.172414	0	0.0344828	0	0.413793	0.107143	0	0	0	0.178571	0	0	0	0	0.0357143	0.0357143	0	0	0	0	0.0357143	0	0	0
starPep_35735	0.233333	0.0333333	0.0666667	0.0333333	0.633333	0.0689655	0.0344828	0	0	0.137931	0	0	0	0.0344828	0	0	0	0	0	0.0689655	0	0	0	0	0.0344828	0.172414	0	0.0689655	0	0.37931	0.0357143	0	0	0.0357143	0.178571	0	0	0	0	0.0357143	0.0357143	0	0	0	0.0357143	0.0357143	0	0	0
starPep_35749	0.2	0.166667	0.233333	0.2	0.2	0	0.0344828	0.0344828	0.0689655	0.0689655	0.0344828	0	0.0344828	0.0689655	0	0.0344828	0.0344828	0.0689655	0.0344828	0.0689655	0.0689655	0.0689655	0.0344828	0	0.0344828	0.0689655	0.0344828	0.0689655	0.0344828	0	0.107143	0.0714286	0	0.0357143	0	0	0	0.0714286	0	0.0714286	0.0357143	0.0714286	0.0714286	0.0714286	0	0.0357143	0	0.0714286	0.0714286
starPep_35907	0.133333	0.166667	0.1	0.166667	0.433333	0.103448	0	0	0	0	0	0.0344828	0	0.0344828	0.103448	0.0344828	0.0344828	0.0344828	0	0	0	0.0344828	0	0	0.137931	0	0.0689655	0.0689655	0.137931	0.172414	0.0714286	0	0	0	0	0	0.0714286	0	0	0.107143	0.0714286	0	0	0.0357143	0	0	0	0.0357143	0.0714286
starPep_35970	0.233333	0.0333333	0.233333	0.133333	0.366667	0.0344828	0.0344828	0.0344828	0.0344828	0.0689655	0	0	0	0	0.0344828	0.0689655	0	0.0689655	0.0689655	0.0344828	0	0	0	0	0.137931	0.137931	0	0.137931	0.0344828	0.0689655	0	0	0.107143	0	0.107143	0.0357143	0	0	0	0	0.0357143	0	0.0357143	0.0357143	0.142857	0.0714286	0	0	0.0357143
starPep_36052	0.266667	0.133333	0.0666667	0.133333	0.4	0	0.0689655	0	0.0344828	0.137931	0.0344828	0	0	0.0689655	0.0344828	0.0344828	0	0	0	0.0344828	0.0689655	0	0.0344828	0	0.0344828	0.137931	0.0689655	0.0344828	0.0344828	0.137931	0.0357143	0	0.0357143	0.0357143	0.142857	0.0714286	0	0	0	0.0357143	0.0357143	0	0	0	0.0357143	0.0357143	0.0357143	0	0
starPep_36071	0.233333	0.0666667	0	0	0.7	0.0344828	0.0344828	0	0	0.172414	0.0344828	0	0	0	0.0344828	0	0	0	0	0	0	0	0	0	0	0.172414	0.0344828	0	0	0.482759	0.0357143	0	0	0	0.214286	0.0357143	0	0	0	0.0357143	0	0	0	0	0	0	0	0	0
starPep_36097	0.1	0.1	0.1	0.0666667	0.633333	0	0	0.0344828	0	0.0689655	0.0344828	0	0	0	0.0689655	0	0	0	0.0344828	0.0689655	0	0	0.0344828	0	0.0344828	0.0689655	0.103448	0.0344828	0.0344828	0.37931	0	0	0	0.0357143	0.0714286	0.0357143	0	0.0357143	0	0.0357143	0	0	0	0	0.107143	0	0	0	0
starPep_36100	0.2	0.1	0.0333333	0.133333	0.533333	0.0344828	0.0344828	0	0	0.137931	0	0	0	0	0.0689655	0	0	0	0	0.0344828	0.0689655	0	0.0344828	0	0.0344828	0.103448	0.0689655	0	0.137931	0.241379	0.0357143	0	0	0.0357143	0.107143	0	0	0	0.0714286	0	0	0	0	0	0.0357143	0	0	0	0
starPep_36118	0.266667	0.133333	0.266667	0.0666667	0.266667	0.0689655	0.0344828	0.103448	0	0.0344828	0.0344828	0.0344828	0	0.0344828	0.0344828	0	0.0689655	0.0689655	0.0344828	0.103448	0.0344828	0	0	0	0.0344828	0.137931	0	0.103448	0	0.0344828	0.0357143	0	0.0714286	0.0357143	0.0714286	0.107143	0	0	0	0.0357143	0.0357143	0.0714286	0.0714286	0.0357143	0.0714286	0.0357143	0	0	0
starPep_36137	0.133333	0.0333333	0.233333	0	0.6	0	0	0.0344828	0	0.0689655	0	0	0.0344828	0	0	0.0344828	0	0	0	0.206897	0	0	0	0	0	0.103448	0.0344828	0.172414	0	0.310345	0.0357143	0	0	0	0.0714286	0	0	0	0	0.0357143	0	0	0.0714286	0	0.142857	0	0	0	0
starPep_36257	0.233333	0.133333	0.133333	0.0666667	0.433333	0.103448	0	0.0344828	0.0344828	0.0689655	0.0344828	0.0689655	0	0	0.0344828	0.0344828	0	0	0	0.0689655	0	0	0.0344828	0	0.0344828	0.0689655	0.0689655	0.0344828	0.0344828	0.241379	0.0714286	0.0357143	0.0357143	0.0357143	0.0714286	0.0714286	0	0	0	0.0714286	0.0357143	0	0	0	0.0714286	0	0	0	0
starPep_36290	0.166667	0.0666667	0.0666667	0.266667	0.433333	0.0344828	0.0344828	0.0344828	0	0.0689655	0	0	0	0.0344828	0.0344828	0	0	0	0	0.0689655	0.0689655	0.0344828	0	0.0689655	0.0689655	0.0689655	0	0	0.172414	0.206897	0.0357143	0.0357143	0	0.0357143	0.0714286	0	0.0357143	0	0.0357143	0	0	0	0	0.0357143	0.0357143	0.0714286	0	0	0.0714286
starPep_36503	0.433333	0.0333333	0.2	0.0666667	0.266667	0.137931	0.0344828	0.103448	0.0689655	0.103448	0.0344828	0	0	0	0	0.103448	0	0	0	0.103448	0	0	0	0	0.0689655	0.172414	0	0.0689655	0	0	0.107143	0	0.0714286	0.0357143	0.214286	0	0	0	0.0357143	0	0.0714286	0.0357143	0.0357143	0	0.0714286	0.0714286	0	0	0
starPep_36528	0.533333	0.0333333	0.333333	0	0.1	0.275862	0	0.206897	0	0.0689655	0.0344828	0	0	0	0	0.206897	0.0344828	0.103448	0	0	0	0	0	0	0	0.0344828	0	0	0	0.0344828	0.142857	0	0.321429	0	0.0714286	0	0	0	0	0.0357143	0.321429	0.0357143	0	0	0	0	0	0	0
starPep_36534	0.633333	0.0333333	0.166667	0.0666667	0.1	0.413793	0.0344828	0.103448	0	0.0689655	0	0	0	0	0.0344828	0.137931	0	0	0.0344828	0	0.0689655	0	0	0	0	0.0344828	0	0.0344828	0.0344828	0	0.321429	0.0357143	0.0714286	0.0714286	0.107143	0	0	0.0357143	0	0	0.142857	0	0.0357143	0	0	0.0714286	0	0	0
starPep_36700	0.333333	0	0.466667	0.0666667	0.133333	0.103448	0	0.103448	0.0689655	0.0689655	0	0	0	0	0	0.241379	0	0.172414	0	0.0689655	0	0	0.0689655	0	0	0	0	0.103448	0	0	0.107143	0	0.142857	0	0.0714286	0	0	0	0	0	0.142857	0	0.25	0.0714286	0.0357143	0.0357143	0	0.0357143	0
starPep_36945	0.3	0.0333333	0.366667	0.0333333	0.266667	0.137931	0	0.103448	0	0.0689655	0.0344828	0	0	0	0	0.0689655	0	0.172414	0	0.103448	0.0344828	0	0	0	0	0.0344828	0.0344828	0.0689655	0.0344828	0.103448	0.107143	0	0.107143	0.0357143	0.0714286	0.0357143	0	0	0	0	0.0357143	0.0357143	0.107143	0	0.142857	0	0	0	0
starPep_36984	0.266667	0.0666667	0.366667	0.133333	0.166667	0.103448	0	0.103448	0	0.0689655	0.0344828	0	0.0344828	0	0	0.103448	0	0.0689655	0.103448	0.103448	0	0.0689655	0.0344828	0	0	0.0344828	0	0.103448	0.0344828	0	0	0	0.107143	0.0714286	0.107143	0	0	0.0714286	0	0	0.142857	0.0714286	0.107143	0.0357143	0.0357143	0.0714286	0	0.0357143	0
starPep_38006	0.266667	0.0666667	0.166667	0.166667	0.333333	0.0344828	0	0	0.0689655	0.137931	0.0689655	0	0	0	0	0.0344828	0.0689655	0.0689655	0	0	0.0344828	0	0.0344828	0.0344828	0.0689655	0.103448	0	0.0344828	0.0689655	0.137931	0.0357143	0	0	0.0714286	0.142857	0.0357143	0	0	0	0.0357143	0.0714286	0.0357143	0.0357143	0.0357143	0	0.0714286	0.0357143	0.0357143	0.0357143
starPep_38007	0.266667	0.0666667	0.166667	0	0.5	0.0344828	0	0	0	0.206897	0.0689655	0	0	0	0	0.0344828	0.0689655	0.0689655	0	0	0	0	0	0	0	0.137931	0	0.0689655	0	0.310345	0.0357143	0	0	0	0.214286	0.0357143	0	0	0	0.0357143	0.0714286	0.0357143	0.0357143	0	0.0357143	0	0	0	0
starPep_38088	0.3	0.0666667	0.3	0.166667	0.166667	0.0689655	0	0.0689655	0.0689655	0.0689655	0.0344828	0.0344828	0	0	0	0.0689655	0.0344828	0.103448	0.0344828	0.0689655	0.0689655	0	0.0344828	0.0689655	0	0.0689655	0	0.0689655	0	0.0344828	0.0357143	0	0.0714286	0.107143	0.0714286	0.0357143	0	0.0357143	0	0	0.0714286	0.0357143	0.0714286	0.0357143	0.0714286	0.107143	0	0	0.0357143
starPep_38089	0.3	0.0666667	0.3	0	0.333333	0.0689655	0	0.0689655	0	0.137931	0.0344828	0.0344828	0	0	0	0.0689655	0.0344828	0.103448	0	0.103448	0	0	0	0	0	0.137931	0	0.103448	0	0.103448	0.0357143	0	0.0714286	0	0.178571	0.0357143	0	0.0357143	0	0	0.0714286	0.0357143	0.0714286	0	0.107143	0	0	0	0
starPep_38138	0.3	0.0666667	0.2	0	0.433333	0.0344828	0	0.0344828	0	0.241379	0.0344828	0	0	0	0.0344828	0.0344828	0.0344828	0.103448	0	0.0344828	0	0	0	0	0	0.206897	0.0344828	0.0344828	0	0.137931	0.107143	0	0.0714286	0	0.142857	0	0	0.0357143	0	0	0.107143	0.0357143	0	0	0.0714286	0	0	0	0
starPep_38139	0.233333	0.1	0.3	0	0.366667	0.0344828	0	0.0689655	0	0.137931	0.0689655	0	0	0	0.0344828	0.0689655	0.0689655	0.137931	0	0.0344828	0	0	0	0	0	0.0689655	0.0344828	0.0689655	0	0.172414	0.0714286	0	0.107143	0	0.0714286	0	0	0.0714286	0	0	0.142857	0.0357143	0.0357143	0	0.107143	0	0	0	0
starPep_38454	0.2	0	0.1	0.3	0.4	0.0344828	0	0	0.0344828	0.137931	0	0	0	0	0	0	0	0	0	0.103448	0.0344828	0	0.0344828	0.103448	0.103448	0.137931	0	0.0344828	0.172414	0.0689655	0.0357143	0	0	0.142857	0.0357143	0	0	0	0	0	0.0714286	0	0.0357143	0	0	0.0714286	0	0.0357143	0.0714286
starPep_38456	0.166667	0.0333333	0.1	0.266667	0.433333	0	0	0	0.0344828	0.137931	0	0	0	0	0.0344828	0	0	0	0	0.103448	0.0344828	0	0.0344828	0.0689655	0.103448	0.137931	0.0344828	0.0344828	0.172414	0.0689655	0	0	0	0.107143	0.0714286	0.0357143	0	0	0	0	0.0357143	0.0357143	0.0357143	0	0	0.0714286	0	0.0357143	0.0714286
starPep_38459	0.133333	0.0333333	0.1	0.266667	0.466667	0	0	0	0.0344828	0.103448	0	0	0	0	0.0344828	0	0	0	0	0.103448	0	0	0.0344828	0.103448	0.103448	0.137931	0.0344828	0.0344828	0.137931	0.137931	0	0	0	0.0714286	0.0714286	0.0357143	0	0	0	0	0.0357143	0.0357143	0.0357143	0	0	0.0714286	0	0.0357143	0.0357143
starPep_38626	0.4	0.0333333	0.266667	0.0666667	0.233333	0.206897	0	0.0689655	0.0344828	0.0689655	0	0	0	0	0.0344828	0.137931	0	0.0344828	0	0.103448	0.0344828	0	0.0344828	0	0	0.0344828	0.0344828	0.103448	0.0344828	0.0344828	0.214286	0	0.142857	0	0	0	0	0	0.0357143	0	0.0714286	0	0.0714286	0.0357143	0.107143	0.0357143	0	0	0
starPep_38835	0.233333	0.133333	0.233333	0.0666667	0.333333	0.0689655	0	0.103448	0	0.0689655	0	0	0.0344828	0	0.103448	0	0.103448	0.0344828	0	0.0689655	0.0344828	0	0	0	0.0344828	0.137931	0.0344828	0.0344828	0.0689655	0.0689655	0.0714286	0.0357143	0.0357143	0	0.0714286	0.0357143	0	0	0.0714286	0.0357143	0.0357143	0.0357143	0.0357143	0	0.107143	0.0357143	0	0.0357143	0
starPep_38837	0.233333	0.133333	0.233333	0.0666667	0.333333	0.0689655	0	0.103448	0	0.0689655	0	0	0.0344828	0	0.103448	0	0.103448	0.0344828	0	0.0689655	0.0344828	0	0	0	0.0344828	0.137931	0.0344828	0.0344828	0.0689655	0.0689655	0.0714286	0.0357143	0.0357143	0	0.0714286	0.0357143	0	0	0.0714286	0.0357143	0.0357143	0.0357143	0.0357143	0	0.107143	0.0357143	0	0.0357143	0
starPep_39214	0.233333	0	0.1	0.1	0.566667	0.0344828	0	0.0344828	0	0.137931	0	0	0	0	0	0	0	0	0	0.103448	0	0	0.0344828	0.0344828	0.0344828	0.206897	0	0.0344828	0.0689655	0.275862	0.0357143	0	0	0	0.178571	0	0	0	0	0	0	0	0	0	0.107143	0	0	0.0714286	0
starPep_39243	0.4	0.0333333	0.133333	0	0.433333	0.206897	0	0.0689655	0	0.103448	0	0	0	0	0.0344828	0.0344828	0	0	0	0.103448	0	0	0	0	0	0.172414	0.0344828	0.0689655	0	0.172414	0.142857	0.0357143	0.0714286	0	0.142857	0	0	0.0357143	0	0	0.0714286	0	0	0	0.0714286	0	0	0	0
starPep_39244	0.433333	0.0333333	0.133333	0	0.4	0.241379	0	0.103448	0	0.0689655	0	0	0	0	0.0344828	0.0344828	0	0	0	0.103448	0	0	0	0	0	0.172414	0.0344828	0.0344828	0	0.172414	0.178571	0.0357143	0.0714286	0	0.142857	0	0	0.0357143	0	0	0.0714286	0	0	0	0.0714286	0	0	0	0
starPep_39245	0.433333	0.0333333	0.1	0	0.433333	0.241379	0	0.0689655	0	0.103448	0	0	0	0	0.0344828	0	0	0	0	0.103448	0	0	0	0	0	0.206897	0.0344828	0.0344828	0	0.172414	0.178571	0.0357143	0.0357143	0	0.178571	0	0	0.0357143	0	0	0.0357143	0	0	0	0.0714286	0	0	0	0
starPep_39247	0.4	0.0333333	0.0666667	0.0666667	0.433333	0.137931	0	0.0344828	0.0689655	0.172414	0	0	0	0	0	0	0	0.0344828	0	0.0344828	0.0344828	0	0	0	0.0344828	0.241379	0.0344828	0	0	0.172414	0.214286	0.0357143	0.0357143	0.0714286	0.0714286	0	0	0	0	0	0	0	0	0	0.0714286	0	0	0	0
starPep_39250	0.3	0.0666667	0.1	0.0333333	0.5	0.0689655	0.0344828	0.0689655	0	0.137931	0	0	0	0	0.0344828	0	0	0.0344828	0.0344828	0.0344828	0	0	0	0	0.0344828	0.241379	0.0344828	0	0	0.241379	0.107143	0.0357143	0.0357143	0.0357143	0.0714286	0.0357143	0	0	0	0	0	0	0	0	0.107143	0	0	0	0
starPep_39251	0.333333	0.0333333	0.1	0.0666667	0.466667	0.0689655	0	0.0689655	0.0344828	0.172414	0	0	0	0	0	0	0	0.0344828	0.0344828	0.0344828	0.0344828	0	0	0	0.0344828	0.241379	0.0344828	0	0	0.206897	0.178571	0.0357143	0.0357143	0.0357143	0.0714286	0	0	0	0	0	0	0	0	0	0.107143	0	0	0	0
starPep_39289	0.357143	0.0357143	0.142857	0.0714286	0.392857	0.111111	0.037037	0.0740741	0.037037	0.111111	0.037037	0	0	0	0	0.037037	0	0	0.037037	0.0740741	0	0	0	0	0.037037	0.185185	0	0.0740741	0	0.148148	0.153846	0	0	0.0384615	0.153846	0	0	0	0.0384615	0	0.0769231	0	0.0384615	0	0.0384615	0	0	0.0384615	0
starPep_39290	0.333333	0.0333333	0.1	0	0.533333	0.0689655	0.0344828	0	0	0.206897	0.0344828	0	0	0	0	0.0344828	0	0	0	0.0689655	0	0	0	0	0	0.206897	0	0.103448	0	0.241379	0.178571	0	0.0714286	0	0.0714286	0	0	0	0	0.0357143	0.0357143	0	0	0	0.0714286	0	0	0	0
starPep_39294	0.133333	0.166667	0.0333333	0.266667	0.4	0.0344828	0.0689655	0	0	0.0344828	0.0344828	0	0	0.137931	0	0	0	0	0	0.0344828	0.0689655	0.0689655	0	0.0689655	0.0689655	0	0.0344828	0.0344828	0.0689655	0.241379	0.0357143	0.0357143	0	0.0357143	0	0	0.0357143	0	0.0357143	0.107143	0	0	0	0	0.0357143	0.0714286	0.0714286	0	0.0714286
starPep_39314	0.333333	0.1	0.1	0.0333333	0.433333	0.103448	0.0689655	0	0.0344828	0.137931	0.0344828	0	0.0344828	0	0.0344828	0.0344828	0	0	0	0.0689655	0	0	0	0	0	0.172414	0.0344828	0.0689655	0	0.172414	0.142857	0.0357143	0	0	0.142857	0	0	0	0	0.107143	0.0357143	0	0.0357143	0	0.0357143	0	0	0	0
starPep_39316	0.333333	0.0666667	0.1	0.0333333	0.466667	0.103448	0.0344828	0	0.0344828	0.172414	0.0344828	0	0.0344828	0	0	0.0344828	0	0	0	0.0689655	0	0	0	0	0	0.172414	0.0344828	0.0689655	0	0.206897	0.0714286	0.0357143	0	0	0.214286	0	0	0	0	0.0714286	0.0357143	0	0.0357143	0	0.0357143	0	0	0	0
starPep_39323	0.366667	0.0666667	0.0666667	0.0333333	0.466667	0.137931	0.0344828	0	0.0344828	0.172414	0.0344828	0	0	0	0.0344828	0.0344828	0	0	0	0.0344828	0	0	0	0	0	0.172414	0.0344828	0.0689655	0	0.206897	0.142857	0.0357143	0	0	0.178571	0.0357143	0	0	0	0.0357143	0	0	0.0357143	0	0.0357143	0	0	0	0
starPep_39489	0.366667	0.133333	0.0333333	0.233333	0.233333	0.103448	0.0689655	0.0344828	0.172414	0	0.137931	0	0	0	0	0	0	0	0	0.0344828	0.103448	0	0	0	0.137931	0.0344828	0.0689655	0	0.0689655	0.0344828	0.178571	0	0.0357143	0.0357143	0.142857	0.0357143	0.0714286	0	0.0357143	0	0	0.0357143	0	0	0	0.0714286	0	0	0.107143
starPep_39572	0.333333	0.166667	0.1	0.0333333	0.366667	0.0689655	0.137931	0.0689655	0.0344828	0	0.0689655	0	0	0	0.103448	0.0344828	0.0344828	0	0	0.0344828	0	0	0	0	0.0344828	0.172414	0	0.0344828	0	0.172414	0.107143	0	0.0357143	0	0.178571	0.0714286	0.0357143	0.0357143	0	0.0357143	0.0357143	0.0357143	0	0	0.0357143	0	0	0	0
starPep_39648	0.4	0.2	0.233333	0	0.166667	0.137931	0.0689655	0.103448	0	0.0689655	0.0344828	0.0689655	0.0689655	0	0.0344828	0.172414	0.0344828	0.0344828	0	0	0	0	0	0	0	0.0689655	0.0344828	0.0344828	0	0.0344828	0.178571	0.0714286	0.0714286	0	0.0714286	0.0357143	0	0.178571	0	0	0.142857	0.0714286	0	0	0	0	0	0	0
starPep_39668	0.266667	0.2	0.133333	0.133333	0.266667	0.0344828	0.0344828	0.0344828	0.0344828	0.137931	0.103448	0	0.0689655	0.0344828	0	0.0344828	0	0	0.0344828	0.0344828	0.0344828	0.103448	0	0	0	0.0689655	0.0689655	0.0344828	0.0344828	0.0689655	0	0.0714286	0	0.107143	0.107143	0	0.0357143	0.0357143	0	0.107143	0.0357143	0.0357143	0	0.0357143	0	0.0357143	0.0357143	0.0714286	0
starPep_39680	0.366667	0.166667	0.1	0.0666667	0.3	0.0344828	0.103448	0.0344828	0.0344828	0.137931	0.137931	0	0	0	0.0344828	0.0344828	0	0	0.0344828	0.0344828	0	0.0689655	0	0	0	0.172414	0	0.0689655	0	0.0689655	0.178571	0.0357143	0.0357143	0	0.107143	0.0714286	0	0.0357143	0.0357143	0.0357143	0.0357143	0.0714286	0	0	0	0.0357143	0	0	0
starPep_39720	0.6	0	0.2	0	0.2	0.344828	0	0.137931	0	0.137931	0	0	0	0	0	0.137931	0	0.0689655	0	0	0	0	0	0	0	0.137931	0	0	0	0.0344828	0.25	0	0.214286	0	0.178571	0	0	0	0	0	0.214286	0	0	0	0	0	0	0	0
starPep_39742	0.333333	0.1	0.1	0.1	0.366667	0.137931	0.0344828	0.0344828	0.0344828	0.103448	0	0.0344828	0.0689655	0	0	0.0344828	0	0	0	0.0344828	0	0.0344828	0	0	0.0689655	0.172414	0	0	0.0689655	0.137931	0.107143	0	0.0714286	0	0.142857	0.0357143	0	0.0357143	0	0.0357143	0.0357143	0	0	0	0.0357143	0	0.0357143	0	0
starPep_39743	0.3	0.0666667	0.0333333	0.0333333	0.566667	0.0689655	0.0344828	0	0.0344828	0.172414	0.0344828	0	0	0	0.0344828	0	0	0	0	0.0344828	0	0	0	0	0.0344828	0.206897	0.0344828	0.0344828	0	0.275862	0.0714286	0.0357143	0	0	0.214286	0	0	0	0	0.0714286	0	0	0	0	0.0357143	0	0	0	0
starPep_39744	0.3	0.0666667	0.0333333	0.0333333	0.566667	0.0689655	0.0344828	0	0.0344828	0.172414	0.0344828	0	0	0	0.0344828	0	0	0	0	0.0344828	0	0	0	0	0.0344828	0.206897	0.0344828	0.0344828	0	0.275862	0.0714286	0.0357143	0	0	0.214286	0	0	0	0	0.0714286	0	0	0	0	0.0357143	0	0	0	0
starPep_39756	0.366667	0.0666667	0.133333	0.0666667	0.366667	0.103448	0.0689655	0.0344828	0	0.137931	0	0	0	0	0.0689655	0.0689655	0	0.0344828	0.0344828	0	0.0344828	0	0	0	0.0344828	0.172414	0	0.0689655	0.0344828	0.103448	0.142857	0.0357143	0.0357143	0.0357143	0.107143	0.0357143	0	0	0	0.0357143	0.0714286	0	0	0.0357143	0.0357143	0.0357143	0	0	0
starPep_39893	0.233333	0.133333	0.0666667	0.233333	0.333333	0.0689655	0.0344828	0	0.103448	0.0344828	0.0344828	0.0344828	0	0	0.0344828	0	0.0344828	0	0	0.0344828	0.0689655	0	0.0689655	0.0344828	0.0689655	0.0689655	0.0344828	0	0.103448	0.137931	0.0714286	0	0.0357143	0.107143	0.0357143	0	0.0357143	0	0	0.0357143	0.0357143	0	0	0.0357143	0	0.0357143	0.0357143	0	0.0714286
starPep_40052	0.166667	0.133333	0.1	0.2	0.4	0.0344828	0.0689655	0	0	0.0689655	0	0.0344828	0.0344828	0.0344828	0	0	0.0344828	0	0.0344828	0.0344828	0.0344828	0	0	0.0344828	0.137931	0.103448	0	0.0689655	0.103448	0.137931	0	0.0357143	0.0357143	0.0357143	0.0357143	0	0	0.0357143	0.0714286	0	0	0	0.0357143	0.0357143	0.0357143	0.0714286	0.0357143	0	0
starPep_40099	0.166667	0.0333333	0.366667	0.0666667	0.366667	0.0344828	0	0.0344828	0.0344828	0.0689655	0.0344828	0	0	0	0	0.0344828	0	0.172414	0.0344828	0.103448	0	0	0	0	0.0689655	0.0689655	0.0344828	0.172414	0	0.103448	0	0.0357143	0.107143	0	0.0357143	0	0	0	0.0357143	0	0	0	0.142857	0	0.178571	0	0	0	0
starPep_40116	0.2	0.0333333	0.133333	0.233333	0.4	0	0	0	0.0689655	0.103448	0	0	0.0344828	0	0	0.0344828	0	0	0	0.103448	0.0344828	0	0.0344828	0.0689655	0.103448	0.137931	0.0344828	0.0689655	0.103448	0.0689655	0	0	0	0.107143	0.0714286	0.0357143	0	0	0	0	0.0357143	0.0357143	0.0357143	0	0.0357143	0.0357143	0	0.0714286	0.0357143
starPep_40189	0.233333	0.2	0.1	0.0333333	0.433333	0.0689655	0.103448	0	0	0.0689655	0	0	0	0.0344828	0.137931	0.0689655	0	0.0344828	0	0	0	0	0	0	0.0344828	0.103448	0.103448	0.0689655	0	0.172414	0	0.0714286	0	0.0357143	0.107143	0.0357143	0.0357143	0.0357143	0	0.0714286	0.0714286	0.0357143	0	0	0	0	0.0357143	0	0
starPep_40355	0.566667	0	0.166667	0.2	0.0666667	0.344828	0	0.103448	0.137931	0	0	0	0	0	0	0.103448	0	0.0344828	0.0344828	0	0.103448	0	0.0344828	0.0344828	0	0.0344828	0	0	0	0.0344828	0.214286	0	0.178571	0.178571	0	0	0	0	0	0	0.178571	0	0	0	0	0.142857	0	0	0.0357143
starPep_40386	0.233333	0.0666667	0.1	0.2	0.4	0.103448	0.0344828	0.0344828	0	0.0689655	0	0	0	0.0344828	0	0	0.0344828	0	0.0344828	0.0344828	0.0344828	0	0	0.0344828	0.137931	0.103448	0	0.0689655	0.103448	0.137931	0.0357143	0	0.0714286	0.0714286	0.0357143	0	0	0	0.0357143	0	0	0	0.0357143	0.0357143	0.0357143	0.107143	0	0	0
starPep_40388	0.266667	0.0333333	0.1	0.2	0.4	0.103448	0.0344828	0.0344828	0.0344828	0.0689655	0	0	0	0	0	0.0344828	0	0	0.0344828	0.0344828	0.0344828	0	0	0.0344828	0.137931	0.103448	0	0.0689655	0.103448	0.137931	0.0357143	0	0.0714286	0.107143	0.0357143	0	0	0	0	0	0	0	0.0357143	0.0357143	0.0357143	0.107143	0	0	0
starPep_40389	0.3	0.0333333	0.1	0.166667	0.4	0.103448	0.0344828	0.0344828	0.0344828	0.103448	0	0	0	0	0	0.0344828	0	0	0.0344828	0.0344828	0.0344828	0	0	0.0344828	0.103448	0.137931	0	0.0689655	0.0689655	0.137931	0.0714286	0	0.0714286	0.107143	0.0357143	0	0	0	0	0	0	0	0.0357143	0.0357143	0.0357143	0.0714286	0	0	0
starPep_40390	0.166667	0.133333	0.1	0.2	0.4	0.0344828	0.0689655	0	0	0.0689655	0	0.0344828	0.0344828	0.0344828	0	0	0.0344828	0	0.0344828	0.0344828	0.0344828	0	0	0.0344828	0.137931	0.103448	0	0.0689655	0.103448	0.137931	0	0.0357143	0.0357143	0.0357143	0.0357143	0	0	0.0357143	0.0714286	0	0	0	0.0357143	0.0357143	0.0357143	0.0714286	0.0357143	0	0
starPep_40463	0.333333	0.0333333	0.166667	0.233333	0.233333	0.0689655	0	0.0689655	0.137931	0.0689655	0.0344828	0	0	0	0	0.0344828	0	0.0344828	0.0344828	0.0689655	0.103448	0.0344828	0	0.0344828	0.0689655	0.103448	0	0.0689655	0.0344828	0	0.142857	0	0.0714286	0.0714286	0.0714286	0	0	0.0357143	0	0	0	0.0357143	0.0357143	0.0357143	0.0357143	0.0714286	0	0.0357143	0.0357143
starPep_40640	0.517241	0.0344828	0.172414	0	0.275862	0.285714	0	0.107143	0	0.107143	0	0	0	0	0.0357143	0.0714286	0	0.0357143	0	0.0714286	0	0	0	0	0	0.178571	0.0357143	0.0357143	0	0.0357143	0.185185	0	0.111111	0	0.185185	0	0	0.037037	0	0	0.185185	0	0	0	0	0	0	0	0
starPep_40754	0.266667	0.0666667	0.0333333	0.0666667	0.566667	0.0689655	0	0	0.0344828	0.172414	0.0344828	0	0	0	0.0344828	0	0	0	0	0.0344828	0	0	0	0	0.0344828	0.172414	0.0689655	0.0344828	0.0344828	0.275862	0.0714286	0	0	0	0.178571	0.0714286	0	0	0	0	0.0357143	0	0	0	0	0	0.0357143	0	0
starPep_40755	0.266667	0.0666667	0.0333333	0.0666667	0.566667	0.0689655	0	0	0.0344828	0.172414	0.0344828	0	0	0	0.0344828	0	0	0	0	0.0344828	0	0	0	0	0.0344828	0.172414	0.0689655	0.0344828	0.0344828	0.275862	0.0714286	0	0	0	0.178571	0.0714286	0	0	0	0	0.0357143	0	0	0	0	0	0.0357143	0	0
starPep_40756	0.266667	0.0666667	0.0333333	0.0666667	0.566667	0.0689655	0	0	0.0344828	0.172414	0.0344828	0	0	0	0.0344828	0	0	0	0	0.0344828	0	0	0	0	0.0344828	0.172414	0.0689655	0.0344828	0.0344828	0.275862	0.0714286	0	0	0	0.178571	0.0714286	0	0	0	0	0.0357143	0	0	0	0	0	0.0357143	0	0
starPep_40758	0.233333	0.0666667	0.0333333	0.1	0.566667	0.0689655	0	0	0.0344828	0.137931	0.0344828	0	0	0	0.0344828	0	0	0	0.0344828	0	0.0344828	0	0	0	0.0689655	0.103448	0.0689655	0.0344828	0.0344828	0.310345	0	0	0	0	0.214286	0.0714286	0	0	0	0	0.0357143	0	0	0	0	0.0357143	0.0357143	0	0
starPep_40796	0.3	0.0333333	0.133333	0.0333333	0.5	0.137931	0.0344828	0	0.0344828	0.103448	0.0344828	0	0	0	0	0.0344828	0	0.0344828	0	0.0344828	0.0344828	0	0	0	0	0.0689655	0	0.103448	0	0.344828	0.142857	0	0.0357143	0.0357143	0.107143	0	0	0	0	0.0357143	0.0357143	0	0	0	0.0357143	0	0	0	0
starPep_40797	0.3	0.0333333	0.133333	0.0333333	0.5	0.137931	0.0344828	0	0.0344828	0.103448	0.0344828	0	0	0	0	0.0344828	0	0.0344828	0	0.0344828	0.0344828	0	0	0	0	0.0689655	0	0.103448	0	0.344828	0.142857	0	0.0357143	0.0357143	0.107143	0	0	0	0	0.0357143	0.0357143	0	0	0	0.0357143	0	0	0	0
starPep_40872	0.366667	0.2	0.266667	0	0.166667	0.172414	0.0689655	0.103448	0	0	0.0344828	0.0344828	0.0689655	0	0.0689655	0.137931	0.0344828	0.0689655	0	0.0344828	0	0	0	0	0	0.0344828	0.0689655	0.0344828	0	0.0344828	0.142857	0	0.142857	0	0.0357143	0.0357143	0.0357143	0.107143	0	0.0357143	0.142857	0.107143	0.0357143	0	0	0	0	0	0
starPep_40945	0.333333	0.0666667	0.0666667	0.0666667	0.466667	0.103448	0.0344828	0	0.0344828	0.172414	0.0344828	0	0	0	0.0344828	0.0344828	0	0	0.0344828	0	0	0	0.0344828	0	0.0344828	0.172414	0.0344828	0.0344828	0	0.206897	0.142857	0.0357143	0	0	0.178571	0	0	0	0	0.0357143	0	0	0.0357143	0	0.0357143	0.0357143	0	0	0
starPep_41079	0.2	0.0666667	0.2	0.0333333	0.5	0.0689655	0	0.0344828	0.0344828	0.0689655	0	0	0.0344828	0	0.0344828	0.0689655	0	0.0344828	0	0.103448	0	0	0	0	0.0344828	0.0689655	0.0689655	0.103448	0	0.241379	0.0357143	0.0357143	0	0	0.142857	0	0	0.0714286	0	0	0.0357143	0	0.0714286	0	0.0714286	0	0	0	0
starPep_41278	0.466667	0	0.166667	0.166667	0.2	0.206897	0	0.137931	0.0689655	0.0689655	0	0	0	0	0	0.0344828	0	0	0.0689655	0.0689655	0.103448	0	0.0344828	0	0	0.137931	0	0	0.0344828	0.0344828	0.25	0	0.0714286	0.107143	0.0714286	0	0	0	0	0	0.0714286	0	0.0357143	0.0357143	0	0.0714286	0	0.0357143	0.0357143
starPep_41504	0.133333	0.0333333	0.0666667	0.266667	0.5	0.0344828	0	0	0.0344828	0.0689655	0	0	0	0	0	0	0	0.0344828	0	0.0344828	0	0	0.0344828	0.172414	0.0689655	0.0689655	0.0344828	0	0.0689655	0.344828	0	0	0	0.0714286	0.0714286	0	0	0	0	0	0	0	0	0	0.0714286	0	0	0.0714286	0.107143
starPep_41593	0.166667	0.1	0.1	0.133333	0.5	0	0.0689655	0	0.0344828	0.0689655	0	0	0.0344828	0	0.0689655	0	0	0.0344828	0.0344828	0.0344828	0.0689655	0	0	0	0.0689655	0.0689655	0.0344828	0.0344828	0.0689655	0.275862	0.0357143	0	0	0	0.142857	0	0	0.0357143	0	0.0714286	0	0	0	0.0357143	0.0714286	0	0.0714286	0	0
starPep_41694	0.366667	0.0666667	0.2	0.0666667	0.3	0.0689655	0.0689655	0.103448	0	0.137931	0.0689655	0	0	0	0	0.0689655	0	0	0.0344828	0.103448	0.0344828	0	0	0	0.0344828	0.103448	0	0.103448	0.0344828	0.0344828	0.178571	0	0.0714286	0	0.107143	0	0	0.0357143	0	0.0357143	0.107143	0	0.0714286	0	0.0357143	0.0357143	0.0357143	0	0
starPep_41695	0.4	0.0333333	0.2	0.0666667	0.3	0.137931	0.0344828	0.103448	0	0.137931	0.0344828	0	0	0	0	0.0689655	0	0	0.0344828	0.103448	0.0344828	0	0	0	0.0344828	0.103448	0	0.103448	0.0344828	0.0344828	0.178571	0	0.107143	0	0.107143	0	0	0	0	0.0357143	0.107143	0	0.0714286	0	0.0357143	0.0714286	0	0	0
starPep_41696	0.4	0.0333333	0.2	0.0666667	0.3	0.137931	0.0344828	0.103448	0	0.137931	0.0344828	0	0	0	0	0.0689655	0	0	0.0344828	0.103448	0.0344828	0	0	0	0.0344828	0.103448	0	0.103448	0.0344828	0.0344828	0.178571	0	0.107143	0	0.107143	0	0	0	0	0.0357143	0.107143	0	0.0714286	0	0.0357143	0.0714286	0	0	0
starPep_41763	0.433333	0.133333	0.133333	0.0666667	0.233333	0.172414	0.0689655	0	0.0689655	0.137931	0.0344828	0.0689655	0	0	0.0344828	0.103448	0	0	0	0	0.0344828	0	0.0344828	0	0	0.0689655	0	0.103448	0	0.0689655	0.178571	0.0714286	0.0714286	0.0357143	0.107143	0.0357143	0.0357143	0	0	0.0714286	0.0357143	0.0357143	0	0	0.0357143	0.0714286	0	0	0
starPep_41847	0.5	0.1	0.0666667	0.133333	0.2	0.275862	0.0344828	0	0.0344828	0.137931	0.0689655	0	0	0.0344828	0	0	0.0344828	0.0344828	0	0	0.0344828	0	0.0344828	0.0344828	0.0344828	0.103448	0.0344828	0	0.0344828	0.0344828	0.214286	0.0714286	0	0.142857	0.0357143	0.0714286	0	0	0	0.0357143	0.0357143	0.0357143	0	0	0	0.0357143	0	0.0357143	0
starPep_41848	0.5	0.1	0.0666667	0.166667	0.166667	0.310345	0.0689655	0	0.0344828	0.0689655	0.0689655	0	0	0.0344828	0	0	0.0344828	0.0344828	0	0	0.0344828	0	0.0344828	0.0344828	0.0689655	0.0689655	0	0	0.0689655	0.0344828	0.285714	0.0357143	0	0.142857	0	0.0357143	0	0	0	0.0714286	0.0357143	0.0357143	0	0	0	0	0.0357143	0.0357143	0.0357143
starPep_41986	0.3	0.0333333	0.1	0.1	0.466667	0.0689655	0.0344828	0.0344828	0	0.137931	0	0	0.0344828	0	0	0.0344828	0	0	0	0.0689655	0.0344828	0	0	0.0344828	0.0344828	0.137931	0	0.0344828	0.0689655	0.241379	0.0714286	0	0.0357143	0.0357143	0.142857	0	0	0	0	0.0357143	0.0357143	0.0357143	0	0	0.0357143	0.0714286	0	0	0
starPep_42119	0.5	0.0666667	0	0.0333333	0.4	0.275862	0.0689655	0	0	0.172414	0	0	0	0	0.0689655	0	0	0	0	0	0	0	0	0	0	0.206897	0	0	0.0344828	0.172414	0.214286	0.0357143	0	0	0.285714	0.0357143	0	0	0	0.0357143	0	0	0	0	0	0	0	0	0
starPep_42264	0.433333	0.0666667	0.133333	0.0333333	0.333333	0.172414	0.0689655	0.0344828	0	0.172414	0.0344828	0	0	0.0344828	0	0.0344828	0	0.0689655	0	0	0	0	0	0	0.0344828	0.172414	0	0.0344828	0	0.137931	0.214286	0.0357143	0	0.0357143	0.178571	0	0	0	0	0.0714286	0	0.0357143	0.0357143	0	0	0.0357143	0	0	0
starPep_42617	0.233333	0.1	0.3	0.0333333	0.333333	0.0344828	0	0.0689655	0	0.137931	0.0344828	0	0.0344828	0	0.0344828	0.0344828	0.0689655	0.0344828	0.0344828	0.103448	0.0344828	0	0	0	0	0.0689655	0.0344828	0.172414	0	0.0689655	0	0	0.142857	0	0.107143	0	0	0.0357143	0.0357143	0.0357143	0.0714286	0.0714286	0.0714286	0	0.0714286	0	0	0	0
starPep_42667	0.1	0.0333333	0.0666667	0.266667	0.533333	0	0	0	0	0.103448	0	0	0	0	0	0	0	0.0344828	0	0.0344828	0	0	0.0344828	0.172414	0.0689655	0.0689655	0.0344828	0	0.103448	0.344828	0	0	0	0.0357143	0.0714286	0	0	0	0	0	0	0	0	0	0.0714286	0	0	0.0714286	0.107143
starPep_42792	0.366667	0.133333	0.133333	0.0333333	0.333333	0.0689655	0.0344828	0.0689655	0	0.172414	0.0689655	0	0	0.0344828	0.0344828	0.0344828	0.0344828	0.0344828	0	0.0344828	0	0	0	0	0.0344828	0.172414	0.0689655	0.0344828	0	0.0689655	0.0714286	0.0357143	0.0714286	0	0.142857	0	0.0357143	0	0	0.107143	0.0357143	0.0357143	0.0357143	0.0357143	0	0.0357143	0	0	0
starPep_42943	0.7	0.0333333	0.0333333	0.233333	0	0.482759	0	0	0.206897	0	0	0	0	0.0344828	0	0.0344828	0	0	0	0	0.206897	0	0.0344828	0	0	0	0	0	0	0	0.428571	0	0.0357143	0.214286	0	0.0357143	0	0	0	0	0.0357143	0	0	0	0	0.25	0	0	0
starPep_42982	0.3	0.0333333	0.133333	0.133333	0.4	0.0689655	0	0.0344828	0.0344828	0.137931	0.0344828	0	0	0	0	0.0344828	0	0	0.0344828	0.0689655	0.0344828	0	0.0344828	0	0.0689655	0.137931	0	0.0689655	0.0689655	0.137931	0.0357143	0	0.0357143	0.0357143	0.178571	0.0357143	0	0	0	0	0	0	0.0357143	0	0.107143	0.0357143	0	0.0357143	0
starPep_43161	0.4	0.2	0.3	0	0.1	0.206897	0.0689655	0.103448	0	0.0344828	0.0689655	0.0344828	0.0689655	0	0.0344828	0.103448	0.0689655	0.103448	0	0.0344828	0	0	0	0	0	0.0344828	0	0.0344828	0	0	0.142857	0.0714286	0.0714286	0	0.107143	0.142857	0.0357143	0.0357143	0	0	0.142857	0.0714286	0.107143	0	0	0	0	0	0
starPep_43355	0.266667	0.0333333	0.166667	0.133333	0.4	0.0344828	0	0.0344828	0.0344828	0.137931	0	0	0.0344828	0	0	0.0689655	0	0	0.0344828	0.0689655	0.0344828	0	0.0344828	0	0.0689655	0.137931	0	0.0689655	0.0689655	0.137931	0.0357143	0	0.0357143	0.0357143	0.142857	0.0357143	0	0	0	0	0	0	0.0357143	0	0.142857	0.0357143	0	0.0357143	0
starPep_43514	0.233333	0.133333	0.1	0.1	0.433333	0.0344828	0	0.0689655	0.0344828	0.0689655	0.0344828	0.0344828	0	0.0689655	0	0.0344828	0	0	0	0.0689655	0.0344828	0.0344828	0	0	0.0344828	0.103448	0.0344828	0.0344828	0	0.275862	0	0	0.0357143	0	0.178571	0.0357143	0.0357143	0.0357143	0.0357143	0	0	0	0.0357143	0	0.0357143	0.0357143	0.0357143	0	0.0357143
starPep_43635	0.4	0.166667	0.233333	0	0.2	0.275862	0.0344828	0.0689655	0	0.0344828	0.0344828	0.0344828	0.0689655	0	0	0.0344828	0.0344828	0.0689655	0	0.103448	0	0	0	0	0	0.0689655	0.0344828	0.0344828	0	0.0689655	0.25	0	0.107143	0	0.0357143	0	0.0357143	0.0714286	0	0.0357143	0.107143	0	0.0357143	0	0.107143	0	0	0	0
starPep_43872	0.482759	0	0.241379	0.172414	0.103448	0.214286	0	0.107143	0.107143	0.0357143	0	0	0	0	0	0.107143	0	0.0714286	0.0357143	0.0357143	0.142857	0	0	0	0.0357143	0.0357143	0	0.0357143	0.0357143	0	0.111111	0	0.111111	0.148148	0.0740741	0	0	0	0	0	0.148148	0	0.037037	0.037037	0.037037	0.148148	0	0.037037	0
starPep_44207	0.73913	0	0.217391	0	0.0434783	0.5	0	0.227273	0	0.0454545	0	0	0	0	0	0.181818	0	0	0	0	0	0	0	0	0	0.0454545	0	0	0	0	0.571429	0	0.142857	0	0.047619	0	0	0	0	0	0.142857	0	0.047619	0	0	0	0	0	0
starPep_44214	0.73913	0	0.217391	0	0.0434783	0.5	0	0.227273	0	0.0454545	0	0	0	0	0	0.181818	0	0	0	0	0	0	0	0	0	0.0454545	0	0	0	0	0.571429	0	0.142857	0	0.047619	0	0	0	0	0	0.142857	0	0.047619	0	0	0	0	0	0
starPep_44245	0.518519	0.111111	0.333333	0	0.037037	0.307692	0.0769231	0.115385	0	0.0384615	0	0	0.115385	0	0	0.192308	0.0384615	0.0769231	0	0	0	0	0	0	0	0	0	0.0384615	0	0	0.2	0.08	0.24	0	0.04	0.04	0	0.08	0	0	0.24	0.04	0.04	0	0	0	0	0	0
starPep_44252	0.6875	0	0.25	0	0.0625	0.466667	0	0.133333	0	0.0666667	0	0	0	0	0	0.2	0	0.0666667	0	0	0	0	0	0	0	0.0666667	0	0	0	0	0.5	0	0.142857	0	0.0714286	0	0	0	0	0	0.285714	0	0	0	0	0	0	0	0
starPep_44281	0.4	0.1	0.166667	0.0666667	0.266667	0.172414	0.0344828	0.0344828	0.0344828	0.137931	0.0344828	0	0.0344828	0	0.0344828	0.0689655	0	0.0689655	0	0.0344828	0.0689655	0	0	0	0	0.0689655	0.0344828	0.0344828	0.0344828	0.0689655	0.142857	0.0357143	0.0714286	0.0357143	0.142857	0	0	0.0357143	0.0357143	0.0357143	0.142857	0	0	0	0	0.0714286	0	0	0
starPep_44388	0.333333	0.2	0	0.0333333	0.433333	0.103448	0.0689655	0	0	0.172414	0.0344828	0.0344828	0	0.0344828	0.103448	0	0	0	0	0	0	0	0	0	0.0344828	0.206897	0.0689655	0	0	0.137931	0.142857	0.0714286	0	0	0.142857	0.0714286	0	0	0	0.107143	0	0	0	0	0	0	0.0357143	0	0
starPep_44440	0.266667	0.133333	0.166667	0.166667	0.266667	0.103448	0.0689655	0.0344828	0	0.0689655	0.0689655	0	0.0344828	0.0344828	0	0	0	0	0.0344828	0.137931	0	0	0.0344828	0.103448	0.0344828	0.103448	0.0344828	0.0689655	0	0.0344828	0.0714286	0.0357143	0.0714286	0	0.107143	0.0357143	0	0.0357143	0.0357143	0.0357143	0.0714286	0.0357143	0.0357143	0.0357143	0	0	0	0.0357143	0.0357143
starPep_44467	0.0666667	0.133333	0.6	0.0666667	0.133333	0	0.0344828	0.0344828	0	0	0.0344828	0	0.0689655	0	0	0.0344828	0.0689655	0.344828	0.0689655	0.103448	0	0	0.0689655	0	0	0	0	0.103448	0	0.0344828	0	0	0.0357143	0	0	0	0	0.0714286	0.0357143	0	0.0357143	0.0714286	0.357143	0.0357143	0.142857	0	0.0357143	0.0357143	0
starPep_44495	0.466667	0.133333	0.266667	0	0.133333	0.310345	0.0344828	0.137931	0	0	0.0344828	0.0344828	0.0344828	0	0.0344828	0.103448	0.0344828	0.103448	0	0	0	0	0	0	0	0.0344828	0	0	0	0.103448	0.214286	0	0.25	0	0.0357143	0.0357143	0.0714286	0	0	0.0357143	0.178571	0.0357143	0	0	0	0	0	0	0
starPep_44496	0.5	0.133333	0.233333	0	0.133333	0.310345	0.0344828	0.137931	0	0	0.0344828	0.0344828	0.0344828	0	0.0344828	0.137931	0.0344828	0.0689655	0	0	0	0	0	0	0	0.0344828	0	0	0	0.103448	0.214286	0	0.214286	0	0.0357143	0.0357143	0.0714286	0	0	0.0357143	0.214286	0.0357143	0	0	0	0	0	0	0
starPep_44941	0.266667	0.0666667	0.1	0.233333	0.333333	0.103448	0	0.0344828	0.103448	0	0.0344828	0	0	0	0.0344828	0	0.0344828	0	0	0.0689655	0.0689655	0	0.0689655	0.0344828	0.0689655	0.0689655	0	0	0.103448	0.172414	0.0357143	0	0.0714286	0.107143	0.0357143	0	0	0	0	0.0357143	0.0714286	0	0	0.0357143	0	0.0357143	0.0357143	0	0.0714286
starPep_44982	0.333333	0.0333333	0.166667	0.133333	0.333333	0.0689655	0	0.137931	0.0344828	0.103448	0	0	0	0	0.0344828	0.0689655	0	0	0.0344828	0.0689655	0.0689655	0	0	0	0.0344828	0.137931	0	0.0344828	0.0689655	0.103448	0.142857	0	0.0357143	0.0714286	0.107143	0	0	0	0	0.0357143	0.0357143	0	0.0357143	0.0357143	0.0714286	0	0	0.0714286	0
starPep_45010	0.333333	0.0666667	0.133333	0.2	0.266667	0.103448	0	0.103448	0.0344828	0.103448	0.0344828	0	0	0.0344828	0	0.0689655	0	0.0344828	0.0344828	0	0.0689655	0	0	0.0689655	0.0689655	0.0689655	0.0344828	0	0.0344828	0.103448	0.142857	0	0.107143	0.0357143	0.0714286	0	0	0	0.0357143	0.0357143	0.0714286	0	0	0.0357143	0.0357143	0.0714286	0	0.0357143	0
[truncated: 261 more columns]

## Sheet: Autocorrelation
#	Geary_CIDH920105.lag1	Geary_CIDH920105.lag2	Geary_CIDH920105.lag3	Geary_CIDH920105.lag4	Geary_CIDH920105.lag5	Geary_CIDH920105.lag6	Geary_CIDH920105.lag7	Geary_CIDH920105.lag8	Geary_CIDH920105.lag9	Geary_CIDH920105.lag10	Geary_CIDH920105.lag11	Geary_CIDH920105.lag12	Geary_CIDH920105.lag13	Geary_CIDH920105.lag14	Geary_CIDH920105.lag15	Geary_BHAR880101.lag1	Geary_BHAR880101.lag2	Geary_BHAR880101.lag3	Geary_BHAR880101.lag4	Geary_BHAR880101.lag5	Geary_BHAR880101.lag6	Geary_BHAR880101.lag7	Geary_BHAR880101.lag8	Geary_BHAR880101.lag9	Geary_BHAR880101.lag10	Geary_BHAR880101.lag11	Geary_BHAR880101.lag12	Geary_BHAR880101.lag13	Geary_BHAR880101.lag14	Geary_BHAR880101.lag15	Geary_CHAM820101.lag1	Geary_CHAM820101.lag2	Geary_CHAM820101.lag3	Geary_CHAM820101.lag4	Geary_CHAM820101.lag5	Geary_CHAM820101.lag6	Geary_CHAM820101.lag7	Geary_CHAM820101.lag8	Geary_CHAM820101.lag9	Geary_CHAM820101.lag10	Geary_CHAM820101.lag11	Geary_CHAM820101.lag12	Geary_CHAM820101.lag13	Geary_CHAM820101.lag14	Geary_CHAM820101.lag15	Geary_CHAM820102.lag1	Geary_CHAM820102.lag2	Geary_CHAM820102.lag3	Geary_CHAM820102.lag4
[truncated: 748 more rows]
[truncated: 311 more columns]

[truncated: 7 more sheets: C-T-D, Q-S-O, PAAC, PseKRAAC, AA index, BLOSUM62, Z-scale]
