# Supplementary material for: Automatic construction of molecular similarity networks for visual graph mining in chemical space of bioactive peptides: an unsupervised learning approach
Source: Sci Rep. 2020 Oct 22;10:18074. doi: 10.1038/s41598-020-75029-1 (PMC7583304; doi:10.1038/s41598-020-75029-1)
Supplement: Supplementary file 6 — Supplementary Information 5. [file 41598_2020_75029_MOESM6_ESM.xlsx]

## Sheet: Index
Supporting Information:
Automatic construction of similarity networks for visual graph mining in chemical space of bioactive peptides: an unsupervised learning approach
Longendri Aguilera-Mendoza, Yovani Marrero-Ponce*, César R. García-Jacas, Edgar Chavez, Jesus A. Beltran, Hugo A. Guillen-Ramirez, Carlos A. Brizuela*.
Corresponding authors *: Y. Marrero-Ponce: ymarrero@usfq.edu.ec or ymarrero77@yahoo.es; Carlos A. Brizuela: cbrizuel@cicese.edu.mx
Contents
Feature Space	A feature space composed of 700 starPep descriptors and 231 iFeature descriptors that was used for Principal Component Analysis.

## Sheet: Feature Space
ID	startPep_Total-z1-AC[2]-P2	startPep_Total-gcp2-AC[6]-V	startPep_Total-z2-AC[5]-S	startPep_Total-z1-AC[1]-P2	startPep_Total-z3-TS[5]-N1	startPep_Total-Boman-TS[1]-S	startPep_Total-z3-AC[2]-P2	startPep_Total-z1-AC[4]-N2	startPep_Total-gcp2-AC[5]-V	startPep_Total-gcp2-AC[2]-V	startPep_Total-pbs-AC[2]-V	startPep_Total-gcp2-AC[4]-V	startPep_Total-z3-AC[4]-SD	startPep_Total-GRAVY-TS[1]-S	startPep_Total-Boman-AC[4]-S	startPep_Total-scm-ES-K	startPep_Total-gcp2-AC[3]-V	startPep_Total-z3-TS[1]-V	startPep_Total-gcp2-TS[2]-V	startPep_Total-z1-AC[6]-V	startPep_Total-z2-TS[6]-S	startPep_Total-Hydrophilicity(KUHL950101)-ES-N2	startPep_Total-z3-AC[6]-S	startPep_Total-gcp2-ES-i50	startPep_UNP-z3-TS[2]-SD	startPep_Total-z3-TS[2]-V	startPep_Total-pbs-AC[1]-P3	startPep_Total-z3-ES-V	startPep_Total-z3-AC[4]-S	startPep_UNP-scm-TS[6]-N1	startPep_UNP-gcp2-TS[5]-SD	startPep_Total-pbs-AC[2]-HM	startPep_Total-z1-AC[5]-N2	startPep_FAH-z3-TS[5]-V	startPep_Total-gcp2-TS[1]-S	startPep_UNP-Boman-ES-V	startPep_Total-z3-TS[4]-V	startPep_Total-Hydrophilicity(KUHL950101)-AC[3]-P3	startPep_Total-z3-AC[3]-S	startPep_ALP-pah-TS[5]-V	startPep_UNP-isa-TS[5]-N1	startPep_Total-Hydrophilicity(KUHL950101)-TS[4]-P3	startPep_Total-z3-AC[5]-SD	startPep_Total-Boman-TS[5]-SD	startPep_Total-gcp2-TS[4]-V	startPep_Total-z3-AC[6]-SD	startPep_FAH-z3-TS[2]-P2	startPep_AP-pah-ES-V	startPep_Total-ppt-AC[1]-S
starPep_00021	6.84491	219000000	2.72723	6.1871	3.75	-1.37582	4.17433	34.9541	221000000	195000000	0.102544	208000000	4.43653	-0.453683	-1.2576	-0.780163	221000000	11.2008	32696.2	42.1054	-1.04108	6.23282	-2.28737	508.055	2.31179	11.5941	1.04959	23.4912	-2.21916	2855	128.004	0.910068	33.15	5.0188	-0.120315	8.48668	8.70531	0.953712	-1.36441	0.32708	1566.4	1.85297	7.12332	7.35285	25510.9	4.37719	3.37386	1.2048	0.827154
starPep_00022	7.77136	142000000	2.0398	8.27594	-44.32	-0.558317	1.66945	40.8558	107000000	146000000	0.0360764	152000000	3.31443	-0.316836	-0.277276	-0.513864	92200000	3.2088	18290.9	79.1176	-0.853475	5.24074	1.18979	406.133	0.216814	3.82846	0.984663	8.70767	2.29186	912	72.7715	0.872768	40.255	2.01923	0.806461	8.5906	4.4753	0.688429	0.923248	0.38645	216.99	1.6515	1.28966	5.13267	14456	1.40657	2.38524	1.89703	0.586895
starPep_00048	6.91137	213000000	2.81059	6.20568	6.02	-1.26995	4.17433	36.4923	222000000	193000000	0.102437	207000000	4.66215	-0.363024	1.3875	-0.671043	220000000	11.9839	32491.6	42.8235	-1.07728	6.38106	-2.02979	489.683	2.31179	11.7599	1.04809	23.3527	-1.87185	2855	128.004	0.903542	36.8798	4.97386	-0.171467	8.48668	8.28703	0.958175	-0.673527	0.266505	1566.4	1.89677	7.12734	7.09668	25916.8	4.56718	3.47763	1.10018	0.7136
starPep_00070	4.45932	207000000	-2.18342	6.88243	30.08	-1.25818	5.53345	41.0905	221000000	259000000	0.151572	218000000	5.48338	-0.856589	2.29717	1.8164	198000000	8.6555	32712.4	28.6616	0.113236	5.35906	1.48132	565.457	2.06075	8.49705	1.01652	24.3623	0.947889	2717	134.556	0.795764	34.3675	8.89196	-0.34905	19.5697	9.7777	0.667952	-2.25021	0.276836	1169.09	1.66491	6.09981	6.48665	28955.7	3.22741	3.94486	0.98253	-0.0336288
starPep_00140	7.23916	172000000	-0.870975	7.93642	-36.25	-0.677041	2.58357	34.3815	118000000	104000000	0.0148669	112000000	3.89272	-0.175715	1.43116	-0.587567	111000000	6.84607	27791.6	44.629	-0.507567	5.25522	2.51357	348.437	0.281774	4.6838	0.818474	12.9477	0.787681	822	63.0343	0.754077	34.984	2.85421	-0.173007	3.42309	4.21507	0.769453	-1.64688	0.459151	198.9	1.73894	2.34628	4.41062	27628.7	2.95068	2.74605	1.80208	1.97668
starPep_00141	9.11466	183000000	-1.33669	9.95014	-40.86	-0.157387	3.33558	47.0335	135000000	102000000	0.0197073	160000000	4.02666	0.270969	0.36144	-0.0522178	132000000	5.66878	21763.5	88.2625	-0.188918	5.70908	1.07126	349.626	0.467167	5.41819	0.888136	13.6943	0.578105	1055	63.2423	0.770368	47.5922	3.16286	0.291941	10.4475	4.36989	0.945967	-0.714773	0.356635	254.22	1.85033	2.96386	5.37231	25505.9	3.94307	3.05588	1.57189	2.09559
starPep_00160	6.87135	201000000	2.68073	5.28999	7.65	-1.5474	4.10376	34.872	208000000	190000000	0.0967017	201000000	4.36735	-0.831526	-1.07573	-0.896193	210000000	11.4738	31839.3	48.2851	-0.84164	6.13045	-2.33258	488.563	2.20272	10.9634	1.07589	22.8876	-2.20983	2561	130.868	0.918635	30.5198	5.13184	-0.397885	3.05263	7.99827	0.950274	-1.51644	0.428932	1527.34	1.81657	7.0685	7.42445	25975.6	4.31279	3.35408	1.44756	1.06774
starPep_00163	7.52746	143000000	2.23899	7.84505	-36.84	-0.544668	1.35762	39.876	108000000	147000000	0.0880419	153000000	2.82247	-0.277249	-0.322764	-0.410859	93200000	2.38704	18351.7	73.9917	-0.650398	5.26613	1.6087	406.032	0.58796	3.15288	1.00872	6.88735	2.70734	1444	81.566	0.893435	37.5335	1.74334	0.79756	14.9965	3.70275	0.688106	1.02007	0.38645	374.93	1.6575	1.14681	4.84265	14554.1	1.00986	2.14795	1.89703	0.568448
starPep_00216	6.8813	48100000	-0.77329	7.23616	-20.96	-0.282696	3.04415	35.6938	87600000	59200000	0.0593423	79200000	1.97954	-0.282588	0.181568	-0.0636592	87400000	5.40418	10655.4	55.5654	-0.375792	5.5267	-0.594124	330.443	1.28131	4.06525	1.13659	11.2441	-1.65395	1839	50.7686	0.909821	35.9802	2.57985	0.470756	16.5025	4.54423	0.818246	-1.52692	0.478866	663.26	1.72818	3.04624	6.48939	16128.3	1.79967	2.12131	1.82697	1.45463
starPep_00293	4.48578	145000000	-0.256499	7.08989	30.66	-1.24986	5.4542	42.6927	178000000	180000000	0.155002	161000000	5.48746	-0.652715	2.53889	-0.356633	149000000	8.71315	28324.5	29.8985	0.0267782	5.34262	1.57556	497.478	2.06075	8.62169	1.09313	23.7836	0.938671	2717	134.556	0.818387	35.0908	8.64416	0.0735984	19.5697	9.67188	0.656048	-2.3077	0.286194	1169.09	1.64526	6.10448	6.48901	26926.1	3.07503	3.99193	0.942568	-0.130364
starPep_00306	4.64244	170000000	-0.969535	6.63207	21.84	-1.18819	5.5495	35.895	200000000	200000000	0.186125	162000000	5.69733	-0.625934	2.44962	0.260971	176000000	10.0535	25457.1	27.6663	0.188982	5.44166	0.979826	548.402	2.30452	9.29161	1.14336	25.1288	0.992816	2983	135.067	0.824917	31.2916	8.92259	-0.0311165	19.3389	9.84518	0.686746	-1.68717	0.241772	1367.35	1.66573	6.30586	6.48165	28976.7	3.47381	4.13485	0.963608	-0.146359
starPep_00307	4.85071	183000000	-1.99739	6.67953	30.4	-1.17379	5.51814	41.5187	202000000	240000000	0.165262	185000000	5.48626	-0.573034	2.32884	1.74264	188000000	8.77266	28296.4	24.9469	0.262412	5.35666	1.35059	535.557	2.08882	8.32043	1.0549	24.2481	0.898996	2873	126.618	0.826995	34.6917	8.55661	-0.416909	15.5657	9.89423	0.646811	-2.28904	0.204372	1212.35	1.6564	6.0913	5.9486	30446.3	3.26877	4.24961	0.861116	0.0143675
starPep_00331	8.26757	179000000	-0.423593	9.2191	-36.62	-0.837964	2.74847	43.1324	147000000	136000000	0.0901664	144000000	2.98088	-0.362572	-0.898269	0.375942	143000000	6.17115	25329.7	69.9948	-0.512304	5.15991	2.70182	386.731	0.396657	3.52348	1.002	10.5591	0.846275	941	66.8685	0.842713	41.999	2.10304	-0.0277867	3.42539	3.02388	0.7275	-1.36846	0.413652	258.34	1.62114	1.53157	4.51455	24858.8	2.33562	2.60329	1.5311	1.92921
starPep_00348	8.63174	190000000	-1.23795	9.56404	-42.12	-0.164177	3.32001	45.1219	143000000	116000000	0.0402901	176000000	3.9976	0.441331	0.331939	-0.211409	156000000	5.0518	27752.2	79.3032	0.00455597	5.65967	1.0784	337.41	0.480536	4.4277	1.00099	12.7205	0.432705	938	68.0728	0.79941	43.9294	2.62429	0.521465	7.6198	4.29095	0.922972	0.74954	0.378979	238.01	1.81192	2.53897	5.25264	31387.9	3.93059	2.827	1.59321	2.20017
starPep_00358	5.75523	188000000	-3.09893	7.77072	29.73	-0.452657	4.82166	42.7957	187000000	209000000	0.18987	197000000	4.90997	-0.282266	0.267392	2.90439	186000000	8.01721	27483.2	47.1626	-0.451691	5.7563	-1.59467	493.843	2.11541	8.84184	1.0969	25.395	1.67445	2652	113.677	0.7928	38.8457	9.79636	0.671938	21.0577	11.3709	0.737109	-1.04809	0.240024	1206.55	1.75176	6.50444	6.33208	22400.5	3.7379	4.01631	0.886995	0.278973
starPep_00398	7.84717	177000000	2.42597	5.55009	9.37	-1.5629	4.14473	40.843	181000000	192000000	0.0993674	208000000	4.2664	-0.975502	-0.448482	-1.04425	215000000	11.8148	26294.3	60.6586	-0.873036	6.14223	-2.46396	504.133	2.20272	11.0853	1.09357	22.4536	-2.23973	2561	130.868	0.936426	33.1399	4.86932	-0.580698	3.05263	7.4834	0.946487	-1.52484	0.443175	1527.34	1.80567	6.9289	7.81263	22532.7	4.32297	3.45586	1.33512	1.00571
starPep_00406	5.76169	105000000	0.693764	6.06015	-14.25	0.207287	4.20255	32.5337	102000000	108000000	0.192456	108000000	6.0073	0.240027	0.509917	0.607133	84700000	9.1971	13350.6	42.9604	0.292207	5.49577	0.281144	312.332	2.58494	13.6763	1.16309	23.5956	0.104954	2846	85.9045	0.933976	30.9855	10.3871	0.146625	18.2981	12.3084	0.773383	0.710669	0.372968	1398.71	1.70353	4.3764	5.45629	22138.5	5.84609	3.819	1.15513	1.30794
starPep_00410	5.99034	80700000	0.342634	6.22741	4.19	-0.291045	3.22627	26.2237	88900000	83200000	0.0782269	95200000	3.16007	-0.0636281	0.901771	-0.495722	111000000	5.37285	20584.4	40.054	-0.299546	5.68846	0.503938	252.183	1.62108	4.16936	1.05562	13.7412	-2.97077	3192	120.747	0.852621	29.9808	5.68365	0.315689	32.6785	6.67531	0.878945	-1.18683	0.312118	1275.63	1.79655	3.79613	5.07877	18094.4	3.2494	2.40317	1.0339	1.10518
starPep_00440	7.75146	122000000	1.22391	7.44861	-40.78	-0.139233	3.11401	34.0277	91600000	109000000	0.122428	80800000	5.25841	-0.0686728	-0.0980329	-1.0083	93400000	5.40404	17215.4	31.6178	-0.991918	5.98417	3.2271	354.898	1.45625	5.4513	0.971301	16.9615	-0.788878	1239	82.7624	0.798014	31.6554	5.78761	0.234514	8.14997	7.12146	0.890887	-1.25533	0.37994	512.7	1.84741	4.05366	5.90357	26135.9	3.78945	2.80188	1.81758	0.830768
starPep_00463	4.69433	143000000	0.221464	6.42565	25.14	-1.23078	5.52313	36.4794	182000000	184000000	0.188668	152000000	5.52995	-0.461249	2.45211	-0.0291593	163000000	9.41763	24758.1	28.1363	0.259445	5.36348	1.02695	539.317	2.13179	8.6646	1.14393	24.8785	0.880961	2901	127.208	0.845326	31.4558	8.47784	-0.183148	14.9317	10.3742	0.661148	-1.97452	0.187123	1291.73	1.63843	6.28393	6.01446	28083.9	3.30411	4.40479	0.86538	-0.184564
starPep_00558	4.5665	238000000	1.57286	5.00586	24.66	-0.596487	6.07088	24.5675	202000000	213000000	0.0785975	226000000	4.97922	0.309592	3.83215	-0.99338	243000000	11.0825	24674.9	28.0772	0.167412	6.15	0.974074	571.478	1.92404	7.25294	0.911267	27.3079	-0.29702	3367	176.248	0.770973	27.9046	7.16522	0.114029	11.0479	11.489	1.01728	-0.885012	0.165878	1538.8	1.78616	6.76524	7.26036	24190.1	6.08911	3.18321	0.775751	0.963098
starPep_00645	7.72012	87800000	0.201541	9.85926	-29.85	-1.15922	1.83292	44.3438	87900000	70800000	0.18164	64500000	1.54073	0.122557	1.11022	-0.153459	72800000	4.19279	22730	111.765	-0.426134	6.15273	-2.01884	335.57	0.817173	2.30561	1.30866	8.27114	1.23219	2507	74.7712	1.02018	49.8179	0.432137	0.087938	30.2038	3.83135	0.926086	0.857327	0.2853	752.58	1.8621	2.28591	7.03585	17148.7	2.57152	1.69065	1.22594	0.99865
starPep_00683	4.45057	183000000	0.306446	6.52079	36.89	-0.93981	5.02202	31.0525	216000000	233000000	0.170539	166000000	4.81124	-0.831317	0.214217	3.53568	196000000	8.68122	31425.7	18.688	0.169923	5.2362	-0.367328	551.867	2.40935	8.13242	1.14201	21.3208	1.91984	2854	121.651	0.841424	28.9345	5.4312	-0.476707	14.5976	9.53841	0.683201	-0.876564	0.134073	1351.18	1.65238	6.24286	4.99349	29638.3	2.61845	3.60082	1.08128	0.417938
starPep_00684	8.1143	104000000	0.139938	8.36687	-47.06	-0.253402	4.5008	45.777	117000000	125000000	0.0417453	148000000	4.94823	0.115048	2.98415	-0.214685	139000000	7.4709	19703.4	89.1176	-0.505961	6.51538	0.273642	408.405	1.53791	8.73773	1.00488	21.513	-0.910786	1089	66.3688	0.848232	52.0106	6.35227	-0.271732	12.06	6.61683	0.970446	1.33507	0.447955	353.55	1.92605	5.27701	8.55944	27964.7	6.3021	2.72133	1.50808	1.4634
starPep_00736	7.2011	196000000	0.278506	6.70964	5.97	-0.692408	1.51585	39.1201	191000000	183000000	0.09115	139000000	4.64551	-0.385522	-0.492061	-0.921634	158000000	4.14159	15250.7	36.7332	-0.859309	4.88441	-1.67978	375.534	1.81262	3.87507	1.26351	11.6826	3.24014	2505	102.751	1.03916	43.5625	2.88419	0.385503	16.0122	8.21375	0.576445	-1.36332	0.205368	946.4	1.52387	1.53482	4.83144	36220.7	1.61084	2.5742	1.50759	1.05389
starPep_00752	5.01922	165000000	0.252821	7.16232	39.94	-0.675152	3.96658	41.4009	198000000	216000000	0.18081	205000000	4.44622	-0.145947	-0.341401	1.00917	206000000	7.06223	27505.4	32.2785	0.218353	4.9953	-0.863769	571.74	2.16565	6.31773	1.22577	18.4567	2.22658	3183	138.909	0.887345	33.2612	5.79276	0.0514722	19.6608	7.24969	0.62357	-1.10294	0.175058	1367.33	1.53588	5.70111	4.85361	27319.4	2.31266	4.57777	0.930881	0.202103
starPep_00795	10.603	57900000	-0.349094	10.7134	-66.75	-0.317464	4.61036	51.7364	73700000	65100000	0.188973	90400000	4.45928	-0.0238506	-0.239073	0.373129	76900000	6.5719	16731.5	119.134	-0.0750633	6.46796	0.845572	285.753	0.217906	5.78967	1.19753	14.9462	0.950729	390	42.5898	0.911365	49.1526	2.63824	-0.565588	3.776	7.92759	1.161	0.974673	0.221314	99.11	1.9361	3.92202	7.98066	16397.2	4.62217	3.20243	1.34134	1.32487
starPep_00797	6.01297	164000000	-2.68893	8.48359	29.63	-0.442259	4.82951	38.1543	181000000	195000000	0.191454	182000000	4.8472	-0.251083	0.239296	3.05129	177000000	7.99255	26715.4	62.517	-0.397056	5.76468	-1.46754	493.861	2.11541	8.78457	1.1345	25.4631	1.77632	2652	113.677	0.810448	36.7719	9.41036	0.733131	21.0577	11.3761	0.736682	-1.08253	0.19025	1206.55	1.74836	6.46243	6.35451	21787.2	3.84906	4.26068	0.785479	0.269079
starPep_00806	10.4668	63300000	-0.520731	10.5875	-59.39	0.25365	3.97884	58.2074	92200000	91100000	0.0803143	79900000	4.5912	0.59964	2.08702	0.654383	113000000	4.28906	13309.1	104.958	-0.785364	7.33964	1.32352	404.29	0.509139	5.83583	1.11666	15.454	0.979412	1037	42.3042	0.898276	52.6329	2.05873	-0.594783	14.967	6.74506	1.29509	-0.253895	0.146411	213.6	2.12329	4.08358	8.03949	22265.7	4.05952	2.85435	1.14931	0.410411
starPep_00902	4.15988	234000000	1.5969	4.73341	30.04	-0.719808	5.24779	23.0195	197000000	217000000	0.0725608	213000000	4.74479	0.287754	4.00281	-1.00601	223000000	9.84568	24970	25.9552	0.322784	6.21403	0.950069	561.745	1.98545	6.08367	0.866454	25.6235	-0.268147	3514	176.989	0.764402	26.6588	6.9923	0.203844	16.4187	10.6742	1.00381	1.50931	0.176328	1577.86	1.80542	6.81102	7.05445	22997.9	6.0826	3.17793	0.84508	0.955676
starPep_00912	7.61572	170000000	-0.521275	8.09925	-0.98	-1.36632	2.20577	32.0683	187000000	116000000	0.122076	167000000	3.28628	0.0719739	4.33107	0.172919	152000000	7.31179	18126	36.4347	-0.794799	6.45667	0.960056	458.46	1.3245	5.99663	1.11582	11.7195	1.56856	2503	95.1044	0.864014	29.9554	1.45118	0.0827211	23.7732	5.02071	1.21579	1.2138	0.321791	887.55	1.93266	2.10888	8.22694	25700.5	1.69189	1.69653	1.14456	1.11427
starPep_00987	9.46645	131000000	2.52575	9.65949	-29.74	-0.124251	1.73493	41.7916	106000000	133000000	0.0766482	111000000	3.07918	-0.159434	-0.195437	-1.04703	113000000	4.89795	15382.3	74.1115	-0.845474	5.17741	3.27436	416.12	1.37792	5.98186	1.05816	13.8629	1.75359	1643	105.518	0.905627	41.8929	5.55249	0.845696	16.4578	7.96368	0.737976	-0.13428	0.462325	530.91	1.61082	4.29382	5.95698	15795.7	3.82194	2.67648	1.82813	1.38269
starPep_00988	9.11767	130000000	2.49934	8.80256	-29.62	0.00177401	1.74976	40.6172	105000000	133000000	0.064742	110000000	3.08227	-0.087195	-0.352021	-1.03923	111000000	4.91834	14942.3	47.9985	-0.755369	5.25225	3.27182	416.085	1.34693	5.96851	1.03018	13.8941	1.75203	1748	106.018	0.887626	41.8929	5.55249	0.868862	18.0148	7.96864	0.744675	-0.0945143	0.462325	550.66	1.6396	4.29382	5.90666	15551.3	3.8243	2.67648	1.80674	1.43659
starPep_01027	4.42627	203000000	0.535376	7.14635	33.83	-0.867536	4.64731	32.906	239000000	248000000	0.169413	187000000	4.41583	-0.821855	0.257965	2.59184	209000000	8.68619	36061.1	23.7046	0.00955191	5.06897	-0.511863	564.067	2.45291	7.79019	1.13799	20.5996	2.30371	2926	141.643	0.842154	29.3204	5.4312	-0.170974	18.0378	9.0311	0.620096	-2.15173	0.171765	1387.28	1.60606	6.23105	4.70661	32610.4	2.46635	3.60082	1.09018	0.193725
starPep_01028	4.21478	164000000	0.780331	5.50653	32.49	-1.36881	4.71134	28.7611	214000000	201000000	0.158817	162000000	4.42238	-0.91537	2.61795	0.880184	173000000	9.24497	29351.5	21.4956	-0.242138	5.53431	-0.734397	554.055	2.46747	7.59561	1.14967	20.7852	2.29657	3348	128.727	0.849209	26.31	6.15378	-0.374355	19.6646	9.28047	0.755931	-2.54405	0.143417	1651.24	1.74884	6.34156	5.18351	26320.3	2.34099	3.70415	1.18621	0.3088
starPep_01029	4.26417	144000000	0.236389	6.60294	24.7	-1.32096	5.56895	41.1121	177000000	188000000	0.157169	167000000	5.46938	-0.575764	2.23956	-0.311256	165000000	9.46315	27025.3	19.84	0.210557	5.29896	1.50073	529.876	2.10778	8.2074	1.13583	24.7548	0.933057	2691	127.383	0.847646	32.4577	8.64416	-0.168348	13.6305	10.3299	0.632835	-2.21786	0.269035	1252.23	1.62845	6.23251	5.99847	26544.9	3.18763	3.99193	0.923633	0.00791403
starPep_01030	5.01851	158000000	0.359383	6.61393	25.12	-1.30397	5.56951	41.2324	185000000	200000000	0.158674	201000000	5.47167	-0.470645	2.24652	-0.352846	194000000	9.41837	29771.7	25.0014	0.37239	5.2876	1.44698	554.921	2.1481	8.14318	1.13694	24.767	0.901525	2841	138.13	0.848502	34.2146	8.55661	-0.200653	13.9484	10.4124	0.630453	-2.2264	0.211511	1292.09	1.62313	6.23327	5.96901	26289.5	3.19967	4.24961	0.874013	-0.12402
starPep_01031	4.25677	188000000	-1.99682	6.64133	29.44	-1.33086	5.51596	41.4264	205000000	242000000	0.161024	199000000	5.46972	-0.700628	2.29844	1.59246	197000000	8.81007	31332.7	21.2443	0.26337	5.29817	1.48464	535.717	2.05775	8.47035	1.05279	24.2674	0.975007	2663	126.785	0.82503	33.362	8.64416	-0.331403	14.4661	9.71011	0.639268	-2.2863	0.269035	1172.85	1.64216	6.08834	5.98886	28783.3	3.22646	3.99193	0.911314	-0.014138
starPep_01072	5.54744	203000000	2.22753	4.13255	41.87	-1.34621	5.60723	23.8575	229000000	250000000	0.178233	217000000	5.0296	-0.192445	-1.31575	1.42346	232000000	6.7623	32790.8	31.8095	-0.85381	5.73689	1.4746	423.759	2.67566	9.83858	0.977947	23.7687	1.39324	3727	153.696	0.793756	27.164	5.69085	-0.647905	19.7794	10.4119	0.725106	0.226845	0.108399	1896.38	1.75066	5.78858	5.23954	32743.4	5.46208	4.45917	0.632556	1.14899
starPep_01094	7.31261	129000000	1.26857	6.70172	-29.14	-0.494538	2.12	31.4123	89200000	106000000	0.0702073	91000000	4.25599	0.130478	-0.206707	-0.754457	63300000	7.27387	12281.9	29.9854	-0.843997	5.96839	2.81669	341.697	1.58094	6.07516	1.12069	14.6953	-0.719914	1301	78.7246	0.872142	32.8423	4.32051	0.258043	9.01172	7.01248	1.01121	-2.09212	0.367698	570.7	1.85824	3.85609	7.18183	24614	3.85179	2.26767	1.81492	1.00227
starPep_01223	5.4181	230000000	-1.98566	4.74187	43.96	-1.34288	5.73432	20.6524	209000000	184000000	0.0881289	193000000	3.49646	-0.207808	-2.61182	2.4262	188000000	10.9654	27223.5	28.9666	0.123283	5.54634	1.14867	460.803	2.26473	10.0955	0.956889	25.7665	-2.04961	3832	146.718	0.789154	25.6307	9.94589	0.0656455	20.4975	8.93162	0.740757	-0.190434	0.19658	1889.93	1.66163	5.61727	6.90673	18497.2	6.16559	3.84809	0.725862	1.00943
starPep_01227	2.99006	76900000	-0.800158	3.28501	-16.94	-0.613169	3.89616	13.9102	124000000	100000000	0.0345019	117000000	3.31557	-0.278749	1.58465	-1.38461	87300000	7.62307	21978.2	7.45017	-0.472668	5.20697	0.739794	289.4	0.166957	6.26151	0.740061	15.3991	1.50123	180	30.1121	0.657823	15.613	4.16624	-0.292795	1.25375	8.32302	0.782661	1.19496	0.571205	39.68	1.75986	3.76899	4.998	13315.2	3.86615	2.64541	1.41768	1.24583
starPep_01232	7.83503	177000000	0.18439	8.98743	-30.18	0.0934986	1.56489	42.9489	109000000	102000000	0.0777069	104000000	2.76907	0.317118	-0.0976254	-0.224345	85300000	2.73627	19738.3	55.9421	-0.91126	5.4835	1.0425	408.266	0.74437	4.26623	1.0657	8.26032	3.0124	1802	79.6211	0.854085	44.1134	1.73412	0.528328	19.8299	4.01207	0.783724	1.3574	0.450488	411.96	1.74534	1.40209	6.0566	19995.8	1.43983	2.24911	1.78443	0.678995
starPep_01253	8.9153	135000000	-1.47646	6.35135	25.56	-0.303911	2.01099	43.6596	112000000	66200000	0.0685332	134000000	4.58211	-0.0922939	1.56933	0.416094	106000000	4.50473	15488.8	80.446	-0.02062	5.86232	3.96319	307.011	2.04307	6.02286	0.99209	16.0378	1.05793	3271	99.0998	0.869971	33.4109	3.99738	-0.0910839	28.0105	6.44155	0.948135	-0.842048	0.468877	1379.59	1.85784	3.52696	5.5558	19025.4	3.6686	3.12875	1.32209	0.993416
starPep_01254	8.97428	138000000	-1.62749	5.37847	29.4	-0.520291	1.89144	42.9738	135000000	93100000	0.0647782	159000000	3.87254	-0.377746	1.55821	0.455005	140000000	4.05137	18098.8	88.0264	0.0491479	5.73656	4.04411	317.966	1.91068	4.45748	1.00935	14.0108	3.07007	3166	98.6944	0.887748	33.1503	2.94896	-0.0261321	24.0416	6.30456	0.846085	-1.34015	0.466136	1359.84	1.8201	3.11605	6.04887	21487.7	3.64038	2.92857	1.46406	0.935927
starPep_01323	8.37448	166000000	2.69004	8.46303	-23.54	0.213035	1.87062	37.3843	131000000	147000000	0.0255206	141000000	2.90446	0.302319	0.297984	-1.08234	118000000	4.05582	15538.7	45.9128	-1.19213	5.60946	3.38207	415.494	1.3189	6.43498	0.893901	15.454	2.24801	1551	106.152	0.804944	35.9914	3.49531	0.574982	15.2107	8.04289	0.834866	-1.95619	0.582991	469.59	1.74716	4.36769	6.08665	20903.7	3.79131	2.53329	2.07102	1.57709
starPep_01327	7.30394	210000000	-2.60513	7.4232	47.02	0.125389	5.2314	31.6958	274000000	234000000	0.0964638	224000000	4.82871	0.334877	0.055064	0.876512	228000000	8.74464	29766.1	36.5405	-0.973135	6.09105	-1.71768	416.467	2.15371	9.88379	0.873771	23.4349	1.88474	3181	146.532	0.733628	32.4899	10.1436	0.035981	17.4932	9.63147	0.874502	0.50542	0.0950897	1522.25	1.7886	7.17595	5.09332	30998.1	3.71044	3.71433	0.697463	1.46564
starPep_01369	4.42203	200000000	0.296798	7.1241	38.45	-0.735626	3.9821	32.7084	219000000	251000000	0.166416	185000000	4.34898	-0.838453	0.60726	3.6483	192000000	7.15454	31938.6	23.1369	0.0466652	5.20121	-0.493513	554.091	2.45777	7.5333	1.10454	18.1987	2.30353	3118	127.689	0.825188	29.0266	6.15378	-0.37085	22.4922	7.75257	0.675213	-0.741424	0.143417	1404.79	1.65029	5.57424	4.67418	30336.1	2.52028	3.70415	1.1604	0.315143
starPep_01370	4.80258	206000000	-2.25328	6.48713	26.56	-1.19549	5.60601	39.4797	220000000	255000000	0.15989	206000000	5.48739	-0.609598	2.35885	1.7769	198000000	9.27379	28918.6	23.4446	0.219449	5.36969	1.31074	535.631	2.13179	8.2146	1.04704	24.8142	0.866307	2901	127.208	0.822058	33.2879	8.99409	-0.388329	14.9317	10.4561	0.650031	-2.16875	0.258662	1291.73	1.66307	6.23969	5.94376	31064.9	3.26895	4.00594	0.958745	-0.13382
starPep_01378	7.77982	117000000	0.0490147	9.17173	-30.6	0.177106	1.5342	42.0282	129000000	83200000	0.0904777	97300000	2.89457	0.380085	0.431074	-1.18139	113000000	3.11883	13943.2	55.3956	-0.666941	5.47564	1.00871	410.888	0.747353	4.19177	1.01997	8.10425	2.83643	1772	83.7118	0.868561	43.4967	2.16444	0.458962	17.0958	3.47109	0.763803	0.653884	0.412509	415.64	1.73059	1.37995	5.72784	22569.6	1.43186	2.60911	1.66693	0.364318
starPep_01405	5.0713	289000000	2.22276	4.29423	54.15	-0.436263	5.14763	25.3259	251000000	293000000	0.151159	250000000	4.95666	-0.00216404	-2.46674	2.24094	267000000	4.0049	28923	24.4885	-0.709603	5.47484	1.29951	480.2	2.67149	10.1627	0.882538	21.4352	1.41657	3396	166.009	0.740487	27.4247	5.61469	-0.752725	20.0269	9.74015	0.737593	0.704472	0.117566	1612.48	1.67479	5.81834	4.02001	36178.6	5.13393	4.55532	0.616968	1.35489
starPep_01408	5.58051	260000000	1.99625	4.45934	43.5	-1.38147	5.46788	27.2325	276000000	273000000	0.133899	244000000	5.0804	-0.160426	-1.82956	1.40623	304000000	5.82885	34664.8	33.2023	-0.817067	5.68359	1.55931	514.452	2.38668	7.89073	0.901217	22.33	1.4487	3473	162.807	0.770012	28.9525	5.80399	-0.870798	21.2911	7.97997	0.689669	0.142046	0.112025	1552.85	1.70497	5.39673	4.73673	32666.9	4.83242	4.12847	0.677481	1.72902
starPep_01409	5.55914	302000000	2.14134	4.45432	49.71	-1.37997	5.73979	25.5051	277000000	303000000	0.168721	259000000	5.30601	-0.159409	-2.46079	1.83332	286000000	6.20306	36103.8	31.5995	-0.64037	5.59653	1.13349	504.321	2.57318	9.80475	0.888192	23.3528	1.13401	3277	164.162	0.74457	28.4857	5.69085	-0.772891	18.889	10.0766	0.660558	0.541407	0.111798	1553.04	1.68157	5.8581	4.80975	38281.1	5.44011	4.45917	0.663926	1.43302
starPep_01435	5.97529	176000000	-1.15321	6.29549	23.1	-1.01186	5.24687	38.0053	186000000	213000000	0.083205	151000000	5.55506	-0.0989802	0.803726	-0.427596	177000000	10.5156	19925.6	40.6861	-0.949058	5.83215	-0.699011	404.424	2.3313	8.14755	1.03589	25.9966	0.216157	3121	135.958	0.844349	36.2906	9.37536	-0.315648	16.0276	10.1028	0.871436	-1.92959	0.302435	1575.91	1.72593	6.88634	6.23767	25190.1	2.76137	3.60988	0.979374	0.284766
starPep_01443	8.64199	179000000	0.182345	9.58188	-50.84	-1.19768	2.74252	45.1695	141000000	127000000	0.146555	114000000	4.17101	-0.130073	1.35272	-0.883999	116000000	5.76921	23544.8	84.7035	-0.884133	5.97139	1.67432	374.302	0.262632	4.45602	1.17495	10.9123	1.64401	1120	59.0452	1.00203	46.8959	2.27552	0.363157	8.25362	5.94902	1.05289	2.08879	0.313351	479.43	1.91336	3.35148	8.06598	28858	3.38492	2.7677	1.47959	0.80969
starPep_01444	8.10395	52500000	1.97277	8.05004	-15.73	-0.903812	2.98821	39.4363	60200000	48200000	0.0896171	114000000	2.49581	-0.40027	0.992219	-0.996351	83800000	6.9075	14715.3	49.8325	0.167327	5.53729	2.69898	332.493	1.20238	3.42662	1.10878	12.4792	2.07048	1659	97.0678	0.963571	39.9676	5.07353	-0.103555	13.2464	6.05956	0.872081	0.26017	0.191786	573.15	1.79209	2.42077	4.45633	19006.5	2.54089	2.33056	1.43007	1.04209
starPep_01472	9.52591	192000000	-0.481811	7.93429	-6.93	-0.469403	4.8464	52.8716	194000000	189000000	0.163214	167000000	4.78659	-0.262152	3.23076	0.0284309	162000000	9.34245	25989.2	86.2027	-0.981367	6.69307	0.309844	404.2	1.96504	10.1039	1.00315	27.3181	-0.630684	2108	112.401	0.853453	37.8073	6.81813	-0.197459	21.7759	11.6905	0.894842	-1.25846	0.216568	939.96	1.92961	6.66814	8.13477	23103.6	5.68336	3.02493	1.44582	2.05906
starPep_01519	7.59059	70300000	-0.82475	8.07882	-29.04	-0.261151	3.29943	35.5515	84100000	112000000	0.112773	115000000	2.61663	0.681928	1.88631	-0.671377	125000000	6.60137	17952.8	67.1552	-0.424406	6.19576	-1.47048	337.432	0.550017	6.76902	1.11047	11.5584	2.81554	1816	72.5087	0.922813	36.6696	2.11942	0.295488	4.65596	5.07577	1.01841	-0.93306	0.398244	885.97	1.89877	2.62042	6.42961	16616.5	2.8773	2.38165	1.24156	0.889203
starPep_01601	4.50226	86100000	0.806789	5.8822	-24.71	-0.769698	4.48991	33.6684	76800000	98000000	0.162116	84400000	4.85177	-0.0748961	-1.47134	-0.359417	51900000	11.3053	13153.5	28.6155	-0.461769	6.14295	-1.48593	329.051	1.84876	6.7771	1.13495	22.4613	-0.672514	2255	79.419	0.845647	27.8597	8.56877	-0.212234	16.0951	8.73128	0.993651	-0.461534	0.153448	906.71	1.8493	5.34859	7.08386	21233.5	4.81738	2.37547	1.25098	2.07454
starPep_01611	7.50239	128000000	0.787525	7.84564	-13.59	-1.00756	1.53961	34.5631	117000000	133000000	0.0599223	140000000	1.44351	-0.366607	1.58192	-0.964801	113000000	5.53918	17282.7	61.4332	-0.447197	5.84389	1.0542	302.401	1.2605	5.27463	1.17295	10.3001	-0.899131	2127	89.4788	1.01074	33.6693	2.32418	0.455643	25.925	4.68461	0.962566	-0.382887	0.204235	644.99	1.85024	1.66517	5.84248	19589.1	1.73546	2.09746	1.42688	0.981407
starPep_01639	7.77155	207000000	2.53387	5.53967	6.51	-1.52464	4.14505	38.4953	219000000	207000000	0.0980122	226000000	4.38005	-0.896928	-1.02839	-0.900394	235000000	11.5667	32704.6	60.0185	-0.826502	6.13514	-2.3297	509.349	2.20272	11.176	1.0799	23.0242	-2.19468	2561	130.868	0.921335	31.4314	5.34452	-0.509569	3.05263	8.10248	0.949817	-1.41801	0.396266	1527.34	1.81134	7.06709	7.62495	25769.2	4.30981	3.36794	1.3857	1.0087
starPep_01640	7.12278	180000000	2.40192	5.51205	-5.89	-1.21403	4.74904	35.5915	215000000	191000000	0.101373	199000000	5.18203	-0.686376	-0.38018	-0.885008	225000000	15.2912	27870.9	52.4769	-0.706645	6.57123	-1.85082	424.373	2.20511	13.8295	1.08112	25.127	-1.63565	2411	121.052	0.923174	32.017	4.94274	-0.7312	2.92977	8.67045	0.986035	-1.47389	0.31307	1487.48	1.96151	7.16279	8.25057	24956	4.96468	3.56755	1.22309	1.18251
starPep_01775	4.38143	198000000	0.296	7.0253	34.47	-0.6887	4.64109	32.2043	222000000	248000000	0.166045	185000000	4.42343	-0.871378	0.215232	3.29035	195000000	8.79075	32696.8	22.6272	0.0477703	5.15762	-0.441444	563.533	2.44264	7.76494	1.10516	20.4494	2.32097	2986	128.921	0.826188	29.0066	6.01055	-0.463802	19.6707	8.90297	0.662434	-2.14781	0.143417	1386.92	1.63583	6.23308	4.62117	29568.7	2.50733	3.55149	1.1604	0.248548
starPep_01776	4.91203	146000000	0.229686	7.16856	34.26	-1.19225	5.15724	42.1914	185000000	187000000	0.168984	154000000	4.9133	-0.485893	2.19489	0.246719	159000000	9.17459	24874.6	31.2433	-0.10512	5.28287	-0.588491	536.136	2.09138	6.2874	1.1977	21.7849	1.8039	3083	126.665	0.875301	33.7785	6.52802	-0.246498	16.557	9.68125	0.632623	-2.46432	0.171711	1251.85	1.61492	6.24078	6.05312	28820.3	2.24327	4.39159	0.776776	0.024002
starPep_01777	4.84515	184000000	-1.9344	6.49487	26.46	-1.19549	5.60771	40.6184	205000000	242000000	0.163278	187000000	5.48801	-0.575998	2.35885	1.7769	190000000	9.27899	28328.8	23.5286	0.278559	5.37777	1.2729	535.528	2.13179	8.2212	1.09056	24.8469	0.865757	2901	127.208	0.840827	33.6812	8.55661	-0.435328	14.9317	10.4727	0.648816	-2.169	0.204372	1291.73	1.66	6.24009	5.94376	30097.5	3.29153	4.24961	0.861116	-0.13788
starPep_01778	4.59654	206000000	-2.19868	6.32006	26.04	-1.22293	5.63931	36.5144	221000000	255000000	0.161493	207000000	5.52982	-0.623841	2.42836	2.0297	198000000	9.34977	28937.1	20.5879	0.278916	5.36542	1.30052	535.633	2.13179	8.21803	1.05112	24.9695	0.841794	2901	127.208	0.823134	31.641	8.99409	-0.39413	14.9317	10.4794	0.651844	-2.16216	0.258238	1291.73	1.66428	6.29462	5.90494	31104.8	3.28982	4.00594	0.947707	-0.121803
starPep_01779	4.64722	166000000	-1.14581	4.78654	24.88	-1.26928	5.55509	31.6346	190000000	196000000	0.15861	158000000	5.48143	-0.602495	2.48749	0.26087	165000000	9.48867	24684	19.6634	0.131214	5.46762	1.52971	528.44	2.16347	7.92193	1.07757	24.7854	0.849643	3263	124.254	0.827523	31.4329	8.99409	-0.207714	14.9294	10.5967	0.671692	-2.19936	0.258662	1556.05	1.69295	6.23114	5.90522	29717.3	3.17897	4.00594	0.975644	-0.0758731
starPep_01780	4.43397	166000000	-1.11263	4.55756	24.36	-1.30354	5.58869	27.8461	191000000	197000000	0.160185	159000000	5.5241	-0.617247	2.56195	0.420289	165000000	9.5625	24700.2	16.7647	0.19416	5.46336	1.51768	528.502	2.16347	7.92305	1.08142	24.9397	0.825019	3263	124.254	0.828613	29.6833	8.99409	-0.213297	14.9294	10.6173	0.673389	-2.19139	0.258238	1556.05	1.69413	6.28621	5.86368	29754.5	3.19879	4.00594	0.96436	-0.0689951
starPep_01800	5.51728	304000000	2.1523	4.54264	54.21	-1.57126	5.73508	25.5254	281000000	300000000	0.169178	278000000	5.34948	-0.187795	-2.66817	1.58016	292000000	6.14389	38601.9	34.1445	-0.717704	5.55222	1.20513	555.4	2.49687	9.2802	0.87475	22.4531	1.15214	2907	163.996	0.729721	28.3846	5.87005	-0.743302	13.8249	9.13379	0.651175	0.607213	0.162555	1416.29	1.66409	5.82871	4.76158	36458.7	5.26175	4.12853	0.88032	1.3749
starPep_01801	6.57137	318000000	2.15153	4.52735	50.45	-1.34934	5.72394	33.048	291000000	306000000	0.174531	284000000	5.2994	-0.0194321	-2.02007	1.7358	299000000	6.26205	39828.7	37.5534	-0.671795	5.49591	1.20402	562.043	2.46178	9.70027	0.903023	22.9156	1.14499	3039	164.727	0.751336	32.1736	5.69085	-0.641215	17.5015	9.86788	0.640357	0.557191	0.129215	1434.16	1.63731	5.83015	4.72087	38295.6	5.36484	4.45917	0.775568	1.29332
starPep_01802	5.81029	299000000	2.17206	4.5588	56.5	-1.40729	5.69389	27.6358	260000000	276000000	0.111945	257000000	5.20535	-0.2415	-0.988709	1.23887	268000000	6.17741	36175	34.1135	-0.776298	5.56453	1.15552	459.426	2.34092	8.31008	0.832347	20.2294	1.15727	3235	164.191	0.712299	29.1699	5.64415	-0.900995	20.4077	8.70256	0.674583	0.465121	0.135763	1433.97	1.68871	5.55094	4.78935	34849	5.17932	4.1313	0.821254	1.36632
starPep_01819	4.80138	177000000	-2.11199	6.46578	30.35	-0.546408	5.5158	36.147	204000000	225000000	0.165804	180000000	5.48081	-0.466705	0.212611	3.05386	174000000	8.59961	28897.4	26.6878	0.142835	5.30978	0.909745	512.536	2.06567	8.30365	1.02788	24.4667	0.824984	3046	134.443	0.801831	33.2915	9.42136	-0.0593547	21.5395	9.88612	0.672115	-2.26716	0.21702	1268.03	1.67703	6.16497	5.40369	30183.6	3.26136	4.12157	0.790096	0.0619154
starPep_01823	7.6935	132000000	1.24454	8.20108	-31.75	-0.442705	2.28078	33.8383	92900000	113000000	0.118044	95000000	4.22785	0.222434	-0.0191134	-0.477045	71500000	7.05754	13968.8	30.9434	-0.861274	5.96711	2.64934	341.869	1.58094	6.39164	1.17199	14.7568	-0.776036	1301	78.9694	0.89471	34.3023	4.29006	0.324988	9.06877	6.94935	1.00841	-2.06348	0.308636	630.14	1.85046	3.8592	7.20938	22653.7	3.8625	2.32159	1.76133	1.04827
starPep_01828	5.66299	299000000	2.15426	4.30749	55.31	-1.39981	5.70247	27.1456	266000000	297000000	0.199766	252000000	5.27907	-0.160092	-2.29232	1.83463	272000000	6.23192	35648.8	33.8796	-0.627715	5.56401	1.14995	486.887	2.34092	8.73901	0.89312	21.1301	1.1474	3235	164.191	0.729025	27.4501	5.43255	-0.708517	20.4077	8.99463	0.655928	0.274652	0.0970069	1433.97	1.67356	5.69031	4.88553	36739.4	5.18789	4.64807	0.584643	1.40155
starPep_01831	8.68738	165000000	1.03558	9.63435	-43.36	-0.796265	2.60548	44.1724	153000000	126000000	0.14372	109000000	3.67154	-0.159818	1.84411	-0.875773	118000000	4.922	26328	83.1778	-0.416736	5.6905	2.06728	321.02	0.259255	4.20563	1.18676	10.3925	2.07864	1376	82.0068	1.00133	47.6003	2.25932	0.46538	8.33985	5.19175	1.02559	2.23239	0.181192	519.29	1.80172	2.69837	6.6042	26235	3.29411	2.69556	1.51906	0.791505
starPep_01897	9.3885	127000000	0.376479	9.71279	-56.92	-0.535513	2.87182	54.0605	128000000	137000000	0.120647	143000000	3.5509	-0.354064	-0.232832	1.07143	96100000	4.73959	18487	89.7299	0.436071	5.24621	0.622058	376.701	0.580044	3.77088	1.14965	8.93823	1.57405	1045	69.24	0.960409	47.5332	1.99522	0.249435	3.27553	4.2798	0.732136	0.812919	0.377182	416.78	1.62105	2.58005	5.42477	21962.1	3.09776	2.94311	1.61964	0.839169
starPep_01974	6.15632	121000000	0.66592	6.94467	-16.79	-0.698055	5.31676	40.9919	168000000	127000000	0.121308	118000000	4.89813	-0.147365	2.62422	-0.764739	123000000	11.7917	19283.2	41.1422	0.0132016	6.87353	-0.645622	234.824	2.52908	12.5831	1.15261	29.6665	-0.330379	3052	95.3663	0.992896	40.3065	5.59846	-0.885458	16.1951	11.0647	1.12662	-0.234425	0.279801	1614.74	2.02314	7.98638	9.81579	17716.9	6.19146	3.88588	1.1217	1.38754
starPep_02013	4.68518	188000000	-1.78667	5.95724	22.23	-0.518637	5.2202	36.3009	223000000	217000000	0.178964	164000000	5.40597	-0.410247	0.376653	2.34189	199000000	7.57616	32219.3	27.9478	-0.0588841	5.27258	-1.43824	568.071	2.44726	12.084	1.09057	26.3016	0.841555	2644	118.345	0.805184	33.8041	8.99297	-0.166588	13.2833	11.2619	0.674567	-1.84536	0.155422	1331.43	1.64687	6.26192	4.73549	28211.2	3.64717	4.17015	1.003	0.184266
starPep_02026	10.4545	136000000	0.558487	10.3433	-38.85	-0.0980727	2.85084	54.695	140000000	137000000	0.0571389	145000000	3.30945	0.149831	2.12904	0.741572	139000000	3.84818	19212.6	135.521	-0.344684	6.92271	2.12301	438.972	0.64542	3.80967	0.98641	11.1331	1.02175	1478	56.6159	0.849329	53.4627	0.961649	0.41987	21.2308	4.87639	1.20384	0.395485	0.344457	272.19	2.04474	1.88081	6.83528	20880.4	3.44115	1.75325	1.83125	1.49971
starPep_02050	7.94048	326000000	-0.00457719	5.10534	19.3	-0.757798	3.23017	32.1864	321000000	367000000	0.155868	336000000	4.11517	-0.0468605	3.95117	-0.244445	328000000	3.42514	31321.9	36.4275	-0.513404	6.07905	0.391093	306.651	0.293652	8.84332	0.812414	20.4814	0.237722	958	59.2297	0.679855	38.186	0.104072	-0.986454	4.31532	9.60556	0.854621	-0.901676	0.209506	330.88	1.77297	3.88186	8.01387	36831.3	4.11846	1.03608	0.773506	0.925832
starPep_02058	7.8412	186000000	2.98125	5.80075	-0.97	-1.46338	4.2284	38.517	208000000	204000000	0.102181	215000000	5.05093	-0.914703	-0.766753	-0.910584	237000000	13.828	28607	60.5569	-0.788526	6.41328	-1.86683	477.146	2.20511	12.4967	1.08372	23.975	-1.81156	2411	121.052	0.924776	32.7284	5.34452	-0.432955	2.92977	7.78349	0.971513	-1.23773	0.421194	1487.48	1.87851	7.16598	8.32419	24309.6	4.97633	3.36794	1.3857	1.27759
starPep_02067	7.70659	148000000	0.0822682	9.02589	-29.21	0.157081	1.44629	41.0243	114000000	118000000	0.072575	136000000	2.90777	0.376449	0.442214	-0.696542	115000000	3.38621	21242.4	56.5986	-0.705727	5.4857	1.2274	413.79	0.740882	4.12391	1.0663	8.40902	2.7533	1697	81.9163	0.881453	42.7924	2.15736	0.575271	16.9524	3.75767	0.766522	0.74492	0.482013	395.71	1.73204	1.56917	5.76603	24108.5	1.56717	2.49449	1.50394	0.441516
starPep_02075	6.88779	129000000	0.013965	7.4945	-2.07	-0.724526	1.8234	33.376	131000000	93900000	0.140299	119000000	2.27449	-0.696869	2.28958	1.35666	72400000	3.805	18693	26.7016	-0.122532	6.02569	0.580573	300.705	0.832024	4.15598	1.12839	8.14492	-2.06076	2312	70.487	0.876386	26.0216	1.03446	-0.712818	17.1448	2.91214	0.900175	-1.51112	0.219272	1039.39	1.71997	1.21772	4.64897	22446.4	1.53532	2.05315	1.07998	1.86676
starPep_02099	7.33677	66900000	1.70845	7.17423	-24.15	-0.490139	1.76505	35.9919	86900000	59800000	0.0371404	40900000	3.62555	0.454631	2.16234	0.547036	72100000	7.26898	13411.9	35.2246	-0.620121	7.16654	-2.0125	214.206	0.388584	5.95792	0.969778	13.9122	2.07741	1572	86.8686	0.897997	37.1156	1.67309	-0.0875011	9.03758	6.08575	1.49252	2.7457	0.0725252	614.55	2.33025	3.87867	7.54635	15218.7	2.08573	1.43559	0.18838	0.7147
starPep_02148	8.26162	91800000	1.65143	8.71425	-23.19	-0.679514	1.80013	43.4813	78300000	76100000	0.0787823	105000000	2.07619	0.016768	1.48214	-0.853449	66700000	3.59229	15799.2	79.7351	0.262232	6.25089	0.90772	370.732	0.318003	3.76636	1.24337	10.8445	-2.24532	1702	86.3517	1.05543	42.0906	1.21002	-0.190686	18.691	3.20561	0.970684	2.54358	0.202979	576.12	1.84411	1.75845	6.03584	15408	1.48553	1.91171	1.30612	1.23678
starPep_02183	9.59185	133000000	0.0379933	10.0915	-22.22	-0.101397	2.5166	43.3908	87600000	104000000	0.040575	95100000	3.11516	-0.0316476	0.238479	-0.66197	73800000	4.21514	15430.3	72.913	-0.76519	5.64773	2.66721	359.873	1.32535	6.95972	1.00682	16.535	1.56219	2157	90.836	0.824764	44.1779	4.04374	0.498183	27.2511	9.26129	0.850698	-2.65539	0.258893	544.07	1.80908	3.1878	5.53352	15624.9	4.25988	2.7049	1.79107	1.17036
starPep_02197	4.63672	156000000	0.465026	5.64837	23.51	-0.920098	4.74165	36.9633	202000000	192000000	0.171654	164000000	5.45667	-0.702547	0.196944	0.946564	166000000	6.6215	27873.8	32.5001	-0.337579	5.45036	-1.36611	554.078	2.48074	11.3009	1.11965	26.1977	0.780555	2943	123.339	0.802392	30.556	9.72751	-0.433775	15.0035	10.8699	0.737696	-0.596297	0.145781	1556.03	1.71913	5.68808	5.04699	26985.1	3.55443	3.82591	1.19884	0.402429
starPep_02198	4.54492	157000000	0.550915	5.73281	27.03	-0.90483	5.258	37.8477	202000000	190000000	0.172515	164000000	5.37945	-0.701286	0.602741	0.945701	164000000	7.45303	28653.9	29.7506	-0.497034	5.50409	-1.46954	554.09	2.53561	10.7386	1.11699	26.021	1.33789	2958	118.38	0.800069	30.1488	8.30085	-0.494493	11.6778	11.6508	0.7329	-0.558045	0.145781	1557.69	1.72505	6.31696	5.31758	27048.9	3.45967	3.63093	1.19884	0.42858
starPep_02199	4.93126	151000000	-0.703769	7.02714	29.88	-0.941688	5.57525	40.9495	172000000	191000000	0.163232	152000000	5.73821	-0.324586	1.67192	0.00276701	149000000	9.8785	20749.3	26.9348	-0.0482039	5.63154	1.00444	516.791	2.11871	8.16286	1.08547	25.049	0.826758	2751	113.363	0.814768	35.9826	8.99409	-0.119725	14.7008	9.86014	0.709421	-1.45267	0.237207	1251.87	1.72535	6.26112	6.2393	28221.7	4.08729	4.00594	0.971387	-0.143864
starPep_02200	5.03325	186000000	-2.15665	6.94598	30.94	-1.11177	5.54115	41.7097	205000000	244000000	0.161511	189000000	5.50598	-0.716233	2.32824	1.9875	188000000	8.63124	28900.2	33.4279	0.156033	5.42269	1.34726	538.514	2.09272	8.34803	1.05094	24.3706	0.869308	2927	134.449	0.814196	35.918	8.55661	-0.284493	20.6237	9.96479	0.670956	-2.25429	0.204372	1208.59	1.67618	6.11225	6.43203	29813.1	3.27317	4.24961	0.861116	0.0270881
starPep_02222	5.00326	143000000	-0.0838344	5.1051	30.34	-0.248487	5.33747	30.508	208000000	209000000	0.102374	155000000	4.15647	-0.206126	-1.03384	0.643726	205000000	9.31629	20882	10.8212	-0.919387	5.42771	-1.14749	383.78	2.36866	11.02	0.976553	25.1273	-0.855684	3888	150.702	0.780225	26.0521	12.5946	-0.800242	14.8972	7.71044	0.745745	0.475282	0.133938	2005.71	1.68248	6.84675	4.20974	23455	4.71751	3.94309	0.657149	1.59497
starPep_02224	5.43383	252000000	2.06505	4.76273	48.42	-1.60939	5.3903	28.928	221000000	249000000	0.134575	214000000	4.79515	-0.259994	-3.02247	1.82926	253000000	5.55067	26115.4	30.5543	-0.756724	5.59547	1.70549	487.891	2.62751	8.53121	0.883979	22.1538	1.58067	3656	165.406	0.768301	29.142	5.69085	-1.08294	20.0701	8.35197	0.74452	0.602798	0.117841	1594.23	1.69128	5.42764	4.51527	32215.8	4.76512	4.45917	0.64216	1.53725
starPep_02227	5.79324	302000000	2.17156	4.65483	58.15	-1.54034	5.73359	26.232	280000000	299000000	0.152872	275000000	5.36029	-0.186244	-2.57513	1.50164	290000000	6.03292	38833.5	36.5354	-0.755359	5.53654	1.29465	557.791	2.36808	8.61509	0.863241	21.3191	1.18881	2879	163.684	0.721872	28.5076	5.87005	-0.742166	14.719	8.13146	0.648961	0.715823	0.162555	1336.91	1.66043	5.76998	4.80119	36894.4	5.07367	4.12853	0.88032	1.32321
starPep_02450	3.82102	136000000	-0.260791	4.09692	19.34	-0.921354	1.66969	30.211	145000000	149000000	0.05942	99200000	2.10877	0.0680121	-1.14095	0.253002	138000000	7.42551	20953.5	22.158	0.0182398	5.28125	-2.31461	371.807	1.6675	4.85842	0.973731	12.4216	2.68818	3058	114.743	0.826129	23.3854	3.36808	0.84314	21.282	6.72855	0.807115	-2.01955	0.337439	1091.93	1.69818	3.56259	5.77642	30002.5	2.42798	2.30401	1.44819	1.12181
starPep_02451	7.60957	102000000	0.0779941	7.51833	-18.85	-0.735779	0.87081	38.1607	156000000	163000000	0.173376	140000000	0.990007	-0.19218	-0.80553	2.35105	131000000	2.19827	15947.6	48.6589	0.00206537	5.38022	-1.23304	313.129	0.70754	1.9119	1.37293	4.88124	1.2829	1370	72.826	1.08513	30.375	0.436675	0.334178	11.7404	2.57179	0.771123	-0.364957	0.335269	492.2	1.60082	1.56025	4.59323	25345.6	0.867675	0.921044	1.44839	1.79712
starPep_02477	5.49459	162000000	0.727457	6.56057	23.36	-1.1109	5.46877	34.15	159000000	159000000	0.183115	163000000	5.75302	-0.370376	2.94343	0.171808	112000000	8.37389	26691	34.1417	0.411077	5.4402	1.05566	502.148	2.11105	9.15325	1.14599	24.8921	0.833304	2796	127.067	0.861582	30.2425	8.4122	-0.280217	17.651	10.8904	0.666892	-1.95316	0.197119	1404.14	1.64941	6.05918	6.14475	25070.5	3.56449	4.42522	0.855947	0.254548
starPep_02557	9.48471	113000000	0.408578	9.68266	-30.76	-1.34794	3.30663	48.9887	114000000	122000000	0.0664253	152000000	2.96808	-0.547556	-0.891419	1.40729	144000000	5.25311	22895.4	102.82	0.320416	6.11144	0.944554	395.649	1.43515	5.82369	1.18969	15.5221	0.625837	1916	66.6241	0.947366	39.9713	3.14116	0.365167	17.162	8.13215	0.906025	-0.0669434	0.22933	783.39	1.83408	2.67691	6.94693	24481.1	3.78334	2.53416	1.59274	3.24838
starPep_02588	5.24569	162000000	0.354132	7.24247	26.3	-1.21935	5.48155	42.4912	196000000	202000000	0.172521	205000000	5.58695	-0.408292	2.17965	-0.165756	199000000	9.29973	30506	35.29	0.402344	5.23166	1.22913	555.795	2.10699	8.56165	1.19098	24.6352	0.975247	2813	137.428	0.858502	35.4833	8.49522	-0.248845	14.8398	9.69042	0.625427	-2.09293	0.181022	1212.71	1.60278	6.25984	6.09398	26675.5	3.30315	4.56467	0.776776	0.379504
starPep_02590	4.8228	205000000	-2.34042	6.54119	28.38	-0.651488	5.49771	39.7196	220000000	246000000	0.163369	207000000	5.45557	-0.538572	-0.315513	2.28185	195000000	8.81326	27985.9	23.8655	0.0948201	5.20923	1.01444	535.625	2.15709	8.23649	1.03367	25.1325	0.864408	2769	125.029	0.811375	33.622	9.80172	-0.391376	11.0075	10.1912	0.643396	-1.44039	0.258662	1273.86	1.62916	6.40987	5.22359	29376.1	3.14776	3.88611	0.958745	-0.177332
starPep_02591	4.47576	244000000	-2.06841	6.31359	29.36	-1.32321	5.78389	36.2536	235000000	281000000	0.171428	217000000	5.70699	-0.580769	2.61403	2.10799	210000000	10.3934	28565.9	20.2737	0.0668275	5.28188	1.29978	535.728	2.13552	7.88629	1.04608	24.879	0.781715	2691	127.383	0.794716	31.2263	8.99409	-0.160812	12.6683	10.1733	0.628951	-2.07686	0.260614	1252.23	1.63609	6.32932	5.87053	31833.6	3.82723	4.00594	0.964069	-0.144805
starPep_02592	4.61564	202000000	-2.18786	6.34558	23.06	-1.15106	5.65196	36.5647	208000000	252000000	0.170794	199000000	5.66844	-0.596138	2.3673	2.26028	191000000	9.78301	26476.2	21.5705	0.302932	5.44099	1.01596	558.988	2.2905	8.75253	1.09448	25.3771	0.877092	3139	128.906	0.836529	31.6676	8.93694	-0.451231	15.2313	10.2913	0.658562	-1.90794	0.228051	1410.61	1.68584	6.4577	5.82804	31653.3	3.42135	4.26452	0.81279	-0.140094
starPep_02593	4.8666	195000000	-1.81372	7.14177	22.32	-1.25969	5.46266	42.0046	202000000	240000000	0.160394	195000000	5.36992	-0.834677	2.31233	1.42636	186000000	7.71818	35091.5	31.4741	-0.353523	5.37647	1.68084	536.691	2.03397	8.09565	1.06158	22.1294	0.954477	2625	124.776	0.823293	35.9161	6.70255	-0.316801	19.4013	9.3856	0.667327	-2.28659	0.272217	1051.93	1.66808	5.02044	6.46537	33385.3	3.17105	3.97316	0.911314	2.09245
starPep_02616	5.88052	257000000	2.06037	4.72213	47.01	-1.4506	5.35759	28.0257	243000000	257000000	0.151009	214000000	4.75802	-0.23834	-2.20323	1.8391	267000000	5.93941	32478.3	35.0398	-0.678683	5.45064	1.74121	520.228	2.48471	8.66843	0.899717	21.4542	1.59522	3669	164.492	0.776428	29.1236	5.69085	-0.918494	22.3513	8.47896	0.654613	0.116082	0.113618	1552.66	1.66007	5.34046	4.63492	34580.9	4.76499	4.45917	0.690219	1.60962
starPep_02637	9.41351	90400000	0.385397	9.53826	-31.86	-0.102721	2.75581	48.3534	83500000	156000000	0.0737489	119000000	3.2475	0.219868	1.503	-1.25791	116000000	6.4033	26055.7	107.202	-0.267278	6.83249	1.3903	415.235	0.62785	5.87431	1.14854	11.7796	2.67167	2271	65.2216	1.00513	52.0461	0.938926	-0.279044	17.6848	5.18749	1.20452	2.96281	0.163184	905.37	1.99392	1.71601	6.94052	18676.5	1.45201	2.27419	1.26952	0.454009
starPep_02648	5.11688	181000000	0.408551	6.38448	25.77	-0.46397	5.48626	36.4666	213000000	207000000	0.179693	194000000	4.88644	-0.337169	0.220986	3.75893	186000000	9.46971	33602.6	31.5996	0.699829	5.24063	0.620563	534.181	2.18793	8.83727	1.14768	25.047	0.103204	2917	118.833	0.844019	30.8551	9.18815	-0.156883	16.3426	9.08275	0.631736	0.119253	0.214468	1251.86	1.63378	6.08071	5.35238	22843.8	3.39857	4.07593	0.845822	0.147616
starPep_02649	5.06271	153000000	0.589019	5.68327	26.06	-1.12172	5.36239	31.311	205000000	190000000	0.143171	177000000	5.57064	-0.519488	-0.741667	0.801288	184000000	7.50538	28516.2	38.7533	-0.0827274	5.3827	-0.907746	546.619	2.25386	9.82624	1.14383	25.6629	0.726145	3065	133.143	0.838388	34.7558	9.13601	-0.240416	12.0335	10.6294	0.71548	-1.1167	0.16473	1635.8	1.67941	6.38665	4.98114	23294.6	2.7137	4.01232	1.19416	0.554149
starPep_02650	4.37598	135000000	-1.11126	5.25626	25.23	-1.172	5.40387	27.0735	179000000	186000000	0.181979	165000000	5.61155	-0.565042	-0.80032	0.881229	159000000	7.71717	26208.5	35.0655	-0.188613	5.40084	-0.820543	506.41	2.23434	9.89664	1.18821	25.7237	0.747827	2990	125.964	0.855338	32.2428	8.80177	-0.153046	11.8851	10.5171	0.713359	-1.10517	0.196308	1615.87	1.67485	6.43818	4.97134	25699.8	2.74956	4.19327	0.986116	0.432501
starPep_02651	5.02891	157000000	-0.443515	5.76957	34.57	-0.965844	4.94424	32.1588	199000000	207000000	0.163893	201000000	4.98795	-0.343593	-0.311243	1.23925	199000000	7.61039	29698.8	37.4163	0.317224	5.3239	-0.807927	581.86	2.23076	7.58408	1.1684	22.2363	1.78148	3322	136.991	0.862788	32.8864	6.8199	-0.0341571	15.1019	8.94595	0.696773	-1.04617	0.188386	1615.85	1.65637	6.24728	5.15091	27905.5	2.41946	4.32337	0.882297	0.41762
starPep_02873	6.21799	122000000	0.193631	7.49066	40.22	-0.229719	5.01556	38.8745	86600000	172000000	0.105008	118000000	4.75008	-0.207941	0.732091	1.68852	116000000	6.14808	23101.5	49.821	-0.082296	5.95086	-0.362986	444.372	2.33601	8.10212	1.04953	24.0963	1.6026	3314	117.28	0.814833	36.4844	8.93509	0.131461	33.0931	11.4355	0.929204	0.397996	0.103504	1458.42	1.82499	6.21453	5.5594	21502.5	4.8816	4.01776	0.718838	1.91614
starPep_02958	7.3268	142000000	1.71063	8.45959	-20.84	-0.000746	1.20402	42.2739	139000000	145000000	0.0712569	141000000	2.09155	0.36565	0.668804	-0.540095	145000000	2.18807	24860	55.3243	-0.597339	5.38467	1.56027	377.632	0.750808	3.29037	1.10506	6.2793	3.78461	2127	102.265	0.893624	39.8383	1.30405	0.542097	23.1616	3.38293	0.748451	1.02451	0.416266	434.94	1.69135	1.09424	5.8466	21846.6	1.21192	2.03818	1.53153	0.729759
starPep_02980	5.00525	164000000	-0.286269	5.66339	27.26	-1.23304	4.64497	26.1394	213000000	184000000	0.153941	172000000	4.51938	-0.797856	3.08821	0.992724	143000000	8.29303	31236.4	29.5312	-0.138903	5.5735	-0.668378	514.571	2.45746	7.54564	1.15172	20.4814	2.26549	3254	128.647	0.872796	27.4446	6.04716	-0.389324	22.6796	9.3262	0.747646	-2.51793	0.175406	1631.49	1.71706	6.3461	6.06761	27237.3	2.42475	3.79638	1.16165	0.780343
starPep_03094	8.80728	180000000	2.67391	8.78427	-20.7	0.162282	1.84943	40.3175	140000000	170000000	0.0264934	146000000	2.4145	0.218706	0.000313	-0.993531	146000000	5.17256	17197.5	51.6649	-1.11525	5.65663	3.53517	412.464	1.32341	6.50391	0.896236	13.3925	2.20537	1683	102.47	0.806979	36.9723	4.45613	0.608296	20.7451	7.02645	0.829679	-2.36709	0.549873	487.46	1.74572	3.66199	6.33092	19236.4	3.77842	2.52662	2.01728	1.4864
starPep_03095	8.94623	134000000	2.67124	8.43098	-32.48	0.077359	1.82509	40.0204	114000000	150000000	0.0625322	122000000	3.064	-0.0528757	-0.362778	-0.996806	126000000	4.76925	15184.9	46.3609	-0.921811	5.24168	3.18605	393.221	1.34693	6.10175	1.00964	13.8251	1.7206	1748	106.018	0.872916	41.4963	5.45967	0.898103	18.0148	7.89208	0.745343	-0.0205915	0.491384	550.66	1.6431	4.29442	6.03923	17171	3.80323	2.68356	1.85487	1.43726
starPep_03098	4.14724	135000000	-0.736909	3.90602	5.84	0.0638642	2.73412	19.2736	140000000	106000000	0.170337	150000000	5.07554	0.22304	1.88458	3.5832	81700000	7.1992	29304.3	20.4173	0.0972626	5.33731	-0.932401	338.275	2.13027	7.68371	1.14577	18.566	0.937233	2869	100.166	0.932583	24.7552	5.08334	0.0707449	15.644	8.72276	0.721678	-0.457765	0.242656	1302.53	1.71161	4.95087	4.61526	28408.4	2.44186	2.69873	1.19885	1.26087
starPep_03145	8.62396	156000000	0.607659	9.48239	-30.35	-0.428221	3.34013	44.4938	139000000	161000000	0.0769072	125000000	3.44584	-0.0981801	0.0456736	-0.702595	104000000	3.86676	17208	41.5866	-0.676994	5.35825	2.55811	384.685	1.44474	7.41775	1.06443	16.5746	1.39419	1522	82.9677	0.870218	43.0449	4.55593	0.802947	16.1442	9.73625	0.758359	-1.87022	0.325354	606.97	1.68524	3.59224	6.03911	18223.2	4.11422	2.81217	1.71527	1.60217
starPep_03149	8.10655	159000000	0.62941	8.60197	-29.25	-0.520958	3.40558	43.2848	120000000	156000000	0.0985911	126000000	3.46238	-0.0897555	-0.00434766	-0.731297	87600000	4.16585	17063.3	41.6132	-0.621042	5.49557	2.55697	384.422	1.57876	7.89616	1.07281	17.8998	1.31557	1509	80.7478	0.872661	42.0686	4.56427	0.606215	11.4173	10.5795	0.789916	-1.57218	0.337881	648.54	1.72409	3.59303	5.99175	18816.9	4.11317	2.91761	1.68201	1.41895
starPep_03150	4.44408	158000000	-0.141723	5.70044	25.89	-0.806507	4.9063	36.2231	204000000	192000000	0.168017	163000000	5.12419	-0.917189	0.221215	1.04312	161000000	8.89347	28205	30.7503	-0.0969031	5.29938	-0.403094	554.051	2.46919	9.58947	1.1213	23.249	1.08883	3138	128.657	0.816569	29.3355	8.05647	-0.303709	19.4492	9.01809	0.685553	-1.94863	0.145781	1611.74	1.6799	6.23771	4.61566	25922	2.40777	3.74499	1.19884	0.217223
starPep_03151	4.46367	193000000	-2.15375	6.90925	29.98	-1.25818	5.53898	41.6178	208000000	245000000	0.15711	202000000	5.49045	-0.833053	2.29717	1.8164	197000000	8.66993	31838.6	29.7692	0.158029	5.36513	1.48101	540.24	2.06075	8.49932	1.04881	24.3904	0.944428	2717	134.556	0.812291	34.6355	8.64416	-0.205044	19.5697	9.78227	0.663955	-2.24827	0.269035	1169.09	1.66228	6.10936	6.48665	28036.1	3.23086	3.99193	0.911314	-0.00771589
starPep_03152	4.82323	206000000	-2.25132	6.55034	28.08	-1.34801	5.60601	39.7429	220000000	254000000	0.159942	207000000	5.52359	-0.609598	2.11899	1.77835	199000000	8.95287	28770.3	23.9487	0.230943	5.40893	1.26542	530.211	2.15709	8.24778	1.04637	25.4524	0.88322	2769	125.029	0.820649	33.6351	8.99409	-0.447712	11.0075	10.3707	0.653572	-1.42797	0.258662	1273.86	1.66969	6.41237	6.12201	29748.9	3.27944	4.00594	0.958745	-0.151323
starPep_03153	4.50758	149000000	0.164504	4.04444	19.76	-0.583484	5.19693	29.3978	200000000	189000000	0.179507	159000000	5.39734	-0.397141	0.204328	0.44751	184000000	7.93053	27134.7	22.6606	-0.186656	5.28935	-1.53135	550.658	2.47673	11.7236	1.125	26.3542	0.814652	2976	122.825	0.810237	23.6221	8.99297	-0.113269	12.3545	11.4928	0.692192	-1.93728	0.145112	1595.93	1.67522	6.25659	4.13841	28456.1	3.58548	4.17015	1.00749	0.192307
starPep_03154	7.63921	162000000	0.281038	7.55539	-22.08	-0.328416	3.53253	42.6692	123000000	143000000	0.0845925	119000000	4.2353	0.237253	0.502698	-0.12146	146000000	6.12783	13215.6	63.3086	-0.537843	5.9345	0.134442	400.682	1.5324	7.92701	1.14638	16.4989	2.42246	2523	106.165	0.90064	40.9982	2.06334	0.53705	25.3484	9.10872	0.882291	-2.41167	0.21529	648.96	1.77969	3.9405	6.1867	32792.8	2.17439	3.05208	1.27319	0.943022
starPep_03158	7.7509	60200000	-0.418243	8.06504	-37.84	-0.325087	2.25089	42.6315	60800000	77700000	0.0504171	65800000	2.87193	0.00195896	-0.967594	-0.291792	100000000	4.23804	12562.9	73.9657	-0.262257	5.81401	1.98158	333.085	0.650069	4.71076	0.940738	10.9279	0.932648	2250	58.9087	0.838129	41.7963	2.45719	0.32631	17.9855	4.13976	0.944478	-1.17987	0.421903	688.63	1.87736	3.53909	7.19389	17065.9	3.21531	2.59573	1.78567	0.497902
starPep_03175	8.46959	141000000	0.734099	9.56319	-29.24	0.0118048	3.33335	43.1541	113000000	141000000	0.0634863	100000000	3.34004	0.0887247	0.230142	-0.346503	89800000	5.3374	20502.1	39.4929	-0.705868	5.56651	1.98759	307.675	1.45902	7.74117	1.01718	16.6471	0.673029	1579	91.2634	0.853253	41.7397	4.43119	0.554955	17.718	9.31885	0.779105	-2.02211	0.316252	604.91	1.7305	3.81597	6.03272	17857.1	4.33116	2.85495	1.82184	1.14129
starPep_03188	5.42581	255000000	2.06401	4.67542	46.9	-1.44505	5.35863	27.9291	227000000	249000000	0.13458	211000000	4.75899	-0.259994	-2.22883	1.83286	253000000	5.93726	26504.6	27.8513	-0.687443	5.55718	1.74138	490.357	2.59655	8.72712	0.884916	21.5507	1.59031	3788	166.301	0.769577	29.0683	5.69085	-1.01952	23.4373	8.52005	0.741796	0.116905	0.117841	1612.1	1.68511	5.36391	4.4039	33807.9	4.7659	4.45917	0.64216	1.55358
starPep_03189	6.02341	292000000	2.15694	4.59165	51.38	-1.47942	5.76533	31.5689	256000000	299000000	0.145753	259000000	5.3204	-0.145019	-2.83921	1.73545	271000000	5.8132	29345.7	27.7185	-0.733902	5.74093	1.10956	473.287	2.70004	9.52438	0.869407	23.8156	1.13509	3264	165.177	0.736481	28.6145	5.69085	-0.979005	16.4502	9.87055	0.74641	0.674176	0.119122	1594.61	1.70873	5.88943	4.74619	35589.7	5.44344	4.45917	0.629393	1.37113
starPep_03229	5.78691	216000000	-0.994866	6.04291	29.23	-0.617306	5.91775	31.2172	270000000	228000000	0.0675409	207000000	6.68307	0.0153933	1.96498	0.430142	227000000	8.32031	32163.3	26.0363	-1.01134	6.1728	-1.0413	524.627	2.2688	12.2174	0.90098	31.7535	0.365104	3020	147.317	0.756984	25.3487	11.7108	-0.761756	12.7563	11.6634	1.00015	-0.569169	0.178903	1582.32	1.82065	7.45831	7.12072	29745.1	4.35372	3.72	0.860645	1.46553
starPep_03235	5.49764	136000000	-0.688305	5.80499	27.37	-0.181212	5.96085	29.2554	250000000	207000000	0.09269	214000000	5.69119	0.167823	3.07148	-0.0180104	206000000	9.30795	38621.6	22.1417	-0.751343	6.16256	-1.06472	524.697	2.43706	11.5215	1.05681	28.4284	0.564063	3198	150.364	0.82803	24.0671	8.75787	-0.305462	12.0852	11.6145	0.854205	-0.705256	0.0998981	1721.49	1.8431	6.35696	7.28643	35907.4	5.05348	3.99097	0.63354	1.64874
starPep_03238	4.66303	229000000	1.14419	6.24795	27.99	-0.627195	5.46659	36.9515	229000000	232000000	0.16508	216000000	5.57099	-0.508516	-0.22892	2.59363	206000000	9.18096	34224.7	27.8482	0.479615	5.17344	2.26516	573.371	2.16821	8.49075	1.04226	24.6856	0.93403	2782	130.715	0.820507	30.2798	9.61694	-0.0203808	15.4439	9.69451	0.638489	-2.05857	0.251081	1252.22	1.60944	6.13577	5.35292	25388.3	4.56249	3.94205	0.921669	-0.0665368
starPep_03264	4.4581	161000000	-1.31852	6.37148	11.06	-1.07808	1.93295	28.036	203000000	165000000	0.0995722	215000000	4.68581	-0.358008	-0.55853	0.444801	182000000	3.37455	21499.2	42.7885	0.523478	4.74018	-2.09841	375.952	1.58006	3.58307	1.16421	11.5537	3.31019	2402	108.293	0.982679	24.9891	2.62142	-0.0676573	7.95999	7.31555	0.608576	-1.63257	0.368723	1040.95	1.52498	1.04961	4.59931	25725.4	1.94221	2.303	1.57955	1.47916
starPep_03315	9.81733	87000000	0.0287421	11.0997	-77.33	-0.466054	4.38672	52.6089	108000000	92000000	0.0698756	128000000	4.67338	-0.0206672	1.42725	0.111347	107000000	4.63485	16548.3	115.849	0.465466	6.78483	0.620365	377.141	0.461126	4.20869	1.11219	13.5752	0.602729	509	44.207	0.941851	51.8177	2.05406	-0.388841	4.12168	8.91595	1.13498	0.561777	0.225188	158.55	2.04285	3.83525	7.90395	23255.1	4.4086	2.60715	1.64566	1.4218
starPep_03556	7.08758	81400000	-0.441312	7.2544	-17.86	-1.03123	4.14495	34.1724	107000000	136000000	0.163378	147000000	3.39495	-0.0971516	-0.291636	-0.330906	136000000	8.09692	18576.2	44.5898	-0.181807	6.30761	-0.542966	400.287	1.6099	7.32311	1.23748	18.7874	-2.58441	1949	101.686	0.950006	34.7722	4.4023	0.351842	8.60667	6.64434	0.923874	1.24092	0.27479	730.94	1.86217	4.30291	9.55044	17904.2	4.5276	3.09953	1.22643	1.66141
starPep_03762	5.39385	80800000	2.09337	7.1452	-45.65	-1.4774	3.44494	32.0406	101000000	59100000	0.0364633	116000000	3.02466	-0.430963	-0.181041	-1.00604	62000000	5.53241	18199.3	42.0616	-0.161046	5.73793	2.63215	310.418	0.403631	6.08366	1.02019	10.4902	2.17891	569	72.8855	0.900758	34.8203	3.4182	0.434021	1.44597	4.72993	0.910788	2.18581	0.478267	179.02	1.79624	2.39413	6.15375	14355.4	2.46132	2.27249	1.75566	1.22513
starPep_03788	7.90478	107000000	3.30893	8.61482	-6.26	-0.470087	1.48902	48.4757	137000000	121000000	0.0542764	95900000	2.09577	-0.106959	1.48241	1.34031	168000000	4.50797	11844.8	64.9067	-0.276011	6.06146	-0.307376	354.286	0.530091	3.71516	1.00859	9.53905	-2.03861	1354	73.6812	0.850656	44.9952	0.787452	0.571431	17.7584	3.24307	1.02069	-1.41532	0.33381	349.08	1.91152	1.78665	6.96908	25302.2	2.61747	1.35444	1.8266	0.716172
starPep_03789	8.03272	105000000	3.30637	8.70215	1.7	-0.439162	1.16583	48.945	139000000	124000000	0.054107	99300000	2.0652	-0.11005	1.41004	1.62758	168000000	4.26103	12441.1	67.941	-0.271692	6.1081	1.45052	347.146	0.548505	2.44156	1.00833	7.93779	-2.2656	1618	72.2507	0.849927	45.4305	0.287855	0.484813	23.9893	2.82842	1.02693	-2.21302	0.33381	384.82	1.92436	1.25334	7.09652	23221	2.01852	0.75452	1.8266	0.842341
starPep_03790	8.82232	112000000	0.150466	9.30356	5.5	-0.478231	2.18269	50.3963	114000000	120000000	0.0552106	115000000	2.13989	-0.132206	1.15686	1.45007	150000000	4.99463	18162.4	76.3697	-0.456445	6.2665	1.30515	334.378	0.55168	2.64581	0.998519	8.59538	-1.97509	1468	48.5529	0.820486	47.5229	0.272651	0.392266	23.7311	3.01355	1.1734	-1.94463	0.284815	344.96	2.03877	1.32935	6.74274	27040.5	2.09079	0.754296	1.68571	0.74124
starPep_03795	7.16222	107000000	2.96966	6.43616	-24.21	-0.545016	4.59951	37.8193	97400000	97600000	0.112311	84100000	3.96854	-0.227867	0.0960724	0.0498841	65500000	9.71844	16009.5	66.7527	-1.07738	5.78682	-1.60703	304.263	2.37979	10.0279	1.19586	19.4295	1.21704	2368	109.716	0.955213	37.1578	6.63708	0.497663	9.28827	11.2082	0.89988	-0.325756	0.220848	1164.92	1.78552	3.7982	6.42899	15402.9	5.20781	3.26297	1.40461	0.62162
starPep_03803	7.22273	105000000	3.06302	6.4566	-24.78	-0.562374	4.68177	37.7763	97100000	97600000	0.108705	83600000	3.95164	-0.238358	0.138177	1.96596	65400000	9.63955	16216.1	61.1387	-1.15898	5.7819	-1.62332	301.481	2.38109	10.0242	1.19742	19.2776	1.21083	2263	109.444	0.943846	37.114	6.63708	0.502754	8.04947	11.2113	0.890241	-0.371259	0.220848	1145.17	1.75502	3.79816	6.38327	15286.3	5.20628	3.26297	1.40461	0.413417
starPep_03816	5.29522	228000000	-1.41659	7.00856	28.3	-1.14207	5.4792	39.0373	198000000	230000000	0.148133	226000000	5.70689	-0.732723	2.7875	1.42208	147000000	7.67527	34469	34.7175	0.21377	5.43801	1.39094	588.613	2.05581	9.1028	1.01913	24.3842	0.891287	2612	134.484	0.810153	33.2606	8.83432	-0.400239	22.4467	10.2954	0.673581	-2.23778	0.275349	1281.5	1.67555	5.9295	6.59788	26165.7	3.58434	3.933	0.973517	0.498899
starPep_03855	7.90478	109000000	3.36437	8.71609	-3.99	-0.363048	1.48956	49.1506	138000000	118000000	0.056331	98400000	2.10815	-0.0147275	1.50081	1.16052	168000000	4.82962	11785.1	66.5662	-0.402446	6.18561	-0.2178	353.397	0.530091	3.97438	1.00514	10.0013	-2.03404	1354	73.6812	0.842754	44.9952	0.780435	0.49631	17.7584	3.56056	1.03174	-1.42409	0.266497	349.08	1.92978	1.79133	6.89213	24508.9	2.70252	1.35399	1.79367	0.595987
starPep_03976	7.97241	83100000	-2.0032	8.63377	-18.34	-0.191434	1.10746	43.5035	87500000	74100000	0.0513917	100000000	1.2808	0.489073	0.100041	-0.200851	85200000	3.30355	19222	80.63	-0.257497	7.14105	1.75735	261.775	0.731392	3.81682	0.951708	7.39355	1.35419	1899	70.7624	0.821653	41.8579	0.421882	-0.289543	23.5455	3.41056	1.23154	0.197634	0.211956	335.29	2.19759	1.26052	5.4462	14378.1	3.01631	0.92398	1.56413	0.583686
starPep_03984	9.044	71200000	0.991714	10.2086	-39.2	-0.28077	1.6076	44.6803	95100000	103000000	0.102318	82100000	3.66661	-0.184877	-0.0474834	-1.06255	92900000	2.57764	12398	69.8406	-1.20743	5.82222	1.15289	362.33	0.546116	3.19764	1.12253	8.76414	1.93463	1599	63.1777	0.890195	42.4482	2.21826	-0.0565346	22.3953	5.54999	0.914586	0.958549	0.344298	425.05	1.83833	1.78704	6.4013	22659.3	1.66042	2.22132	1.66198	1.73423
starPep_03999	7.50247	124000000	3.06295	6.4619	-16.1	-0.969096	1.77298	29.8896	80100000	135000000	0.036315	103000000	3.08084	-0.143294	0.370348	-1.09484	94300000	3.33475	15845.8	54.1053	-0.456837	5.6684	3.43076	379.268	1.41489	5.86237	0.922457	15.0305	2.26749	1784	95.8196	0.822167	37.1261	2.17678	0.928398	23.0619	7.90301	0.824862	-2.41696	0.445801	584.35	1.77332	3.72635	6.28439	14977	3.8413	2.12355	1.80342	1.51579
starPep_04039	4.50066	170000000	0.26958	6.56193	36.79	-0.93981	5.02275	31.2149	195000000	223000000	0.193977	164000000	4.81195	-0.719727	0.214217	3.53568	181000000	8.70302	29905.1	19.1883	0.219849	5.24032	-0.360442	528.825	2.40935	8.15531	1.20874	21.3388	1.91789	2854	121.651	0.85573	28.9721	5.66497	-0.387028	14.5976	9.56017	0.682633	-0.872308	0.122552	1351.18	1.64634	6.25614	4.99349	28691.7	2.62021	3.8035	1.02216	0.392634
starPep_04040	4.99715	156000000	-2.0925	6.69508	30.54	-1.43355	5.72588	36.3696	176000000	208000000	0.157579	155000000	5.48473	-0.697401	2.91849	4.31428	159000000	8.76442	24956.1	24.4304	0.262786	5.15961	1.34411	531.485	2.08882	8.34809	1.07297	24.2243	0.900035	2873	126.618	0.859393	31.134	8.4253	-0.307433	15.5657	9.88013	0.617988	-2.29149	0.204372	1212.35	1.57505	6.08535	5.95331	29146	3.26874	4.25859	0.861116	-0.170956
starPep_04109	6.07147	205000000	-0.836782	6.3389	26.09	-0.537981	6.00129	31.8395	261000000	218000000	0.0817868	200000000	6.4025	0.112256	1.84561	0.731241	222000000	7.98856	33535.3	25.4277	-0.958413	5.7887	-1.13545	505.22	2.24514	12.0743	1.01299	31.7177	0.44494	3098	145.762	0.7807	25.0098	11.4289	-0.8364	10.6685	10.7788	0.841737	-0.49115	0.1686	1603.95	1.73708	7.13625	6.38317	29512.5	4.37336	3.85686	0.775294	1.39908
starPep_04112	5.00867	129000000	-0.56105	5.61892	35.85	-1.01894	4.98351	31.914	174000000	175000000	0.155772	198000000	4.99365	-0.304256	-0.396643	1.88014	172000000	7.53953	26478.2	37.0536	0.298492	5.07117	-0.836739	585.924	2.27473	7.84793	1.17437	22.0772	1.79697	3427	135.253	0.883441	30.6947	6.6409	0.0588588	16.4144	8.76561	0.67187	-1.05366	0.188386	1655.35	1.58962	6.25007	5.03116	26006	2.44896	4.33441	0.882297	0.500689
starPep_04132	6.90475	88300000	1.64059	7.73271	-28.58	-1.01991	3.80456	33.4579	84200000	129000000	0.0621577	109000000	3.78587	-0.353825	2.57714	-1.2518	118000000	8.31655	25367.1	52.7128	0.300457	6.32791	1.86924	364.141	1.14429	6.54578	1.06479	15.6419	1.48533	1239	95.7793	0.920247	36.4346	4.3497	0.465488	11.2356	7.92278	1.14168	-0.852681	0.27842	490.65	1.98498	3.40547	7.49111	17696.1	3.57451	2.06165	1.62143	-0.00425188
starPep_04242	8.4483	70000000	-1.36905	9.42308	10.81	-0.312462	2.61421	43.1986	130000000	132000000	0.0957163	155000000	3.98045	0.317837	0.545188	0.932031	141000000	8.34678	16824.8	72.8916	-0.849517	6.03545	-0.341714	286.471	0.356963	5.39124	0.969355	13.9282	0.234325	1138	46.1542	0.692439	40.9347	3.30599	-0.155329	11.8493	8.16127	0.888256	0.174537	0.252802	604.24	1.89261	4.20114	6.13329	11458.5	3.78336	2.24985	1.04184	1.38506
starPep_04614	7.34865	163000000	-1.23813	7.254	15.52	-0.532925	4.07398	33.8536	149000000	176000000	0.0870537	192000000	4.0435	0.250071	1.22292	2.79611	141000000	6.14478	19682	52.9921	-0.0987906	6.30678	2.87824	393.361	2.14349	8.26226	0.86684	21.7421	2.50302	3463	107.78	0.733071	34.9865	5.57491	0.10332	38.3157	12.5964	0.942611	-0.686994	0.16388	1086.45	1.94137	3.39008	7.14413	32620	4.03881	3.09882	1.10323	0.898365
starPep_04642	6.19126	113000000	0.681125	7.07579	-16.89	-0.698055	5.31786	41.6666	158000000	124000000	0.132871	103000000	4.904	-0.0962497	2.62422	-0.764739	115000000	11.7806	18172.5	42.0272	0.075579	6.87909	-0.645098	234.047	2.52908	12.5957	1.19736	29.6932	-0.331978	3052	95.3663	1.01462	40.72	5.13883	-0.938493	16.1951	11.0848	1.1252	-0.233266	0.227782	1614.74	2.01844	7.99188	9.81579	16020.8	6.19736	4.00152	1.03407	1.33551
starPep_04740	8.79497	122000000	-1.81367	9.30246	1.47	-0.431414	1.50488	42.603	92800000	99200000	0.0784429	96200000	1.10853	-0.247068	1.04613	2.57375	109000000	2.6655	24262.7	80.4578	-0.924516	5.80564	1.14174	363.503	0.474767	2.74446	1.10824	5.83072	-1.33967	1854	64.2896	0.854798	45.6096	1.02197	0.645823	27.8018	2.50283	0.778195	-1.67181	0.370123	346.74	1.78038	1.30388	6.31241	16780.3	0.998377	1.46505	1.53423	0.698264
starPep_04749	4.39174	200000000	1.25351	4.96412	37.36	-1.08039	3.43678	22.6557	204000000	207000000	0.0912717	222000000	4.8171	0.180822	4.10793	-0.987473	191000000	10.1871	20344.7	25.6917	-0.939126	5.91137	1.05918	485.787	1.95158	8.00412	0.950348	21.4842	-1.02905	3824	147.085	0.795221	22.4161	6.58519	-0.0112187	13.045	7.55018	0.744623	-1.54897	0.209905	2026.5	1.77947	4.95584	5.85492	27278.6	6.88958	3.34596	0.893905	1.48818
starPep_04773	5.97738	98900000	0.115838	5.48591	-11.84	-1.32504	2.80458	25.248	123000000	101000000	0.260353	120000000	4.29329	-0.755802	2.63775	0.526566	100000000	4.59981	27639.4	19.9101	0.207997	5.32522	-0.693064	295.792	2.04763	8.92079	1.29843	16.3989	2.55637	2557	86.4856	1.02377	27.7355	2.77664	0.130576	14.8081	8.41826	0.791153	-2.35068	0.261737	1085.2	1.68644	1.95447	6.29151	26332.5	2.27156	2.83199	1.33611	0.91708
starPep_04864	9.12721	69100000	0.613136	7.96635	-46.71	-0.352477	2.52656	42.3119	69600000	66600000	0.138185	70900000	3.13526	0.101322	0.640296	-0.909327	80100000	5.39935	18097.4	82.7809	-0.0353639	6.27112	2.77247	301.659	0.473958	4.12404	1.01133	9.76152	2.69623	1313	60.5588	0.8618	40.0937	2.56194	-0.185369	13.4678	3.18927	1.10179	2.29441	0.174534	293.4	1.98458	1.7802	6.87093	23200.4	2.41074	2.63363	1.42978	1.3919
starPep_04865	9.13305	81900000	0.532083	7.75626	-43.21	-0.252569	2.52247	42.0555	71900000	89200000	0.136904	80600000	2.46639	0.216142	0.744502	-0.821167	81200000	5.55135	19013.5	81.615	-0.296293	6.30235	2.62084	281.62	0.554897	4.52775	1.03223	9.70701	2.72799	1536	63.0729	0.871481	40.0726	2.32356	-0.0908029	16.7584	2.84445	1.10054	2.42807	0.235006	557.5	2.00519	1.69068	6.89289	23479	2.45798	2.47236	1.25724	1.65063
starPep_04866	8.69069	96600000	0.25596	8.73327	-46.78	-0.265271	2.52423	41.227	79000000	94400000	0.13243	86300000	2.40517	-0.0230148	-1.28086	-0.70252	99500000	5.17629	25262.9	91.8163	-0.336025	6.14191	2.62385	279.351	0.459499	3.9073	1.0726	8.4059	2.7497	1389	61.2495	0.907135	39.1876	2.22132	-0.297457	11.8878	2.47163	1.094	2.48054	0.338046	537.97	1.94965	1.77272	7.556	25350.1	2.43311	2.41298	1.42607	1.69735
starPep_04918	5.38345	218000000	2.86047	6.37681	3.3	-1.38736	4.31589	31.9533	217000000	193000000	0.097976	206000000	4.43383	-0.441279	-1.51678	0.613801	220000000	11.0809	31699.8	37.1451	-1.03925	6.32191	-2.30629	509.854	2.31179	11.426	1.04627	23.6214	-2.26644	2855	128.004	0.894127	31.2817	5.0188	-0.103167	8.48668	8.82234	0.965535	-1.37847	0.32708	1566.4	1.83536	7.12003	7.26738	25196.3	4.37481	3.37386	1.20652	0.611009
starPep_04921	9.92681	117000000	0.272198	9.13731	-2.36	-0.215966	3.63623	49.7251	123000000	116000000	0.0770766	116000000	2.57515	0.405886	0.954767	0.264696	138000000	5.15453	26933.9	93.0521	-0.910596	7.23021	-3.11541	349.506	1.23235	4.31027	0.935437	14.2133	1.5022	1524	53.01	0.780937	46.7823	2.42333	-0.554218	16.6551	6.25747	1.358	-1.30558	0.332018	752.39	2.23006	2.46679	7.46218	28211.2	3.43637	1.6813	1.32068	1.09595
starPep_04922	10.2053	123000000	0.546932	9.40591	-8.41	-0.0410062	3.77788	50.8662	125000000	133000000	0.078906	127000000	3.3148	0.56827	0.358882	0.457088	153000000	7.50343	25694.6	96.2358	-1.2763	7.4517	-2.87194	369.505	1.20709	5.7042	0.887502	15.5646	1.63955	1300	52.7926	0.771872	47.4784	2.39897	-0.66873	15.8783	7.94764	1.41608	-1.0524	0.332018	673.2	2.27054	3.13122	7.97007	27836.9	3.55444	1.89455	1.32068	1.24076
starPep_04941	7.68674	66200000	-0.287502	8.99464	-43.83	-0.441102	2.74178	48.0425	115000000	101000000	0.0679052	127000000	2.96721	-0.48918	-0.0909424	-0.97714	109000000	3.75915	19069	73.9018	0.744778	5.97185	1.5184	341.451	0.461126	3.23769	1.12792	11.2252	2.28088	509	44.207	0.96504	41.7892	2.26414	0.174929	4.12168	5.80841	0.833431	3.24778	0.42925	158.55	1.78712	2.63057	7.75626	17484.9	3.23141	1.67581	1.63538	1.69869
starPep_05057	5.02799	109000000	2.86073	5.82285	-26.61	-0.260715	4.65812	31.2865	105000000	113000000	0.116821	85800000	3.95609	-0.281212	0.0770707	-0.214948	86000000	9.38132	17394.2	44.7929	-1.37497	5.54342	-1.5848	326.402	2.35812	9.27499	1.16195	19.0705	1.07467	2500	112.565	0.898707	30.5135	7.41724	0.381766	16.2791	10.5614	0.804528	-0.508311	0.206356	1200.66	1.76519	3.77047	4.93479	13258.7	5.10252	3.52154	1.43851	0.446884
starPep_05094	5.14637	190000000	0.166853	7.14891	29.54	-0.562282	4.5737	29.8862	215000000	229000000	0.162004	194000000	4.51875	-0.762454	0.828593	2.83219	166000000	7.86812	34728.6	30.3362	0.121659	5.18684	-0.509706	567.259	2.43531	7.74695	1.10737	20.1276	2.29181	2892	128.915	0.848497	30.0206	6.89158	-0.478035	22.6859	8.93285	0.651587	-2.14399	0.175406	1367.17	1.59937	6.23666	4.8581	30479.1	2.5512	3.62259	1.13637	0.697153
starPep_05095	5.18097	191000000	0.155552	7.24602	37.5	-0.607067	3.90335	30.4287	216000000	233000000	0.162403	194000000	4.45752	-0.735605	1.22341	3.16323	160000000	6.33425	33748.9	32.7733	0.119915	5.23229	-0.630251	555.637	2.45525	7.62691	1.10676	17.7632	2.24653	3156	131.926	0.847442	30.2299	6.04716	-0.369246	25.806	7.72709	0.664783	-0.804178	0.175406	1402.91	1.61448	5.55846	4.96801	31256.4	2.42138	3.79638	1.13637	0.680381
starPep_05101	5.20654	143000000	0.923337	6.52025	22.14	-0.342927	5.44006	37.58	168000000	171000000	0.171096	162000000	4.56664	-0.254154	0.100033	3.03362	174000000	8.41671	32380.1	27.2953	0.73524	5.23212	0.882022	520.487	2.24176	9.2904	1.14973	24.7835	-0.145863	2993	120.698	0.867801	31.0536	10.3047	-0.22693	18.9055	9.04036	0.664141	0.0167283	0.217502	1364.27	1.62709	6.2807	5.18634	19202.7	3.28003	4.21842	0.81231	0.470155
starPep_05105	5.78683	197000000	-1.3974	7.07098	29.16	-1.00231	5.48697	39.6886	183000000	217000000	0.157282	200000000	5.73474	-0.60024	2.80884	1.57018	138000000	7.66207	30878.8	39.8756	0.262212	5.50065	1.284	518.943	2.08231	8.97417	1.05338	24.3929	0.815716	2822	134.37	0.829266	34.8604	8.49123	-0.388274	23.4963	10.4828	0.676535	-2.24978	0.213873	1321	1.68668	5.9413	6.58152	26741.7	3.60705	4.25802	0.85184	0.408624
starPep_05106	5.62878	197000000	-1.36594	6.80942	28.62	-1.05654	5.46373	39.4877	179000000	213000000	0.160639	196000000	5.71344	-0.4676	2.82192	1.36012	140000000	7.79655	30400.3	31.3227	0.389147	5.43392	1.28827	519.835	2.0771	8.93377	1.05732	24.2677	0.843531	2768	126.485	0.842548	33.5954	8.49123	-0.52085	18.2805	10.412	0.652809	-2.27725	0.213873	1324.76	1.66715	5.92289	6.08494	27216.2	3.60262	4.25802	0.85184	0.388658
starPep_05107	4.95173	194000000	-1.36478	6.59988	28.57	-0.424024	5.4125	35.8368	171000000	201000000	0.163303	188000000	5.67175	-0.358838	0.292129	2.52184	134000000	7.62195	29078	27.2939	0.238905	5.3173	1.11292	487.615	2.13326	8.91488	1.03044	24.3788	0.806277	2941	136.194	0.809156	33.1124	9.3687	-0.19838	23.948	10.349	0.698531	-2.21707	0.229165	1380.44	1.64565	6.05006	5.31189	25060.4	3.52716	4.06295	0.776157	0.249126
starPep_05108	5.58736	224000000	-1.45862	6.6208	24.78	-1.07704	5.55246	37.338	197000000	228000000	0.155506	217000000	5.71756	-0.500208	2.87927	1.39068	151000000	8.2483	30981.7	29.7683	0.338088	5.44677	1.26516	519.14	2.11105	8.73691	1.0495	24.8294	0.811012	2796	127.067	0.837424	32.1438	8.93716	-0.484776	17.651	10.9728	0.655971	-2.15662	0.26544	1404.14	1.67373	6.03953	6.07379	27886.5	3.58751	3.99806	0.948793	0.364429
starPep_05109	5.41128	224000000	-1.43188	6.45719	24.26	-1.10365	5.58608	34.1875	198000000	228000000	0.157046	218000000	5.75656	-0.512772	2.96718	1.6074	151000000	8.3176	30997.6	26.8511	0.394302	5.44254	1.24705	522.827	2.11105	8.72801	1.05356	24.9849	0.794187	2796	127.067	0.83854	30.4351	8.93716	-0.48919	17.651	10.9958	0.657751	-2.15136	0.265512	1404.14	1.67493	6.09534	6.04266	27929.5	3.61259	3.99806	0.937713	0.365923
starPep_05110	5.37556	177000000	-1.71404	6.06929	17.3	-0.452893	5.15897	33.8605	228000000	171000000	0.1765	169000000	5.48724	-0.342293	0.785528	2.12999	168000000	6.50849	33945.9	34.4679	-0.166174	5.27949	-1.55838	541.838	2.41877	11.8648	1.09317	26.1082	0.923264	2523	118.363	0.826108	34.7013	9.71429	-0.21705	14.6398	11.3467	0.66458	-1.84783	0.189578	1311.68	1.61153	6.27647	4.95329	27934.9	3.69002	4.1725	0.99621	0.263022
starPep_05111	5.4544	190000000	-0.237514	4.9662	23.1	-1.14875	5.50104	28.9177	167000000	173000000	0.154085	170000000	5.71371	-0.492922	3.08097	0.256688	115000000	8.44159	26557.6	25.5675	0.266841	5.54172	1.44472	481.171	2.1393	8.40442	1.07989	24.7988	0.793622	3158	124.081	0.843095	30.2187	8.93716	-0.291623	17.6485	11.1128	0.677259	-2.16887	0.26544	1668.46	1.70324	6.03408	6.05529	26779.1	3.53933	3.99806	0.965446	0.445698
starPep_05112	5.27389	190000000	-0.24505	4.74589	22.58	-1.18216	5.53497	24.7161	167000000	173000000	0.155598	171000000	5.75293	-0.505954	3.17699	0.408708	115000000	8.50873	26571.2	22.6081	0.326897	5.53749	1.42549	484.296	2.1393	8.39321	1.08373	24.9534	0.776765	3158	124.081	0.844227	28.3943	8.93716	-0.296097	17.6485	11.1332	0.678929	-2.16248	0.265512	1668.46	1.7044	6.09	6.02167	26819.4	3.56328	3.99806	0.954121	0.441576
starPep_05113	6.11852	214000000	0.719879	4.32784	36.91	-1.28523	5.33559	23.7458	220000000	241000000	0.164561	201000000	5.33445	-0.195972	-1.0903	1.34581	197000000	6.70117	30132.7	27.3384	-0.719494	5.80455	1.39496	422.877	2.62853	9.67818	0.965795	23.0258	1.16216	3727	142.511	0.804083	25.4522	5.22462	-0.604462	22.7698	10.5876	0.749789	0.0682794	0.129222	1876.45	1.77283	5.77044	5.71346	29431.8	5.47089	4.30614	0.611443	1.09023
starPep_05325	7.9219	3.33266e+06	0.816358	8.20517	-41.06	0.806243	0.817319	41.9187	8.10157e+06	8.08452e+06	0.043881	8.4124e+06	0.636251	0.795657	0.589497	-1.50622	3.31664e+06	2.6008	3561.9	105.684	-0.751912	5.41895	0.754136	293.16	0	2.7902	0.99906	14.9513	-0.542044	0	0	0.925335	39.5214	2.43596	0.689096	0	2.5994	0.874677	0.748396	0.120703	0	1.61861	0.634307	3.89713	3706.88	4.69782	2.48237	1.82115	0.307403
starPep_05431	8.1306	128000000	0.970308	8.12742	1.28	-0.892556	1.62945	42.8932	170000000	158000000	0.118344	157000000	1.71746	-0.0466342	-1.07132	-0.335454	85900000	4.0418	22330	57.3386	-0.108858	5.86504	-3.12926	368.348	1.61572	5.77111	1.18158	13.3535	-0.151795	2085	106.216	0.942461	43.2503	3.78759	0.0791485	12.1983	5.4982	0.771399	-3.44241	0.301065	966.44	1.72519	2.07698	7.05742	18495.6	1.8053	2.27419	1.49156	0.965853
starPep_05432	8.13337	125000000	0.972495	8.14188	-0.21	-0.822467	1.73256	42.9123	170000000	155000000	0.112941	158000000	1.71749	-0.0267419	-1.07415	-0.122488	82900000	4.43746	23883.1	58.3048	-0.0963711	5.90412	-3.07343	368.911	1.66272	5.60589	1.18548	13.3122	-0.150706	2204	106.605	0.956785	43.4864	3.78614	-0.00384475	12.6556	5.58267	0.787467	-3.36849	0.322559	1025.88	1.73791	2.08085	6.97934	19070.6	1.80644	2.33641	1.40738	0.917608
starPep_05611	9.27419	144000000	0.756548	9.87208	-19.95	-0.41873	3.25882	48.6878	95300000	128000000	0.0656746	105000000	3.43076	-0.105845	0.304295	-0.681108	77400000	3.99428	14863.6	49.3829	-0.555981	5.44105	2.93493	405.487	1.35019	7.87193	1.03316	17.868	1.76538	1376	82.4196	0.859832	49.6842	4.38824	0.360121	11.4312	9.76517	0.777692	-2.18743	0.295427	549.41	1.69525	3.32819	5.85367	17005.4	4.05528	2.90578	1.70969	1.51226
starPep_05662	8.03077	62300000	0.334899	8.38952	-40.6	-0.304448	2.32704	44.0962	65600000	78200000	0.0586222	71100000	2.87846	0.0636749	-1.01328	-0.0678747	103000000	4.13733	12512.9	74.7826	-0.222019	5.82238	1.94314	332.737	0.650069	4.24616	1.00105	11.0775	0.874896	2250	58.9087	0.865974	42.9101	2.32305	0.328825	17.9855	4.02987	0.937639	-0.97203	0.414224	688.63	1.867	3.58723	7.28098	17744.1	3.20435	2.71638	1.7108	0.499812
starPep_05737	4.6989	163000000	-0.381252	6.89421	23.31	-0.706534	5.01064	38.5128	191000000	193000000	0.228372	174000000	5.36248	-0.484885	0.156262	1.24358	175000000	9.30822	23503.1	32.2584	0.136342	5.25012	-0.260171	553.393	2.33777	9.9236	1.23685	23.4529	1.20404	3115	137.396	0.846022	32.8745	8.72199	-0.0568784	21.9559	8.01911	0.658761	-1.75475	0.17901	1385.22	1.62341	6.42165	5.56993	27674.5	2.65699	4.50416	0.837411	-0.149939
starPep_05815	6.00273	206000000	-0.842138	6.27538	24.57	-0.50543	5.85685	30.9346	262000000	219000000	0.0811027	199000000	6.39111	0.112256	2.1704	0.731943	222000000	8.22037	33633.9	24.4776	-0.929356	5.74253	-1.33262	506.801	2.24823	12.3274	1.01333	31.0029	0.417863	3230	147.275	0.782772	24.9239	11.4289	-0.761722	14.6737	10.8085	0.839608	-0.73365	0.1686	1621.82	1.73123	7.10652	6.30667	30915.8	4.21596	3.85686	0.775294	1.42885
starPep_05853	9.30099	140000000	-0.886031	9.41878	-68.82	-0.52462	2.98521	50.3758	118000000	143000000	0.0565933	178000000	4.96857	0.0716643	1.58757	-0.59231	143000000	5.1269	18168.2	70.5692	-1.07672	7.3222	1.58623	515.966	0.333954	3.71275	1.05263	13.3778	1.18749	669	60.4219	0.937686	45.8592	2.85583	-0.133131	5.86327	6.16293	1.40013	1.2682	0.256483	138.71	2.20292	3.47062	9.18259	30296.7	2.99095	2.44736	1.58754	1.76555
starPep_05858	7.86183	119000000	0.324959	8.52539	-53.39	-1.18107	2.75121	36.2236	97800000	121000000	0.153769	99800000	4.06997	-0.183441	1.44258	0.618318	96000000	5.32817	15155.6	72.8594	-0.946415	6.29834	1.90428	306.287	0.262632	4.5733	1.16922	10.1176	1.74173	1120	59.0452	1.01934	38.1605	2.27552	0.285266	8.25362	5.60793	1.08384	2.19315	0.313351	479.43	1.88215	3.35161	7.93799	21607.8	3.2381	2.7677	1.45411	0.650651
starPep_05867	8.14006	82200000	0.519104	8.32498	-13.96	0.0790557	2.30309	39.7301	88100000	93200000	0.0944278	103000000	1.10416	0.474982	-2.18271	-0.564092	72900000	2.55685	20582	55.2607	-0.802605	6.30406	1.81806	324.882	0.777942	3.41896	1.14092	7.05643	0.189114	1943	67.6226	0.952129	42.4251	1.14664	-0.0709449	11.2693	2.67707	0.883194	1.06511	0.45524	679.92	1.92503	1.23814	5.49138	19512.4	1.07701	1.75561	1.43505	0.575532
starPep_06132	9.00959	159000000	1.80385	9.8633	-20.64	-0.228929	3.81804	49.2614	136000000	182000000	0.133585	159000000	3.70137	0.0613917	-1.0396	-0.0849905	138000000	5.90483	21811.5	73.9431	-0.314439	5.90047	3.271	466.196	1.32583	8.54371	1.10409	17.8564	1.33676	1494	93.9554	0.883681	47.2964	3.54775	0.590479	16.3784	9.37523	0.941761	-2.39532	0.267454	468.15	1.75017	3.61699	6.1254	22044.2	4.03105	2.9387	1.3723	1.23971
starPep_06151	7.17008	178000000	-0.312764	7.85367	33.17	-0.495222	3.52785	35.868	138000000	183000000	0.0800387	158000000	4.07454	0.0719856	0.721349	0.1862	170000000	6.08314	25724.2	73.8354	-0.191863	5.747	2.62343	401.152	1.9384	4.59532	0.921953	18.9073	2.71417	3010	110.483	0.799887	32.2838	5.94723	0.00619649	27.8316	9.52534	0.855731	-0.314399	0.250511	1398.16	1.81266	2.99791	5.03796	29839.7	4.16014	2.99228	1.15866	1.00906
starPep_06153	6.26534	160000000	0.473182	7.78105	29.92	-0.351302	3.16487	31.1032	116000000	142000000	0.0855355	138000000	3.89431	-0.151298	0.676601	0.44884	178000000	5.7384	23572.7	58.382	0.111212	5.64779	3.1784	453.134	1.76365	4.53237	0.964547	17.5032	2.72467	2898	110.368	0.817964	31.2407	6.18408	0.125685	32.5463	8.7293	0.815861	0.3557	0.431794	1070.45	1.75324	2.10029	5.36035	28030.9	3.95595	2.90389	1.38612	1.20964
starPep_06174	8.53941	78400000	-0.128649	10.2879	-60.58	-0.227498	4.06265	50.6838	108000000	99400000	0.0632082	130000000	4.16812	-0.313066	1.94739	-0.463689	115000000	4.48445	21749.6	94.1941	0.390759	6.43311	1.00675	354.842	0.461126	4.50779	1.12144	12.5836	1.21707	509	44.207	0.957971	45.9615	2.56262	-0.100057	4.12168	8.03103	0.952623	1.32455	0.317667	158.55	1.92943	3.70555	8.40917	21478.4	3.89856	2.01543	1.64897	1.59785
starPep_06185	12.1961	7.57839	0.621247	12.4433	-99.56	-0.865308	6.00016	63.5196	1.95844	1.9429	0.0427029	1.80779	5.30577	-0.865308	0.885246	-1.537	7.54195	2.85697	0.000857	60.4117	-0.755148	6.20019	-0.755148	0.14252	0	3.0686	0.923976	16.4367	0.885246	0	0	0.809815	60.9041	2.3663	-0.865308	0	2.85521	1.0581	-0.7494	0	0	1.81261	5.52242	4.15433	0.000798	4.65031	4.51923	1.46014	0.865308
starPep_06272	9.52105	176000000	0.447925	9.557	-52.79	-0.527278	2.18818	51.0129	154000000	161000000	0.121608	149000000	3.05391	-0.271572	-0.309837	0.496007	118000000	3.84536	15884.6	82.7316	-0.265301	5.10046	0.428011	419.451	0.580044	3.23992	1.14802	7.43185	1.61907	1045	69.24	0.989361	47.2849	1.47035	0.358572	3.26171	3.80422	0.694087	0.678299	0.432667	416.78	1.57561	1.79023	4.81952	20250.6	1.87869	2.6387	1.79588	1.20051
starPep_06279	9.59189	178000000	-0.641901	9.40644	-65.29	-0.585177	2.9442	54.2418	158000000	166000000	0.0514759	205000000	5.15991	0.061148	1.51123	-0.365232	172000000	5.11291	19100.8	70.3232	-1.02757	7.34865	1.32829	530.443	0.259085	3.89332	1.05035	13.3897	1.14883	522	57.4409	0.95166	48.722	2.28164	-0.0336576	4.55302	7.50715	1.39158	1.30176	0.233783	119.18	2.23006	3.70846	9.00882	28864.8	3.16925	2.41897	1.59096	1.56628
starPep_06579	10.6889	62700000	-0.328022	11.2291	-66.81	-0.201137	4.75182	52.9879	121000000	106000000	0.119779	78100000	4.41567	0.137767	2.52696	-0.316874	104000000	5.44212	18423.4	89.5687	-0.199401	6.73147	0.494012	387.191	0.473326	5.50649	1.16121	12.8566	1.30096	733	41.9801	0.9278	49.5806	2.66087	0.328077	4.67265	5.34518	1.10484	0.27152	0.529941	237.74	1.99469	4.52061	10.5954	21007.5	3.81531	2.8948	1.54684	0.952057
starPep_06681	9.74072	108000000	0.593918	9.53192	-56.3	0.149545	4.48354	53.9435	93800000	89700000	0.0643317	119000000	5.19892	-0.0880495	0.482667	-0.700685	114000000	9.62272	17118.7	103.712	-0.274586	7.49869	0.2583	387.706	0.342433	8.70977	1.04073	13.4813	0.508949	685	16.5237	0.871143	48.8151	1.8481	-0.129711	6.65877	4.79365	1.38361	0.466928	0.357682	210.72	2.22347	4.55778	10.6061	25914.5	4.3774	2.09425	2.00082	1.83367
starPep_07463	11.264	235000000	1.86662	10.8738	-38.99	-1.04318	4.38153	55.9631	213000000	206000000	0.122275	216000000	3.39401	-0.312853	2.49625	-0.45945	232000000	5.35943	28122.9	133.252	-0.163726	6.88699	-0.992904	469.57	1.02479	3.32931	1.29615	14.8179	1.84381	1137	91.4236	1.05351	55.1669	1.74753	0.457059	8.14592	7.43729	1.03428	-3.12818	0.319623	464.43	1.86474	2.93468	10.4478	29104.6	3.1426	1.70802	1.53619	0.941773
starPep_07710	8.51335	93400000	1.69851	8.47972	-31.69	-0.346382	1.90681	43.8314	104000000	112000000	0.0350692	110000000	3.08213	-0.0876381	0.662467	-1.15107	98400000	2.75631	13052.8	70.1207	0.236832	5.48027	0.981537	393.125	0.535726	3.97489	1.1563	8.47634	0.228111	1492	95.4852	0.967488	43.7476	2.20204	0.0571199	9.96479	3.08557	0.814692	1.42887	0.262393	416.67	1.68723	1.52848	4.69594	15727.8	1.53003	2.24327	1.79646	0.862761
starPep_07746	6.52737	83700000	2.99302	6.02002	-25.26	-0.348237	0.867586	30.177	93100000	61100000	0.0688453	78600000	2.42678	-0.0792328	1.99041	-0.231368	75100000	1.89296	14298	48.04	-0.368738	6.0326	0.96721	289.371	0.914483	2.39771	1.13607	7.32686	3.18815	1870	88.2906	0.923254	35.8205	0.771585	0.258154	22.5919	3.75068	0.976284	-2.32035	0.282978	529.02	1.87186	1.04144	5.36947	17379.9	1.42774	1.258	1.78415	0.617365
starPep_07774	5.45459	73800000	-1.13266	5.14835	14.64	-0.633076	3.13338	25.3994	72700000	81200000	0.12971	43800000	1.30437	0.00213969	1.01606	-0.42004	87100000	4.17284	14037.4	34.4531	-0.41887	5.95439	2.42291	315.713	1.71587	5.23517	0.948698	13.2683	-1.16979	2773	93.8157	0.817174	27.023	1.79605	-0.358594	23.3401	5.04043	0.933398	1.35198	0.287886	890.9	1.88139	1.31115	6.32248	10536.7	2.34807	2.01268	1.50221	1.39968
starPep_07918	7.2124	107000000	-0.424647	8.04918	4.16	-0.40426	1.74825	46.6708	90900000	49900000	0.0830013	84900000	1.34498	-0.138714	0.275549	-0.110018	39400000	2.81407	16252.1	47.47	0.430812	5.54743	0.559047	309.029	0.738794	4.69474	1.17735	8.88462	-0.184425	1238	25.9504	0.94445	35.0651	0.869604	0.279633	14.3498	3.78991	0.777832	1.30318	0.318953	392	1.75529	1.96394	5.49453	18453.9	1.6376	1.59666	1.71454	1.42492
starPep_07948	7.31094	56000000	-0.451349	4.73745	-39.51	0.346054	3.06626	48.6206	67600000	58000000	0.0110568	157000000	3.60369	0.269822	-0.105574	-1.46591	88600000	4.28094	11900.7	42.4191	0.574367	5.54906	0.229089	366.781	1.04375	5.87515	0.806465	13.358	1.96664	121	31.3789	0.779058	22.641	2.32255	0.872918	0.226467	6.89049	0.838736	2.57017	0.428174	78.51	1.75388	2.83975	5.76435	18642.5	1.65527	2.81667	2.03613	-0.356187
starPep_08197	6.81893	214000000	2.72181	5.62406	5.99	-1.33675	4.09675	28.6919	220000000	189000000	0.103972	201000000	4.37233	-0.334265	-1.36688	-0.910788	217000000	10.9448	32277	37.897	-1.04093	6.20627	-2.29147	510.975	2.31179	11.825	1.01888	23.2041	-2.39814	2855	128.004	0.880372	33.1499	4.99692	-0.161288	8.48668	8.88313	0.959545	-1.55674	0.397349	1566.4	1.86194	7.12435	7.07104	25011.6	4.38081	3.38062	1.28174	0.725519
starPep_08198	5.69498	197000000	2.57822	5.11845	24.93	-1.26476	4.06114	26.1303	198000000	178000000	0.104839	195000000	3.13397	-0.268408	-0.578909	-0.50116	212000000	6.34747	32563.2	33.6838	-0.694726	5.34478	-2.62253	485.42	2.31179	8.11101	1.03449	17.9192	-3.52446	2855	128.004	0.891241	27.4805	5.19051	-0.0138268	8.48668	5.44315	0.72899	-1.5734	0.333238	1566.4	1.64959	3.95646	4.95637	27273.2	1.23113	3.03426	1.51178	0.917307
starPep_08199	4.38416	194000000	2.57058	4.07913	7.93	-1.4439	4.14483	27.6954	191000000	197000000	0.0605374	194000000	4.30731	-0.528257	-1.1091	-0.787648	211000000	10.9004	27215.8	8.25948	-0.831669	6.2133	-2.60661	497.309	2.30073	11.0122	0.929975	23.1608	-2.5024	2493	127.581	0.841128	21.3625	5.15481	-0.26203	8.48106	8.64459	0.943484	-1.38103	0.416965	1302.08	1.89273	7.03286	7.09717	27706.6	4.2487	3.02675	1.54762	0.919192
starPep_08200	5.12648	221000000	2.61818	6.08075	3.55	-1.41543	4.15999	31.198	220000000	214000000	0.0841144	215000000	4.43423	-0.568135	-1.35806	-0.66439	227000000	11.0801	30317.2	35.1219	-0.859032	6.24649	-2.29184	512.791	2.30073	11.4271	1.00696	23.6137	-2.25565	2493	127.581	0.871564	31.222	5.10038	-0.127879	8.48106	8.79322	0.931136	-1.3837	0.390711	1302.08	1.85921	7.12273	7.40595	28759.1	4.37892	3.11678	1.44974	0.873576
starPep_08201	6.79869	221000000	2.81653	6.11525	3.91	-1.40475	4.1748	34.2651	222000000	201000000	0.0912547	214000000	4.43616	-0.550874	-1.26823	-0.822798	219000000	11.1778	32437.4	39.958	-0.892699	6.22716	-2.28557	508.055	2.30073	11.5635	1.02676	23.5139	-2.21811	2493	127.581	0.893476	33.0936	5.05379	-0.173672	8.48106	8.70066	0.930208	-1.37264	0.392086	1302.08	1.84226	7.12337	7.44367	29309.8	4.37515	3.19149	1.41174	0.851112
starPep_08202	6.7298	199000000	1.04814	6.14848	3.33	-1.38795	4.1642	34.1322	206000000	168000000	0.103071	196000000	4.43661	-0.568759	-1.22715	-0.816859	207000000	11.2302	32334.3	40.8689	-0.824431	6.22701	-2.28669	499.302	2.29392	11.5836	1.04766	23.4543	-2.21938	2705	110.208	0.908384	32.4123	5.04457	-0.136683	8.1838	8.70099	0.96243	-1.39669	0.336921	1526.54	1.86161	7.12394	7.36845	24670.4	4.37615	3.28523	1.40807	1.00757
starPep_08203	6.30816	191000000	2.67388	4.23604	8.13	-1.4002	4.15922	31.2637	192000000	180000000	0.0844289	188000000	4.30938	-0.398534	-1.05783	-1.03469	209000000	11.0151	29334.1	15.0962	-1.01192	6.20049	-2.60218	481.916	2.31179	11.1727	0.979434	23.0325	-2.46236	2855	128.004	0.876935	24.0929	5.05598	-0.253851	8.48668	8.54681	0.964023	-1.37371	0.361847	1566.4	1.88894	7.03347	7.0337	24504.2	4.24707	3.26266	1.30686	0.847524
starPep_08204	6.55065	209000000	2.72312	6.05179	5.99	-1.40856	4.15962	31.9404	215000000	193000000	0.0829233	205000000	4.35003	-0.482865	-1.06121	-0.949558	211000000	11.3728	32311	15.3373	-1.04132	6.21552	-2.43069	499.162	2.31179	11.2642	0.989097	23.0779	-2.28617	2855	128.004	0.884898	24.2759	5.04577	-0.152309	8.48668	8.29804	0.956866	-1.38448	0.363215	1566.4	1.87872	7.05406	7.31638	25232.8	4.27299	3.2772	1.30947	0.82362
starPep_08205	6.81725	221000000	3.17692	6.05395	3.91	-1.38416	4.17492	34.3258	232000000	202000000	0.10672	215000000	4.43618	-0.467473	-1.26823	-0.81516	219000000	11.1834	33780.4	41.4737	-1.10301	6.19372	-2.28397	513.365	2.31158	11.6185	1.00199	23.4987	-2.21819	2493	127.581	0.88817	32.4283	5.11066	-0.0850251	8.53067	8.70098	0.915841	-1.35292	0.289108	1302.08	1.84163	7.12371	7.44935	29753.7	4.37436	3.28523	1.32358	0.873893
starPep_08206	6.48839	219000000	2.34903	6.09497	6.21	-1.52409	4.10247	33.3248	217000000	198000000	0.103616	208000000	4.41604	-0.686957	-1.31976	-0.93184	227000000	11.0429	33850.7	36.6855	-1.05303	6.13445	-2.29528	513.402	2.20272	11.0452	1.05574	23.3094	-2.23732	2561	130.868	0.917105	32.7916	4.58104	-0.158549	3.05263	8.52978	0.948059	-1.54914	0.416589	1527.34	1.82021	7.12551	7.49793	24377.9	4.38276	3.35127	1.36161	0.898925
starPep_08207	6.22587	209000000	2.64732	5.6424	10.81	-1.75227	4.07075	29.2832	216000000	195000000	0.103348	205000000	4.35331	-0.652941	-1.51191	-0.72147	220000000	9.87807	30364.5	41.4691	-0.789855	5.85668	-3.41573	490.588	2.31179	10.4673	1.04494	21.5683	-2.33175	2855	128.004	0.903757	33.0236	5.05752	-0.285638	8.48668	7.49359	0.87849	-1.37492	0.289108	1566.4	1.80182	5.89523	6.67684	27213.4	3.2013	3.2772	1.2476	0.843019
starPep_08208	4.54573	205000000	3.04301	4.96198	2.99	-1.38667	4.13738	33.2143	221000000	188000000	0.0942526	169000000	4.35992	-0.490028	-1.27283	-0.937018	173000000	11.248	29504	21.4628	-0.908553	6.24109	-2.30199	501.371	2.31179	11.73	1.03535	23.3487	-2.31332	2855	128.004	0.898	32.4858	5.0644	-0.0843812	8.48668	8.46823	0.95457	-1.38697	0.307886	1566.4	1.85779	7.12328	7.33963	20754.6	4.38289	3.19149	1.241	0.829876
starPep_08209	5.18763	219000000	2.5392	6.153	3.39	-1.3867	4.15952	31.9533	220000000	210000000	0.0970116	208000000	4.43457	-0.468426	-1.34785	-0.681867	227000000	11.1027	30744.6	37.1461	-0.995274	6.25201	-2.29368	513.537	2.31179	11.4574	1.03066	23.5909	-2.25673	2855	128.004	0.887345	31.2817	5.0644	-0.0907674	8.48668	8.79769	0.954595	-1.37543	0.336258	1566.4	1.86973	7.12269	7.31362	25058.3	4.38093	3.28523	1.24367	0.849543
starPep_08306	8.44229	72800000	0.358001	8.19021	-45.29	-0.466108	4.69615	44.5172	88200000	54900000	0.0484519	140000000	4.76928	0.218528	-1.08056	0.883226	114000000	8.16244	20827.2	54.5989	-0.555367	6.70493	-0.998075	283.548	1.46681	9.17893	0.939334	18.2177	-0.577535	2702	79.4404	0.828012	40.8274	6.10309	-0.0879003	32.9967	7.79158	1.21206	-0.581581	0.351657	740.44	2.06045	5.73549	7.52726	24087.8	5.58404	2.85042	1.32475	0.755387
starPep_08360	8.93116	100000000	2.67831	8.40583	-32.78	-1.12644	1.69656	45.2271	135000000	125000000	0.107157	105000000	2.108	-0.452859	0.228602	-0.462594	120000000	2.91701	12066.2	82.1695	-0.211268	6.03053	1.03135	379.161	0.705135	2.50094	1.1901	7.47533	3.58934	1266	81.1908	0.976095	50.1912	1.57368	0.613929	10.49	3.53841	0.944756	2.79183	0.386991	376.28	1.83366	1.43849	6.78197	24612	1.63001	2.12714	1.74062	0.692152
starPep_08375	6.23891	165000000	0.38869	8.09639	3.51	-0.200403	3.82482	41.7878	160000000	107000000	0.0439325	135000000	2.19383	-0.269112	0.165693	-1.03929	178000000	5.6312	15109.7	61.0941	-0.999893	4.90403	-0.593742	307.546	1.30789	2.84168	1.01992	11.7083	-0.775252	1462	101.427	0.887697	41.536	5.06192	0.713551	16.815	6.30733	0.743815	0.160634	0.372286	525.03	1.59981	1.88003	4.8669	19198.8	1.70958	1.376	1.75288	1.01744
starPep_08446	4.40006	160000000	1.14	5.26494	44.42	-0.280157	4.41139	21.6027	149000000	174000000	0.124236	201000000	4.85003	0.0921275	-0.745925	2.85125	176000000	7.64036	20128	27.3026	0.0136019	5.11655	2.16975	450.498	2.5972	7.52167	0.999582	18.7215	1.64377	3934	110.044	0.795778	26.6262	4.99002	-0.289375	25.0547	10.0231	0.703603	2.37896	0.462515	1776.33	1.63517	4.69564	4.42505	30422.8	4.54096	3.45604	1.08886	0.91471
starPep_08450	9.03767	149000000	-0.377223	8.83286	-31.61	-0.33408	2.03252	47.3359	168000000	174000000	0.0716222	185000000	1.49943	0.732091	0.222048	0.100081	175000000	4.11177	27588.6	86.1127	-0.647424	7.66496	2.45511	433.046	0.594076	2.74706	0.972398	6.85542	0.58086	1361	24.9367	0.772719	43.8263	0.518985	-0.523736	19.5735	2.80139	1.52172	1.60095	0.389849	397.71	2.37515	1.33394	9.40013	21874.5	0.940118	0.827849	1.54212	0.74107
starPep_08478	5.62776	20600000	0.189852	6.36095	-42.2	0.134897	1.10966	33.1454	30400000	22600000	0.00982503	28300000	4.06657	0.520578	1.59412	-1.30718	13600000	3.56767	7364.4	24.5224	-0.151097	6.00214	2.16354	285.028	0.471359	2.15787	0.803019	11.7752	1.38547	2715	17.361	0.75951	29.7862	2.70186	-0.83429	32.0487	7.51486	1.11055	2.09478	0.30777	450.39	2.07493	1.92018	6.30982	16456.5	1.28997	2.13357	1.76766	-0.632975
starPep_08560	7.24907	91400000	-0.626218	6.42105	-36.3	-0.831923	4.2563	36.6927	72800000	90300000	0.134721	74400000	4.43036	0.236116	-0.0551791	-0.793001	95600000	9.15346	15600.2	61.7652	-0.358696	6.84267	-0.116677	180.495	1.21741	8.21118	1.21085	19.1556	-0.0703712	1178	33.2089	0.915469	40.129	2.3553	-0.941172	5.92722	8.38145	1.11197	-0.478718	0.367581	633.22	2.05125	4.56231	8.67656	16644.6	4.14918	2.38577	1.26185	1.30373
starPep_08589	9.51702	145000000	0.974008	9.32135	-9.86	-0.79868	2.12829	41.7762	185000000	214000000	0.139596	160000000	2.28584	-0.113745	1.16353	1.91005	191000000	6.84063	31817.9	75.4175	0.645552	6.2066	1.90243	444.733	1.26203	4.68547	1.12934	11.6915	-1.19183	2123	81.4922	0.906552	46.605	2.10144	0.447793	26.6579	4.73805	0.890965	0.431852	0.424065	582.61	1.91237	2.23926	9.01643	20440.7	3.18993	1.53168	1.4217	2.46616
starPep_08611	8.58391	127000000	-1.88514	9.07474	-23.23	0.304738	2.6261	49.306	102000000	121000000	0.0458223	111000000	1.47686	0.327313	1.08237	0.093178	140000000	4.89291	25068.4	63.2083	0.230617	7.09594	-1.19142	417.989	1.07485	5.0781	0.963454	9.33672	1.59308	1507	46.4178	0.819875	46.881	1.48831	0.0915999	21.6756	4.7477	1.1009	-0.441839	0.497463	293.78	2.08326	1.95588	8.52695	20647.4	1.3789	1.55086	1.8475	1.54222
starPep_08653	5.37147	192000000	0.879686	7.33195	20.93	-0.4314	5.42652	32.1639	193000000	141000000	0.156744	175000000	5.66108	-0.381507	0.1608	0.589208	133000000	8.51	31633.7	44.9893	-0.0377956	5.13549	0.866215	548.424	2.07521	8.89514	1.11258	24.791	0.921294	2616	119.707	0.837584	28.8744	9.58985	-0.441418	15.8831	10.6207	0.643592	-2.05841	0.262924	1364.46	1.56614	6.09706	5.09452	24844.9	3.62821	3.78219	0.976009	0.0526614
starPep_08655	5.33309	184000000	-0.110501	5.91947	32.79	-0.819718	4.82577	32.031	166000000	196000000	0.157584	216000000	5.01475	-0.277555	-0.362486	1.16391	160000000	6.71476	32499.5	38.0675	0.415332	5.33412	0.831974	559.246	2.27921	7.80182	1.17038	21.8391	1.80696	3217	138.725	0.880758	32.7052	6.73073	-0.0380104	17.3411	9.20388	0.688215	-1.10281	0.197108	1728.26	1.60559	6.0938	4.95073	21805.1	2.88085	4.16535	0.913433	0.50195
starPep_08662	4.92296	249000000	0.735179	5.0183	34.91	-1.41856	5.12795	21.3659	290000000	269000000	0.148209	234000000	4.88482	-0.107335	4.19151	2.86686	257000000	5.37049	34620.6	25.8454	-0.147818	5.63956	-0.459883	545.521	2.50253	9.45343	0.90922	23.4771	1.62658	3619	162.485	0.794169	25.4692	6.53803	-0.709154	29.2429	8.92415	0.730989	0.417474	0.117718	1608.35	1.72524	6.67841	5.60809	32922.3	3.40508	4.30614	0.665332	1.33907
starPep_08855	8.799	194000000	1.08347	8.49601	-10.9	-0.464518	2.56168	41.055	195000000	233000000	0.14151	178000000	2.31103	0.187377	0.924401	1.45979	199000000	4.52303	32260.6	69.4892	0.371155	6.50012	1.6555	488.861	1.02382	4.6862	1.08778	14.4434	-1.30929	1792	69.0485	0.861191	45.7754	1.32623	-0.0262541	25.2868	5.96818	0.961817	1.56936	0.422612	464.6	1.91255	2.78162	9.18844	21935.7	3.38724	1.39044	1.25007	2.04607
starPep_08873	5.2593	246000000	-1.23889	7.00424	29.66	-1.13538	5.48614	41.2023	246000000	245000000	0.151981	227000000	5.67573	-0.706323	2.3353	1.65855	182000000	8.27229	33520.5	29.5712	-0.0139952	5.4835	1.37955	499.077	2.07353	9.16637	1.01681	23.8649	0.723782	2763	139.027	0.806389	33.0238	7.50796	-0.300118	22.2996	10.0184	0.694158	-2.2324	0.28387	1281.68	1.6971	6.83054	7.18903	30647.6	3.64241	3.98929	0.904435	0.483938
starPep_08925	8.6818	112000000	-0.761963	8.92179	-90.27	0.18441	7.04374	43.0277	143000000	139000000	0.0817655	126000000	6.2666	0.87594	1.1462	-0.0125601	142000000	8.54762	14906.4	65.5901	-0.219054	7.68052	0.0770637	161.481	0.922976	8.81829	1.06142	17.061	0.234602	1263	67.6545	0.905526	40.9108	2.97448	-0.855954	16.3563	8.5419	1.72822	0.353254	0.119708	331.79	2.43994	6.32637	11.5784	19058.2	6.25981	3.74296	0.605083	1.81629
starPep_08998	5.77469	195000000	2.62195	5.1409	27.2	-1.05331	4.06115	28.1547	196000000	177000000	0.104423	194000000	3.46082	-0.126697	4.34978	-0.452671	207000000	7.01214	32731.2	34.5622	-0.682453	5.51865	0.330487	484.72	2.31179	8.1496	1.03294	17.714	-2.77638	2855	128.004	0.884981	31.8806	5.14297	-0.0405895	8.48668	4.87694	0.736586	-0.733302	0.297568	1566.4	1.70434	4.01356	4.93835	28112.5	1.68259	3.10912	1.42102	0.798568
starPep_08999	6.88254	184000000	2.86875	6.17362	7.82	-0.633699	4.15565	36.288	176000000	160000000	0.112125	185000000	4.48118	-0.248827	3.74069	-0.252473	199000000	11.3275	31228.5	42.5952	-1.09984	5.71644	-1.92346	487.657	2.31179	11.2839	1.01684	22.474	-1.87506	2855	128.004	0.85246	36.751	4.86124	-0.100981	8.48668	7.81833	0.803183	-0.691811	0.266505	1566.4	1.76627	6.7341	4.75958	25218.5	4.22184	3.60734	1.10018	0.642366
starPep_09001	8.27631	233000000	2.54516	8.8148	42.21	-0.133213	4.4339	44.4511	168000000	200000000	0.0706901	193000000	4.90721	0.404798	1.61049	0.206695	202000000	11.1591	23871.9	79.6757	-0.214286	6.43339	0.72585	487.058	1.84926	8.46986	0.943736	23.8096	1.5948	2659	136.609	0.766357	46.0786	5.44935	0.482829	11.5172	10.5124	1.00031	-1.24747	0.331793	1343.19	1.86735	6.2641	6.71895	26113.8	6.71445	3.16112	1.23272	0.650779
starPep_09023	5.93121	295000000	1.09849	6.84052	12.88	-0.9321	2.84658	31.1338	247000000	214000000	0.071931	213000000	3.44864	-0.353283	-0.958932	0.304544	225000000	7.74182	31876.8	40.7925	-0.565473	5.69138	0.526043	489.552	1.67591	6.9143	0.909114	15.1724	-2.4292	1704	95.7261	0.765093	30.8861	3.44304	0.020075	10.852	4.05662	0.778822	-1.08386	0.54335	710.25	1.686	3.93135	6.94762	21997.7	2.32975	1.84194	1.56785	2.1115
starPep_09114	8.19803	162000000	-0.825819	8.45973	-32.71	-0.422879	1.88387	45.269	123000000	132000000	0.0505478	153000000	2.15444	0.177077	0.589192	-0.244448	158000000	3.48265	30528.4	85.6067	0.430507	6.97127	2.99968	419.612	0.548677	3.65213	0.977416	8.04071	-2.27386	1106	19.4316	0.871539	42.7833	0.720214	0.271385	15.5465	3.19078	1.07906	-1.63057	0.293522	216.12	2.14244	1.474	6.92993	28838	2.79743	1.08859	1.95204	2.76557
starPep_09161	7.9137	40200000	1.37162	8.5793	-26.42	-0.286464	2.05478	44.5551	31800000	44900000	0.113485	34900000	1.50558	-0.185767	0.0719674	-0.398069	33900000	4.48992	14805.3	60.3572	-0.478885	6.18153	1.07923	281.257	0.71942	2.2206	1.16838	10.5483	1.33757	2055	47.2146	0.943856	39.6421	1.78518	-0.447635	18.8031	5.19253	0.909227	1.62978	0.191906	751.86	1.91359	2.2343	6.67755	9279.73	2.88132	1.93002	1.52586	0.147153
starPep_09200	5.95998	295000000	2.32033	5.54474	27.23	-0.554148	2.88782	32.1815	273000000	315000000	0.0437732	316000000	3.06093	0.212528	1.38371	-0.795683	301000000	4.83883	32471.6	40.3901	-0.530852	6.74949	-0.627579	529.218	0.999563	6.92093	0.753249	15.9013	2.17631	1307	102.448	0.644039	30.0882	2.32549	-0.198002	4.77712	8.17146	0.996723	-0.877537	0.208741	435.5	2.01831	2.72961	6.37542	33529.9	3.2836	1.92132	0.911054	0.767676
starPep_09217	8.90107	140000000	-2.06783	8.77879	-52.52	0.238728	2.9428	43.8159	103000000	94000000	0.0344584	79600000	1.04462	0.732766	-1.04173	3.46807	82500000	7.25089	11573.1	76.3981	-0.762937	7.39002	1.78334	172.942	0.531608	3.9023	0.775016	9.68051	-0.299677	814	47.9602	0.689669	44.2834	2.62438	-0.600004	12.2018	2.06589	1.42165	-2.52788	0.188662	215.67	2.34981	1.46768	5.69354	20388.6	3.40863	2.51465	1.03258	1.03902
starPep_09239	9.39196	131000000	2.24578	9.41294	-25.52	-0.953877	1.72151	48.0851	150000000	145000000	0.114282	114000000	2.10137	-0.241249	-0.254883	-0.382372	148000000	3.71601	15817.9	109.354	-0.240219	6.41256	0.867226	425.866	0.563069	3.06661	1.17644	8.79479	3.64128	1122	83.3382	0.959676	51.3784	1.58466	0.190574	6.17977	4.29037	0.99947	2.59788	0.324831	377.08	1.84713	1.59024	7.27538	22846	1.71539	2.18728	1.75888	1.10169
starPep_09250	8.74529	169000000	1.14707	9.84347	21.89	0.0558962	2.36156	46.3065	99100000	106000000	0.0710308	90900000	3.37323	0.678573	0.841535	0.521723	135000000	5.3326	15805.1	62.9653	-1.34396	6.54194	2.15832	389.312	1.38186	3.49247	0.916378	12.0015	-2.8029	2001	85.9777	0.806579	39.788	1.57172	-0.581718	13.2927	3.70615	1.11127	0.470746	0.206532	708.29	2.01453	2.24086	6.3944	24170.9	3.14468	1.81363	1.28789	0.52836
starPep_09315	9.12481	75800000	0.622755	10.2316	-13.41	0.380225	1.27081	50.2859	62100000	72400000	0.0979233	72300000	1.10068	1.13349	0.170175	1.39447	88200000	2.16405	16188.2	93.9331	0.249455	7.00793	2.05126	287.777	0.816396	2.86546	0.988562	7.41993	-0.748446	3183	52.5348	0.781648	49.4707	1.15391	-0.35646	29.7835	2.14082	1.41595	0.715859	0.290038	763.5	2.26718	0.991562	6.41693	20330.6	1.24327	1.5183	0.865364	-0.380388
starPep_09587	9.03142	65500000	0.358756	9.3554	-8.65	-0.0166219	1.23397	51.665	70600000	52000000	0.0989808	52500000	1.87074	0.170267	1.33698	-0.546671	48400000	2.15111	12466.5	94.4722	0.169323	6.70652	0.673378	312.75	0.617711	2.63816	1.09297	7.23498	-2.90774	2382	39.0023	0.903593	47.4464	0.430525	-0.324867	30.247	2.13074	1.18213	0.674342	0.237821	364.53	2.04304	1.26252	6.01248	14739	1.21634	0.951152	1.4751	0.521555
starPep_09680	3.40213	315000000	-0.736754	3.65653	56.41	-1.61152	5.78753	18.7679	276000000	314000000	0.0588896	240000000	5.67014	-0.0600189	1.25199	-0.191752	313000000	8.74553	24789.4	11.8154	0.0281831	5.63725	-0.855479	516.148	2.08325	10.063	0.780397	22.7198	-0.709477	2722	117.064	0.672644	19.2816	5.89586	-0.591625	10.8784	5.86409	0.923057	0.274747	0.22821	1528.67	1.73901	5.34662	7.05032	27233.4	5.79941	4.11556	0.68294	0.858796
starPep_09806	4.91771	195000000	-1.37943	7.09935	35.21	-1.32299	5.22235	36.4754	197000000	209000000	0.141315	199000000	4.71325	-0.920877	2.21368	1.73446	181000000	8.13821	40022.9	28.7565	0.079376	5.33451	-0.652997	531.101	2.03823	6.22231	1.07158	21.3845	2.0732	3002	132.922	0.852419	31.7102	6.74308	-0.299809	19.9056	9.62204	0.65637	-2.83767	0.260411	1228.52	1.65321	5.84268	6.38328	27644.6	2.28395	3.8035	0.925902	0.0658295
starPep_09837	10.2355	85000000	2.35745	10.8487	-25.59	-0.509563	1.75692	52.0566	101000000	88800000	0.145351	83000000	2.58932	-0.159205	0.102323	1.15132	88700000	2.61999	11398.1	108.654	-1.00933	6.80435	2.72871	338.016	0.568041	4.09627	1.10548	10.08	2.63205	1767	49.2453	0.861681	53.0374	1.53042	0.399452	36.8839	4.9043	1.25181	-2.57256	0.232076	259.32	2.07072	1.79291	7.65099	20514.2	2.65499	1.80742	1.66345	0.241074
starPep_09842	4.93491	147000000	0.161172	7.24161	30.3	-0.536032	4.88017	40.5775	187000000	195000000	0.17601	160000000	5.28095	-0.226646	-0.621848	0.705217	171000000	8.25405	23204.5	34.0053	-0.223931	5.11622	-0.480287	555.47	2.117	8.62305	1.2033	23.4703	0.986497	2741	124.479	0.860442	34.4138	8.72199	-0.0317971	11.6569	8.47905	0.625717	-1.38135	0.166338	1194.48	1.55717	6.47229	5.05667	27808.4	2.56309	4.50416	0.928569	0.143683
starPep_09843	4.84881	154000000	-0.419594	7.38293	23.44	-1.0861	5.51758	42.5814	190000000	191000000	0.204449	163000000	5.75343	-0.543242	2.20251	0.378868	162000000	9.6375	25129.8	39.4575	0.228554	5.4086	1.12205	542.509	2.27375	9.3047	1.22066	25.156	1.05365	2955	134.448	0.853975	35.3335	8.49522	-0.147081	20.0121	9.30508	0.66275	-1.78111	0.171711	1287.97	1.64751	6.28379	6.56535	28478.6	3.49899	4.56467	0.776776	-0.138105
starPep_09844	5.04246	157000000	0.3586	6.61393	25.12	-1.30397	5.51831	37.2454	191000000	195000000	0.183881	199000000	5.47449	-0.470645	2.39048	-0.34399	201000000	9.41837	29999.4	44.4246	0.372996	5.28949	1.13512	554.582	2.1481	8.60196	1.13694	24.6886	0.940661	2841	138.13	0.842852	32.2642	8.47784	-0.200653	13.9484	10.2691	0.651478	-2.04287	0.197645	1292.09	1.61658	6.23492	6.08724	25998.4	3.23985	4.40479	0.876176	-0.12402
starPep_09845	4.81474	165000000	-0.0449194	6.60383	25.76	-1.16511	5.5694	40.0388	190000000	196000000	0.15821	158000000	5.48396	-0.464979	2.26939	-0.149045	165000000	9.36441	24650	23.7415	0.136371	5.34813	1.41453	528.431	2.13179	8.06313	1.09896	24.7717	0.858781	2901	127.208	0.830557	33.4312	8.99409	-0.206456	14.9317	10.5101	0.641776	-2.21496	0.258662	1291.73	1.64542	6.23445	5.9669	29716.3	3.20683	4.00594	0.971387	-0.190735
starPep_09846	4.72744	180000000	-2.05716	6.8395	42.96	-1.55469	4.83324	39.7711	198000000	239000000	0.162487	180000000	4.27285	-0.871816	-0.777502	2.72236	180000000	6.96615	27863.5	19.2994	0.159697	5.4275	-0.584603	543.607	2.08882	5.55776	1.08082	19.4238	2.49719	2873	126.618	0.86062	30.6795	5.53853	-0.334672	15.5657	7.32928	0.615224	-0.353291	0.204372	1212.35	1.48384	5.26978	5.54369	30200.4	2.30085	4.27575	0.861116	-0.216414
starPep_09880	6.87976	112000000	0.674554	7.21245	-2.69	0.0159224	2.73872	36.6339	94500000	136000000	0.12047	63800000	2.06188	0.339593	-0.285955	0.4761	110000000	7.27132	17768.2	63.8094	-0.319427	5.26716	0.774634	374.194	1.52746	6.29958	1.14234	12.4258	-0.209744	2822	84.9514	0.907552	37.1556	3.32551	0.204407	18.6657	5.09277	0.768397	0.923726	0.256011	1160.27	1.70639	2.42481	5.58902	18283.3	2.89225	2.78994	1.31738	0.66765
starPep_09903	8.38142	73700000	0.411661	8.27779	-31.82	-0.322536	1.69112	39.4972	84700000	93400000	0.0707596	60800000	2.80654	-0.055144	0.558287	-0.99033	76900000	3.81337	21554.4	57.0488	-0.758007	5.81106	0.303707	302.075	0.567991	4.88927	1.04189	11.7823	2.48921	1152	50.1467	0.812479	41.2434	2.81043	0.312321	20.9352	6.1077	0.823626	-1.54806	0.441082	190.08	1.81966	2.9115	6.46216	21034.6	1.54929	2.45024	1.72891	1.21941
starPep_09937	4.72001	162000000	-0.369001	6.96852	24.83	-0.795027	5.01064	38.7825	190000000	193000000	0.228704	174000000	5.38178	-0.484885	-0.0623993	1.23793	176000000	9.44794	23514.2	33.5397	0.0986808	5.29901	-0.266905	552.232	2.35948	9.96984	1.23663	23.7198	1.23313	2983	135.66	0.84453	33.2261	8.72199	-0.102764	20.7489	7.94886	0.66221	-1.03102	0.17901	1367.35	1.63036	6.58369	5.76425	26543.8	2.70161	4.50416	0.837411	-0.0568559
starPep_09994	5.66419	60600000	0.501338	6.41825	-18.69	-0.632121	1.34999	23.5175	53700000	89600000	0.0472168	85100000	1.68146	0.23461	0.984071	0.256006	71100000	3.29553	17511.9	38.9666	-0.340967	6.4097	1.42845	328.89	0.835845	1.85563	1.17937	8.30321	1.20698	2315	69.5787	1.01591	21.7383	0.14993	0.935844	25.588	4.1473	1.0772	-1.91102	0.375844	684.94	1.9083	2.07571	7.89436	15739.3	1.3412	0.517294	1.65771	1.28451
starPep_10082	4.82844	214000000	-1.00727	6.4318	18.58	-0.504892	5.23538	34.9937	215000000	206000000	0.108407	209000000	5.93117	-0.216952	3.28294	1.13879	175000000	8.45029	25345.8	36.9941	0.0884031	5.73983	-1.70447	508.916	2.51154	8.75209	0.964726	27.2798	0.421533	3369	133.614	0.800053	32.1331	9.32599	-0.545692	19.8785	11.1622	0.936314	-0.16154	0.315542	1467.73	1.81181	6.27626	6.70897	34598.8	3.74632	3.40354	0.892383	0.0437306
starPep_10093	5.93147	150000000	3.62209	7.83256	12.51	-0.690339	6.35237	42.0232	163000000	171000000	0.163733	153000000	7.08083	-0.181417	1.58441	0.425715	150000000	12.1706	23020.6	50.6634	-0.251166	5.70021	1.20045	469.392	2.07995	11.9727	1.13446	31.0788	0.214077	2489	132.44	0.776419	38.7124	11.4221	-0.316803	20.9901	12.6192	0.760484	-0.814704	0.167333	1127.53	1.74351	7.76123	6.99524	23730.7	5.64445	4.36437	0.649084	-0.127203
starPep_10123	8.47654	112000000	2.08371	7.50924	1.08	-0.645589	1.07907	39.8605	97000000	113000000	0.0556006	101000000	2.17061	0.0406867	2.23725	-0.330891	115000000	2.85946	14045.6	68.0853	-0.0320083	5.72252	-1.03668	374.545	0.533537	2.6125	1.03153	8.68144	-1.54099	2358	83.1633	0.893509	33.5854	1.23375	-0.0327444	25.7526	3.52028	0.90814	0.194091	0.33826	752.37	1.86256	2.43355	7.49296	20567.9	1.49292	1.34088	1.5262	1.37417
starPep_10152	7.6756	58500000	-0.63828	6.60732	19.03	0.420126	1.56099	40.0479	105000000	77100000	0.0552873	101000000	1.64401	0.865796	0.660885	-0.306697	67200000	3.64636	13961.2	60.0464	-0.670076	6.99635	-0.820505	244.688	0.808792	4.16513	0.789669	9.19557	0.643005	1614	30.1092	0.688249	33.8734	0.369061	-0.920903	23.4068	4.26334	1.43934	-2.67858	0.3734	428.96	2.28925	2.0812	5.74198	10427.9	2.40277	0.65989	1.25709	1.13955
starPep_10155	8.14415	82100000	-0.753323	7.01196	16.37	0.203593	2.02177	41.6986	118000000	89200000	0.0554395	97700000	1.68065	0.338167	0.665107	-0.0334352	97600000	3.98083	13102.2	62.1342	-0.541386	6.9718	-0.574996	246.554	0.794011	4.47153	0.80579	10.3879	0.519961	1761	30.745	0.684468	34.5925	0.38265	-0.441025	26.6219	4.5669	1.38246	-0.548759	0.339898	448.49	2.23215	2.09451	6.13593	14216.1	2.66167	0.778492	1.1481	1.23928
starPep_10547	10.6251	38900000	-0.437766	10.6718	-64.63	-0.302587	4.51548	51.8559	49000000	50200000	0.187977	86000000	4.57822	-0.0171622	-0.812151	0.558237	64900000	6.70423	18414.9	120.571	0.0382902	6.09134	0.574681	281.609	0.267582	5.36159	1.18666	15.5194	0.867683	654	43.7007	0.897774	49.7631	2.91935	-0.398576	9.2383	7.82954	1.0036	0.929172	0.221314	134.85	1.87456	4.2019	7.54596	13987.9	4.91103	3.35616	1.34134	1.24236
starPep_10866	7.79155	104000000	1.46322	7.44678	-14.64	-1.00295	2.65852	37.2603	121000000	124000000	0.0552409	84500000	5.19967	-0.187611	3.62366	-0.509433	122000000	9.1092	18291.3	63.8879	-0.0809555	6.41363	2.44188	388.953	1.45751	7.39439	1.02283	18.335	-0.473206	2251	120.948	0.90305	39.967	4.76451	-0.363625	12.7072	7.63567	1.07704	-0.427534	0.367074	710.44	1.90823	3.24921	8.0411	25971.2	2.62623	2.7917	1.4076	0.612646
starPep_10871	9.11923	55300000	-0.441981	9.72575	-67.13	0.874312	4.89448	46.1934	38200000	40700000	0.0780134	56000000	4.18292	0.730318	-0.346922	3.4589	51800000	5.05038	6922.84	99.4201	-0.597593	6.50838	-0.48547	315.472	0.611731	5.93081	0.975995	12.8727	-0.515111	1249	43.6866	0.795442	46.2712	2.7819	-0.733408	16.4987	2.98673	1.20837	0.128123	0.1498	486.28	2.07872	3.74098	5.2976	18500.8	4.32687	3.75004	1.03777	0.189593
starPep_11068	6.57489	107000000	0.931521	6.33123	-1.04	-0.298532	4.06061	32.5288	145000000	130000000	0.153915	148000000	5.34573	0.215763	1.56421	-0.0867274	124000000	6.43665	18573.2	41.5756	-0.133944	6.67445	-1.8353	362.961	1.65514	7.16544	1.12011	21.3315	0.617025	1821	72.4191	0.802914	32.1613	4.56675	0.195476	16.3258	10.0792	1.02933	0.768517	0.323194	849.75	1.99848	4.52964	6.49129	21350.6	3.62734	2.17211	1.27546	2.45523
starPep_11221	11.7511	63700000	-0.670559	12.4608	-65.72	0.147992	3.8296	63.3522	69800000	71200000	0.0700838	66200000	4.57256	0.35557	1.96121	1.38044	61300000	6.1149	15124.9	114.315	-1.15325	7.24407	0.874933	338.877	0.397494	6.30907	1.14489	14.9408	1.12525	861	49.8981	0.912204	56.7254	2.12768	-0.798654	11.0034	6.3549	1.35664	0.121975	0.135239	156.22	2.15487	3.83709	6.7109	17869.6	4.37284	2.9438	1.28615	1.4499
starPep_11401	9.10403	126000000	1.56287	9.40032	-18.83	0.16535	2.3299	46.2079	105000000	104000000	0.137366	85800000	1.70324	0.846254	-0.18135	0.134127	81200000	8.00963	17737.3	80.8266	-0.0342264	6.52592	2.81044	353.258	0.582897	8.41297	1.01365	9.4079	0.411525	1701	58.4113	0.795262	46.1292	1.03984	0.176921	14.8965	5.94664	1.185	1.24145	0.314755	618.42	1.98987	2.84274	7.3245	24417.3	2.44035	2.25022	1.29089	1.0987
starPep_11711	6.63606	128000000	1.43199	8.23658	-23.42	-1.02306	1.44919	31.8159	114000000	89100000	0.0360594	104000000	2.01175	-0.481727	1.16042	-0.763889	85300000	3.06545	9506.32	47.7452	-0.285653	4.66387	3.11512	369.256	0.396434	3.14741	1.06948	6.1231	4.58745	1650	101.847	0.926438	30.7618	1.66606	0.41578	2.07712	2.93419	0.606099	2.01364	0.433598	662.22	1.57219	0.970601	4.52146	12976.6	1.23986	2.11027	2.0183	1.78301
starPep_11732	9.42177	66100000	0.158164	10.1438	-31.58	-0.0239527	4.1278	40.4012	64500000	46300000	0.126764	35500000	4.00751	0.544733	0.877323	0.426442	56100000	7.23049	17034.1	82.6346	0.12077	6.82843	1.47432	217.661	0.689729	5.69763	1.11185	14.9553	1.08106	2364	46.271	0.874687	43.1109	1.40875	-0.118966	22.9011	6.09592	1.1665	0.588022	0.36529	694.57	2.09618	3.9747	8.65425	15181.8	4.03608	3.44544	1.06242	0.733655
starPep_11877	7.55361	191000000	4.23389	7.63159	-10.83	0.278313	2.69878	39.2957	174000000	182000000	0.0520932	153000000	1.10325	0.507199	0.134897	0.489172	198000000	4.03571	16889.1	50.5206	-0.67591	7.2891	2.70191	204.855	0.793105	5.27954	0.863205	7.65634	2.13653	1434	80.3169	0.704179	39.5469	0.477965	-0.461435	20.4181	4.00296	1.31222	-2.38855	0.371847	255.93	2.20664	0.940856	6.60106	21799.2	1.12887	1.51821	1.60691	1.59494
starPep_11878	8.26734	159000000	3.46234	8.63003	-42.85	-0.0564157	3.52519	42.9362	169000000	159000000	0.0611097	149000000	2.25522	0.218611	0.273703	0.656709	170000000	5.28034	14871.7	74.5228	-0.307501	7.40257	-1.29436	476.245	0.82254	5.05017	0.974273	9.85175	-0.891161	1672	82.9824	0.824997	45.5838	1.00084	-0.57706	21.0884	3.63079	1.30805	0.468892	0.288435	374.81	2.20789	2.81727	8.60886	25028.9	2.48976	1.86352	1.24455	2.39224
starPep_11900	7.85838	115000000	0.752014	7.32386	-15.86	-0.567807	2.8291	39.9802	86200000	119000000	0.113099	88700000	3.06776	0.218172	-0.0172785	-0.612147	89900000	6.8364	26767.1	60.4295	-0.360571	6.58985	0.974941	308.294	0.215156	6.8277	1.06855	13.0587	-0.915509	1382	38.4384	0.923811	34.941	0.980386	0.163333	8.39776	4.35716	1.15849	2.93274	0.400148	462	1.89302	3.77155	10.1676	20840.7	3.56212	1.47148	1.55713	1.05312
starPep_12060	9.29396	93100000	0.543806	10.3228	-20.19	0.869748	1.11778	51.6712	65500000	97700000	0.0764274	84300000	1.10967	0.835858	-0.609615	1.8759	105000000	1.47364	16674.1	91.4491	-0.531756	6.8177	0.210011	302.692	0.800785	2.3555	0.970129	6.51219	0.177414	2793	50.2335	0.78213	50.533	1.96765	-0.425716	27.6784	1.89719	1.34559	1.05134	0.295045	553.81	2.18803	1.24005	6.44004	21043.4	1.12885	1.81265	1.13917	-0.236968
starPep_12065	10.1012	96000000	0.21837	9.75552	4.7	0.0492998	2.27218	54.237	122000000	65700000	0.0426886	96300000	1.93368	0.154832	0.290165	1.55543	67000000	3.71959	19711.5	114.002	-0.211207	6.57393	1.4348	259.909	0.318821	2.49178	0.876042	10.5162	-2.08562	1183	24.0537	0.765524	48.8704	1.02351	-0.0422182	23.4845	3.54167	1.12042	1.34054	0.2746	278.88	1.99327	2.63837	6.9338	16155.2	1.51763	1.58329	2.06523	1.49385
starPep_12067	5.12677	244000000	0.0297188	5.79089	23.35	-0.793719	2.29352	32.8397	215000000	183000000	0.0866752	201000000	2.95399	0.177777	-1.86314	0.829875	196000000	4.88913	23790.6	37.3811	-0.893418	5.5751	0.447594	510.341	0.516558	5.00635	0.991979	11.5265	-0.357054	1057	51.5076	0.715438	30.805	0.459505	-0.0810309	13.2011	5.38036	0.901719	0.143129	0.36148	295.07	1.70123	2.79531	6.05191	31806.9	2.68893	1.00549	1.37979	1.21972
starPep_12071	6.77782	118000000	2.71626	7.18445	-15.85	-0.110503	2.31015	30.4899	105000000	102000000	0.12485	71100000	1.81434	0.409125	0.0752356	-0.025409	64600000	3.62621	20972.6	51.4894	-0.711253	5.51717	0.951724	331.628	0.576761	3.51088	1.02052	8.95736	-2.0212	2617	96.0414	0.895435	24.3895	1.46051	-0.282902	21.7702	2.43666	0.761598	0.726781	0.294963	835.71	1.74941	1.77277	6.63102	18168.1	1.30344	2.26352	1.62517	1.62296
starPep_12115	5.34047	91700000	2.49187	6.77011	-22.97	-0.64723	1.44221	29.9316	120000000	111000000	0.0896658	96500000	1.32275	0.0976461	0.0166355	-0.135068	123000000	3.45504	22209.9	45.5735	0.0168221	5.88467	-2.5597	339.694	1.50438	3.35175	1.1192	7.87066	1.64465	2830	105.464	0.97538	34.6249	0.934359	-0.389465	17.0287	2.9608	0.905859	-0.933488	0.439691	1045.64	1.90775	2.22705	5.7514	23512.9	1.42137	1.5032	1.46213	0.96523
starPep_12117	5.0169	78400000	2.47632	6.28762	-18.61	-0.810149	3.04802	29.2422	119000000	116000000	0.0915061	88400000	1.76757	-0.0164746	0.0488895	-0.0536169	138000000	4.40286	20613.2	34.0641	-0.307097	5.65039	-2.15639	336.551	1.88532	3.98736	1.12219	11.377	-0.628884	2951	110.516	0.974374	31.6835	1.64181	-0.304105	17.8721	3.54368	0.870195	1.61795	0.382029	1124.15	1.84683	2.22832	5.79058	20350.7	1.82168	2.17852	1.51995	0.992449
starPep_12118	5.02844	93300000	2.31769	6.3096	-18.61	-0.798255	3.0483	26.8655	97100000	105000000	0.088639	79800000	1.76641	-0.083194	0.549765	0.0392867	146000000	4.41989	18817.1	43.9355	0.0562245	5.60631	-2.16048	329.836	1.88532	4.0529	1.11926	11.3506	-0.550577	2951	110.516	0.978345	31.3874	1.62874	-0.135443	17.8721	3.45306	0.849897	1.6335	0.435704	1124.15	1.84496	2.2295	6.00434	25329.5	1.82279	2.20008	1.40529	0.96116
starPep_12119	5.30879	91700000	2.48209	6.77621	-22.97	-0.639064	2.94999	29.8588	124000000	93900000	0.0893554	86400000	1.76587	0.0940103	0.0163938	-0.171222	125000000	3.1001	23000.2	45.5735	0.0168221	5.90448	-2.5597	329.048	1.50438	2.66345	1.11984	8.25812	-0.597908	2830	102.514	0.976954	34.6188	0.964659	-0.12125	17.4895	2.53094	0.903424	3.3003	0.338811	1045.64	1.91146	1.90624	5.73455	21825.3	1.42137	1.70809	1.35815	0.96306
starPep_12120	5.35443	94000000	2.51152	6.80144	-18.93	-0.646547	3.04798	29.9387	126000000	123000000	0.0959204	96300000	1.76664	0.105269	0.00746241	0.127877	151000000	4.41897	25303.9	45.5936	-0.0230701	5.88958	-2.15743	372.471	1.88532	3.99302	1.10852	11.345	-0.577262	2951	110.516	0.958367	34.6249	1.6471	-0.408504	17.8721	3.46375	0.90212	1.62012	0.359179	1124.15	1.90056	2.22993	5.73025	25804.4	1.82185	2.17879	1.41693	0.965078
starPep_12122	5.46169	139000000	-0.404375	5.08757	-8.24	-0.622207	0.952385	31.1746	152000000	108000000	0.0986227	154000000	0.812881	-0.130553	-1.02998	1.76006	120000000	1.97162	17598.3	33.3386	0.723003	4.62327	-0.465567	264.702	0.552101	1.12589	1.30574	4.00286	-0.322573	1617	69.4521	1.10256	24.3606	0.136837	0.669534	8.26567	1.73244	0.620881	-0.737319	0.493983	751.75	1.49921	0.724842	3.19559	18883.5	0.91092	0.462385	1.42769	2.51695
starPep_12141	8.90931	73500000	0.303925	8.08802	-21.69	-0.347754	4.31575	44.829	87200000	72100000	0.0593415	123000000	4.98754	0.341607	-0.49678	0.975306	100000000	10.5432	20134.6	61.0497	-0.581988	6.77998	-0.70418	320.722	1.38799	9.98774	0.917123	19.8436	-0.331957	2261	79.2913	0.79283	40.3649	5.49148	-0.292537	27.5984	9.20409	1.21489	-1.00721	0.375527	681.85	2.10424	5.65216	8.00824	20824.2	5.93354	2.68612	1.23442	1.33505
starPep_12142	8.69142	74900000	0.305096	8.02408	-24.73	-0.385327	4.27488	44.1387	88300000	72600000	0.059978	124000000	4.6768	0.341607	-0.656494	0.980604	102000000	9.90982	22255.5	59.072	-0.581505	6.72155	-0.844434	301.121	1.37864	9.6613	0.918171	19.0464	-0.340536	2525	82.365	0.79558	39.7636	5.49148	-0.174905	30.5946	8.68289	1.20124	-0.973551	0.375527	717.59	2.08778	5.63405	7.95399	20315.1	5.55524	2.68612	1.23442	1.38608
starPep_12173	7.70177	106000000	1.53281	7.36256	-10.08	-1.15938	2.56453	36.7883	149000000	128000000	0.0586412	86300000	5.21366	-0.136648	3.65972	-0.530976	131000000	9.0345	19700.6	64.5566	-0.0598316	6.34816	2.86277	424.504	1.45751	7.54003	1.01057	18.6212	-0.445701	2235	123.783	0.883794	39.4705	4.61573	-0.292435	12.8913	7.74049	1.07569	-0.384031	0.346235	730.37	1.91968	3.23282	8.03786	27543.8	2.46941	2.77976	1.4159	0.453739
starPep_12269	9.79355	133000000	0.389351	8.00017	22.24	-0.898206	1.77183	49.4756	94400000	92100000	0.141886	121000000	1.2252	-0.120237	0.54877	-0.150579	117000000	2.75112	29533.2	109.472	-0.331623	5.79946	1.20304	357.007	0.632728	3.68661	1.1145	8.12942	-1.36241	1168	51.7102	0.809211	42.1306	0.163233	-0.0941439	7.09135	2.28954	0.800549	1.30442	0.468822	594.49	1.82903	2.06789	7.32754	15491	2.23055	0.809228	1.41774	0.995986
starPep_12306	7.62752	82300000	-1.16935	7.83901	-36.86	0.0405363	3.86663	42.4704	76300000	64500000	0.0550611	116000000	2.55746	0.44824	-0.1141	0.30092	111000000	7.54046	14376.2	63.1045	-0.30453	7.50172	0.554798	135.86	1.19857	8.26118	0.862991	14.788	-0.775151	2599	58.4544	0.779499	42.4268	1.83544	-0.353331	28.1538	5.64129	1.51275	1.11024	0.29964	788.93	2.35322	3.50372	8.6005	19728.8	3.89873	1.92866	1.1315	0.846942
starPep_12812	8.47055	38200000	-0.678702	6.73338	8.51	0.122562	2.69688	41.1563	62200000	38200000	0.0397727	76500000	2.80722	0.485548	1.21166	-0.552236	51200000	5.07758	10277.8	65.2412	-0.12834	6.93003	-0.736001	85.4084	0.82731	6.14895	0.81661	11.6265	-0.869168	1994	26.3893	0.713615	35.5497	1.10901	-0.292991	24.721	4.78997	1.37148	0.796103	0.266173	432.12	2.22875	2.30798	6.57677	10635.9	2.68576	1.26577	1.37926	1.44548
starPep_12813	8.61672	105000000	1.29882	7.07289	17.51	0.261287	2.16611	42.1043	104000000	118000000	0.0468582	108000000	2.33158	0.367782	0.933883	0.367153	70100000	4.95492	14444.5	72.58	-0.396161	6.65489	0.949777	169.156	0.873263	4.66794	0.821001	10.7714	1.00618	2094	50.331	0.702099	35.2508	1.07708	-0.848412	24.7515	4.95697	1.20972	0.634246	0.263165	529.73	2.11386	2.94745	6.20679	16484.3	2.25863	1.36411	0.948592	0.989614
starPep_12913	5.62008	229000000	-1.15007	5.36018	31.53	-0.978548	5.04034	27.5425	237000000	214000000	0.104347	158000000	6.15526	-0.184539	-1.01349	-0.176164	234000000	9.38086	23720.9	29.1748	-0.859866	6.03636	0.0909782	478.134	1.77578	10.6479	0.975096	28.0999	-0.0810743	2697	133.429	0.802204	27.306	10.0408	-0.102109	11.1773	13.3806	1.00278	-0.337557	0.315869	1253.6	1.79749	6.89952	7.99634	28446.2	6.01916	3.42367	1.07662	1.69043
starPep_12920	5.27309	164000000	0.40196	6.9202	27.47	-1.33865	5.53894	38.6083	174000000	255000000	0.148042	184000000	4.60863	-0.861724	2.36751	1.25467	179000000	8.63712	31135.4	32.3202	0.404301	5.40222	1.57471	585.973	2.07353	8.99988	1.0163	24.7623	-0.0999136	2925	143.769	0.81762	30.1052	8.83432	-0.222921	22.3996	8.85322	0.68596	-2.20601	0.303937	1319.3	1.68462	6.52352	7.09957	20909.8	3.53566	3.93756	0.978871	0.48693
starPep_12944	9.21752	104000000	-0.782016	10.7137	-20.03	-0.283907	3.24504	46.5502	123000000	86600000	0.0422706	107000000	3.25057	-0.155247	0.0652921	-0.767943	96500000	3.48052	15572.7	61.2993	-0.577283	5.59154	-2.19815	367.639	1.13707	6.53422	0.9834	17.2519	1.88465	1610	97.7765	0.838146	42.4874	5.20069	0.384882	21.1961	10.2233	0.827437	-2.70367	0.484858	507.26	1.70867	2.42911	6.40147	23551.3	3.31138	3.03561	1.70012	1.32664
starPep_13026	7.43123	95300000	1.51842	7.21333	-11.34	-0.860576	2.50706	36.253	137000000	120000000	0.0599553	87100000	4.68952	0.0320972	4.25285	-0.459869	129000000	8.1025	19917.9	63.8447	-0.0646745	6.17606	2.84076	384.911	1.45429	7.14626	1.00244	18.3038	-0.889698	2340	119.979	0.873407	39.6484	3.85557	-0.314961	13.8448	6.23546	1.07317	-0.317625	0.346235	691.14	1.86303	1.70367	7.86416	26779.8	2.45793	2.87807	1.41275	0.456073
starPep_13041	7.99116	78600000	0.489954	8.50725	-37.91	-0.342264	1.89468	43.2385	73000000	71700000	0.0806616	60800000	2.2694	0.430287	0.149127	0.0915426	72500000	3.71454	16317.4	66.0707	-0.496932	6.58157	0.75728	335.319	0.710263	4.0808	1.15171	9.39376	2.69025	1839	57.7966	0.88335	43.4434	2.47047	-0.311749	22.705	4.57456	1.13189	3.06683	0.19054	444.03	2.05633	2.18758	5.76879	18645.7	3.17464	2.24067	1.62767	0.567375
starPep_13042	7.5498	91200000	0.497627	8.15858	-27.17	-0.401406	1.84494	42.0555	80300000	101000000	0.0828104	86800000	2.13049	0.437724	0.255799	-0.0813598	85900000	2.88007	18800.7	63.7778	-0.440308	6.52111	0.845421	331.882	0.710263	4.42743	1.14915	10.8658	3.10442	1839	57.7966	0.868724	42.6063	1.85823	-0.266293	22.705	5.82371	1.11785	-2.22738	0.212545	444.03	2.03028	2.14949	5.80736	18947.8	3.14349	2.0552	1.5848	0.570036
starPep_13066	8.06539	137000000	-0.889786	8.52153	-15.96	0.349087	2.6935	44.5993	90000000	83100000	0.0627811	131000000	2.31876	0.792904	1.38902	0.313543	184000000	6.24826	19147.1	70.9326	-0.113399	6.76458	-0.864556	265.925	0.698528	5.62227	0.939852	10.9363	-1.75771	1594	26.4812	0.78238	41.0866	0.733398	-0.774038	14.6465	2.82903	1.21773	-1.18894	0.584682	471.19	2.14541	2.28968	9.50769	22329.7	2.46383	1.39647	1.49752	0.755295
starPep_13067	8.07622	143000000	-0.79877	8.52879	-16.56	0.234933	2.71027	44.6576	92000000	91200000	0.0634626	137000000	2.39927	0.77177	1.43954	0.0347686	193000000	6.38451	18655.7	71.1062	-0.229624	6.95371	-0.836505	265.552	0.698528	5.76119	0.948691	11.2447	-1.84817	1594	26.4812	0.795421	41.1261	0.245986	-0.778446	14.6465	2.90374	1.24608	-1.06521	0.584682	471.19	2.20419	2.30473	10.267	23408	2.48054	0.736786	1.49752	0.758528
starPep_13068	8.0565	149000000	-0.784619	8.64177	-19.8	0.13041	2.82392	44.8851	106000000	102000000	0.077558	142000000	2.62929	0.534558	1.16773	0.154757	197000000	6.00208	18526.5	73.6936	-0.163464	6.96255	-0.833738	407.747	0.671409	5.98204	0.969401	11.6088	-1.21083	1489	26.5137	0.816256	43.0717	0.255544	-0.647755	13.3434	3.20636	1.22675	-1.10363	0.521668	451.44	2.18394	2.30709	10.1999	25777.9	2.59642	0.716515	1.37931	0.856014
starPep_13159	6.57398	306000000	2.50706	4.75466	54.25	-1.27074	5.21429	28.9731	255000000	282000000	0.144783	236000000	4.9132	-0.117399	-3.48993	1.62624	239000000	5.0912	27582.2	36.3358	-0.604451	5.82272	1.22709	483.966	2.60538	12.0157	0.857591	23.8789	1.12866	3145	157.319	0.740825	28.9625	5.11127	-0.799018	16.0622	12.1242	0.782086	-0.374109	0.142439	1653.19	1.7102	6.13343	5.32112	28470.7	5.26054	4.4879	0.620165	1.43537
starPep_13234	8.60206	100000000	-0.933768	8.85727	-86.99	0.142674	7.36318	42.3892	125000000	145000000	0.0869407	133000000	6.98566	0.833065	1.01486	-0.151024	149000000	9.23563	16671.9	63.7864	-0.100744	7.77602	-0.231818	162.287	1.16718	10.4088	1.05512	20.2114	0.0617483	1384	72.3517	0.890003	40.0823	4.0658	-0.829565	16.4843	7.98699	1.66143	-0.431819	0.119708	410.3	2.4515	6.3353	10.7982	18112.4	7.98485	3.71371	0.57177	1.82979
starPep_13235	8.67219	126000000	-0.890165	8.92905	-90.82	0.265428	7.4992	43.0538	142000000	130000000	0.0821456	135000000	7.12204	0.955852	1.14377	-0.161961	143000000	7.77514	15861.9	64.7227	-0.677804	7.76456	0.0727001	161.581	0.922976	7.82076	1.0581	18.4992	-0.163712	1338	57.8034	0.904352	40.8023	2.97448	-0.825117	15.7812	6.54955	1.73086	-0.24754	0.112258	351.72	2.45266	6.33642	11.4909	19904.9	6.04665	3.86025	0.570885	1.8216
starPep_13237	8.62798	50400000	-2.87027	9.31172	-14.2	-0.68963	2.71769	40.1581	64300000	37900000	0.0840844	60600000	2.28274	0.445809	0.197012	0.756719	82300000	3.65152	18038.4	69.3331	-0.929949	6.76977	-1.50022	87.5433	0.637206	6.84129	1.05314	11.7185	-0.997755	3303	54.1383	0.867782	38.7065	1.17844	-0.105918	20.3041	4.59323	1.21555	2.11906	0.227502	1859.77	2.12689	2.61829	8.23878	14480.3	2.45877	1.86317	1.23209	0.464595
starPep_13246	5.14544	151000000	0.525733	5.10714	-9.43	-1.05406	3.3557	26.4355	88600000	131000000	0.0604355	82900000	2.39289	0.456473	0.73227	-0.86238	138000000	8.74812	15963.8	38.725	-0.848988	6.59035	-0.98582	354.163	0.618666	6.61481	0.946698	14.0597	-0.893068	1527	48.6784	0.800388	25.8156	0.616939	0.0159077	11.5619	5.76043	1.14079	-0.945379	0.293993	746	2.06897	3.70276	9.06841	15043.1	3.01514	0.982046	1.25092	1.52496
starPep_13306	7.67923	326000000	0.129369	5.03365	18.47	-0.670552	3.14053	32.3005	321000000	370000000	0.187343	337000000	4.11958	-0.0406377	3.94678	-0.907979	332000000	3.4348	30804.1	37.07	-0.41192	6.17341	0.217052	307.122	0.419547	9.19776	0.865973	20.782	0.199271	1182	64.6841	0.692335	38.6172	0.104072	-1.03768	5.74302	9.837	0.856845	-0.789676	0.209506	410.07	1.82106	3.90814	8.24262	36857.3	4.20348	1.03608	0.773506	1.10746
starPep_13316	6.09601	159000000	-0.936472	6.48792	-2.56	-0.770378	3.82711	27.7505	173000000	179000000	0.172776	151000000	2.40436	-0.0660967	-1.42254	0.152125	158000000	6.63207	26746.5	36.5518	-0.695004	6.1739	-2.0794	454.656	1.14038	8.0052	1.13539	16.5875	-1.37291	1230	69.6517	0.801349	27.3845	2.61293	-0.0179171	6.29765	5.45287	1.0468	-1.08945	0.239588	454.19	1.87691	3.15934	7.16465	23648.6	3.6912	1.94755	1.40937	1.47444
starPep_13390	8.60859	95800000	3.16856	7.04002	10.36	-0.219484	1.47251	37.5958	142000000	101000000	0.0900096	108000000	1.40413	-0.024072	0.178807	0.583443	127000000	3.98297	21885	75.4886	-0.824652	6.21188	2.29313	432.368	1.44337	3.82567	1.04345	9.18784	-1.44979	2153	109.997	0.88394	40.8656	1.60091	0.513574	14.1532	3.94151	0.906816	2.47768	0.357471	1079.99	1.87683	1.81235	6.61827	14653	2.52054	1.7622	1.62143	1.05706
starPep_13412	3.98265	239000000	1.58504	4.11594	23.94	-0.589807	6.07069	21.7022	210000000	213000000	0.0499375	233000000	4.96621	0.36005	3.85655	-0.936366	243000000	11.1411	25542.8	17.4478	0.130106	6.13172	0.977861	572.093	1.92404	7.27654	0.88229	27.3166	-0.261261	3367	176.248	0.757315	20.8169	7.11439	0.087771	11.0479	11.3899	1.01875	-0.820346	0.301151	1538.8	1.79767	6.75492	7.20543	25523.5	6.09091	3.01999	0.857342	0.942728
starPep_13414	4.52923	294000000	1.5396	4.95049	25.46	-0.594271	6.07137	24.3836	200000000	217000000	0.0626472	283000000	5.01356	0.46968	3.84622	-0.717609	304000000	11.0377	26080.9	27.3899	-0.0217358	6.12919	0.96974	572.126	1.92404	7.24762	0.896405	27.3487	-0.323023	3367	176.248	0.766297	27.4811	7.16522	0.0198764	11.0479	11.6216	1.01823	-0.904831	0.165878	1538.8	1.79416	6.78558	7.2281	25280.4	6.08729	3.18321	0.750057	0.949402
starPep_13417	8.96364	129000000	-0.305602	8.57146	-46.05	-1.40171	2.22018	46.1472	130000000	107000000	0.0923896	105000000	2.84612	-0.330893	0.293358	-0.7308	95900000	5.42474	19044.8	88.4412	0.0545079	6.06251	0.592016	371.369	0.642669	4.67345	1.06596	7.8775	1.24694	1424	61.0378	0.927727	46.0801	1.10892	0.634996	18.3341	3.21585	0.844622	2.09575	0.349714	354.02	1.85879	2.72126	7.61755	14732.9	1.79195	2.05276	1.71722	0.674881
starPep_13444	8.80137	158000000	2.71643	8.92085	35.87	0.0129327	4.2958	47.9204	197000000	196000000	0.116878	206000000	2.87394	0.407702	-0.635748	0.0436985	191000000	6.32743	20833.5	83.9932	-0.254499	6.08106	0.505076	460.491	1.68524	7.32567	0.936486	19.5931	0.82545	1725	121.323	0.785726	48.6765	3.45067	-0.236018	11.5325	9.19226	0.876729	1.40903	0.35403	853.71	1.73759	4.0963	8.19272	30776	3.35358	2.55718	1.20896	1.43889
starPep_13497	6.3708	119000000	0.821168	6.58651	-5.6	-0.0208268	2.89571	36.1775	90000000	62600000	0.130481	74700000	2.2495	0.00466656	0.796605	0.68267	91200000	4.82138	20586.4	52.9043	-0.0765114	6.34026	1.2585	325.301	1.47099	4.88592	0.959789	13.1838	-1.93389	2073	73.1415	0.850625	34.9372	2.96903	0.354071	17.1238	4.55785	1.12499	0.868831	0.400326	839.84	1.94505	2.00502	6.48514	17819.7	1.61952	1.81985	1.50901	0.628653
starPep_13542	9.18036	106000000	-0.108821	8.49926	-19.89	-1.16442	1.90197	42.7984	88400000	57200000	0.117056	62800000	2.21917	-0.123609	1.10523	-0.308285	109000000	5.5129	13905.6	72.3946	0.492475	6.2123	0.50113	319.268	0.74014	4.6559	1.09213	10.569	-0.442623	1613	40.655	0.927932	41.6848	1.64072	-0.13339	12.4614	3.98207	0.86624	-0.929187	0.402909	585.66	1.85249	1.50983	6.97768	25066.9	1.87201	1.87554	1.5305	1.34339
starPep_13574	10.8824	102000000	-0.376061	10.9943	-27.54	-0.369372	1.92293	55.0097	100000000	97800000	0.132202	109000000	2.68858	0.0430726	0.0400617	2.39405	104000000	2.54766	10511.3	124.03	-0.722428	7.00905	1.11989	372.738	0.647195	4.34836	1.05522	10.644	2.25885	1503	46.3543	0.81272	56.9821	1.74266	0.211913	34.2424	5.2148	1.32625	-2.67835	0.204832	223.58	2.10512	1.85968	6.98309	22250.8	3.06058	1.99242	1.68991	0.478634
starPep_13609	8.98397	172000000	0.789804	8.89135	10.78	-0.661422	3.21216	46.1341	174000000	174000000	0.0640204	152000000	2.90607	0.1656	2.52031	0.557578	210000000	7.69907	25076.6	99.8259	0.154526	6.38049	2.38865	435.064	1.26282	4.54225	0.929878	12.5483	0.178759	1746	73.8252	0.786393	45.4871	2.37243	0.428279	28.5144	6.38573	1.02992	-0.721422	0.402475	483.23	1.93152	2.61171	6.60522	22458.7	2.47995	1.46323	1.46098	2.19731
starPep_13762	6.46613	147000000	0.177964	7.40234	-29.2	-0.957185	2.27538	37.3923	179000000	136000000	0.0729351	157000000	2.10098	-0.00951938	-0.575169	-1.21429	143000000	4.70115	25718.1	57.8976	0.0902375	6.13817	2.61282	435.286	0.422021	3.8894	1.12482	12.4491	0.177541	1727	75.9736	0.968334	34.6154	0.765069	-0.0674635	5.13954	5.41879	0.971347	-1.01675	0.245644	826.35	1.86884	2.30303	7.58333	22362	3.40042	1.40138	1.54992	1.5129
starPep_13764	6.73479	145000000	0.169359	7.4467	-28.24	-0.902313	2.30697	38.0762	172000000	129000000	0.0721498	154000000	2.11392	0.0860587	-0.473531	-1.14026	139000000	4.80855	25120.8	61.4988	0.0842941	6.18107	2.59978	431.602	0.440624	3.82995	1.12658	12.5789	0.213956	1937	75.7233	0.972248	34.9368	0.751871	-0.126544	7.20658	5.46582	0.974705	-0.995648	0.275366	865.85	1.87937	2.30673	7.47426	21722.4	3.40411	1.44797	1.52947	1.31857
starPep_13873	8.22972	205000000	-1.614	8.56492	13.02	-0.471094	5.76035	38.6269	212000000	187000000	0.0653438	185000000	5.58971	-0.126549	2.17571	-0.0521984	173000000	14.3702	18121	83.468	0.808672	6.37408	0.326957	274.945	2.05453	9.70839	0.909452	31.0161	0.770983	2136	100.432	0.771156	41.2634	8.23779	-0.522246	9.42425	12.9181	0.982009	-1.66602	0.295746	1213.54	1.9331	6.87608	8.38093	17405.1	7.58258	3.18645	1.20505	1.19392
starPep_13877	4.3398	153000000	1.39907	4.68532	28.97	-0.258659	1.03322	21.7462	135000000	121000000	0.0140355	88900000	0.934824	-0.00898917	1.93496	-1.17975	126000000	4.94755	25296.7	15.1995	-0.755019	6.23503	0.796699	434.084	1.21784	3.32833	0.721838	6.61068	0.636976	2118	67.6018	0.674011	22.0647	2.48737	0.104286	24.7287	3.63799	1.03369	0.356699	0.295841	617.87	1.97947	1.0914	5.31073	15921.5	2.67205	1.70374	1.3905	0.842396
starPep_13900	10.1889	108000000	-1.55053	10.3864	-29.89	-0.268341	2.48257	54.5742	106000000	96400000	0.112623	82500000	2.4535	0.530017	0.172907	0.388239	64700000	4.11805	21175.6	94.5976	0.0252307	6.09584	-1.11343	322.638	0.650329	4.53308	1.14066	13.2783	-0.705299	1916	61.5583	0.871808	53.008	2.21281	-0.24423	19.9616	4.10235	1.05446	0.825478	0.238324	503.69	1.93629	3.4089	7.21531	20421.7	2.71912	2.34423	1.28009	0.891388
starPep_13945	7.21091	140000000	2.65684	7.91249	-10.63	-0.990975	3.38578	47.0452	186000000	176000000	0.135983	191000000	3.39878	-0.0745609	4.11681	0.304747	157000000	3.89968	18741.5	38.6771	0.0905566	6.05084	-0.422366	400.14	1.29812	7.22916	1.07682	17.1183	1.89621	1647	106.282	0.910058	40.0473	3.13349	0.51575	11.2309	10.1172	0.941204	1.41351	0.306073	682.25	1.8163	2.71685	6.70413	30141.8	2.77265	1.89682	1.35547	1.94752
starPep_14183	7.70501	140000000	0.948497	7.60139	4.27	-0.852843	1.40917	39.8384	169000000	158000000	0.116789	151000000	1.69567	-0.00997135	-1.2024	-0.641472	88800000	4.21374	22512.7	55.8681	0.043972	5.86081	-3.38241	372.591	1.50133	4.97899	1.09048	12.6278	-0.0867832	2071	105.978	0.897732	38.299	3.80627	0.0955357	12.9047	5.23007	0.788949	-3.53745	0.377291	926.75	1.73877	1.52395	7.02923	18015.6	1.75594	2.21448	1.57596	1.16139
starPep_14184	7.70793	137000000	0.949648	7.61685	2.78	-0.782829	1.52723	39.8589	168000000	155000000	0.112086	152000000	1.69569	0.011124	-1.20504	-0.480431	87000000	4.63267	24107.9	57.0406	0.0571012	5.90022	-3.32908	373.154	1.55966	4.83332	1.09506	12.6285	-0.0856835	2190	106.383	0.91072	38.5655	3.8047	0.0138767	13.3341	5.32825	0.802271	-3.5112	0.403023	986.19	1.7513	1.52868	6.94639	18633.6	1.75628	2.27191	1.49367	1.12188
starPep_14237	9.88349	68100000	-1.61794	4.61435	11.16	-0.734348	0.926157	40.8224	102000000	60800000	0.0564342	111000000	0.565901	-0.22979	1.65121	-0.420409	86600000	1.23212	20715.1	80.7226	-0.0560147	5.92621	1.84996	273.764	0.3474	0.946289	0.933272	2.98373	1.60561	1322	47.9793	0.867771	29.1808	0.660003	0.0752418	19.2124	1.55268	0.82432	0.0302074	0.3107	433.39	1.62847	0.47412	5.55765	19714.9	0.520422	0.900707	1.67334	1.71649
starPep_14318	8.45164	171000000	1.19411	9.37307	37.76	-0.861157	2.3032	36.0753	187000000	236000000	0.14079	208000000	5.15008	-0.519603	-0.499044	0.112384	198000000	6.74278	27563.2	45.0474	-1.41284	5.80618	-0.624124	514.741	1.80764	4.61419	1.13042	18.2527	2.36856	2271	129.106	0.878869	36.5259	5.3765	-0.0066159	6.90162	9.68758	0.894786	1.11586	0.461474	1181.94	1.70143	4.04088	6.19155	31399.6	2.43898	2.89845	1.37044	1.24653
starPep_14322	5.70526	187000000	-0.640022	5.3217	34.61	-1.0947	6.51335	28.9445	200000000	119000000	0.137035	126000000	4.91148	-0.207758	1.57695	0.216352	176000000	9.85316	28641.5	26.521	-0.969939	6.09209	1.74548	254.582	2.31812	10.1298	0.996789	26.2887	-0.962986	2893	78.4135	0.752117	28.9159	7.36665	-0.227591	18.121	7.50484	0.878272	-0.421474	0.135261	1607.11	1.84832	6.83335	7.25001	19607.8	4.95801	3.12097	0.998952	0.961445
starPep_14325	6.81686	232000000	2.77679	6.18407	3.85	-1.37582	4.17429	34.0788	234000000	204000000	0.0951345	218000000	4.4291	-0.506493	-1.2576	-0.780163	239000000	11.2052	34585.9	41.8728	-1.07301	6.22572	-2.30025	503.394	2.31179	11.5866	1.02553	23.4594	-2.2289	2855	128.004	0.89155	32.6057	5.44851	-0.171489	8.48668	8.67901	0.956991	-1.36928	0.328841	1566.4	1.85836	7.11449	7.35285	26727.9	4.3712	3.29355	1.27305	0.855323
starPep_14354	9.76939	115000000	1.32212	9.65639	-19.49	0.140108	3.2751	50.1492	77100000	113000000	0.177556	113000000	3.3003	0.522712	1.40541	0.100582	113000000	6.6826	21884	69.527	-0.2708	6.98282	0.492415	426.975	0.518332	4.68389	1.32628	15.6157	0.827961	1069	59.0483	0.902216	52.7647	1.21357	0.0858791	16.143	6.29464	1.04108	-0.260793	0.22602	271.78	1.9706	2.69324	7.82332	20852.2	4.2052	1.77559	1.17132	1.02611
starPep_14362	7.37973	172000000	0.663495	8.23214	-11.08	-0.849963	1.80272	31.4902	156000000	116000000	0.0893588	133000000	3.28842	0.227466	3.00904	-0.0805795	101000000	4.1659	13638.5	58.162	-0.685724	6.32259	0.503782	373.12	0.698777	5.04726	1.10177	13.1433	-1.06319	1987	75.505	0.927181	30.4167	0.198349	-0.148955	9.44773	4.59345	0.967011	-0.491222	0.269674	872.07	1.94022	1.64906	7.27867	28739.9	2.26871	0.875746	1.4901	1.27521
starPep_14406	6.16291	134000000	-0.645725	5.83139	70.31	-0.537739	4.68881	33.9719	147000000	137000000	0.119064	149000000	3.84166	-0.480827	2.45483	0.225095	142000000	6.55417	25468.4	25.4128	-0.78614	6.22111	2.26103	458.061	2.15256	6.25492	0.914151	14.633	0.945356	2803	124.4	0.741744	33.6869	3.5832	-0.277432	20.2629	4.67773	0.863234	1.50737	0.177607	1305.52	1.8583	3.13577	5.72455	19184.2	4.40266	3.5181	1.04383	1.39047
starPep_14638	6.77225	147000000	-0.271324	7.78158	-40.59	-0.0239441	1.16062	38.5527	121000000	127000000	0.0421242	109000000	0.739238	0.0238121	0.803225	-0.858062	140000000	2.48488	18379.6	55.7254	0.90801	7.11635	2.7171	437.027	0.526694	2.2389	0.923849	6.37473	3.15323	1063	20.4977	0.81108	37.8291	1.39375	-0.08866	11.7147	2.03953	1.23279	2.61186	0.387457	249.34	2.18129	1.5258	7.18888	29318.2	3.26729	1.28658	1.84105	0.233413
starPep_14640	7.38761	144000000	-0.431275	7.68634	-39.09	0.170437	1.32271	41.4441	117000000	126000000	0.0456429	106000000	0.803458	0.129193	0.69785	-0.608554	149000000	2.3648	17311.6	66.4079	0.529801	7.1244	2.57024	428.526	0.61537	2.74663	0.922037	6.79522	2.42081	1327	29.7334	0.799192	38.3378	1.34486	-0.185114	17.7083	2.15155	1.2551	2.32014	0.452955	285.08	2.20542	1.61049	8.26328	28952.5	3.3053	1.28898	1.72066	0.534595
starPep_14753	6.7158	37600000	-0.353115	6.41684	-43.25	-0.385137	3.32204	31.5719	39700000	59500000	0.0461673	48600000	2.96982	0.221272	0.261602	-0.963169	53800000	4.33593	15512.8	37.8844	-0.775082	5.94106	1.35617	278.953	0.722979	4.59158	0.989792	11.3046	0.675383	2199	55.2575	0.819628	33.5246	3.06505	-0.0269941	26.8917	3.87946	0.969743	0.576382	0.286018	665.12	1.89127	3.20021	6.44948	14492.4	3.55764	2.48227	1.67617	0.338642
starPep_14880	7.53641	81100000	1.68512	7.73753	-30.16	-0.519146	1.79801	41.2003	93900000	110000000	0.0638328	87500000	2.17594	-0.238174	0.78172	-0.961199	107000000	2.40317	11071.2	35.6055	0.0192077	5.25592	1.07179	390.857	0.63039	3.3648	1.11627	7.08348	-2.59014	1608	89.2099	0.974982	34.3665	1.67763	0.165526	13.6902	1.18599	0.782405	1.49047	0.330863	455.78	1.67418	1.45148	4.51955	18437.6	1.55731	2.02608	1.86543	1.06903
starPep_14905	6.72651	67200000	0.552551	6.85219	-34.71	-0.605615	2.66594	32.1936	52600000	77800000	0.112996	59300000	1.37937	-0.266546	1.83045	-0.710426	53500000	2.65629	18818.9	45.5968	0.168942	6.09913	1.31665	315.555	0.705429	3.17298	1.07846	7.66292	0.316895	1440	41.4871	0.908547	27.4898	1.40181	-0.105498	13.5437	2.41413	1.04466	1.22228	0.299615	414.81	1.89974	3.16027	7.9013	13585.1	1.56404	1.76814	1.73331	1.52646
starPep_14963	6.6489	28300000	-0.813239	6.07563	-26.19	0.504414	1.53295	21.2743	20600000	35100000	0.0739321	25900000	1.23091	0.684056	0.464693	-0.531912	26300000	2.04077	12434	23.1525	-0.604974	5.71099	2.28329	209.338	1.09597	2.21157	1.07231	5.6169	2.05491	4231	76.1114	0.94295	27.0995	1.98041	-0.683574	28.9647	2.77007	1.0067	4.16209	0.201976	1820.12	1.97213	1.41199	4.50193	13001.1	1.12184	1.69609	1.13104	0.983122
starPep_15135	4.33829	223000000	-1.61555	6.25814	39.31	-1.44797	4.6179	35.7491	220000000	223000000	0.155085	184000000	4.43094	-0.543683	-2.45557	1.05496	218000000	8.4008	25680	34.6984	-0.238961	5.37168	-0.191355	546.621	2.25059	5.98825	1.13152	20.374	2.19652	3137	125.498	0.843978	35.8199	6.91003	-0.289515	18.8189	8.50665	0.64178	0.610451	0.284963	1532.36	1.62391	5.9365	5.97624	27503.1	2.35218	3.94958	1.10241	-0.0229702
starPep_15210	5.42055	106000000	-0.214617	6.00602	28.56	-1.06006	5.65838	24.7331	85300000	127000000	0.0339738	91300000	4.87989	0.0413521	3.8492	0.0193526	111000000	14.5953	21159.6	28.6662	-0.0630328	6.55487	0.910218	352.528	1.65075	9.33805	0.843786	21.1883	-0.540054	2836	121.163	0.732764	26.6095	5.48047	-0.108097	32.324	12.6481	0.991696	-1.05436	0.240526	892.45	2.01708	6.04834	8.18987	18986.5	5.55331	3.06421	0.817053	0.616905
starPep_15212	5.25864	99600000	-0.404231	5.79556	36.58	-1.36553	4.97156	23.9748	70800000	116000000	0.0341845	83600000	4.40117	0.0442317	1.60267	-0.126293	100000000	13.7636	20209.3	26.9426	-0.0760184	6.34425	0.998311	315.346	1.67184	9.32596	0.840678	18.2905	-0.979566	3046	122.651	0.730595	25.8629	5.48047	0.0122493	31.8776	9.82455	0.974888	-1.02022	0.240526	931.95	1.94561	4.77087	7.00191	18560	4.9911	3.06421	0.817053	0.520232
starPep_15299	4.41034	160000000	1.15686	5.37053	46.39	-0.3055	4.3984	22.0283	149000000	174000000	0.114662	201000000	4.85957	0.0914899	-0.719963	2.72632	175000000	7.74381	20138.7	27.7108	-0.000608	5.10236	2.15323	451.405	2.49895	7.00897	0.990624	17.7375	1.65292	3920	109.28	0.791572	26.6546	4.99002	-0.279077	25.2912	9.60064	0.702948	2.42453	0.462515	1736.64	1.63312	4.50937	4.43285	30442.1	4.53021	3.45604	1.08886	0.828718
starPep_15303	4.76394	196000000	0.713181	5.3952	44.92	-0.714129	5.21055	20.3332	194000000	211000000	0.124757	202000000	5.91342	0.215192	1.55156	2.71059	216000000	8.90067	22979.4	25.9656	-0.473061	5.54485	1.61507	427.041	2.46112	7.40465	1.03714	21.5464	0.16606	3549	113.396	0.769829	24.8044	4.71664	-0.180519	20.5759	11.024	0.846426	1.36523	0.293248	1757.21	1.70525	5.65052	5.35644	32089.6	4.87462	3.86441	0.808107	1.2064
starPep_15323	9.08506	119000000	-0.233306	8.7065	-22.2	-0.106356	1.37353	47.7005	150000000	134000000	0.073298	175000000	2.169	0.737737	0.565349	0.291718	145000000	3.5385	25397.5	86.8919	-0.641244	7.44749	0.20052	426.361	0.594076	3.88095	0.978643	7.83768	-1.74773	1361	24.9367	0.774127	43.9132	0.60191	-0.352236	19.5735	3.14097	1.50019	1.48907	0.389849	397.71	2.34315	2.08329	9.11723	20371.4	0.831356	0.818261	1.54212	0.532007
starPep_15349	9.16664	108000000	-0.127448	9.08754	-52.11	-0.413326	2.04976	45.6527	143000000	106000000	0.0909146	88400000	2.33184	-0.031561	1.42433	1.24395	130000000	2.07431	20416.1	88.4318	1.26021	6.57738	2.68905	403.897	0.632233	2.9696	1.10925	7.90253	-1.8936	2036	30.2057	0.938954	49.3059	1.16092	0.105301	25.6267	2.08901	0.980422	2.90119	0.523057	465.87	1.94093	2.51268	10.2593	21594.1	2.7318	1.93322	1.77041	1.31294
starPep_15389	7.65906	93200000	-0.213336	8.55447	-30.63	-0.392847	2.23148	45.0803	56200000	96300000	0.142149	114000000	3.79487	0.170378	2.86756	-1.4085	42100000	4.27608	9563.35	64.0514	-0.893003	6.7522	-1.19705	136.542	0.519454	4.6629	1.28499	11.6516	1.75029	3123	20.3939	1.13836	41.4666	0.36923	-0.355671	6.67079	5.58511	1.0823	0.369734	0.30244	1994.9	2.02716	2.06618	8.55842	20356.8	2.4838	1.00727	1.48314	1.42839
starPep_15562	5.67765	93900000	0.777272	6.18196	-10.69	-0.098101	4.85317	31.5063	73700000	111000000	0.197567	120000000	6.08058	0.0304156	0.443312	0.559805	88700000	10.9084	14585.4	45.2866	0.302135	5.42839	0.280563	301.111	2.63326	13.5822	1.16198	22.9567	0.153977	2846	97.9983	0.922044	30.7276	8.78764	0.483967	15.871	12.81	0.765424	1.40573	0.372968	1457.47	1.69413	5.85956	4.73878	21783	5.89844	3.75731	1.15513	0.781081
starPep_15563	5.68653	93900000	0.671881	6.06015	-14.25	0.207287	4.73096	32.5337	69000000	108000000	0.196503	108000000	6.0073	0.240027	0.509917	0.603991	84900000	9.1971	13365.7	45.2866	0.302135	5.49313	0.280563	301.158	2.65539	13.2174	1.16309	23.762	0.104954	2846	78.3879	0.929602	30.9223	7.88497	0.146625	18.0943	12.3084	0.794648	1.49949	0.372968	1398.71	1.70353	3.95694	4.9547	22138.5	5.89844	3.73552	1.15513	1.30794
starPep_15564	5.75293	105000000	0.798002	6.18196	-10.69	-0.098101	4.33966	31.5063	108000000	111000000	0.193459	120000000	6.08058	0.0304156	0.443312	0.562439	88800000	10.9084	14570.3	42.9604	0.292207	5.43088	0.281144	312.137	2.5622	14.041	1.16198	22.7859	0.153977	2846	104.109	0.926348	30.7912	11.2897	0.483967	16.0673	12.81	0.742428	0.640427	0.372968	1457.47	1.69413	6.13309	5.261	21783	5.84609	3.83515	1.15513	0.781081
starPep_15610	7.54427	76100000	0.964703	7.40256	7.88	-0.000512	1.59117	38.4402	118000000	83300000	0.108494	118000000	1.61459	0.150951	0.47895	-0.248544	77700000	4.36575	23460.6	46.1573	-0.0895085	5.61072	1.50483	307.265	1.62017	5.10371	1.07914	13.5433	-0.422651	2310	103.098	0.894549	36.4885	5.10905	-0.160589	12.9164	5.31346	0.791962	-3.15082	0.447659	1007.6	1.70064	1.69782	5.88032	18797.3	3.25969	2.42587	1.49134	0.558675
starPep_15755	6.48812	137000000	-0.308306	6.59891	-6.59	-1.3712	1.62159	36.7296	175000000	130000000	0.227022	193000000	3.0779	-0.580429	4.07951	0.695872	152000000	4.76091	24730.7	46.9809	-0.544014	5.84268	0.28406	364.284	1.42993	5.71938	1.29303	11.2159	1.80475	2171	100.263	0.944021	29.8065	1.66222	0.181555	24.3906	5.57891	0.986811	-0.953447	0.342951	646.08	1.75211	2.26814	7.11995	21661.7	1.65499	1.71711	1.12059	1.63419
starPep_15762	8.73231	114000000	0.232981	9.15472	3.89	0.0344015	4.72336	40.2941	126000000	107000000	0.185071	142000000	3.3476	0.1764	1.62946	2.0233	110000000	7.23518	13864.6	96.7662	-0.190327	6.45824	0.810268	367.169	1.85577	9.41966	1.15631	26.3422	-0.25015	1907	79.8981	0.822713	45.0755	7.47395	-0.362214	20.2921	7.62553	0.95155	0.835076	0.196654	881.66	1.94949	5.36225	6.9352	15286.7	5.60983	2.93734	0.870888	1.25398
starPep_15797	7.7843	143000000	0.920307	7.7697	2.89	-0.880119	1.43618	41.4021	174000000	158000000	0.115248	156000000	1.71261	-0.0631383	-1.11122	-0.495977	88800000	4.26388	22547.1	57.7948	-0.0190241	5.87112	-3.35575	375.675	1.50133	5.18315	1.11885	12.9159	-0.166685	2071	105.978	0.913846	38.3466	3.77779	0.0867627	12.9047	5.42446	0.782314	-3.47246	0.381661	926.75	1.73375	1.8532	7.09036	18493.7	1.75503	2.2167	1.51848	1.19618
starPep_15912	6.62371	45200000	1.13201	6.91468	-35.63	-0.135388	2.20762	30.1447	28500000	29600000	0.183652	30600000	2.65294	0.144652	0.430911	-0.834527	25700000	2.53745	5307.76	33.2281	-0.636193	5.6411	2.14468	222.193	0.214856	3.049	1.20532	6.61371	3.20128	282	39.5849	0.897104	28.6943	1.99446	0.178519	6.29168	3.69519	0.700004	4.64733	0.396499	57.73	1.52848	1.33199	4.30182	8324.09	1.21959	2.14085	1.81066	1.80735
starPep_16074	5.27785	151000000	1.60524	4.14952	33.89	-0.227498	6.18116	19.6339	118000000	114000000	0.101536	158000000	6.0771	0.372455	0.500459	0.586419	121000000	11.5776	34259.2	24.2849	-0.1114	5.10625	2.36424	334.71	2.73547	8.17397	0.98204	13.6445	2.11392	4312	168.399	0.82497	22.1417	7.13916	0.210175	24.0581	8.74208	0.754999	1.89254	0.160198	1746.36	1.69794	5.33077	4.52174	27858.9	5.21906	4.77717	0.512629	0.52519
starPep_16359	9.27881	108000000	-0.5133	9.48809	-26.93	-1.34342	3.32514	48.6089	106000000	122000000	0.0648641	152000000	4.21873	-0.525628	-0.862862	1.50589	142000000	6.23929	24309.5	101.283	0.205886	6.10034	-0.307603	415.7	1.64029	6.88307	1.18268	17.1297	-1.4786	1962	61.8584	0.940989	38.8537	4.17129	0.229996	17.2554	8.11099	0.900513	0.262123	0.228412	841.97	1.82689	2.77493	6.9613	27565.7	4.68856	2.64817	1.59274	3.26662
starPep_16392	5.68171	166000000	0.728918	7.28975	32.48	-1.07203	5.09899	40.1944	162000000	163000000	0.162819	165000000	5.19005	-0.404157	2.63217	0.429523	108000000	8.2481	26719.5	37.4461	0.0710142	5.36034	1.0021	493.573	2.07813	6.99223	1.19959	21.755	1.52802	2978	126.529	0.892742	32.6516	6.43367	-0.330349	19.3053	10.2002	0.638889	-2.41066	0.184347	1364.26	1.62622	6.02952	6.14918	25918.3	2.85421	4.4146	0.767058	0.292314
starPep_16393	5.69834	164000000	1.24119	7.15072	28.1	-0.833693	5.5214	38.8889	149000000	168000000	0.158961	164000000	5.94051	-0.237156	2.02774	0.267844	103000000	8.8957	22907.3	33.0456	0.145604	5.70578	0.82382	481.432	2.10023	8.76387	1.08776	25.067	0.811288	2646	113.091	0.82986	34.9269	8.93716	-0.240314	17.4192	10.3778	0.714418	-1.50085	0.246677	1364.28	1.73526	6.06019	6.42954	24923	4.34518	3.99806	0.961048	0.354517
starPep_16396	4.78637	204000000	-1.38585	6.38662	22.77	-0.497034	5.41883	36.7099	192000000	179000000	0.161105	203000000	5.60619	-0.407688	-0.00300187	2.14001	162000000	8.1565	35136.9	27.2774	0.468324	5.18821	2.24661	593.8	2.20276	8.95751	1.04475	24.5142	0.83454	2858	118.705	0.833307	29.9708	10.3494	-0.174952	18.0742	10.7001	0.664919	-2.24905	0.262124	1344.7	1.61838	6.19149	5.29851	24557.3	4.50062	3.94156	0.888826	0.313269
starPep_16397	6.59583	194000000	-2.98138	8.0027	27.95	-0.399368	4.81986	40.6133	175000000	166000000	0.185514	190000000	5.62345	-0.254157	0.462561	2.74199	160000000	7.22302	28111.1	53.6586	-0.51956	5.7777	-0.687306	478.206	2.08323	9.0711	1.09751	26.1361	0.703204	2547	113.418	0.803492	37.7779	9.77052	0.646847	21.0492	10.7893	0.758831	-0.765402	0.227696	1318.96	1.73004	6.35117	6.08806	22164.4	4.55462	3.92043	0.877068	0.24112
starPep_16405	7.0601	333000000	2.05241	4.70628	45.49	-1.24951	5.45811	32.9675	282000000	297000000	0.160307	266000000	5.60676	0.0717206	-1.70651	1.67816	265000000	6.23684	36792.8	33.7393	-0.545549	5.56804	1.13728	589.215	2.42589	9.73621	0.888722	22.1873	0.963305	3039	155.275	0.760583	30.742	5.22462	-0.567161	20.4577	10.1183	0.671552	0.436079	0.144907	1414.23	1.66259	5.80892	5.27727	35076.3	5.35389	4.30614	0.754905	1.17039
starPep_16406	6.42205	274000000	2.03741	4.89395	42.31	-1.37448	5.0726	27.9307	234000000	240000000	0.136783	195000000	5.06518	-0.251094	-1.8885	1.77507	229000000	5.90089	29407.9	40.3653	-0.58512	5.52198	1.69508	507.141	2.44768	8.6316	0.885308	20.6907	1.30846	3669	154.777	0.786307	28.6386	5.22462	-0.807622	25.4061	8.70165	0.684551	-0.00527338	0.137192	1532.73	1.68467	5.32206	5.23238	31369.9	4.74027	4.30614	0.670872	1.52791
starPep_16416	5.15176	285000000	1.79475	5.46691	22.41	-1.03877	5.66796	29.6477	250000000	244000000	0.122779	223000000	5.97812	-0.0515535	2.82277	0.685713	236000000	6.24928	34576.4	21.3929	-0.784823	5.92215	0.938625	473.623	2.53079	10.1715	0.906492	28.8326	0.622493	3277	154.543	0.797363	25.5672	7.47413	-0.800377	21.8582	9.24139	1.02691	0.622912	0.0971876	1533.11	1.77865	6.65873	6.10806	31237.4	5.37176	4.079	0.691329	1.396
starPep_16424	5.23662	279000000	0.877615	4.35103	31.93	-1.30483	4.47166	29.1503	279000000	277000000	0.134924	250000000	4.92766	0.0269741	-3.35421	1.73586	257000000	5.51682	31087.9	18.8061	-0.148442	5.54927	-1.20557	550.424	2.41721	12.2559	0.923307	24.8424	1.46114	3611	154.828	0.796008	26.5948	8.63775	-0.553139	22.8965	9.99478	0.773798	-0.4366	0.092636	1718.05	1.68633	6.50586	4.81636	33009	3.85863	4.15961	0.672196	1.23304
starPep_16426	4.40042	219000000	1.00703	4.75176	41.17	-0.955293	4.83126	24.8316	230000000	224000000	0.142562	191000000	4.74518	0.159185	1.03722	1.61234	216000000	3.96036	25619.8	20.8433	-0.411929	6.02817	-1.56145	352.23	2.5163	11.1037	0.907759	23.5037	1.7762	3475	157.477	0.783025	29.838	7.01718	-0.935005	20.9984	8.87052	0.921194	0.405992	0.0957237	1587.37	1.85416	6.21943	6.91315	27441.6	4.08798	3.88009	0.406076	1.75834
starPep_16433	4.81343	240000000	0.914852	4.41493	34.61	-1.13461	5.30279	20.025	260000000	233000000	0.170681	231000000	5.20833	0.157426	2.86503	0.808863	225000000	6.8632	28977	21.4497	-0.438274	5.83179	-0.561861	484.952	2.43105	9.21222	0.972566	24.2128	1.4891	3614	155.893	0.817447	25.0828	6.61171	-1.09648	18.8656	9.37545	0.699763	0.247164	0.116046	1739.5	1.73891	6.60487	7.2064	28512	3.29023	4.69673	0.600125	1.43557
starPep_16440	5.66932	115000000	-0.258434	4.58896	12.69	-0.648724	5.86813	26.384	193000000	171000000	0.13536	143000000	6.13856	0.00879664	1.07657	1.30338	142000000	9.31773	27877.8	35.9013	0.582475	6.04816	0.506376	415.946	2.2734	9.88859	1.04221	28.737	0.478353	2764	112.432	0.829664	27.7875	9.5627	-0.663515	14.6714	11.2255	0.820898	-0.833541	0.462378	1463.6	1.84431	6.88612	7.7608	23529	5.60603	3.43785	1.08862	0.238655
starPep_16504	4.44907	273000000	2.22111	4.80841	69.25	-0.154346	2.59163	23.1924	260000000	219000000	0.0483214	248000000	5.90328	-0.120252	0.193462	-0.843924	235000000	6.65459	21946.3	26.1987	-0.614298	5.49917	1.99052	607.309	2.13459	4.89155	0.853784	16.8837	1.92474	3384	179.531	0.749126	23.1167	7.51681	-0.148818	13.1684	8.4519	0.737948	1.37217	0.232591	1573.8	1.63495	6.11572	4.71062	28061.2	5.31318	3.50506	0.730923	0.762664
starPep_16510	11.7445	145000000	0.309747	11.8328	5.48	-0.0710744	4.26267	60.3768	141000000	133000000	0.160409	147000000	3.3139	0.354873	-0.278582	0.856906	134000000	7.64774	21490	133.489	-0.348278	5.93245	-0.881678	412.174	1.56294	7.13004	1.2525	16.2289	-2.39774	1621	79.99	0.943977	58.8404	4.80323	-0.49429	8.0771	5.63628	0.963347	0.803394	0.408274	775.29	1.6745	3.18831	7.95791	24385.5	4.06336	2.77463	1.4964	2.03234
starPep_16547	6.44148	149000000	0.840889	6.68465	12.59	-0.420355	4.90938	29.0835	129000000	171000000	0.08004	130000000	5.23804	0.40072	0.600623	0.477418	202000000	9.85532	20666.1	34.5391	0.0794632	6.00645	0.133097	436.154	2.05213	10.4421	1.06498	24.6277	-0.535047	3352	108.283	0.826729	30.0971	6.36422	-0.607427	22.8679	9.1001	1.07369	2.55748	0.162198	1342.43	1.92653	4.63951	6.55278	18404	5.83987	3.3741	0.649495	0.38033
starPep_16548	6.00608	151000000	-1.2865	6.31912	20.81	-0.466777	3.58036	26.937	182000000	162000000	0.0799132	139000000	5.17243	0.569111	3.20189	0.0648727	212000000	8.25284	17025.2	32.418	-0.792418	5.50158	0.0995783	462.263	2.07438	9.43713	1.06568	22.8599	-0.498313	3577	108.298	0.834625	28.7171	6.40029	-0.275201	23.7391	7.51513	0.897094	2.54522	0.127088	1422.15	1.76787	3.95557	6.4587	27322	5.83891	3.4652	0.649495	-0.00098
starPep_16549	6.09012	150000000	0.534763	6.37941	13.33	-0.517499	4.91	28.1129	161000000	167000000	0.0784992	131000000	5.24022	0.408425	0.724254	0.214486	206000000	9.72701	18643.9	33.051	-0.681552	5.78248	0.125555	436.585	2.04861	10.4111	1.07044	24.7347	-0.541641	3502	104.369	0.839723	30.0215	6.40029	-0.557904	23.232	9.10573	0.930828	2.57218	0.144541	1382.29	1.8476	4.70335	6.81318	22243.1	5.84069	3.4652	0.649495	0.229168
starPep_16701	8.67542	143000000	-0.825379	9.00039	49.09	-0.374322	5.40155	37.7444	139000000	131000000	0.102929	142000000	5.248	0.0769396	0.242459	2.25553	159000000	9.7365	16459.2	62.7542	0.271928	5.90217	0.469703	327.919	1.89668	4.30149	0.995744	22.2366	0.955325	2384	74.3019	0.776537	41.5836	7.7216	-0.435077	20.3565	12.1524	0.936854	1.41516	0.378196	1058	1.90265	5.88181	8.31582	19755.3	3.98352	2.58341	1.28787	0.904291
starPep_16861	6.8113	131000000	-1.04053	6.70601	31.46	-1.37235	5.61499	26.2716	59900000	163000000	0.0887399	117000000	5.96334	0.393795	2.01048	-0.0750641	136000000	9.86653	12723.9	55.6332	-0.978979	6.37971	0.137851	253.585	2.11073	8.868	0.899795	27.2526	0.390071	3480	93.235	0.726284	31.0078	6.89966	-1.27044	24.5531	11.683	0.993178	0.104247	0.120255	2073.86	1.96229	5.81408	6.43728	10734	4.70961	2.88931	0.685479	0.717626
starPep_16976	7.30118	216000000	0.419194	7.95842	-1.85	-0.00153556	4.59443	39.7082	192000000	207000000	0.0433783	192000000	4.6549	0.102543	2.72274	-0.732421	166000000	10.9429	24631.9	60.9821	-1.275	7.12404	-1.8032	500.091	2.06473	10.8265	1.02147	27.0131	0.0272623	2674	128.76	0.888201	38.6215	5.53848	-0.142036	16.5805	11.0902	1.20926	-1.19638	0.236519	1185.97	2.04054	6.81393	9.48616	31168.1	5.25745	3.24747	1.36973	1.15522
starPep_16978	9.85251	116000000	0.14141	9.398	24.62	-0.162911	4.33511	45.8651	179000000	120000000	0.20203	176000000	3.82803	-0.195216	0.267865	3.11753	104000000	5.40147	18678.6	89.0566	0.679468	5.88726	-2.0581	457.324	2.0587	6.9846	1.25976	17.325	3.58072	1905	64.6048	0.894774	44.0352	4.45207	-0.171854	12.4806	6.9381	0.887444	1.22373	0.361748	949.25	1.73275	3.00495	6.77448	21171.1	3.9972	2.81818	1.26973	1.10686
starPep_16997	8.60841	134000000	3.14251	7.21285	62.13	-0.412556	3.0537	38.7485	154000000	147000000	0.0822695	149000000	4.30248	-0.154978	1.60743	-0.0776742	115000000	5.37828	18082.3	40.1821	-0.458612	5.97886	1.3382	403.988	2.09016	5.83455	0.903372	14.6057	2.21753	2569	135.137	0.785212	42.9064	4.94707	-0.230183	14.8212	5.59882	0.772282	-0.52805	0.182675	1199.62	1.76082	4.4725	6.66272	27107.5	3.86248	3.21071	1.25536	1.00766
starPep_17037	8.95363	144000000	3.13288	9.59292	-25.02	0.142161	4.53139	51.3228	151000000	130000000	0.0716116	164000000	3.84615	0.317142	1.00238	0.708331	138000000	7.6618	29374.3	86.0547	0.0154271	6.67858	-0.179081	486.622	1.64858	10.8771	1.03296	18.2473	2.99337	2311	97.2722	0.858094	48.9767	3.01519	-0.302112	21.9371	9.45136	1.13639	1.35589	0.335601	812.12	1.93728	4.73395	8.19761	23420.8	2.03376	2.3478	1.4126	0.936676
starPep_17087	7.1058	168000000	0.0409256	6.91328	41.47	-0.841133	6.01925	30.0505	146000000	146000000	0.18309	176000000	6.47864	-0.0130782	0.790043	-0.727887	174000000	10.5878	24145.7	25.5115	-0.237092	6.34489	-0.514262	266.19	1.84059	10.4596	1.10494	28.7811	0.637443	2166	76.2144	0.799947	31.7455	4.93362	-0.591467	9.37558	14.1963	0.834422	-0.251232	0.231683	1179.47	1.83866	5.54145	7.2555	12506.1	6.03362	3.34123	0.99667	1.93566
starPep_17098	4.85953	143000000	0.0868178	4.38175	21.65	0.442192	5.48572	22.2422	112000000	162000000	0.0286849	137000000	5.34671	0.357745	0.821712	-0.477831	189000000	5.55189	21014.7	14.5395	-1.68164	5.44363	0.160083	357.141	2.48299	12.4857	0.763437	29.0125	0.567781	2765	124.729	0.669476	22.5308	10.6834	-0.277234	27.1137	8.6631	0.802373	-0.260385	0.485109	1077.85	1.72816	5.6192	4.93473	22078.8	6.15304	3.52461	1.40544	1.95724
starPep_17167	5.79535	139000000	-0.552549	5.74432	27.87	-0.429623	3.85555	29.5245	147000000	116000000	0.1426	142000000	6.07209	0.0966523	0.731316	0.313902	123000000	6.83271	23332.8	37.4552	0.554537	6.16504	1.72312	386.07	1.95139	12.3465	1.0493	26.1644	0.020384	2725	101.448	0.763826	31.052	8.5065	-0.545257	21.1388	10.9328	1.05255	-0.695535	0.178733	1061.04	1.94699	4.15279	6.93738	23099.4	4.9478	3.34181	0.679553	1.7136
starPep_17277	5.72641	178000000	-0.545674	5.37173	35.64	0.409888	3.3495	29.8126	182000000	156000000	0.206411	166000000	2.86276	0.749052	0.418545	1.14612	156000000	6.1976	32624.3	24.0384	-0.251941	6.10047	-0.451234	481.159	1.91246	7.89384	1.21486	16.0261	-0.26545	2440	95.6584	0.777856	24.8831	5.42163	-0.00111446	20.4951	5.02474	0.822351	2.54689	0.200002	1111.89	1.81474	4.5422	5.07867	24003.6	4.18244	2.67779	1.12268	0.877237
starPep_17337	7.95338	230000000	0.0935273	8.74945	8.92	-0.578364	2.849	42.6743	197000000	192000000	0.142341	132000000	1.20467	0.00841495	-0.550118	1.92444	163000000	6.12673	24190.8	90.2551	0.989611	5.04667	2.98897	409.917	1.4863	4.94092	1.14432	8.20812	-0.641857	1850	70.1573	0.880295	45.9763	1.81773	-0.280341	14.0393	2.84394	0.711996	-0.589729	0.325203	630.18	1.58838	1.71038	5.21449	17152	2.20091	2.0838	1.31485	0.296272
starPep_17345	5.24764	288000000	2.28865	5.27397	32.89	-0.656504	3.5706	26.8429	276000000	300000000	0.0497698	297000000	4.36148	0.068289	1.32833	-0.422525	276000000	9.552	33863.7	32.9659	-0.159392	6.5794	2.42452	541.161	2.01344	7.06853	0.823777	22.1652	-0.589359	2762	162.967	0.721575	25.711	7.42497	-0.339322	16.1158	8.03186	1.03166	-2.2425	0.202122	1201.41	1.92864	6.01048	7.82623	33678.4	4.96775	2.99551	0.925977	1.26666
starPep_17370	9.68177	91000000	-1.56468	9.11861	21.88	0.257739	4.52167	49.0091	84400000	112000000	0.119693	153000000	2.66846	0.635453	1.92024	0.342948	147000000	9.33991	19663.6	99.9328	-0.363479	6.62979	2.39201	245.668	1.39925	5.77997	1.04043	17.8954	-1.09472	1358	76.8305	0.780823	43.9454	5.39111	-0.42369	0.742454	6.94632	1.11417	-0.0154966	0.20048	882.54	2.02096	3.57519	6.58939	17597	2.98652	2.37724	1.22388	1.43694
starPep_17372	8.3756	78300000	-1.7916	6.97993	23.76	0.00978322	3.96605	39.6436	85100000	112000000	0.0829849	112000000	1.44988	0.483488	0.619104	0.181196	142000000	6.29844	25898.7	83.8723	-1.13684	6.10656	-1.42147	307.318	1.47071	3.86131	1.00084	12.3224	1.5614	2411	87.973	0.815677	39.6747	4.36105	-0.122714	13.7824	5.65163	0.941667	-1.14162	0.487772	1056.27	1.88245	2.22553	5.73487	20888.3	1.60789	1.73034	1.3814	2.28249
starPep_17378	8.90633	87400000	-2.55993	9.10692	28.41	-0.404237	4.01145	45.137	124000000	125000000	0.108579	94800000	2.40169	0.734813	1.77477	0.500781	121000000	8.06502	12285.1	72.719	-0.317537	6.46764	-1.35029	290.522	1.38624	5.15619	0.972617	14.1147	2.37721	2201	86.3295	0.76238	48.1271	4.58098	-0.558021	15.4479	7.55693	1.15429	0.30242	0.349009	1013.27	2.01946	3.13234	6.36066	19480.4	3.77195	2.22918	1.10415	0.919953
starPep_17397	5.94112	244000000	2.07522	4.27416	42.58	-0.385079	4.04696	24.4901	243000000	224000000	0.0734718	232000000	4.58801	0.3475	3.15226	0.505511	185000000	7.90218	34815	30.0956	0.0534976	5.75217	0.778046	568.581	2.12048	9.4474	0.837221	22.8135	-0.354629	3344	162.988	0.734115	26.1762	7.57558	0.0967585	20.478	8.41747	0.819975	0.0892826	0.245453	1600.78	1.79381	6.19881	6.90846	36177.1	6.58557	3.25011	0.584741	0.872864
starPep_17429	7.14927	210000000	2.79988	7.77706	43.25	-0.203991	3.67991	39.2272	184000000	177000000	0.0736133	179000000	4.54301	0.280973	2.10668	-0.0124713	179000000	10.895	25373.6	75.1479	-0.0920321	6.24173	0.623159	524.913	1.87414	10.4784	0.952488	20.9494	2.16862	2887	134.017	0.77326	43.1524	6.78647	-0.0826384	12.0957	9.53286	0.947155	-2.67359	0.316663	1415.9	1.82435	5.50575	7.21281	23521.3	6.35434	3.57465	1.13809	0.931994
starPep_17439	8.18086	270000000	3.0536	8.35844	63.83	-1.53494	3.89517	35.9734	271000000	242000000	0.149755	266000000	6.11072	-0.280787	2.82406	0.914754	236000000	8.8704	27370.2	46.4157	-0.650779	5.20608	-1.34128	443.266	1.78406	7.79632	0.939332	14.0454	0.865328	2163	144.513	0.709371	32.2949	5.49004	-0.0667569	12.291	6.7536	0.780823	0.694385	0.263462	1019.78	1.63286	5.22651	4.44394	29179.4	3.78407	3.4888	1.15728	1.12128
starPep_17464	9.63401	278000000	1.44133	9.99027	68.45	-1.24027	4.33796	47.4682	300000000	289000000	0.143273	274000000	6.00715	-0.212625	2.49876	0.465018	288000000	7.31438	20603.4	54.3364	-0.872132	5.33607	-1.34399	275.202	1.74724	6.94529	0.944936	15.131	0.903231	1899	145.439	0.716209	36.7656	5.49135	-0.264886	4.22674	5.9933	0.794019	0.714594	0.105908	984.04	1.64834	5.42149	4.57474	36749.2	4.02654	3.37041	1.04886	1.20582
starPep_17466	9.79334	269000000	1.44329	9.99361	68.93	-1.1718	4.33891	48.4378	292000000	283000000	0.144164	270000000	6.00538	-0.191701	2.4613	0.547965	286000000	7.37331	20875.1	58.9032	-0.870474	5.39267	-1.35718	271.916	1.755	6.89455	0.945606	14.9784	0.899728	2004	146.727	0.71715	36.7919	5.47511	-0.330801	5.61601	5.92124	0.795822	0.72022	0.0982537	1003.79	1.65409	5.41987	4.54371	35937.3	4.02713	3.47406	0.990045	1.19659
starPep_17467	9.93201	285000000	1.42501	9.99656	67.07	-1.22208	4.34289	49.2787	306000000	294000000	0.168578	275000000	6.01389	-0.13271	2.43662	0.587468	292000000	7.23345	20671.3	59.8163	-0.877099	5.29934	-1.29782	280.034	1.74724	7.18285	0.958202	15.804	0.912088	1899	145.439	0.72335	36.8152	5.47511	-0.24679	4.22674	6.29919	0.792842	0.681578	0.0927775	984.04	1.64355	5.58518	4.65972	37115.1	4.03444	3.47406	0.999958	1.18785
starPep_17470	9.24572	320000000	1.54264	9.56216	65.69	-1.21777	4.3391	45.5032	352000000	333000000	0.0957839	341000000	6.04571	-0.17002	2.43176	0.676929	339000000	8.15532	30418.9	49.9734	-0.788992	5.32313	-1.1211	460.766	1.74724	7.59713	0.862375	15.2883	0.954775	1899	145.439	0.696	35.3769	5.71683	-0.209921	4.22674	6.32983	0.795301	0.686573	0.171205	984.04	1.65467	5.5002	4.55969	39848.6	4.09634	3.15338	1.19668	1.20697
starPep_17471	9.52778	322000000	1.36581	9.64956	65.59	-1.15445	4.42114	46.1741	343000000	305000000	0.141615	281000000	6.05419	-0.1757	1.51566	0.736352	297000000	7.8401	22305.4	53.6534	-0.863462	5.33518	-1.10833	460.724	1.74724	7.43626	0.893046	15.6116	0.95058	1899	145.439	0.705553	36.1765	6.02736	-0.391895	4.22674	6.34275	0.794311	0.69425	0.198205	984.04	1.65457	5.47372	4.72784	43297.2	4.06744	3.37023	1.1081	1.20571
starPep_17473	9.23237	285000000	1.25329	8.38155	57.45	-1.48839	4.17548	42.0169	313000000	300000000	0.134842	295000000	6.01062	-0.266916	2.74441	0.763663	306000000	8.86446	20087.2	47.2032	-0.72878	5.1508	-1.26207	460.682	1.82994	6.88826	1.03203	16.5296	0.891976	2137	143.425	0.752975	32.4373	5.49135	-0.328321	5.66106	8.0005	0.768166	0.841778	0.092124	1102.92	1.58457	5.361	4.42557	37979.7	3.90313	3.37041	1.02144	1.28924
starPep_17645	11.4532	55000000	-0.789142	12.2633	-56.14	0.0474676	3.88452	60.7179	82300000	77800000	0.0706193	69700000	4.8793	0.294219	2.00934	1.55771	84200000	5.68276	11589.5	114.247	-1.01969	7.26631	0.948604	323.157	0.419904	6.1403	1.16725	15.7504	0.778346	681	42.3543	0.907636	55.1451	2.15003	-0.763292	13.29	6.25068	1.36091	-0.0975115	0.167253	136.29	2.15566	3.9604	6.99423	22698.7	4.44705	2.9438	1.24466	0.551789
starPep_17858	7.13224	86000000	-1.2215	7.72851	-54.6	-0.639898	6.18587	37.4981	56500000	58700000	0.0219717	84700000	6.07386	0.700502	0.950786	0.476527	72400000	12.4258	16327	38.1316	-0.969015	6.86991	0.0357048	335.555	1.14908	13.1984	0.714593	21.2574	0.535432	1906	93.564	0.645611	37.1329	3.8156	-0.664693	37.2041	7.69632	1.3699	-0.0458036	0.0786999	456.96	2.27467	6.59738	6.66691	17786.5	6.29931	3.88942	0.414149	1.15811
starPep_18030	4.75258	90800000	1.40128	3.81573	29.93	0.083722	1.23872	25.4251	114000000	96800000	0.0191124	121000000	2.25078	0.244764	1.63703	-0.89213	138000000	3.88929	25867.5	20.0883	-0.573637	6.27862	2.21686	460.426	1.08653	3.11559	0.743953	7.55114	2.2248	2339	79.7776	0.688121	22.3559	2.43907	-0.0278273	25.8445	3.27146	1.04615	1.4684	0.35776	657.37	2.01267	1.58384	4.90778	22430.3	0.935853	1.66052	1.30766	0.805994
starPep_18267	5.95827	176000000	-0.816332	6.19205	30.84	-0.352383	5.04439	25.8482	195000000	192000000	0.0463308	182000000	5.42888	-0.0405291	2.31737	0.436171	149000000	9.39227	29100.1	50.4531	0.374148	6.01953	-1.71334	533.516	2.12822	10.2922	0.859602	21.63	0.327741	3340	132.811	0.77541	28.3155	7.07811	0.343108	18.6403	8.28551	0.907623	-2.22203	0.275758	1580.67	1.86009	4.97245	5.71903	26140	4.76952	3.01623	1.32246	0.902469
starPep_18321	8.1684	270000000	3.03127	7.71505	61.48	-0.596967	3.43214	35.7385	271000000	242000000	0.146564	266000000	6.06313	-0.0129729	2.82406	0.503765	237000000	8.55291	27380.9	45.0425	-0.695477	5.12328	-1.31725	443.265	1.78442	7.30671	0.954451	14.5266	0.981935	2344	144.616	0.723967	32.0331	5.49004	-0.0683318	12.2968	6.56738	0.677634	0.691185	0.263462	1151.94	1.61505	5.15023	4.0539	29191.9	3.78287	3.4888	1.15728	1.26358
starPep_18481	5.29749	241000000	2.18606	5.7209	25.92	-0.498933	3.30689	27.2492	263000000	276000000	0.045303	243000000	3.70463	0.334412	2.0408	-0.402765	216000000	9.12394	27498.8	33.1984	-0.20812	6.44509	0.83104	619.388	2.22517	10.855	0.760364	22.2789	-1.20989	3243	156.339	0.699147	29.4627	8.04298	0.141201	22.1126	8.62967	1.01237	-1.95464	0.354715	1355.77	1.92824	4.13378	5.54547	30411.5	6.65895	2.94061	0.895007	1.45302
starPep_18488	5.4543	259000000	2.20032	5.8261	21.32	-0.333184	3.3256	28.4556	283000000	283000000	0.0458912	256000000	3.70557	0.340351	2.07003	-0.17269	230000000	9.97584	28379.3	33.9849	-0.274611	6.64496	0.512886	628.462	2.13534	11.7245	0.774297	24.2217	-1.21977	2949	156.025	0.709284	31.5027	7.51583	0.11384	17.0017	9.79609	1.05158	-0.912904	0.354715	1316.71	1.99112	4.20481	5.82636	31933.9	7.19944	2.98382	0.895007	1.53671
starPep_18525	6.39993	142000000	-0.293298	6.54624	57.35	-1.01591	3.07655	32.2032	180000000	242000000	0.0365917	192000000	4.20501	-0.00356355	0.805299	0.0742313	198000000	6.27747	24508.9	41.0841	-0.374593	6.43135	0.399161	394.746	1.91424	6.78296	0.816577	18.3359	2.36672	2214	112.808	0.706705	31.911	5.37306	-0.620513	21.9974	8.73718	1.08254	1.962	0.349851	1031.48	1.91855	4.80583	6.73448	28621.4	5.65829	3.02849	1.3701	1.89213
starPep_18541	6.39261	105000000	2.63201	5.17661	41.94	-0.393081	3.78793	21.8227	104000000	143000000	0.0401674	87200000	4.69296	0.296883	2.11634	-0.682546	128000000	8.36047	15204.7	12.8846	-0.485481	6.46538	0.345587	412.305	1.84182	8.50254	0.839599	20.0869	-0.712686	2866	137.828	0.749843	31.6136	6.58386	-0.287	19.7701	8.96015	1.07229	-0.59458	0.240962	1151.85	1.95544	4.13061	7.60512	18824.5	5.74684	3.09518	0.97028	0.9996
starPep_18575	9.34056	119000000	0.215626	9.69043	-42.61	-0.521157	4.82428	47.6077	113000000	109000000	0.0746745	94000000	4.91308	0.00925721	1.73307	0.144968	88800000	9.34971	21819.2	109.735	-0.781268	7.24518	-0.0578091	323.162	0.419904	6.87242	0.934726	17.139	0.522018	534	44.5276	0.797869	50.0624	1.41906	0.84336	10.5605	5.82999	1.18827	0.765547	0.439967	116.76	2.12867	5.16848	11.2286	19294.8	4.32199	2.26163	1.85369	2.67297
starPep_18616	10.3465	118000000	-1.14257	9.64562	-50.17	0.225219	3.53684	53.0403	140000000	109000000	0.230082	187000000	3.6591	0.494113	-0.425275	3.89658	124000000	6.29383	30095.2	108.041	-0.583187	6.55105	1.15083	141.038	0.329579	4.31095	1.15692	9.3107	1.54238	194	41.4551	0.775417	48.7145	3.42828	-0.613659	1.17161	7.05471	1.52402	1.7908	0.338446	99.3	2.23711	3.42359	8.57759	19934.8	3.11911	2.54952	0.973504	0.409964
starPep_18755	9.69936	98900000	0.316118	9.9332	20.3	-0.274303	3.38783	51.0897	115000000	113000000	0.116764	105000000	4.12345	-0.32541	0.289967	1.65157	112000000	10.3218	14636.8	81.1409	-0.158731	6.46209	1.89285	379.261	1.81016	6.25918	1.19879	18.2535	-0.350078	2225	65.7276	0.906018	45.6574	5.76812	0.446814	21.6923	6.79352	0.932664	-0.388031	0.137268	921.95	1.83101	3.43284	5.86224	24199.2	4.82303	2.85314	1.34508	1.6675
starPep_18767	9.11777	115000000	0.345368	9.43376	15.13	-0.341434	2.77934	48.2582	135000000	122000000	0.153675	107000000	4.11369	-0.316926	0.494435	0.881047	118000000	9.71333	16390.6	69.6714	-0.240758	6.53397	2.33015	374.764	1.81016	5.67188	1.25992	18.0857	-0.481189	2225	65.7276	0.928448	44.3695	5.34588	0.510801	21.7496	6.96129	0.934571	-0.549289	0.133362	921.95	1.84915	2.27302	5.54393	25620.4	4.4766	2.82594	1.27546	1.81012
starPep_18823	4.56948	177000000	1.00869	4.72508	40.58	-0.371399	5.03577	23.6865	207000000	180000000	0.134085	207000000	6.26743	0.264296	1.20302	2.71667	184000000	9.86275	22230.2	15.1559	-0.441121	5.74595	1.45739	236.976	2.3858	10.2265	1.09389	22.8658	0.520266	3257	110.981	0.786483	25.5638	5.83278	-0.312272	14.8378	10.2808	0.846224	1.48859	0.240665	1642.09	1.7256	5.79852	5.80052	30021.2	4.7748	4.00013	0.829964	1.29146
starPep_18969	6.49491	58900000	0.541621	6.36214	-43.86	-0.10137	2.48976	39.0672	58100000	46000000	0.0400571	58200000	2.47103	0.496084	0.937189	-0.929614	51800000	3.5521	14052.8	43.8607	-0.370328	6.61281	1.38245	225.496	0.506337	3.43927	1.07539	11.1136	2.31087	2376	67.0743	0.927772	35.6001	1.29383	-0.569763	15.1265	4.32305	1.15085	2.76887	0.374164	732.07	2.07393	4.05626	9.20264	10751.9	1.44978	1.76583	0.978621	1.46959
starPep_19249	8.77648	76700000	0.704687	10.026	-15	0.419393	1.23667	49.8799	63100000	96100000	0.105197	71800000	1.01236	1.05168	0.277268	1.10223	95500000	2.30065	17482.3	94.5071	0.256928	7.09011	1.62922	322.124	0.777962	2.69902	1.01823	6.73872	-1.14686	3281	49.989	0.786901	49.7962	0.90567	-0.34663	27.0892	2.15045	1.43915	-2.13045	0.290038	992.08	2.28697	1.09554	6.28863	21322	1.33144	1.55296	0.865364	0.0158752
starPep_19282	4.34821	118000000	1.01655	4.49256	6.31	-0.757433	0.672731	20.717	104000000	104000000	0.0521745	122000000	0.261782	-1.01175	1.98907	0.706693	142000000	0.856874	29400.6	6.32997	-0.0332081	5.98937	1.28655	304.745	0.783918	0.714689	0.803308	1.98775	-1.35653	3697	141.924	0.797122	20.1175	0.310479	0.180837	22.9243	0.710288	0.84757	1.67048	0.141204	903.31	1.65572	0.602675	4.08969	27798.3	0.361847	1.14103	0.269523	-0.767067
starPep_19310	8.05472	126000000	0.998671	7.57812	2.66	-0.878427	1.60569	41.3859	164000000	157000000	0.120962	151000000	1.70034	-0.0197451	-1.16039	-0.559226	86000000	4.05149	22283.8	55.5582	-0.04825	5.86654	-3.15928	365.264	1.61572	5.58002	1.1203	13.0426	-0.0719031	2085	106.216	0.925331	43.2081	3.81611	0.0583135	12.1983	5.31065	0.778221	-3.50399	0.298786	966.44	1.73026	1.75497	6.99707	18005	1.80551	2.27191	1.554	0.932204
starPep_19653	7.74098	72500000	-0.121337	8.77197	-33.92	-0.500481	1.69365	41.218	54100000	48900000	0.0951968	67100000	2.22313	-0.149739	0.366862	-0.774358	44800000	3.67916	14956.7	63.2794	0.420147	5.86641	3.7282	310.432	0.775146	4.19519	1.20504	7.60603	-1.2624	1628	50.7133	0.924654	38.8197	1.93526	0.437007	19.5027	3.23886	0.899847	2.82469	0.375184	432.64	1.82039	1.62364	5.91157	16045	2.39173	1.91792	1.51813	0.776997
starPep_20211	8.21528	179000000	0.192957	6.55913	4.09	-0.522793	1.59995	38.1066	182000000	154000000	0.14215	174000000	1.6934	-0.0129653	-0.615418	-0.178634	86300000	4.62554	24734.6	69.8804	-0.233917	5.85069	-3.11996	442.602	1.51175	5.31664	1.12163	13.1647	-0.25547	2147	103.835	0.908331	43.8452	4.54742	-0.0410038	11.2962	5.28748	0.828402	-3.23539	0.299582	1171.32	1.74254	2.41065	6.01863	18915.5	1.64192	2.32687	1.49686	1.07292
starPep_20329	5.95197	117000000	2.20418	5.1907	-1.85	-0.750663	4.91092	29.0707	162000000	116000000	0.0435625	123000000	7.02854	0.103581	1.81351	-0.755786	140000000	12.3671	12656.2	29.2136	-0.560871	6.58389	-0.340067	409.996	2.22433	17.3705	0.890155	30.0657	-0.00792213	2232	141.988	0.772753	29.5461	12.2062	-0.429263	18.3735	13.3544	0.944111	-1.01116	0.315911	960.22	1.97012	7.66049	9.03738	24455	6.67881	3.81392	1.06424	1.54396
starPep_20414	7.70989	122000000	1.28204	8.21533	0.92	-0.946723	1.69735	42.9188	166000000	153000000	0.12077	156000000	1.5716	-0.0435605	-1.13297	1.92876	83100000	4.03465	23670.2	59.5824	-0.0596899	5.89707	-3.13184	355.201	1.61764	5.72019	1.19626	13.2714	-0.359082	2058	102.424	0.948803	43.7266	3.78614	-0.0464095	9.4501	5.20796	0.787517	-3.45395	0.322559	968.32	1.7129	2.07699	6.89752	19616.1	1.80135	2.33641	1.40738	0.971069
starPep_20429	7.89459	160000000	1.09467	8.08063	1.1	-0.934874	2.4842	42.5453	177000000	203000000	0.129781	183000000	3.02962	-0.0166545	-1.3167	-0.123496	139000000	5.75263	26263	58.4602	-0.233014	5.79729	-2.24678	412.129	1.57008	6.82128	1.17255	14.8702	-2.90972	1848	101.469	0.909735	44.0561	4.27695	-0.218159	7.37778	5.07366	0.778217	-2.97725	0.33424	928.82	1.69649	2.14316	6.81251	24382.2	2.29613	2.41713	1.39455	1.61417
starPep_20430	7.98662	123000000	1.06948	8.11347	0.51	-1.07843	1.58177	42.4374	167000000	153000000	0.117207	160000000	2.97491	-0.187046	-1.22691	-0.240089	89500000	5.13139	24038.1	60.2535	-0.0961213	5.78628	-2.96998	343.477	1.61764	5.44521	1.18679	12.753	-3.09154	2058	102.424	0.953418	43.6688	3.8092	-0.0964456	9.4501	4.27782	0.760777	-3.23641	0.304262	968.32	1.72115	2.06612	7.02608	20381.5	1.82428	2.3092	1.55902	1.24463
starPep_20435	8.62781	85800000	0.898561	8.39452	11.73	-1.12971	2.56292	45.264	146000000	105000000	0.121559	131000000	1.85806	-0.261234	-1.07699	-0.251384	75500000	4.06384	21229.5	60.9981	-0.16789	5.61855	1.11038	335.395	1.53374	7.20848	1.18221	15.7271	-0.156034	1938	104.995	0.939188	43.5734	3.68608	0.138285	10.0983	5.96567	0.717099	-2.65325	0.283064	946.91	1.68817	2.17883	7.40937	16553.2	3.54603	2.47094	1.53049	1.15155
starPep_20438	7.97862	180000000	1.10931	8.08181	4.6	-1.04587	2.30026	42.4413	180000000	204000000	0.118002	188000000	1.77562	-0.118259	-1.31884	-0.286915	139000000	5.03314	25516.2	55.096	-0.230644	5.79009	-2.62512	415.437	1.51666	5.81953	1.15594	13.4492	-0.182655	1875	105.186	0.902094	43.2766	3.78759	-0.129399	9.85688	6.00125	0.765589	-3.19181	0.314036	926.94	1.69389	1.8789	6.43079	24620.1	1.89534	2.26774	1.49766	1.78469
starPep_20440	8.20935	125000000	0.867742	8.53154	1.64	-0.913017	1.64001	43.435	170000000	155000000	0.111699	158000000	1.71746	-0.0660116	-1.07053	-0.13465	82900000	3.96917	23910.8	81.1434	-0.141471	5.86112	-3.13441	368.919	1.61572	5.83481	1.18745	13.4243	-0.152059	2085	106.216	0.960316	49.5634	3.78614	-0.00425348	12.1983	5.50341	0.76239	-3.42885	0.322559	966.44	1.71451	2.07735	7.09646	19086	1.80658	2.33641	1.45571	0.984585
starPep_20441	8.14315	125000000	0.969171	8.19288	1.76	-0.812854	1.64663	42.9797	170000000	153000000	0.117282	158000000	1.71745	-0.0270655	-1.07466	-0.214113	83200000	3.94695	23624	61.4543	-0.112131	5.8944	-3.13532	368.839	1.61394	5.8581	1.18206	13.4532	-0.152146	2190	106.383	0.945368	44.3122	3.78614	0.00147294	13.0609	5.50736	0.783818	-3.42197	0.322559	986.19	1.73529	2.07758	6.97685	18931.6	1.80714	2.33641	1.40738	0.850326
starPep_20442	8.94581	99500000	0.712195	8.3641	12.66	-0.46861	2.56261	44.2621	157000000	125000000	0.112222	148000000	1.59345	0.00782606	-0.287491	-0.336261	72500000	4.21854	21274.1	62.0151	-0.297869	5.85464	1.47947	355.303	1.57529	6.92993	1.16086	13.4534	-0.747551	2230	104.601	0.910776	45.4298	3.77459	0.269749	19.1034	4.48334	0.789607	2.3936	0.301065	942.74	1.70066	2.29691	7.52312	16731.6	1.5207	2.34326	1.49156	0.953499
starPep_20470	9.15723	81600000	1.47179	8.65994	14.51	-0.732008	2.75981	44.199	121000000	84200000	0.166927	139000000	1.60345	-0.1804	-0.296764	0.28671	72600000	4.07356	18511.7	71.5514	-0.389111	6.15676	0.959265	341.003	1.65377	8.69749	1.20699	15.3857	-1.08793	2648	95.1504	0.914194	48.4586	3.73495	-0.158378	18.1097	5.30103	0.867456	-1.50204	0.284766	1082.67	1.84047	2.05928	6.75781	21606.2	1.68997	2.65068	1.30813	0.878953
starPep_20496	12.1938	184000000	-0.006312	12.8587	5.04	-0.738445	1.18268	59.0787	165000000	149000000	0.0435542	222000000	1.30109	-0.663841	0.284064	-0.555571	221000000	1.74018	42940.5	133.245	0.493304	5.96822	-1.07419	540.929	0.269057	4.40203	0.969585	9.24883	0.75805	1196	49.7052	0.846899	54.9432	1.09869	0.187215	17.0341	4.86649	0.928535	-0.90834	0.324578	458.42	1.82808	1.61633	5.72481	38349.7	2.12179	2.02612	1.80889	2.36291
starPep_20592	10.1762	56500000	0.442144	9.50263	5.43	-0.107738	1.62451	54.5561	48500000	57200000	0.0790665	59600000	1.54377	0.00960727	0.0178365	-0.60791	83100000	3.99722	11754.3	132.748	0.335207	6.21881	1.21638	276.277	0.599503	3.42435	1.14649	7.4132	1.08139	1885	28.5261	0.860121	50.4648	0.982699	-0.152451	21.6361	4.12913	1.01479	1.06067	0.281992	420.01	1.92238	1.88602	6.16544	21631.8	1.62993	1.35137	1.29158	1.33738
starPep_20628	9.47324	125000000	2.76446	9.74494	-25.46	-0.143779	1.4303	40.0004	103000000	132000000	0.0795077	106000000	3.05687	-0.119372	-0.11447	-1.17093	109000000	5.62967	15914.5	65.7669	-0.873608	5.27918	3.30174	412.133	1.38286	5.90882	1.01438	14.6879	1.73317	1511	105.367	0.8699	40.5464	5.67258	0.800092	9.32947	8.83438	0.777477	-2.03358	0.461359	513.04	1.64043	4.28614	6.06082	14435.3	3.82265	2.66741	1.89916	1.51064
starPep_20629	9.12472	124000000	2.74163	8.89625	-25.34	-0.0384393	1.44825	38.7718	103000000	132000000	0.0656591	106000000	3.0601	-0.0633466	-0.268425	-1.16399	107000000	5.64664	15498.7	39.0686	-0.780775	5.3524	3.29931	412.066	1.35262	5.8918	0.983819	14.7182	1.73126	1616	105.823	0.853277	40.5463	5.67258	0.821019	10.9437	8.83721	0.783521	-1.87278	0.461359	532.79	1.6682	4.28613	5.99979	14205	3.82497	2.66741	1.87886	1.46293
starPep_20630	9.17847	140000000	2.32892	8.16078	-33.22	-0.172173	3.11694	39.8205	113000000	102000000	0.111327	129000000	3.7852	-0.0592417	-0.416092	-1.043	102000000	4.43375	13902.9	43.4335	-0.879078	5.39062	3.3863	352.362	1.49716	5.72004	1.04963	15.3028	-1.37039	1714	109.378	0.883063	41.2579	5.12872	0.403011	13.5964	7.01203	0.763171	0.90424	0.49497	572.04	1.66619	3.90918	6.2549	18087.1	3.74156	2.53081	1.84185	0.85699
starPep_20633	5.98398	123000000	-0.0110883	6.08097	29.14	-0.474138	4.57551	32.2934	126000000	142000000	0.108414	137000000	5.6526	-0.140092	2.51802	0.162116	101000000	7.48933	20399.3	49.1616	-0.616216	6.16778	-0.696563	390.832	2.42857	9.14264	0.972719	25.2585	0.368127	3530	115.878	0.796464	36.0122	9.46429	-0.666039	29.2616	8.49031	1.0093	-0.209344	0.229322	1554.42	1.88635	5.0854	6.37466	24169	4.30177	3.59084	0.973256	-0.0752553
starPep_20684	5.14698	290000000	2.24439	4.21445	56.58	-0.871697	5.14297	24.231	253000000	297000000	0.164702	252000000	5.01386	0.0574707	-2.63218	2.82617	266000000	3.88425	32937.4	33.884	-0.740934	5.49654	1.31562	479.035	2.63919	9.50276	0.865022	21.1218	1.39552	3277	164.162	0.733621	26.3813	5.41258	-0.524552	19.7159	9.23686	0.657076	0.798988	0.11127	1553.04	1.67105	5.85022	4.46834	33242.3	5.13775	4.45026	0.661425	1.15902
starPep_20760	3.07867	285000000	-0.507902	3.60686	54.52	-1.51693	6.10651	19.0645	269000000	257000000	0.0647146	206000000	5.42176	-0.0896334	1.37053	-0.222467	285000000	9.89505	21552.3	11.1845	0.124026	5.70516	-0.788175	514.003	2.20656	8.51666	0.871522	23.2943	-0.827196	2960	117.04	0.702962	17.8636	5.06732	-0.484022	12.3788	7.22834	0.939937	0.464815	0.196292	1647.55	1.76244	5.10753	6.86363	29065.8	5.65992	4.03671	0.664609	1.08935
starPep_20761	3.28919	96100000	-0.537482	3.96277	34.45	-1.51693	6.40096	17.7122	129000000	103000000	0.103842	107000000	4.14883	-0.30283	1.37053	-0.290772	94000000	10.3993	17455.6	9.46468	0.256118	6.63259	-0.859051	393.619	2.20656	8.43926	0.943899	21.2578	-2.70884	2960	117.04	0.8276	16.3382	5.06732	-0.287141	12.3788	7.20978	1.06928	1.05546	0.238585	1647.55	1.61111	3.90886	6.86363	19768	5.0324	4.03671	0.552846	1.56335
starPep_20764	3.82407	128000000	-0.694072	4.02823	36.34	-1.61152	6.03495	16.7634	132000000	132000000	0.0959061	132000000	4.17194	-0.227129	1.25199	-0.293049	121000000	9.62335	20268.2	10.2641	0.164803	6.55876	-0.760708	456.256	2.08325	9.5269	0.829263	21.021	-2.72444	2722	117.064	0.778117	17.5746	5.89586	-0.35171	10.8784	6.9147	1.04854	0.903163	0.274873	1528.67	1.57994	3.97119	7.05032	19055.7	5.32074	4.11556	0.581711	1.85627
starPep_21015	7.01705	276000000	1.6719	7.74286	40.06	-0.909544	2.58469	38.4293	271000000	245000000	0.165738	297000000	5.05142	-0.107688	-1.17579	0.0739697	272000000	6.46696	28087.4	50.2414	-0.376896	4.74513	1.3338	626.469	1.96628	6.25701	1.11552	18.5612	2.39143	3041	170.059	0.8892	39.0428	4.43526	-0.139114	3.69231	9.72402	0.598086	0.966221	0.131509	1711.29	1.42032	4.44719	3.53128	38531.9	2.6347	3.37289	1.35285	1.31473
starPep_21022	8.59365	189000000	2.88101	6.93464	41.55	-1.69333	2.4949	42.777	276000000	267000000	0.073075	233000000	4.93902	-0.967112	0.361561	0.784198	253000000	6.34905	31050.6	86.6862	0.0866845	4.69187	-1.09124	610.338	1.73979	5.43925	1.01392	16.4175	2.64364	2711	140.931	0.858909	42.3003	6.17463	-0.253547	7.11345	8.97188	0.53934	1.45422	0.274433	1347.3	1.498	4.26974	4.3372	38432.7	2.07532	2.79342	1.77503	1.61718
starPep_21033	7.71009	211000000	1.3486	6.32175	38.85	-0.284877	5.52285	36.6556	220000000	247000000	0.0718564	205000000	5.5892	0.0874337	3.22315	-0.119237	239000000	8.65826	27991.6	53.1276	-0.687582	5.80341	0.552431	567.743	2.08952	11.3342	0.886342	25.031	1.17102	2608	121.973	0.735619	26.7175	5.0918	-0.256075	18.1887	11.1222	0.886561	0.994698	0.208192	1078.59	1.79853	5.37752	6.8368	36499.2	7.39423	3.6281	1.16745	0.661868
starPep_21126	6.41479	176000000	1.92104	6.91747	47.53	-0.155681	5.10025	29.9823	237000000	189000000	0.122527	155000000	5.16581	0.03202	-1.59839	0.156963	192000000	7.60474	30012.8	27.1522	-0.791554	5.72195	-1.85094	409.5	2.41962	11.0699	0.909945	25.0047	1.43859	3665	158.129	0.770121	25.6751	9.19602	-0.814224	12.7328	10.8768	0.801905	0.415578	0.105196	1985.63	1.71022	6.98853	4.55355	27600.1	3.61742	4.10097	0.659789	1.27133
starPep_21127	6.41802	177000000	1.91885	7.02247	51.51	-0.279845	4.52063	30.0394	237000000	194000000	0.122701	159000000	4.88714	0.107828	-1.59839	0.213056	193000000	5.37516	29373.7	28.4195	-0.790151	5.74956	-2.23738	414.848	2.45359	11.4661	0.909727	23.7229	1.67733	3797	158.391	0.769632	25.7616	8.10873	-0.668974	15.7408	10.6653	0.802696	0.526199	0.105196	2003.5	1.71466	6.9881	4.59934	26842.8	3.42847	4.2217	0.659789	1.15606
starPep_21132	5.72898	135000000	-0.565397	4.98341	48.69	-0.350569	4.48695	28.0697	237000000	201000000	0.103798	185000000	5.39607	0.197706	-1.17155	-0.165241	207000000	4.46855	23805.9	28.6313	-1.20544	5.77802	-2.53131	408.021	2.31894	9.60772	0.860417	23.9853	0.832522	3409	146.822	0.738546	22.4162	9.38806	-0.726963	14.2042	8.77224	0.809925	0.657574	0.180571	1844.76	1.72152	6.73406	4.17696	20633.9	3.25065	3.82257	0.918551	1.1278
starPep_21135	6.03532	172000000	-0.876846	5.04267	38.51	-0.979097	5.99733	28.2866	233000000	222000000	0.0714388	178000000	6.89548	-0.0622264	2.6083	0.117093	219000000	8.5054	24305.7	31.194	-1.15863	6.02472	-1.29575	425.672	2.26102	11.1598	0.828192	31.489	0.202825	2915	148.853	0.7071	24.6798	11.273	-0.640156	11.1546	12.067	0.880497	-0.476469	0.170298	1562.57	1.79691	7.24919	6.48567	22176.8	4.22801	3.90691	0.753968	1.36649
starPep_21136	5.43641	165000000	-0.667449	4.75851	47.26	-0.360237	4.55469	26.9225	239000000	228000000	0.102966	199000000	5.39573	0.143463	-1.51135	0.0834833	231000000	4.9868	25085	28.4558	-1.1501	5.7668	-2.36965	438.235	2.31894	9.35085	0.846366	24.3566	0.830377	3409	146.822	0.72684	21.8389	9.66305	-0.503974	14.2042	9.00331	0.810773	0.67881	0.185914	1844.76	1.72602	6.74412	4.21984	20764.5	3.24404	3.68412	0.986251	1.12662
starPep_21137	5.96998	172000000	-0.70788	4.75123	34.93	-0.665351	5.88806	27.3607	232000000	221000000	0.0731776	176000000	6.64214	-0.0304894	2.59819	0.0312073	217000000	8.34245	24161.5	28.1478	-1.07846	5.90269	-1.59643	426.102	2.23907	10.9908	0.839204	30.9465	0.257235	3125	148.806	0.721741	22.7862	11.273	-0.635633	13.1016	11.3716	0.874168	-0.664191	0.170298	1602.07	1.76966	7.00105	6.07765	22303.7	4.11596	3.90691	0.753968	1.38556
starPep_21166	7.31643	115000000	-0.249644	6.77352	40.47	-0.181541	6.18334	41.0114	111000000	138000000	0.0520448	114000000	4.94683	0.239449	1.02736	0.148882	99200000	12.1281	20930.3	60.6823	-0.544392	6.44657	1.50356	345.969	2.1817	8.67434	0.904303	25.7922	-0.240635	2896	129.845	0.740416	35.8902	9.44987	0.00513277	15.0716	10.5943	0.973336	0.34616	0.242066	1389.34	1.91899	5.48275	7.17008	18382.4	6.04112	3.77366	0.733451	0.504998
starPep_21188	6.20424	178000000	-1.50553	6.78846	49.32	0.00952067	4.61776	28.8315	245000000	200000000	0.107598	203000000	4.4913	0.406512	-0.0142975	0.288507	201000000	6.44109	28238.1	26.6794	-1.18642	6.15436	-2.1085	413.692	2.21608	10.2454	0.878024	22.4807	2.34397	3675	144.463	0.736222	28.1257	9.19346	-0.0865657	20.4175	9.53964	0.887349	0.746505	0.0950897	1804.44	1.81317	7.13429	5.07664	27767.6	3.44221	3.83267	0.614914	1.10119
starPep_21206	6.9319	191000000	2.32108	7.77374	60.18	-0.980665	5.87139	40.7329	271000000	225000000	0.133479	267000000	4.74341	-0.118779	1.15876	0.45628	263000000	5.11	29337.2	52.4336	0.708083	5.93594	1.21416	610.753	2.24425	8.65857	1.00485	19.9614	1.75026	2676	156.668	0.761186	40.2916	5.47029	0.339667	11.7977	8.03789	0.739152	1.28591	0.123137	1312.38	1.73526	5.64586	6.07911	34158	5.15945	4.00128	0.784339	0.969313
starPep_21211	6.11737	289000000	2.04201	4.64031	45.14	-1.26516	5.74448	25.445	271000000	302000000	0.156617	254000000	4.60189	-0.0257736	-2.06833	1.9135	267000000	5.95501	33920.3	27.4753	-0.700881	5.64387	0.355222	543.317	2.53079	10.4149	0.888575	22.9899	0.419885	3202	152.983	0.747419	26.7281	5.22462	-0.719181	21.9582	8.93978	0.685731	0.546904	0.13001	1550.98	1.7079	5.85292	5.21122	33023.8	6.25295	4.31168	0.679529	1.26637
starPep_21238	7.13943	99900000	2.63946	7.40293	-30.22	-0.446985	1.17738	41.6585	106000000	103000000	0.0518572	126000000	2.22699	-0.333082	0.263427	-1.56024	110000000	3.58012	13891.6	61.9364	-0.704918	5.06528	3.23054	340.477	0.447703	3.39311	0.929998	7.36554	3.43358	1188	74.2661	0.821112	43.3172	2.22887	0.616853	14.4568	3.16006	0.701725	3.06013	0.308992	253.99	1.62801	1.23889	4.18853	12377.4	2.26893	2.10845	1.96581	1.83151
starPep_21772	9.59555	115000000	-0.0795338	9.87982	-36.55	-1.33969	2.87065	49.8651	111000000	117000000	0.0588858	130000000	2.69759	-0.658333	-0.904581	0.11821	122000000	3.73031	17662.8	103.587	-0.118549	6.10886	1.88015	391.332	1.42052	5.40461	1.21909	13.0344	0.962768	2141	86.5082	1.00601	41.9008	3.14116	0.069413	17.8877	6.47662	0.905826	-1.21115	0.229819	843.18	1.83313	2.24988	6.99572	21304.3	2.85286	2.53416	1.67616	2.46941
starPep_21773	9.90065	93300000	0.0998642	9.94908	-44.21	-1.32627	2.64873	50.6478	105000000	107000000	0.0585643	120000000	2.34639	-0.523757	-0.912542	-0.228243	116000000	2.95573	19966.9	108.159	-0.76636	6.09927	2.37959	394.496	0.790391	3.83856	1.22549	8.57346	2.22658	2049	70.2869	1.02222	42.8709	1.19402	-0.180269	17.6596	4.23142	0.909093	-1.17508	0.240721	726.02	1.8399	1.73067	6.98267	21207.3	2.68361	2.27973	1.67616	1.83398
starPep_21774	9.79326	106000000	0.779678	9.75332	-38.42	-1.33462	3.11593	49.7851	115000000	110000000	0.067645	146000000	2.65265	-0.4175	-0.899358	1.15111	140000000	4.66059	27271.9	106.52	0.0872594	6.1018	1.00813	422.57	0.789426	4.41409	1.19641	11.2404	1.39092	1824	55.7998	0.961734	40.9871	1.19402	0.637381	16.9262	6.0689	0.909322	-0.87468	0.240397	666.23	1.84084	2.32403	6.93332	26794.4	3.187	2.27973	1.59274	2.67716
starPep_21781	9.14957	81200000	0.41771	9.56331	-40.64	-0.131287	3.10128	42.3736	141000000	81700000	0.0799002	185000000	3.91903	0.0987294	0.400471	-0.851957	122000000	5.61082	20838.3	54.5856	-0.282816	5.20111	-1.40423	363.497	0.519339	3.27932	1.09152	11.9483	1.40587	776	63.8242	0.846942	37.0883	2.55398	-0.163219	2.67802	7.28974	0.777365	0.900811	0.343168	337.41	1.69286	2.77537	5.43474	22302.1	2.75772	2.32746	1.58557	1.77752
starPep_21833	5.81249	161000000	-1.23804	7.24241	33.08	-0.675006	4.53759	35.9449	206000000	154000000	0.128324	191000000	4.37923	-0.661754	0.0688031	0.685504	144000000	7.69202	36479.4	48.1269	-0.00137276	5.24715	-0.856132	560.753	2.13016	6.29429	1.13499	20.0502	2.32243	3388	133.286	0.859192	31.4319	7.24214	-0.294094	21.5024	8.46511	0.667405	-0.682301	0.286178	1478.94	1.63907	5.52859	5.77341	26452	1.99724	3.6258	1.09124	0.0963846
starPep_21907	3.622	166000000	-1.41995	4.92727	33.14	-0.955207	5.1284	31.115	191000000	188000000	0.156895	165000000	4.67718	-0.8022	0.363603	0.424436	157000000	9.27385	28317.1	23.6287	-0.232444	5.23444	-0.779306	496.183	2.14269	6.23028	1.05946	21.2443	1.94145	3317	132.729	0.815576	28.0931	8.21587	0.187967	19.0275	10.1555	0.676061	-2.56368	0.329668	1552.29	1.65426	6.21733	5.2679	27404.4	2.01833	3.57387	1.02848	0.0935066
starPep_21925	8.25522	78400000	-0.122358	9.46866	-30.11	-0.494524	1.90614	50.4442	80800000	81000000	0.0854425	87400000	4.18219	-0.241291	0.774046	-1.16487	97700000	2.63064	10120.7	81.6157	-0.365475	5.73188	0.469573	376.842	0.237375	6.074	1.12825	12.4354	1.20929	1020	65.4188	0.930633	46.1019	1.95429	-0.00485026	5.35377	6.53872	0.839997	-1.37681	0.412102	258.37	1.75348	1.91631	6.80203	22034.4	1.90378	2.70495	1.75888	0.699781
starPep_22010	4.74548	170000000	-1.59749	4.7535	17.7	-0.525025	0.128084	24.1058	73500000	172000000	0.000188	177000000	0.0408103	-0.525025	-0.330798	0.636806	175000000	0.0177761	7860.97	0.0886609	0.551482	4.36697	0.551482	42.2921	0.134284	0.0180321	0.857079	0.0604972	0.330798	3870	145.557	0.857032	23.8408	0	0.525025	15.631	0.0185054	0.571532	0.399431	0.0418133	994.7	1.51209	0.0958975	3.5436	8067.28	0.0400574	0	0	-0.525025
starPep_22014	10.6682	200000000	0.790645	10.6851	-41.62	-0.397317	1.32381	55.0634	217000000	200000000	0.0876749	202000000	1.34613	-0.275016	0.837865	2.22995	206000000	2.33958	26500.9	132.5	-0.302207	6.77415	1.17192	512.682	0.737885	1.83811	1.11003	4.66344	1.32384	1348	60.2511	0.903561	57.7654	1.05692	0.113372	14.8005	1.9676	1.19383	0.538954	0.35783	316.18	2.0221	2.34779	7.68661	33384.6	1.24161	1.74269	1.62063	2.66778
starPep_22095	5.01998	190000000	3.17102	7.52843	49.94	-0.621371	4.10638	41.8706	275000000	231000000	0.111291	262000000	5.32226	-0.0961066	-0.597034	0.466805	244000000	5.88532	32728.5	36.7615	-0.956468	4.92315	0.48645	563.374	2.08009	7.43255	1.02907	20.3389	0.656745	2813	146.147	0.803373	36.8295	10.0577	-0.0163548	15.4713	8.0508	0.597806	-1.36174	0.161746	1310.97	1.52051	6.40424	4.75023	32924.8	2.75504	3.98235	0.994385	1.21848
starPep_22115	4.49177	273000000	0.845567	4.03489	44.4	-0.599489	4.36486	22.6244	288000000	274000000	0.13959	256000000	4.78317	0.608974	0.582946	2.81263	292000000	3.52547	41623.9	18.2992	-0.148192	5.24417	-1.76301	549.067	2.42915	9.87179	0.91771	23.2871	1.48633	3433	171.405	0.779808	25.1327	9.04884	-0.40044	18.6263	8.80753	0.691327	0.32789	0.0761025	1554.22	1.63601	6.59118	4.09198	34691	4.42787	4.44945	0.507875	0.720998
starPep_22116	4.23123	273000000	0.789408	4.00367	47.88	-0.747143	4.35144	22.2487	288000000	274000000	0.140101	256000000	4.53832	0.411891	-0.21722	3.50945	291000000	3.54792	41634.8	18.1231	-0.0345115	5.21904	-0.884402	549.152	2.5155	8.93431	0.932031	20.7046	1.86906	3671	170.917	0.802388	22.4625	6.61255	-0.401513	19.8258	7.79062	0.688306	0.73968	0.0761025	1673.1	1.63051	6.54315	3.82057	34662.1	2.99206	4.64807	0.507875	0.723806
starPep_22212	10.1335	123000000	2.87164	10.8186	-19.5	-0.378712	2.52089	48.1047	98000000	132000000	0.066815	114000000	3.65718	-0.311481	0.728129	-0.411585	91500000	6.02292	16769.3	83.157	-0.601684	5.51349	2.39637	397.225	1.2389	7.8984	1.04495	16.1239	-1.11242	1539	104.787	0.846033	47.6517	4.92692	0.420959	16.2872	7.31138	0.80016	-2.40987	0.248296	469.63	1.7315	2.35392	5.27654	14568.4	4.36463	2.88161	1.72766	1.00948
starPep_22357	8.39259	76700000	0.400046	8.92257	-32.38	-0.449316	4.57948	36.5441	98700000	82000000	0.131275	103000000	4.37072	-0.0416	1.57309	0.24515	65000000	9.31032	16406.2	58.4835	-0.205582	6.40868	-1.21206	344.289	1.71792	8.65087	1.00024	20.006	-0.697815	1284	65.3945	0.809318	41.208	4.06686	-0.412832	11.4673	7.05572	1.12765	-0.950975	0.311834	647.84	1.98736	4.45856	7.69132	25035.9	3.77641	2.85631	1.38455	0.413378
starPep_22376	8.22566	107000000	0.565873	8.31748	-36.06	-0.288534	1.94042	38.3334	97400000	97700000	0.051128	78900000	3.36945	-0.124388	0.19733	-0.824794	96500000	2.60207	13259	59.056	-0.729591	5.61811	1.14105	397.879	0.661216	3.94761	1.1433	10.4899	1.97824	1711	83.8426	0.935015	38.6262	1.52198	0.221157	14.204	5.60961	0.858563	-1.66963	0.336517	415.87	1.75064	1.95299	5.52827	18754.8	1.75719	2.29537	1.71731	0.579362
starPep_22388	9.24459	131000000	0.187511	9.39519	-17.19	-0.128266	2.50157	40.7753	94400000	123000000	0.0351596	114000000	2.51786	-0.121921	0.532608	-0.717711	78400000	4.68271	14718.6	67.5498	-0.794064	5.54851	2.78225	371.249	1.32535	6.45521	0.950531	14.2217	1.81196	2157	90.836	0.820974	42.5482	5.18307	0.304675	27.2511	7.79326	0.840683	-2.58187	0.198638	544.07	1.77696	1.94657	5.18033	15764.4	4.26748	2.4817	1.89127	1.17293
starPep_22431	4.72762	204000000	-1.39051	6.61097	37.21	-0.71485	3.9903	30.8725	231000000	287000000	0.196712	195000000	4.4184	-0.353781	-0.789171	2.51592	230000000	7.41115	31858.9	20.6119	-0.530538	4.90881	-0.501999	558.193	2.41263	7.49437	1.23189	18.4038	2.18469	2929	120.674	0.898107	31.316	5.71738	-0.432943	14.8543	7.8551	0.567446	-0.844826	0.116332	1371.11	1.52938	5.57536	3.3872	35695.8	2.59964	3.98064	1.1169	0.0876237
starPep_22432	4.66794	195000000	0.378646	7.24853	30.09	-0.931633	5.316	32.6691	218000000	246000000	0.170785	185000000	5.44771	-0.923012	0.251773	3.07888	199000000	8.22393	32363.2	29.9019	0.0597602	5.26649	-0.1739	563.078	2.41368	10.3028	1.1014	24.4848	1.02195	2644	121.677	0.808851	31.1112	8.05647	-0.606844	12.8117	9.6374	0.688234	-1.07094	0.143417	1311.68	1.66175	6.25138	5.08945	30614.3	2.66358	3.74499	1.1604	0.170831
starPep_22433	5.15471	167000000	0.480632	6.90117	24.77	-0.832831	5.39678	31.9713	178000000	228000000	0.165918	164000000	6.49355	-0.799214	0.390801	2.85005	167000000	9.67902	23664.9	31.9693	-0.213729	5.36574	-1.33358	543.993	2.41368	11.9432	1.09187	25.7622	0.421504	2644	121.677	0.799463	31.614	9.81706	-0.650173	12.8117	8.58899	0.720435	-1.10346	0.140271	1311.68	1.68863	6.3554	5.25412	30271.3	3.63221	3.91302	1.17607	0.0628817
starPep_22435	4.54423	156000000	0.22926	4.60412	24.67	-1.28975	5.55369	30.66	188000000	179000000	0.159066	139000000	5.48007	-0.657027	2.45136	0.282516	143000000	9.45266	23965.8	15.1933	0.295036	5.47156	1.52054	523.517	2.14986	7.91029	1.07716	24.8584	0.845661	3188	119.449	0.825981	31.2797	9.03175	-0.312588	14.78	10.6374	0.672873	-2.19808	0.258923	1536.12	1.69767	6.23115	5.91838	26574.2	3.1789	3.78935	1.15553	0.0484628
starPep_22440	4.24289	124000000	-0.000129	4.88283	43.28	-1.12014	5.349	28.2994	146000000	155000000	0.0869362	119000000	4.46927	-0.592553	-0.901762	0.763877	128000000	8.58267	15806.2	25.2257	-0.550407	5.54105	-0.405707	526.222	2.4273	6.76235	1.09371	19.8407	1.9707	3792	140.934	0.838541	28.8589	5.48564	-0.295338	22.0064	8.36044	0.80793	-0.854125	0.123123	1717.5	1.70202	5.68895	5.55619	26784.3	2.74222	4.01329	0.798178	0.596304
starPep_22441	3.89974	223000000	-0.317109	4.8106	38.14	-1.7377	5.23961	32.8405	272000000	248000000	0.105222	239000000	4.98209	-0.902063	2.64152	-0.066272	212000000	9.22494	32261.4	18.6983	-0.978005	5.30812	-0.929631	555.866	2.15227	5.51509	1.02101	21.9534	1.6772	3203	137.729	0.800292	29.739	7.18576	-0.329424	12.5532	10.6116	0.641397	-1.34909	0.26047	1556.41	1.65111	6.49673	5.76747	32112	1.95141	3.82034	1.05556	-0.0772203
starPep_22442	4.62863	192000000	-2.14751	6.66149	29.42	-1.18252	5.60992	39.4752	202000000	236000000	0.102913	204000000	5.59296	-0.665869	2.33054	1.1364	211000000	9.31386	31396.8	29.1283	0.118458	5.82019	1.51588	551.126	2.13191	8.55291	0.990458	24.2759	0.743786	3011	136.621	0.799178	31.4482	6.90465	-0.0504977	24.4997	9.87762	0.777329	-2.28203	0.317927	1208.15	1.741	6.1849	7.83316	26976.4	3.40037	3.74535	0.923988	0.0559416
starPep_22444	4.5912	144000000	0.163281	5.14108	29.84	-0.951381	5.82688	28.228	177000000	195000000	0.0700024	144000000	5.46456	-0.614076	4.2779	-0.146394	158000000	9.71379	22049	27.7421	0.127448	6.049	1.59232	488.921	2.1413	7.56525	1.04947	24.6109	0.415702	3241	132.558	0.823595	31.1026	5.88088	-0.496455	21.2194	11.9306	0.90021	-2.49178	0.186237	1439.88	1.87223	6.31402	7.44563	26705.2	3.35147	3.761	0.944211	-0.208793
starPep_22446	3.98369	184000000	-2.04796	6.53756	44.02	-0.841209	4.54652	40.7198	190000000	233000000	0.101271	183000000	4.4063	-0.841664	-0.327114	1.83387	178000000	6.56374	27706.1	26.2889	-0.00520452	5.10121	-0.406668	509.035	2.22979	5.95364	1.03151	19.4953	2.41611	2955	134.717	0.834202	31.5514	7.16413	-0.190449	19.4336	6.6852	0.655551	-0.843253	0.33154	1287.97	1.60931	5.18015	5.0599	25910.3	2.40221	3.60227	1.05163	-0.0488531
starPep_22447	5.40828	125000000	-0.800722	7.54469	32.4	-1.14349	5.82836	45.3935	167000000	168000000	0.182587	142000000	5.81447	-0.615401	2.50492	-0.153143	153000000	8.60044	25095.3	47.9586	-0.0719233	5.48056	0.97504	511.093	2.09732	9.07755	1.18091	25.5174	0.723922	2691	129.134	0.845127	37.1023	8.49522	-0.146463	13.2002	10.9088	0.685739	-1.18893	0.111343	1252.23	1.66521	6.50606	6.68661	26772.2	3.01836	4.56467	0.826981	-0.153114
starPep_22448	4.87547	170000000	-0.328205	7.6694	38.84	-0.701915	4.46958	42.5008	226000000	208000000	0.1497	196000000	4.45252	-0.608184	0.111418	0.532411	182000000	7.58429	28298.7	45.444	-0.109994	5.09743	-0.800852	588.1	2.09127	6.73735	1.06798	19.4725	2.3804	3059	136.912	0.814129	34.2021	6.91476	-0.122446	22.375	7.57481	0.646438	-2.70833	0.277743	1226.46	1.59137	6.15116	5.65374	26300.1	2.14729	3.76679	0.996788	-0.110343
starPep_22449	4.5095	150000000	-0.393804	6.9446	37.6	-0.78029	4.51845	39.4058	189000000	186000000	0.168724	170000000	4.56936	-0.566561	0.0810583	0.81402	167000000	7.87164	26235.8	29.5697	0.0922096	5.09831	-0.727652	536.882	2.09127	6.88129	1.18723	19.7991	2.18035	3059	136.912	0.849272	33.2321	6.65986	0.109909	22.375	7.63601	0.643543	-2.56689	0.243353	1226.46	1.58702	6.25766	5.54426	25265.3	2.18625	4.06597	0.850738	-0.107871
starPep_22450	4.90154	145000000	0.237567	6.90275	30.6	-0.551607	4.86424	39.5943	186000000	178000000	0.180559	158000000	5.2335	-0.30615	0.146629	0.705532	160000000	8.07612	23294.6	31.969	0.0790429	5.13477	-0.332117	533.386	2.12106	8.95741	1.19193	22.7235	1.09525	3005	127.649	0.850129	33.6669	8.49522	-0.0732276	18.2931	7.94679	0.628357	-2.15465	0.170514	1230.22	1.58907	6.29407	5.2247	28340	2.4841	4.56467	0.76394	-0.0544989
starPep_22451	4.16595	144000000	0.501182	6.47555	20.76	-1.34966	5.66626	41.0233	179000000	189000000	0.172713	168000000	5.5855	-0.573569	2.23766	-0.167975	167000000	10.7331	27061.5	15.9227	0.241037	5.31251	1.46077	528.15	2.14504	8.25014	1.14322	24.5412	0.9978	2719	126.367	0.85955	31.8396	8.64416	-0.189115	12.8572	10.0718	0.638453	-1.92486	0.269035	1331.61	1.63321	6.26794	5.88501	26823.5	3.20827	3.99193	0.923633	0.105491
starPep_22452	5.03828	160000000	0.373675	6.67593	26.64	-1.4536	5.56951	41.4845	184000000	199000000	0.158838	200000000	5.50728	-0.470645	2.01865	-0.353381	196000000	9.10284	29768.6	25.5113	0.381691	5.32756	1.39799	553.397	2.1729	8.18214	1.13637	25.4081	0.918403	2709	136.617	0.847001	34.5525	8.55661	-0.253513	9.94176	10.3337	0.634215	-1.42485	0.211511	1274.22	1.63008	6.40688	6.15215	25142.4	3.21211	4.24961	0.874013	-0.14286
starPep_22454	4.26213	172000000	-0.0531133	6.59793	24.2	-1.19893	5.63146	39.9587	197000000	203000000	0.150885	191000000	5.5951	-0.58635	2.15835	-0.276453	188000000	9.54233	28482.1	19.8287	0.380632	5.58559	1.82121	514.97	2.10778	8.4568	1.10207	25.1484	0.721356	2691	127.383	0.845121	32.1265	7.29311	-0.123514	13.6305	10.4073	0.657251	-2.27482	0.317261	1252.23	1.6827	6.23789	6.87435	28364.6	3.32413	3.70381	1.00914	0.0330199
starPep_22455	4.68386	174000000	-0.956823	6.92173	23.36	-0.706534	5.01426	37.8928	205000000	195000000	0.211804	171000000	5.36158	-0.514713	0.156262	1.24358	175000000	9.30893	23866.6	32.2092	0.104057	5.24205	-0.256708	540.638	2.33777	9.90331	1.21965	23.4515	1.20533	3115	137.396	0.83838	32.5988	8.93694	0.0598626	21.9559	8.00857	0.658602	-1.75483	0.227437	1385.22	1.62099	6.42137	5.56993	28876.7	2.64576	4.26452	0.863377	-0.0897969
starPep_22461	4.74092	148000000	0.801536	7.36787	26.3	-0.791247	5.30655	34.8565	190000000	182000000	0.226255	162000000	5.6565	-0.495994	0.161169	1.18377	167000000	8.65558	23100.5	41.9722	0.14672	5.32212	-0.303716	537.109	2.30126	10.3572	1.24811	24.6435	1.13434	2851	131.031	0.852434	32.982	8.49522	-0.121991	15.4257	8.7734	0.680143	-1.04929	0.163164	1349.48	1.63677	6.37896	5.8156	28796.9	2.84837	4.56467	0.762615	-0.114753
starPep_22463	5.0449	159000000	0.527083	6.77061	23.98	-1.01257	5.53729	40.1131	204000000	221000000	0.180316	181000000	5.60306	-0.318495	1.85645	0.301636	173000000	9.76619	22961	32.873	0.436909	5.32317	1.26415	552.052	2.08882	8.13297	1.12639	24.9469	0.896252	2873	126.618	0.842945	34.2608	8.93694	-0.373233	15.5657	10.2054	0.63821	-1.88611	0.200418	1212.35	1.6294	6.26718	6.18303	30877.7	3.40778	4.34821	0.825933	0.00388747
starPep_22464	5.01181	218000000	-1.6148	6.68349	30.16	-0.653286	5.40643	41.5236	212000000	245000000	0.166154	233000000	5.40375	-0.524085	-0.11281	1.86464	223000000	8.61513	33314.7	25.9585	0.172849	5.06939	1.17165	559.466	2.10699	8.38816	1.04072	23.9553	0.924775	2813	137.428	0.816449	35.0611	9.42136	-0.298454	14.8398	9.60537	0.626205	-2.32694	0.211511	1212.71	1.5947	6.08604	5.00179	28178.5	3.10305	4.12157	0.861116	0.34181
starPep_22465	5.01222	220000000	-1.55229	6.69074	29.86	-1.31306	5.51652	41.5458	213000000	252000000	0.162632	234000000	5.47272	-0.594735	2.30556	1.41974	226000000	8.78993	34164.7	26.043	0.32783	5.28607	1.42782	559.448	2.10699	8.40086	1.05361	24.2495	0.943097	2813	137.428	0.825841	35.0736	8.55661	-0.367343	14.8398	9.78648	0.636934	-2.2972	0.211511	1212.71	1.63693	6.08937	5.95791	28627.4	3.23867	4.24961	0.861116	0.385717
starPep_22466	5.47386	222000000	-1.43531	7.09656	35.1	-1.19961	5.23202	39.7925	216000000	245000000	0.164873	227000000	4.8955	-0.630626	2.2944	1.62701	232000000	9.01234	33714.8	33.1853	0.167272	5.49443	-0.290056	564.108	2.13874	6.44746	1.04565	21.7797	1.85345	3371	146.559	0.815789	34.9665	6.71484	-0.149239	25.1883	9.58383	0.733484	-2.43451	0.20647	1287.51	1.66855	6.27081	6.62215	27096.9	2.22535	4.1567	0.718146	0.340059
starPep_22468	6.27169	185000000	-2.18543	7.3981	31.68	-0.734665	5.43314	44.3712	204000000	235000000	0.172666	189000000	5.43742	-0.771668	0.0563367	2.88076	185000000	8.42017	28099.4	33.7216	0.062265	5.17324	1.00274	539.421	2.05491	8.23891	1.04117	24.0671	0.842166	2746	134.566	0.807022	38.3065	9.42136	-0.208892	20.6418	9.7791	0.625762	-2.23132	0.204372	1076.43	1.60676	6.12125	5.28435	29404.5	3.16598	4.12157	0.969486	0.110015
starPep_22470	5.01744	186000000	-2.15656	6.89841	26.96	-1.04645	5.54115	41.5095	205000000	243000000	0.161532	190000000	5.53878	-0.738375	2.4224	1.9687	190000000	10.2693	28782.8	32.3395	0.153761	5.40298	1.42024	535.571	2.12117	9.08907	1.05111	24.7254	0.750441	2795	132.685	0.81452	35.6585	10.1992	-0.344134	16.8276	11.0841	0.66914	-1.9034	0.204372	1190.72	1.6724	6.31638	6.35374	28536.2	3.30852	4.18888	0.861116	0.0991513
starPep_22471	4.92402	181000000	-2.16445	6.64397	33.84	-0.471162	4.90937	40.705	202000000	231000000	0.164628	184000000	5.06456	-0.255977	-0.486982	3.43925	184000000	7.47741	27073.6	21.6218	0.0265294	5.25253	-0.512184	535.58	2.08882	8.55568	1.05519	22.2037	1.04099	2873	126.618	0.830961	34.2293	8.55661	-0.277003	15.5657	8.22726	0.638976	-2.39977	0.204372	1212.35	1.56805	6.06101	4.74373	29967.3	2.30208	4.24961	0.861116	-0.172001
starPep_22472	4.80684	180000000	-2.23138	6.81253	46.4	-0.614094	3.99041	39.7711	198000000	229000000	0.167688	180000000	4.27285	-0.301634	-0.777502	1.59218	177000000	5.45806	26602.1	19.2994	0.0741237	5.27877	-0.584603	545.183	2.08882	5.66109	1.08335	17.2253	2.49719	2873	126.618	0.866932	30.1557	5.53853	-0.197057	15.5657	6.27148	0.603374	-0.666752	0.204372	1212.35	1.47972	5.21816	4.09334	30015.5	2.30085	4.27575	0.861116	0.134094
starPep_22473	4.99988	201000000	-2.18645	6.9193	31.04	-1.11177	5.53552	41.1835	218000000	255000000	0.154052	206000000	5.49879	-0.740176	2.32824	1.9875	189000000	8.61658	29474.2	32.3347	0.111165	5.41533	1.3475	563.673	2.09272	8.34728	1.01878	24.3418	0.872683	2927	134.449	0.797978	35.6597	8.81733	-0.451203	20.6237	9.95992	0.674871	-2.25628	0.218237	1208.59	1.67877	6.10271	6.43203	30790.8	3.26957	4.0675	0.944194	0.00503741
starPep_22474	4.81607	196000000	-2.02405	6.65178	30.5	-1.17379	5.51248	40.99	215000000	252000000	0.158617	201000000	5.4791	-0.597545	2.32884	1.74264	189000000	8.75813	28910	24.453	0.212553	5.34937	1.35106	559.149	2.08882	8.31982	1.02299	24.2193	0.902447	2873	126.618	0.810269	34.4241	8.81733	-0.581253	15.5657	9.88952	0.651021	-2.29101	0.218237	1212.35	1.65906	6.08172	5.9486	31470.1	3.26539	4.0675	0.944194	-0.00778203
starPep_22475	4.641	184000000	-1.89165	6.328	25.94	-1.22293	5.64099	37.3844	206000000	242000000	0.164759	187000000	5.53061	-0.588247	2.42836	2.0297	190000000	9.35484	28348.1	20.6736	0.338209	5.37358	1.26424	535.53	2.13179	8.22449	1.09433	25.002	0.84091	2901	127.208	0.841953	32.0545	8.55661	-0.441425	14.9317	10.4969	0.650635	-2.16243	0.203589	1291.73	1.66112	6.29502	5.90494	30132.3	3.31209	4.24961	0.849888	-0.124445
starPep_22476	4.01935	208000000	-2.19061	6.42944	33.02	-1.43832	5.28549	39.0878	222000000	258000000	0.153265	218000000	4.73985	-0.875327	2.32445	1.93145	206000000	9.30633	32212.9	18.1733	0.101404	5.27788	-0.40385	535.798	2.10535	6.17842	1.04897	21.8956	1.98834	2901	127.395	0.833832	30.4329	7.29311	-0.291752	14.6878	10.1662	0.639591	-2.57953	0.317261	1291.73	1.64105	6.21614	5.92541	29345.3	2.26089	3.70381	0.997075	0.15608
starPep_22477	4.25763	204000000	-2.23906	6.52273	22.62	-1.35075	5.61671	39.4293	208000000	256000000	0.167337	215000000	5.60784	-0.756264	2.27216	1.80614	200000000	9.82308	29951.5	20.7274	0.244201	5.40412	1.13691	544.22	2.272	8.88403	1.08367	25.1508	0.972673	2929	129.055	0.83299	31.9262	9.01107	-0.280418	14.5543	10.0686	0.649475	-1.91017	0.307037	1371.11	1.6709	6.40311	5.93334	30075.4	3.36858	4.12789	0.986569	0.052332
starPep_22478	4.10249	140000000	-1.82167	5.69643	20.8	-1.30282	5.46603	36.3985	166000000	172000000	0.150815	168000000	5.30403	-0.699698	-0.285241	0.479555	180000000	8.75407	25058.8	19.2141	0.132764	5.62306	1.06906	503.067	2.32848	9.19341	1.04518	24.6975	0.887684	3345	137.045	0.837921	29.8292	7.84955	-0.164316	19.6324	9.03298	0.715806	-2.32422	0.37811	1631.67	1.73536	6.29578	6.24967	24176.5	3.36447	3.7345	1.23754	0.163183
starPep_22481	3.83598	180000000	-0.789922	4.76992	38.68	-1.57234	5.24102	32.5108	236000000	225000000	0.106837	196000000	4.98391	-0.892702	2.59518	0.119317	197000000	9.26223	25661.3	18.4361	-0.491935	5.35868	-0.843883	538.967	2.13739	5.44423	1.02173	21.8871	1.66612	3263	124.446	0.801674	29.333	7.18576	-0.53565	14.6868	10.5952	0.664548	-1.35714	0.247988	1556.05	1.67038	6.4993	5.65869	29368.3	2.00475	3.82034	1.05556	-0.0653518
starPep_22484	4.24212	149000000	-0.300706	5.63909	38.42	-1.56891	4.51058	36.9135	181000000	191000000	0.139972	207000000	5.36693	-0.459414	-1.37111	-0.296059	216000000	6.97996	23358.1	21.0698	0.13827	5.17492	1.08463	535.046	2.24238	7.82141	1.04237	23.4612	0.820049	2631	139.038	0.807361	29.6431	8.02422	-0.174644	12.1699	8.86951	0.601165	-1.15992	0.24429	1252.59	1.57328	5.61254	5.56567	27975	3.55869	4.04989	1.21485	1.64182
starPep_22485	5.459	211000000	0.784328	6.99923	35.84	-1.49029	5.24192	37.318	205000000	259000000	0.158785	231000000	4.89658	-0.762294	2.57683	1.95344	235000000	8.96711	29132.3	32.875	0.344757	5.16714	-0.326525	596.189	2.15978	6.59159	1.05175	21.6697	1.85372	3446	161.369	0.831929	33.3352	6.54834	-0.184288	25.4744	9.50621	0.703326	-2.43996	0.225917	1327.37	1.60706	6.27187	6.70444	26935.2	2.23905	4.16729	0.718146	0.913379
starPep_22635	8.5595	92000000	1.14451	8.77158	-10.88	-0.130394	2.41288	42.9443	92400000	85800000	0.0592984	89000000	2.83839	0.0806265	0.104412	-0.602751	101000000	4.17584	10181.4	74.6482	-0.00325911	6.37568	-0.60436	378.027	0.219555	3.93628	1.0757	14.3498	-0.871876	765	62.0829	0.875427	43.3021	1.96735	0.238304	4.11498	4.90585	1.1539	1.25374	0.226552	178.83	1.95165	2.47677	5.99738	25079.6	2.61319	2.15516	1.54824	0.343619
starPep_22829	8.26715	146000000	0.0293455	9.58553	-25.25	0.130497	1.49809	44.6665	172000000	133000000	0.0955551	122000000	2.86035	0.380085	0.547004	-1.17475	164000000	3.38807	19003.1	65.709	-0.674281	5.8948	1.19254	441.722	0.477069	4.2669	1.01453	7.63188	2.84247	1184	70.716	0.852918	45.6531	2.28061	0.434175	5.00702	3.89196	0.840909	0.935095	0.412509	317.99	1.81223	1.3461	6.0656	28381.3	1.23901	2.47344	1.66693	0.36087
starPep_22830	8.11795	144000000	0.0338108	9.51018	-27.39	0.146786	1.49955	42.8438	162000000	111000000	0.0938076	114000000	2.8653	0.380085	0.429424	-1.17642	134000000	3.2612	17363.1	63.3411	-0.66686	5.76626	1.09192	416.576	0.555166	4.18633	1.01617	7.87181	2.84379	1331	78.3155	0.858191	44.9568	2.17464	0.505985	8.89117	3.78246	0.828734	0.674171	0.412509	357.05	1.77845	1.35935	5.87813	25086.5	1.41022	2.50401	1.66693	0.369026
starPep_22831	7.9683	141000000	0.03767	9.45456	-28.46	0.134724	1.51953	42.5682	146000000	96100000	0.0918674	97300000	2.86847	0.380085	0.437094	-1.17869	133000000	2.99618	14439	59.57	-0.660081	5.63627	1.10332	414.239	0.700226	4.20779	1.01721	8.16982	2.84745	1478	81.5221	0.863891	44.0227	2.19973	0.463393	12.4915	3.71301	0.776491	0.739464	0.412509	376.58	1.7657	1.36504	5.87245	24966.4	1.42027	2.56082	1.66693	0.358209
starPep_22940	8.39289	77200000	-0.843306	8.29425	-32.42	-0.695112	1.71977	39.511	105000000	98300000	0.078998	64600000	2.81934	-0.0660477	1.03513	-0.935999	91500000	3.88181	22318.8	57.1196	-0.599029	6.07844	0.380789	313.949	0.567991	4.99548	1.05659	12.1093	2.45372	1152	50.1467	0.824509	41.2613	2.62721	0.265295	20.9352	6.23182	0.845	-1.54365	0.441082	190.08	1.87868	2.98356	7.41634	22257.7	1.57982	2.36596	1.72891	1.2446
starPep_23164	7.03973	230000000	-1.5384	7.96882	25.77	-1.07439	5.5675	42.8355	218000000	251000000	0.147605	240000000	5.28232	-0.634718	2.25912	0.794775	246000000	8.2448	34502	47.2203	0.301844	6.00607	1.68888	576.504	2.11106	8.71376	1.03297	24.4128	0.88451	2867	143.856	0.827801	39.9551	6.99815	-0.341013	19.956	9.12257	0.753155	-2.42338	0.203962	1208.95	1.76655	6.07677	7.51274	27661.5	3.33363	3.74437	0.983959	0.59136
starPep_23168	7.30133	312000000	2.16205	4.70938	52.23	-1.4579	5.75164	33.5198	287000000	303000000	0.171618	287000000	5.35276	-0.0113739	-2.13848	1.63956	301000000	5.86819	39426.3	53.0588	-0.740667	5.53594	1.16685	552.27	2.49687	9.3521	0.899672	23.2919	1.14236	2907	163.996	0.749352	32.3376	5.69085	-0.705227	13.8249	9.55558	0.641106	0.661749	0.130169	1416.29	1.6428	5.83784	4.89092	36705.8	5.36783	4.45917	0.787049	1.2863
starPep_23169	7.55833	267000000	2.52703	4.79066	55.81	-0.41637	5.10938	34.3895	255000000	298000000	0.162692	256000000	4.92365	0.146307	1.21012	3.03478	279000000	4.1831	35573.2	56.526	-0.249281	5.49421	1.34902	521.601	2.46302	9.48411	0.880814	20.5098	1.38538	3285	160.695	0.735937	30.9704	5.69085	-0.572231	25.8113	9.57058	0.701891	0.617729	0.132516	1447.91	1.6664	5.70211	4.64831	35566.3	5.09456	4.45917	0.783146	0.897522
starPep_23181	5.19691	248000000	2.32969	4.38021	54.87	-0.567278	5.16762	25.7882	218000000	276000000	0.169833	252000000	4.99453	-0.224597	-2.50861	0.539844	206000000	4.02631	28754.7	28.4687	-0.964167	5.52942	1.29342	495.414	2.70004	9.999	0.887619	21.746	1.38093	3264	165.177	0.744148	27.6908	5.61469	-1.18235	16.4502	9.6988	0.738551	0.911227	0.117566	1594.61	1.66439	5.85832	4.18209	33045	5.13385	4.55532	0.634577	1.46079
starPep_23195	5.50938	310000000	2.15042	4.45101	52.69	-1.43403	5.70532	25.1137	284000000	302000000	0.169228	275000000	5.29619	-0.187795	-2.5803	1.58364	290000000	6.5516	38933.6	31.2763	-0.667909	5.51357	1.24049	561.715	2.46178	9.49879	0.875707	21.8666	1.16351	3039	164.727	0.730872	28.309	5.87005	-0.681443	17.5015	9.35936	0.647608	0.48477	0.162555	1434.16	1.65742	5.77671	4.64694	38046.5	5.25868	4.12853	0.88032	1.39195
starPep_23196	5.73178	300000000	2.15262	4.46599	53.65	-1.35237	5.71093	26.8445	276000000	301000000	0.168535	259000000	5.30256	-0.155133	-2.30723	1.78871	283000000	6.72676	36347.2	32.6369	-0.67569	5.57652	1.19599	504.362	2.45655	9.46526	0.877263	21.5434	1.16368	3249	164.259	0.733645	29.1024	5.69085	-0.773867	19.8014	9.19814	0.657615	0.417637	0.111798	1473.66	1.67661	5.76839	4.87412	38125.1	5.27108	4.45917	0.663926	1.4212
starPep_23197	4.88915	259000000	2.05417	4.56993	43.64	-1.65953	5.67427	25.0158	244000000	257000000	0.136549	209000000	5.07803	-0.3096	-2.02639	3.77776	264000000	5.82573	32891.4	31.404	-0.793355	5.55989	1.58152	521.719	2.38668	7.87846	0.909435	22.3023	1.45242	3473	162.807	0.769459	28.6242	5.69085	-0.897473	21.2911	7.95404	0.664887	0.126912	0.112025	1552.85	1.62766	5.38747	4.59216	35672.4	4.81122	4.45917	0.677481	1.58104
starPep_23201	5.61089	204000000	1.09729	5.02898	39.19	-1.06327	6.38857	25.9	222000000	215000000	0.147725	224000000	5.76873	-0.157662	2.63822	1.97201	229000000	8.44957	31704.7	29.1454	0.294746	6.26981	0.354347	432.055	2.46163	11.4985	0.858689	28.7285	0.319623	3159	143.942	0.739595	29.8423	5.69085	-1.0738	20.8442	10.4836	1.13694	0.393424	0.103329	1433.44	1.97872	7.29789	7.0479	27372.5	6.27926	4.45917	0.51278	1.78012
starPep_23220	4.32395	265000000	1.5317	4.31865	24.71	-0.955168	5.47885	22.1939	246000000	290000000	0.12764	274000000	4.40238	0.175985	1.75577	-0.0734271	210000000	5.45017	35271.9	14.5733	-0.398297	5.96195	0.371148	576.549	2.49295	12.086	0.903078	28.9532	2.19741	3709	182.363	0.772339	26.023	7.9063	-0.580711	25.4356	11.6494	0.78002	-1.19836	0.104819	1681.78	1.81988	6.36814	6.53642	25754.4	5.37367	4.29559	0.425833	1.21078
starPep_23237	3.90844	265000000	1.47041	4.28949	28.19	-1.04419	5.16273	20.2881	246000000	290000000	0.13049	274000000	4.31264	-0.00491378	0.333208	0.118014	210000000	5.65675	35273.7	13.5637	-0.587904	5.94248	1.46094	576.936	2.60323	10.7807	0.917855	26.6428	2.35891	3947	180.867	0.79403	23.8001	5.69085	-0.582252	26.7112	10.612	0.777752	-1.32126	0.104819	1800.66	1.81424	6.35193	6.39075	25750.7	4.71341	4.45917	0.425833	1.21753
starPep_23248	3.91488	232000000	1.72145	4.41625	22.39	-1.09181	5.87746	21.3049	222000000	253000000	0.15166	237000000	6.09683	-0.078136	-1.71373	0.422029	201000000	8.01925	33757.4	17.0363	-0.0980113	5.87475	1.25777	546.801	2.55474	9.7098	1.09704	26.3865	0.00633305	3487	165.311	0.843901	24.0141	5.88306	-0.87094	20.6894	9.50698	0.872955	0.308118	0.0918868	1592.54	1.73739	5.65192	5.75592	30941.2	5.63441	4.14965	0.607605	1.53177
starPep_23258	4.58381	310000000	1.16633	5.93104	39.89	-1.6181	5.40422	21.5395	290000000	310000000	0.17088	278000000	4.97748	-0.186199	-1.84531	1.50596	288000000	5.25965	40089.1	33.8384	0.195854	5.40602	1.41955	528.011	2.55474	10.1072	0.947759	24.2009	1.42009	3487	165.311	0.802971	27.0336	5.69085	-0.754523	20.6894	9.48657	0.64364	0.180353	0.100185	1592.54	1.65285	5.61006	4.54625	41751.9	4.97319	4.45917	0.678684	1.69677
starPep_23272	3.76135	264000000	1.82136	3.96969	35.23	-1.17937	6.40612	24.4419	206000000	257000000	0.155395	238000000	6.42319	-0.161411	-1.14183	0.282557	223000000	6.73779	33963.6	13.8049	0.478457	5.81306	0.971243	494.092	2.56076	9.80467	0.91534	27.0573	0.250714	3699	158.73	0.773274	21.2033	5.69085	-1.49256	20.1519	7.9204	0.760247	0.595583	0.10563	1817	1.74816	5.56003	6.36149	32797.7	5.66085	4.45917	0.608057	1.59118
starPep_23435	7.99605	92800000	0.483952	8.27366	-15.18	-0.334046	2.96291	42.2963	97100000	107000000	0.0620684	100000000	1.81678	-0.15002	1.12585	-0.813602	85900000	4.51423	20312.2	77.8458	-0.0157888	5.72106	0.41261	377.177	0.463608	5.27864	1.05498	10.0534	-1.84258	2091	86.1848	0.900763	43.8965	1.66141	0.606279	16.4579	2.36917	0.915401	1.51791	0.25867	709.9	1.79268	2.42795	6.15909	19082.9	1.19498	2.26528	1.47607	1.20214
starPep_23498	5.51604	94800000	-0.0497747	6.82284	42.37	-0.0553318	4.31295	32.7461	165000000	179000000	0.103903	165000000	5.36031	0.160469	-0.952401	0.972432	166000000	6.77445	24979.4	26.1509	-1.16671	5.65145	-1.90245	467.738	2.42979	8.21694	1.1524	22.4618	0.660667	3442	142.235	0.836371	24.1123	9.84083	-0.738526	24.197	9.62639	0.663886	0.776081	0.156428	1656.95	1.67112	6.36576	5.32376	22778.4	3.43275	4.09318	0.817925	1.19207
starPep_23774	6.75586	68400000	-1.11733	7.46987	-49.2	-0.130418	5.47871	34.342	84100000	79900000	0.0406848	94100000	5.22016	0.932924	1.4445	-1.02169	75800000	10.9424	19283.3	33.2759	-0.692279	7.28726	0.501171	267.894	0.693937	7.80039	1.03436	14.4502	0.739893	2068	75.3264	0.867693	32.5129	0.759245	-0.100655	18.9887	10.5071	1.55927	0.568672	0.2494	737.22	2.3334	4.52551	10.0135	18808.4	5.11012	1.85384	0.840697	2.27288
starPep_23806	8.93065	89200000	-1.03126	9.65999	-48.58	0.357667	4.08044	52.0914	92700000	84900000	0.105784	87400000	4.01249	0.585899	-0.2034	-0.277588	92800000	4.50259	9271.92	104.049	-0.892826	6.3669	1.58798	370.986	0.664513	7.87351	1.01019	12.0595	1.27393	1647	68.4042	0.820251	48.3739	3.7656	-0.0371331	21.1648	7.15631	1.04013	1.83077	0.413091	430.43	1.95249	3.2015	7.16146	26578.7	3.60642	3.41629	1.30137	0.333344
starPep_23883	5.1861	203000000	-1.256	4.80032	32.19	-0.425604	5.93486	28.5565	272000000	199000000	0.148018	201000000	5.51862	0.101148	1.36641	1.39605	230000000	7.87534	41174.9	25.5346	-0.525202	5.34071	-1.1422	543.54	2.25708	11.8367	0.888775	27.4491	0.838239	2997	147.415	0.754027	27.3381	12.9505	0.518403	19.4105	9.53979	0.677217	-0.748062	0.136211	1373.67	1.65553	6.30221	4.48492	34853.4	5.01658	4.01856	0.773835	1.27731
starPep_23884	6.67626	101000000	-0.832822	5.73647	40.38	-0.510041	6.02696	29.6204	159000000	118000000	0.121884	122000000	5.23389	-0.0649677	-0.614572	0.0957139	143000000	8.17625	29828.4	22.5587	-0.953354	5.50536	-1.66219	320.561	2.10259	10.0404	0.921817	25.8151	0.822911	3282	129.93	0.772844	26.5841	12.971	-0.917418	11.3795	9.02257	0.70278	-0.459828	0.109529	1749.03	1.68572	6.10178	4.35121	22812.1	4.71141	3.90557	0.882547	1.43507
starPep_23885	5.71173	256000000	-2.10223	5.52001	43.73	-0.181075	5.06674	29.5859	291000000	256000000	0.10534	217000000	4.51903	0.0630235	-1.93038	2.01192	240000000	6.03808	35259.4	24.7824	-0.536876	5.53303	-0.786493	466.138	2.46069	7.94337	0.950412	21.7348	2.04471	3587	149.3	0.808449	26.2194	8.698	-0.518637	16.4176	8.1342	0.818627	0.959014	0.178203	1800.14	1.66083	6.34353	4.2155	36919.8	2.55415	3.68533	0.916047	1.59463
starPep_23886	6.76349	259000000	-0.660365	6.99269	0.01	-0.394371	6.85239	35.3163	305000000	276000000	0.100699	269000000	7.3915	-0.0280857	2.32192	-0.57137	268000000	11.2127	28502.5	44.4016	-1.39661	7.40807	-0.921962	514.54	2.19407	13.0747	0.974962	37.727	0.064585	2210	145.492	0.838518	33.4259	7.33794	-0.544431	9.21927	17.2236	1.29249	-0.637797	0.200433	1159.62	2.10579	8.64584	10.3705	33384.6	5.71408	3.61998	0.9819	1.97674
starPep_23963	6.26344	291000000	2.17739	4.11635	50.27	-0.550682	5.60509	31.219	247000000	287000000	0.162694	261000000	5.22693	0.294115	-2.77179	1.68895	259000000	5.8278	31845.7	30.1005	-0.681244	5.38186	1.47605	421.716	2.59626	9.40153	0.916356	22.5106	1.28406	3361	165.01	0.761051	22.1301	6.60273	-0.666021	13.5993	9.59265	0.714308	0.529884	0.129166	1741.93	1.63013	5.80791	4.48751	30993.8	5.31922	4.4881	0.582309	0.831226
starPep_23964	6.38656	246000000	2.44856	4.16114	51.35	-0.271221	5.61219	32.3857	218000000	280000000	0.155135	234000000	5.23658	0.364378	1.06128	2.0509	243000000	5.97104	28557.4	36.5327	-0.236806	5.55701	1.4607	421.338	2.56882	9.17533	0.913242	22.3126	1.19562	3475	159.556	0.754027	22.4129	6.60273	-0.819744	20.7917	9.74312	0.75216	0.457341	0.130277	1737.81	1.6848	5.81915	4.88247	29549.2	5.31857	4.4881	0.582309	0.670673
starPep_23998	4.63123	260000000	0.726329	4.15761	53.08	-1.6227	5.40738	23.9044	289000000	256000000	0.146137	235000000	4.69124	0.0214847	-2.56232	3.14008	271000000	5.31139	39591.3	22.1999	-0.273732	5.55739	0.196731	563.749	2.34049	8.26189	0.880142	21.6451	1.70759	3493	159.072	0.754957	24.0573	6.67043	-0.642432	19.443	7.37068	0.682359	0.688489	0.110931	1553.86	1.67072	6.2791	4.88515	34793.7	3.35388	3.99656	0.825916	0.974901
starPep_24013	4.95686	97000000	-0.396005	6.26639	30.12	-0.572931	5.13125	38.2317	173000000	120000000	0.156529	132000000	4.72504	-0.228618	2.05712	-0.0803482	126000000	7.53293	30350	20.7751	-1.08566	5.81331	-1.37778	434.673	2.44277	8.22789	1.20392	23.5662	2.16797	3573	137.817	0.936735	28.7	7.87398	0.0201581	20.3901	9.21619	0.86186	-1.10862	0.0814635	1760.45	1.75113	7.08789	6.27273	26041.6	2.57858	4.4881	0.843278	0.676924
starPep_24047	8.68589	54900000	2.38726	8.90309	-46.37	0.377513	3.23439	43.7337	63900000	64400000	0.0662893	69100000	2.81901	0.435438	0.397657	1.05576	82700000	3.09619	16123.5	68.0008	0.184581	6.34613	0.213783	343.318	0.75655	4.84851	1.00706	10.0575	-1.65246	2017	51.3189	0.837252	44.6025	2.71863	-0.224925	21.3712	3.35386	1.00485	0.464619	0.329542	675.15	1.97371	3.02534	6.49357	12900.4	2.02091	2.72025	1.69793	0.453833
starPep_24065	5.04446	176000000	-0.514488	5.28935	33.97	-0.879508	5.09614	36.2881	200000000	190000000	0.16946	168000000	4.86994	-0.267904	-0.430347	0.892396	166000000	8.53563	26556.2	27.9636	-0.341747	5.27183	-0.853411	540.336	2.26515	7.00867	1.12663	22.6172	1.97409	3096	120.862	0.847395	33.4177	8.21967	0.42899	13.3661	9.15651	0.641424	-1.06915	0.288606	1478.3	1.64775	6.30893	5.73685	25678.4	2.49685	3.87411	0.937433	0.268783
starPep_24099	7.70447	94900000	0.208713	8.41335	-22.41	-0.611019	1.95359	42.062	79200000	83400000	0.151948	69800000	3.3752	0.0284752	3.91163	-1.13105	49300000	3.96649	14807.9	89.6249	-0.708184	6.31073	-0.730455	103.138	0.545464	4.03659	1.31029	11.1286	2.92213	2927	44.6827	1.1058	40.2356	1.02407	-0.215518	8.55743	5.1846	1.15015	3.09433	0.192447	1862.73	1.96892	2.23155	7.51206	13077.8	2.48613	1.79395	1.30265	1.02908
starPep_24183	4.28253	159000000	-0.158657	4.98114	33.61	-1.26	4.66757	29.6096	200000000	186000000	0.181928	158000000	4.72255	-0.732796	2.56864	1.01863	140000000	8.77857	24996.6	28.6273	0.20192	5.5329	-0.689678	545.593	2.3041	6.62852	1.14202	20.7556	1.94439	3599	127.916	0.851397	29.2874	6.03061	-0.417235	21.6418	7.93506	0.703977	-0.71651	0.190413	1610.92	1.70954	5.68444	6.49667	26389	2.39003	3.87019	1.04121	0.187886
starPep_24185	4.39292	171000000	-0.78228	6.80878	31.68	-0.951694	4.69196	36.7512	207000000	219000000	0.179882	179000000	4.56444	-0.61746	-0.416517	1.05236	190000000	8.87279	26833.7	28.9269	0.195781	5.03294	-0.730248	560.714	2.11008	6.67603	1.19441	20.7797	2.01404	2955	135.258	0.853372	32.1031	7.47343	0.149638	19.0298	8.97637	0.640332	-2.44392	0.282192	1287.97	1.5568	6.37252	4.8002	26669.7	2.28168	3.88209	1.08677	0.213741
starPep_24186	4.64191	205000000	-2.18408	6.13916	33.72	-1.28154	4.757	37.2695	219000000	254000000	0.154245	206000000	5.07329	-0.709083	1.20901	2.25402	197000000	7.80236	28712.2	22.2358	0.166017	5.33309	1.14359	538.989	2.16748	6.97215	1.06699	23.192	0.99649	3006	127.288	0.838732	31.8469	8.32716	-0.371247	15.8462	8.22492	0.638824	-2.4945	0.258458	1331.23	1.64959	5.51972	5.7391	30894.4	3.33109	3.90555	0.948386	0.0875731
starPep_24188	4.06054	144000000	-1.88529	5.6233	27.16	-1.33506	5.50527	35.1869	178000000	180000000	0.139743	174000000	5.25194	-0.79221	2.68474	0.0691208	189000000	8.03556	28352.2	19.9266	0.228715	5.72263	1.54482	480.613	2.13318	8.78276	1.00509	24.2169	0.875391	3079	134.464	0.82105	30.1869	6.97553	-0.206088	19.5741	9.01893	0.715039	-2.57566	0.342984	1433.41	1.75002	6.02841	7.21332	24253.4	3.41702	3.64038	1.19936	0.190196
starPep_24190	4.65789	145000000	-0.942572	5.50631	31.59	-0.629634	4.61911	32.0858	187000000	187000000	0.18062	158000000	4.5052	-0.239665	-0.382707	1.63445	165000000	8.83751	23155.2	27.1524	0.158153	5.17539	-0.738816	539.731	2.16555	6.35264	1.24847	20.7483	2.03825	3473	124.28	0.897519	30.5498	6.52802	-0.06141	15.931	9.20128	0.650996	-2.51645	0.159054	1595.55	1.5941	6.33631	4.73	28222.7	2.30118	4.39159	0.851044	0.237703
starPep_24276	7.06601	59000000	0.5435	8.19936	-26.79	-0.773275	2.24658	43.5789	44600000	62800000	0.0563253	48200000	1.52515	-0.501551	2.43616	-0.807102	49700000	3.76754	13881.6	70.7293	-0.127245	5.66441	0.458142	284.804	0.620735	4.12343	1.17625	9.77137	0.51855	2170	58.7573	1.01116	47.5882	2.44356	-0.10661	12.4892	3.13366	0.969969	2.40706	0.41986	921.17	1.84732	1.51967	5.44885	12130.3	1.66655	2.34486	1.55775	0.929681
starPep_24356	4.77599	162000000	-1.19021	6.50196	5.64	-0.991109	1.66493	28.6861	190000000	142000000	0.142331	188000000	3.58716	-0.22217	-0.635568	0.484614	161000000	3.02104	22403.6	43.2273	0.588681	4.73922	-2.40768	360.184	1.30097	3.10531	1.25613	8.92153	4.24147	2281	110.727	1.02573	25.6502	2.20415	0.219554	7.74144	4.49214	0.607656	-2.18609	0.34089	962.44	1.52324	1.01824	4.6329	20932.7	1.66194	1.99948	1.48678	1.41186
starPep_24370	7.83367	52400000	2.07741	6.72456	-16.58	-0.940973	2.99938	39.1934	55900000	44800000	0.0900216	112000000	2.48	-0.430511	0.988002	0.477643	82000000	6.72	12437	45.8991	-0.25773	5.61274	2.75803	312.074	1.20238	3.54741	1.09004	12.3042	2.05772	1659	97.0678	0.967071	32.423	5.07353	-0.156018	13.2464	6.07689	0.875552	0.150035	0.191786	573.15	1.77516	2.41494	4.31059	16601.7	2.53807	2.33056	1.4092	1.02946
starPep_24396	5.82556	80500000	1.90041	5.9667	-30.28	-1.01958	3.94018	30.6116	64600000	75600000	0.0700601	93100000	3.75316	-0.433184	2.61227	-0.086303	100000000	7.99343	19584.1	36.2973	0.0729537	6.59064	2.10199	352.992	1.14429	6.63373	1.05145	15.041	1.45589	1239	95.7793	0.902493	29.4155	4.3497	0.0382098	11.2356	7.87754	1.15409	-1.03989	0.27842	490.65	1.96579	3.36112	7.41023	15019.1	3.46422	2.06165	1.50184	-0.626419
starPep_24457	8.33321	80700000	0.605615	8.87394	-9.95	0.123352	2.0962	42.4922	92100000	94500000	0.0883038	102000000	2.02807	0.647871	1.45406	-0.697991	74300000	3.1611	20429.7	63.5182	-0.807875	6.5013	2.05112	300.51	0.615872	2.68051	1.10555	8.66035	-2.34826	2137	70.2598	0.930982	43.8242	0.886655	0.0419748	16.6625	2.56427	1.00164	1.52254	0.453496	902.67	2.00765	1.24544	5.73133	20149.1	1.56788	1.33338	1.32612	0.71168
starPep_24491	7.94824	82000000	0.606581	8.59624	-14.28	0.187326	1.19573	40.3672	89600000	94400000	0.095144	104000000	1.14154	0.683426	-2.06023	-0.503372	74600000	2.0531	21000.3	57.1025	-0.634878	6.3459	1.43242	282.091	0.864173	1.32817	1.15789	6.49133	0.00495593	2284	70.7599	0.962978	41.6964	0.890382	-0.125694	16.8331	2.64342	0.958783	1.7687	0.453496	1041.49	1.95391	0.971084	5.51822	20427.1	1.09124	1.28751	1.32612	0.559814
starPep_24561	9.43105	45200000	-0.0785837	8.9627	-4.87	-0.39713	2.33632	46.253	61100000	51000000	0.0260596	65400000	2.31736	0.0313339	0.771859	-0.295564	71900000	5.58555	9697.53	93.0906	-0.52037	6.07658	2.92502	421.563	0.541958	4.63522	0.991259	10.6802	-1.73287	1402	66.2822	0.864507	46.5738	1.74528	0.233492	12.5001	3.00554	0.98596	-1.6037	0.403319	353.02	1.85945	1.3377	5.24967	15769.4	2.32466	2.10044	1.78592	0.870196
starPep_24725	8.87679	45200000	-0.701849	8.34249	9.24	0.633998	2.90481	42.555	76000000	42000000	0.0808025	72200000	2.6983	1.06629	0.515027	0.29255	72500000	4.70183	15278.3	78.6181	-0.432763	6.92489	-0.715778	105.712	0.894063	6.35819	0.836459	13.9118	0.136853	1945	25.2079	0.709696	39.6475	1.14214	-1.212	20.5702	4.78485	1.36944	0.898105	0.207969	571.13	2.23477	2.67518	5.96681	9155.04	2.94871	1.32175	1.13932	0.938838
starPep_24768	7.02542	91500000	-0.15171	6.59477	-9.05	-0.711181	2.68833	36.7028	83900000	108000000	0.115005	101000000	2.20161	0.142724	0.582666	-0.530523	77800000	6.55587	20814.2	60.6698	-0.0653844	6.93768	-0.381901	358.834	0.665783	5.04138	1.04251	11.8602	-1.31712	1323	21.8334	0.825211	33.9157	1.34069	-0.0724663	14.9315	3.90174	1.13959	-0.636748	0.364254	395.1	2.07309	2.39271	7.68847	19340.9	2.49517	1.17108	1.32538	1.61187
starPep_24769	6.20956	56100000	-0.178244	5.69597	-22.62	-0.918135	2.36145	31.7195	50700000	64800000	0.110339	49900000	2.20353	0.142724	0.703949	-0.550384	50100000	5.75535	20417	45.2583	-0.110102	6.46111	-0.821804	298.797	0.99248	4.33251	1.0503	9.95875	-1.2855	2880	34.9426	0.850037	29.2671	1.13313	0.153496	29.3959	2.57974	1.01415	0.233786	0.364254	603.29	1.96885	2.18636	7.43462	18811.6	2.50737	1.40987	1.32538	1.68386
starPep_24810	9.01553	67900000	-0.782716	7.52413	11.5	0.263679	2.72961	43.2091	75000000	64100000	0.0567399	80900000	2.5097	0.482659	0.616203	-0.00763197	80500000	5.22416	15903.3	75.7777	-0.493133	6.9377	-0.384616	192.065	0.767361	5.41402	0.82975	12.2214	-0.333496	1812	25.3044	0.710093	37.8581	1.22237	-0.603182	22.4905	5.42666	1.37944	-0.451685	0.222144	472	2.22851	2.96141	5.98957	11509.8	2.95233	1.27113	0.97957	1.52294
starPep_24812	8.27603	105000000	1.80592	6.56693	21.79	0.404112	2.05791	41.6807	103000000	108000000	0.0464567	101000000	2.24432	0.410435	0.528458	0.136375	68600000	4.58366	15440.1	70.5883	-0.879251	6.4507	0.969435	125.554	0.864987	3.71306	0.849026	9.65129	1.03047	2067	48.43	0.716049	33.9711	1.21276	-0.801184	21.027	4.52045	1.14937	0.849525	0.263165	531.61	2.07617	2.84701	5.57812	17774.3	2.26153	1.34361	0.948592	0.996808
starPep_24947	9.41989	99400000	1.04683	9.51818	-50.1	-0.177652	4.18326	51.2707	89300000	92300000	0.0663454	111000000	4.31394	0.121819	-0.0477865	1.40737	89300000	7.97976	16134.9	90.6099	-0.524803	6.17924	-1.65151	355.491	1.22538	6.23257	0.996743	13.858	0.714174	1404	62.8085	0.819874	48.6866	7.08721	-0.127669	14.4279	8.09198	0.952471	-0.790968	0.322204	615.19	1.91786	3.99086	8.29989	22575.2	3.83325	2.91639	1.68896	1.57669
starPep_25014	8.72247	158000000	0.302729	9.13768	-47.91	-0.668818	1.74802	46.061	163000000	117000000	0.0915636	118000000	1.53258	-0.198361	0.374257	1.37638	132000000	2.12308	23348.3	105.648	-0.0445156	6.4483	3.14819	405.483	0.694101	2.27758	1.13159	6.05534	0.995999	1745	42.1314	0.967279	50.4886	1.23048	-0.0112467	21.0782	2.52298	0.962892	2.97757	0.464082	447.14	1.85755	2.53066	8.76687	25247.8	2.60308	1.65666	1.82625	0.781278
starPep_25017	7.81389	207000000	-0.0877754	9.14499	21.21	-0.26126	4.56307	39.5525	226000000	215000000	0.0905157	253000000	6.26059	-0.0290184	1.12721	1.04112	212000000	11.0331	23228.7	73.5609	-0.393293	7.1086	-0.568644	473.975	1.81531	10.4726	1.04444	27.5178	0.371933	2094	138.464	0.759383	43.2425	11.5205	-0.234498	4.83041	14.1123	1.23829	-1.63326	0.180595	1188.53	1.98296	6.50089	8.8148	21390.6	5.98089	3.42534	0.730876	1.14716
starPep_25018	8.06845	147000000	-0.083036	9.45511	16.75	-0.26126	4.73522	39.4493	202000000	194000000	0.0887866	198000000	6.04004	-0.0443993	1.12721	4.4554	186000000	10.5629	21000.9	72.5293	-0.339494	7.21512	-0.841844	465.405	1.81531	10.4287	1.059	27.3669	0.514881	2094	138.464	0.775223	43.0052	11.5205	-0.208587	4.83041	13.2403	1.26933	-1.68952	0.201033	1188.53	1.96984	6.39885	8.8148	21368.7	5.51888	3.42534	0.735854	1.13127
starPep_25711	6.57899	207000000	-0.598339	5.79885	29.7	-0.177952	6.12441	27.2255	158000000	194000000	0.0751611	172000000	4.67317	0.16642	1.35963	1.20214	142000000	7.11362	18958.9	43.7341	0.53233	6.45428	-0.0251053	346.044	2.22092	13.8695	0.799719	33.1021	0.503977	1947	100.088	0.693731	36.5401	9.87354	0.0142136	19.7668	11.4184	1.06683	-0.725446	0.396051	978.02	1.97403	6.4558	7.66134	14659.9	7.8123	3.5844	1.21842	2.00239
starPep_25932	8.54975	59200000	-0.139041	8.35743	-32.86	0.371501	3.74613	41.5985	71600000	77600000	0.0921755	62800000	3.06839	0.59927	0.534922	-0.360364	61500000	3.93827	17689.2	69.9527	-0.0346128	6.87749	1.8378	326.785	0.964136	7.35613	1.07709	14.3952	1.44615	2447	40.9243	0.872822	44.7701	0.719905	0.403408	29.5897	6.99109	1.23865	0.772109	0.304816	723.41	2.13055	1.53785	9.69737	10497.2	3.67794	1.72294	1.3086	2.07956
starPep_26001	10.7196	84900000	0.478127	9.61039	-7.77	-0.041435	2.74899	53.1122	82800000	91000000	0.191697	75400000	2.1489	-0.174045	-0.159025	0.358598	72400000	3.74342	22607.5	114.524	0.03538	6.68041	0.112047	325.785	0.37071	5.13242	0.998598	10.9266	-1.55521	1277	30.6555	0.783778	49.1792	1.44097	0.549361	20.9967	4.64578	1.18077	1.62229	0.343224	269.17	2.02919	2.01818	7.60318	24228.6	1.67114	2.04326	1.56703	1.77422
starPep_26173	6.23597	226000000	3.07747	5.62095	50.19	-0.638157	3.7912	31.1985	243000000	253000000	0.0932116	233000000	4.33467	-0.318377	-0.310909	-0.431681	234000000	10.6891	34911.8	21.0305	0.0629286	5.11396	2.29727	479.803	2.03101	8.59554	0.996179	13.0185	2.11662	2534	146.724	0.725363	33.5104	9.70839	0.0671446	18.8882	9.05507	0.621455	1.23808	0.360459	1137.86	1.60661	5.92745	5.23284	30704.2	4.31649	2.96491	1.1331	1.37014
starPep_26251	7.07945	162000000	0.876209	7.90055	26.45	-0.578588	3.00668	44.8821	227000000	177000000	0.161708	192000000	4.73438	-0.493598	-0.579699	0.265796	208000000	5.95209	29675.1	34.1525	0.192662	4.79696	-0.886426	545.101	1.76309	6.93279	1.25083	22.7841	2.74276	2316	127.808	0.915684	37.3208	7.50283	0.300641	10.9049	11.9742	0.557868	-1.09343	0.318221	1224.49	1.47147	3.97583	5.02116	25778.7	1.97861	3.10538	1.34606	1.32161
starPep_26252	6.61033	177000000	-0.153529	6.00219	12.3	-1.38353	3.28677	37.3029	288000000	256000000	0.191359	222000000	6.56654	-0.720118	-0.707166	0.188343	260000000	8.22064	24818.1	68.3743	-0.189036	5.69458	-0.303105	568.511	1.89931	7.92561	1.08951	25.3279	0.693579	1807	108.316	0.886897	24.7783	5.88174	-0.0635484	5.31669	9.85509	0.857963	-1.50949	0.391866	1023.38	1.69517	4.49665	8.3563	39872.9	2.16545	2.93346	1.53389	1.58859
starPep_26284	9.97741	169000000	-0.158468	9.83562	34.88	-0.239915	3.17145	40.3169	174000000	203000000	0.142565	193000000	3.94602	-0.251461	0.517177	0.584757	118000000	6.71117	28271.6	55.1182	-0.96418	5.12437	-0.465539	383.109	2.01155	7.97142	1.06057	18.2554	2.9282	3097	131.872	0.867251	43.9745	8.44428	-0.0620643	14.1745	7.82585	0.790746	1.58557	0.26452	1445.48	1.59982	5.16289	5.78686	27438.5	2.36098	3.15957	1.44732	0.996641
starPep_26296	8.78833	116000000	-0.569762	9.61673	13.04	-0.674508	3.02467	32.8432	94600000	159000000	0.109854	126000000	1.5171	-0.0396391	0.819421	-0.52498	123000000	4.92097	23358.2	71.4817	-0.336772	6.46075	2.45072	304.563	1.31352	2.8983	0.871601	10.5532	0.832761	1747	89.9458	0.801509	30.5623	3.62197	0.480786	22.137	4.95271	0.899643	0.478539	0.250511	807.73	1.62235	2.40944	4.8078	22269	2.28858	2.07739	1.15866	1.51306
starPep_26364	8.64439	125000000	-0.65786	7.99598	-54.64	-0.00996336	6.48696	43.2204	85100000	127000000	0.0743711	91200000	5.51317	1.05813	1.15275	0.489476	96600000	14.723	22212.4	60.8007	-1.32618	6.65362	-0.35092	231.722	1.212	12.8935	0.797619	22.9045	-0.110932	1069	96.2651	0.726327	42.7349	3.79975	-0.682458	0.94321	8.17751	1.12211	0.166263	0.153574	639.36	2.09964	6.63005	7.91233	21160.5	6.37772	3.99689	0.765593	1.42212
starPep_26370	6.93036	97300000	-0.0110585	6.67414	11.11	-0.439394	5.21201	36.4229	86200000	76500000	0.124285	112000000	5.46242	0.481347	3.01331	0.0340374	106000000	7.52922	26417.5	36.4796	-0.514718	6.36539	-0.352959	351.077	1.77833	6.74009	1.09749	23.3679	1.89585	3372	87.3879	0.842441	31.1123	7.25334	-0.0890879	18.2163	12.1888	1.0104	-0.365646	0.196869	1883.58	1.90988	4.40197	6.97615	22899.4	4.26438	2.82273	0.942776	0.833284
starPep_26405	6.51087	158000000	0.282838	7.38284	-2.47	-0.165206	6.48229	30.4626	166000000	117000000	0.11755	149000000	6.53532	0.305416	1.27954	1.63778	118000000	12.7423	20000.8	35.8072	-0.978948	6.36939	-0.341804	464.041	1.87533	11.7584	0.95776	32.382	0.517761	2092	91.7912	0.697799	28.227	11.7495	-0.145125	21.2306	12.833	1.11402	-0.315941	0.327314	958	1.92254	6.07443	6.44981	18125.1	7.02095	3.48093	0.922387	0.400832
starPep_26419	10.8176	35400000	-0.414911	10.5545	-64.52	-0.475461	4.45624	52.4284	39400000	43900000	0.156301	76300000	4.55441	0.0013217	-0.443966	0.770325	47000000	6.98779	16463.2	121.677	-0.0793933	5.80748	0.674478	218.561	0.442927	4.64617	1.20636	15.0697	0.865081	668	44.5858	0.895717	49.7826	2.53572	-0.584599	8.5121	7.78723	0.948302	0.890606	0.177623	174.54	1.83981	4.22461	6.66443	11735	5.00496	3.55985	1.35739	1.27837
starPep_26420	10.2086	55600000	0.0869391	10.2638	-53.23	-0.50162	3.05678	46.7303	70200000	64200000	0.186962	89100000	4.08377	-0.192756	-0.0798036	-0.513447	73600000	5.47483	15574.4	110.096	-0.0465347	6.15326	0.940071	296.459	0.217906	4.35449	1.19855	14.9275	1.24563	390	42.5898	0.916697	43.4513	2.55751	-0.30594	3.776	8.46625	1.00885	1.42124	0.167165	99.11	1.84984	2.76468	7.26201	15159.3	3.11592	2.8447	1.47972	1.42093
starPep_26421	10.5449	41900000	-0.3968	10.6394	-72.89	-0.341895	4.61839	51.5144	51500000	60200000	0.18842	87400000	4.80849	-0.0221019	-0.229128	0.373129	67800000	6.73115	16141.8	118.176	-0.00205364	6.30516	0.585007	274.708	0.217906	5.13474	1.19829	15.2685	0.564956	390	42.5898	0.913288	49.0143	2.72547	-0.564903	3.776	8.85558	1.07125	0.60789	0.221314	99.11	1.89464	4.60084	7.92098	14875.4	4.96936	3.35616	1.34134	1.34094
starPep_26570	7.61276	114000000	-1.13649	8.10473	7.36	-0.373621	5.92419	38.3775	188000000	107000000	0.113051	161000000	5.99391	0.451997	0.491936	-0.154002	138000000	8.51993	15557.7	74.8884	-0.764585	6.51779	-0.330716	298.295	1.85817	11.9807	1.15718	31.5899	0.832709	2133	89.9016	0.869458	39.5262	9.40312	-0.442488	11.9352	13.2889	1.11969	0.0311545	0.20311	1199.1	1.94737	6.09393	8.17377	14107.3	6.30968	3.37269	0.822567	0.382514
starPep_26617	8.80743	130000000	2.15843	9.59634	-40.88	-0.807945	2.11355	44.0677	111000000	88900000	0.117771	114000000	3.84912	-0.0432643	1.26055	0.00319092	99200000	4.59204	12719.3	71.7161	-0.63526	6.42519	2.1905	322.488	0.35588	4.24427	1.25725	12.0992	0.585989	861	71.9308	0.957019	41.6491	1.73132	0.0811974	11.6967	4.27041	1.12	1.18028	0.330342	174.85	1.91588	2.88622	7.15797	23319.5	3.33635	2.24296	1.26279	2.12234
starPep_26668	4.75658	153000000	-1.73657	6.50697	36.1	-0.531783	4.78522	43.1899	168000000	177000000	0.159001	145000000	4.3818	-0.284029	-0.494886	0.253114	160000000	7.92966	26734.3	21.8378	-0.425358	5.23677	-0.926657	343.712	2.28174	7.65059	1.07524	21.04	2.30169	3245	116.515	0.84995	32.9722	8.10533	0.521098	13.748	8.8464	0.641682	-2.15905	0.164749	1537.56	1.62737	6.10231	4.79014	23059.7	2.05485	4.04249	0.908151	0.113393
starPep_26669	5.66752	198000000	-2.38055	8.06677	32.95	-0.701916	5.40246	42.2385	212000000	224000000	0.169333	193000000	5.51441	-0.512885	-0.104564	2.94623	175000000	7.88571	29334.2	59.4526	0.01374	5.35856	-0.198029	579.604	2.02754	9.61634	1.0623	24.9251	1.0601	2588	121.246	0.810376	36.6813	9.53894	-0.390836	13.7495	9.07456	0.688907	-1.22778	0.202131	1152.92	1.64668	6.18362	6.16803	27612.3	2.60613	4.35857	0.866541	0.169355
starPep_26885	10.0075	97100000	-0.0501679	10.4898	-57.78	-0.367161	2.49961	52.9908	103000000	83100000	0.0428989	95100000	4.34368	-0.0395732	0.0510841	0.2359	115000000	7.25469	15016.8	50.9446	-1.12982	5.32141	-1.13454	418.691	0.0993052	4.47624	0.997022	10.9079	1.26211	768	54.4542	0.860438	47.2541	3.11041	-0.234313	0.27681	6.96535	0.762835	1.00559	0.41812	588.43	1.73467	3.72706	5.80656	24897.7	2.44493	2.91379	1.83251	2.35459
starPep_26889	10.8137	74800000	0.303295	11.3325	-62.32	-0.308746	2.57436	57.7932	99100000	55500000	0.0429855	103000000	4.67257	0.107597	-0.331436	1.43701	105000000	6.3338	13724.6	59.1683	-1.05191	5.78154	0.115163	407.448	0.0755909	4.15902	0.991482	12.3352	0.722375	693	46.8927	0.844975	51.3389	2.59703	-0.230635	0.154963	6.33937	0.835684	0.761272	0.377492	568.5	1.81645	3.43817	6.00122	24894.8	3.09757	3.04035	1.84795	2.77676
starPep_26890	10.7106	114000000	-0.835744	11.2154	-60.16	-0.292948	3.20717	58.0205	143000000	70000000	0.0461689	62800000	4.66587	0.0583481	-1.06085	1.78293	106000000	6.83214	11940.7	92.7867	-1.49789	5.72665	0.228345	414.645	0.0755909	4.89189	0.993404	11.6175	0.782611	874	46.8927	0.844	54.1949	3.65608	-0.286826	0.155979	6.27046	0.883699	0.75743	0.495755	568.5	1.79959	3.83191	6.34819	27632.9	3.09991	3.15724	1.74001	2.7238
starPep_27266	10.2311	172000000	0.296457	10.241	-51.07	-0.563547	2.10339	54.9897	145000000	181000000	0.115578	146000000	3.12151	-0.403753	-0.283391	1.35738	117000000	3.82259	19456.9	96.0559	0.202533	5.10118	1.80035	428.025	0.580044	3.21908	1.12331	8.37912	1.72249	1045	69.24	0.973212	49.2715	1.48069	0.528164	3.27553	3.71616	0.694548	0.721286	0.408357	416.78	1.58346	1.78467	4.78396	23788.6	2.61022	2.6387	1.80526	1.2287
starPep_27320	7.38008	73100000	-0.414373	7.72136	5.85	-0.219948	3.63845	41.6913	69300000	112000000	0.0698732	87400000	4.24018	0.484989	1.77852	-0.213234	80500000	5.84193	21599.6	44.058	-0.546712	6.09494	2.01329	271.798	1.68473	7.27424	0.974809	15.2162	-1.59664	3198	88.7971	0.851507	38.849	4.02515	0.455968	24.4379	4.9129	0.872115	-2.3112	0.367022	1438.22	1.87258	2.00059	6.22178	19974.7	2.88455	2.52456	1.25094	1.51084
starPep_27443	5.86611	76700000	-0.211091	5.95891	-14.22	-0.825533	2.40284	34.1251	66400000	61500000	0.10312	53300000	2.81543	0.0522117	0.301597	-0.68525	64000000	5.72222	13657.7	51.4521	-0.708649	6.14557	0.124361	234.401	1.31205	5.75706	1.08326	10.3817	-3.38922	3769	76.7459	0.916463	30.9835	2.57995	-0.246691	26.5131	3.95382	1.02163	2.13613	0.251206	1773.12	1.94286	1.20909	6.91668	17335	1.25273	2.86319	1.09512	0.805078
starPep_27548	6.18529	54500000	1.17917	6.94342	-70.5	-0.206565	4.84558	34.4785	62300000	46600000	0.0880699	74000000	4.86834	0.505915	0.710485	1.98923	31300000	7.91021	13191.1	36.7131	-0.880042	6.17347	-0.363458	61.016	0.817145	3.6122	0.994215	19.3255	0.0173746	1829	50.9785	0.750766	28.6107	2.59353	-0.388233	11.8772	11.5468	1.05895	-0.0119025	0.150131	889.89	2.02564	5.54582	5.88038	16371.3	4.89311	3.19108	0.57685	1.36451
starPep_27569	7.68764	48300000	2.33054	7.55019	-9.56	-0.0428534	3.20124	33.1481	23500000	54400000	0.0390454	41700000	5.33378	0.85045	1.24048	1.42672	72500000	13.0255	8808.8	31.8157	-0.710564	6.78271	1.29556	215.894	1.39403	9.30246	0.994258	19.6259	-0.724458	1928	103.842	0.899526	33.1216	6.97293	0.161958	4.63744	8.18875	1.15227	-2.50729	0.0626782	1001.4	2.15441	4.24173	6.7949	13926.9	3.5744	2.92938	0.333288	1.30005
starPep_27847	5.94238	270000000	-0.601525	7.05235	19.6	-0.808913	6.52751	31.1487	290000000	261000000	0.055318	244000000	5.4889	0.086491	1.15983	-0.258862	229000000	8.91876	34859.9	68.8924	-0.0441741	6.09839	0.489888	500.957	2.24443	11.8504	1.07003	30.6807	-0.667791	2108	130.1	0.818438	33.695	8.91837	-0.34035	3.17662	10.9972	0.985926	-1.01051	0.296019	1137	1.7531	6.64204	8.95389	26996.4	6.26999	3.90877	0.967529	1.25117
starPep_28241	6.4444	103000000	-0.922399	6.25799	8.33	-0.993803	3.03772	35.8978	150000000	104000000	0.0637833	119000000	1.87749	-0.165825	0.307744	-0.321241	99300000	5.39006	21524.6	43.5148	-0.638038	5.85149	1.02835	297.031	1.46385	3.83878	1.10144	12.5975	-0.576723	2635	104.681	0.945257	31.3613	5.46953	-0.109841	22.6821	5.52029	0.893032	-3.66174	0.461449	1048.72	1.7588	3.56503	6.05205	21172.4	1.65379	2.10927	1.13687	0.885156
starPep_28292	8.0902	143000000	0.669163	8.04738	6.38	-1.09053	2.3426	43.2992	181000000	137000000	0.119802	138000000	1.78189	-0.0577088	-1.07622	-0.236848	83500000	4.2479	21775	78.9586	-0.0530402	5.78922	-2.39651	335.595	1.51726	6.06327	1.12461	13.904	0.0111338	2147	106.273	0.934107	47.4439	3.95327	0.024804	11.2932	5.48823	0.76831	-3.29374	0.381348	1039.16	1.71082	1.48444	7.16653	17306.7	1.94221	2.35219	1.52842	1.01348
starPep_28369	8.91266	218000000	-0.611051	8.54023	45.09	-0.677958	5.1599	49.4195	197000000	194000000	0.114436	235000000	6.04168	-0.402553	0.648287	1.07551	213000000	10.9756	32652.2	88.6321	-0.392376	5.80056	0.698955	471.665	1.72385	11.1687	0.995307	25.8643	0.33792	1598	109.608	0.811094	46.7391	7.48213	-0.665885	2.85449	6.82334	0.925989	-0.952944	0.426775	943.84	1.65527	6.28306	7.95731	30085.2	5.09194	3.17843	1.27507	2.07005
starPep_28421	7.65176	72700000	-0.0685784	8.92387	-26.81	-0.354832	1.25058	50.0668	59300000	41900000	0.052757	66100000	1.14616	-0.2655	-0.0491865	1.58068	85100000	2.58108	14657.8	68.0369	-0.132927	6.74178	0.193495	293.283	1.00727	3.15388	0.877581	5.32391	-0.0136637	3074	43.0133	0.774087	44.2483	1.45757	0.160409	37.9822	1.99328	1.20693	1.49558	0.276139	668.91	2.08019	1.89617	6.35115	19958.2	1.23224	1.97965	1.83185	0.903129
starPep_28435	8.46362	29400000	-0.48616	8.29288	-12.16	0.260912	2.4316	45.142	29000000	56000000	0.235609	41800000	3.40216	0.989535	2.24246	-0.608009	62900000	7.14679	17417	77.0701	-0.0554208	6.93323	1.38376	254.806	0.41489	4.89454	1.2597	12.3156	1.2762	2488	38.6518	0.875536	44.105	1.17772	-0.645905	25.3129	5.76724	1.25174	1.5694	0.306118	811.73	2.11919	2.55596	7.9548	14504.6	3.07903	2.01866	0.924758	0.395444
starPep_28569	8.71283	92000000	1.28255	8.69313	-12.73	-0.213614	2.47972	40.2902	78400000	86400000	0.0600388	88900000	2.82663	-0.0405304	0.191923	-0.570667	108000000	4.07249	10136.3	74.6482	-0.00325911	6.37093	-0.60436	374.772	0.214127	4.41539	1.04835	14.3751	-0.831229	765	62.0829	0.868874	43.4699	2.3167	0.166658	3.97812	4.82724	1.15017	1.31211	0.176954	178.83	1.95334	2.56987	5.4826	25071.2	2.61319	2.35252	1.59049	0.313725
starPep_28581	7.02517	220000000	0.877821	6.86264	26.92	-0.913343	3.48016	35.2495	209000000	196000000	0.0771099	210000000	2.44432	-0.529273	0.748159	-0.884984	221000000	5.21864	30610.1	45.1199	-0.691358	5.47471	2.73342	381.776	1.55211	4.14357	0.934671	16.7693	-0.802459	2053	121.795	0.768134	35.7061	3.42203	0.00799233	15.7363	6.51674	0.71932	2.76814	0.374223	844.15	1.65874	3.79731	6.3143	26210.7	4.23924	2.48377	1.53064	1.45635
starPep_28651	10.7037	136000000	0.75098	9.64148	43.21	-0.400222	4.94727	56.841	176000000	180000000	0.11034	140000000	4.32444	-0.116036	0.690131	-0.652783	143000000	4.98845	16177.5	89.1523	-0.571728	5.95129	0.26291	418.956	2.1397	11.1927	0.990103	24.423	-0.744302	2016	92.1562	0.74958	52.6556	10.5642	-0.755813	22.0261	7.05996	0.853541	0.624	0.128275	856.63	1.74428	5.42256	4.92467	17850.8	5.8978	3.60062	1.24361	0.843267
starPep_28701	7.81665	71400000	-0.161511	8.79267	-20.75	-0.199759	1.67161	43.1321	69800000	90700000	0.110298	96800000	1.65418	0.193118	0.645156	1.08001	106000000	3.32074	17030.9	51.4122	0.284454	6.19402	-1.40028	287.713	0.798721	3.51192	1.27449	7.56264	0.510633	2260	47.6913	0.923135	38.6191	0.556719	0.249606	27.4744	3.6747	1.03768	0.0931078	0.231412	597.91	1.96221	1.50635	6.94026	20523.2	2.1948	1.04654	1.24243	0.879735
starPep_28726	6.92021	181000000	-1.54807	7.21747	-3.42	-0.485306	4.90209	30.831	137000000	107000000	0.118812	79700000	3.84557	-0.0218505	1.04731	0.859467	109000000	8.1839	15671.3	45.8669	0.0640098	5.56909	0.693332	316.945	1.6984	6.65972	0.947757	23.7553	-1.80571	2135	76.2066	0.787778	35.6277	7.54479	-0.248057	10.8532	8.78901	0.784702	-0.685493	0.255402	1381.87	1.72964	3.73715	5.44846	18321.2	4.49297	2.4174	1.65677	0.311355
starPep_28727	6.49331	183000000	-1.68319	6.57199	-5.33	-0.391796	4.55219	28.887	138000000	110000000	0.14952	79800000	3.44259	-0.0221629	0.137822	0.748848	123000000	7.97466	16000.6	38.9416	0.215754	5.26428	0.794659	336.985	1.8187	5.95905	0.959643	21.4443	-2.29952	2413	75.9369	0.790589	33.6069	7.26649	-0.116237	17.5548	7.94805	0.739822	-0.633382	0.244326	1457.3	1.67102	3.24284	4.75672	18243.2	4.22258	2.3223	1.68479	0.530057
starPep_28731	6.29036	181000000	-1.54049	7.33549	-2.09	-0.523584	4.90277	35.6197	137000000	111000000	0.147576	75800000	3.90544	-0.0341945	0.841463	0.563031	122000000	7.94767	17050.3	40.1084	-0.0551457	5.35207	0.764417	325.235	1.76722	6.96221	1.01815	22.6974	-1.70405	2149	76.1252	0.810628	34.3326	7.27081	-0.189378	10.0791	8.3673	0.754529	-0.604509	0.256308	1421.56	1.68046	3.74656	4.97206	18790.4	4.28778	2.38244	1.63159	0.528377
starPep_28733	7.45625	176000000	-1.60034	8.1216	-6.9	-0.370628	4.6024	39.5778	133000000	110000000	0.123798	69200000	3.55845	-0.126594	0.372522	0.773102	108000000	8.13899	18372.7	53.9054	-0.229862	5.35936	0.872423	302.758	1.72286	5.70944	1.01791	22.024	-2.27065	2350	78.2993	0.819231	42.8118	7.54124	-0.0762422	22.095	8.48106	0.707166	-0.672543	0.271497	1171.16	1.65128	3.398	5.29314	16133.7	4.19244	2.47957	1.50275	0.162267
starPep_28744	8.09209	171000000	3.22372	7.15859	17.57	-0.286478	4.18987	40.4069	183000000	168000000	0.0790485	133000000	5.09102	0.352482	0.206555	0.636425	159000000	6.38491	28767.2	63.3204	-0.454861	5.98834	-0.680611	487.784	1.90484	6.89529	0.818482	22.9991	0.960432	2897	130.8	0.714778	34.8701	9.62519	0.385321	27.4315	7.62465	0.832714	1.16811	0.219481	1128	1.7816	4.15138	5.98548	35056.7	5.08444	2.74725	0.955883	0.867505
starPep_29137	10.5623	210000000	-0.85911	10.7488	45.01	-0.750485	4.07329	49.5759	239000000	211000000	0.190816	231000000	4.34456	-0.223944	-0.0597606	2.30058	250000000	9.42045	26927.2	59.7879	-0.0514689	5.72893	0.937645	537.922	1.74281	9.03101	1.14868	21.1578	2.13258	2266	141.893	0.85482	51.6431	7.19387	-0.132733	17.7917	7.51108	1.0215	-0.229814	0.366281	997.79	1.60434	5.47034	7.61451	25793.8	3.41914	3.48128	1.11073	1.3221
starPep_29138	9.31741	262000000	1.74048	9.06568	37.33	-1.098	4.07521	44.7642	307000000	272000000	0.191496	297000000	4.28767	-0.397845	-0.0743748	1.99787	289000000	9.42021	33029.6	51.0223	0.536896	5.2911	-0.41697	551.2	1.77976	9.09415	1.09931	21.4497	2.38303	2362	153.343	0.85039	46.5353	7.83284	0.0568484	12.1648	7.46063	0.92583	-0.0939513	0.373529	1041.41	1.5401	5.62002	6.65473	27347	2.3694	3.12571	1.25394	1.26651
starPep_29381	10.1369	61900000	3.32025	10.3018	-81.49	-0.344184	5.65916	61.0763	106000000	96300000	0.0573372	90800000	4.83458	0.0111266	2.0032	2.25008	100000000	4.24835	18193.4	89.4837	-1.06481	6.85284	0.312408	409.299	0.501996	7.31867	1.02568	12.2574	0.791983	1077	74.5061	0.853841	50.8832	2.59705	0.123864	17.5839	5.89642	1.2237	1.248	0.200547	193.58	2.07517	4.46275	9.0157	25122.9	4.31356	3.67189	1.41398	1.19578
starPep_29527	8.93587	170000000	-0.484542	8.89885	-16.99	-0.352949	3.62488	41.6687	191000000	212000000	0.119426	190000000	3.01452	0.137986	2.55438	-0.594443	195000000	5.28528	26964.3	88.7676	-0.900662	6.69869	0.778894	481.014	0.491883	7.77107	1.03714	15.0779	2.24465	1073	61.1975	0.846455	40.8019	0.833305	0.23041	12.3032	7.47761	1.0148	0.154304	0.340494	254.08	2.00944	4.38429	9.58897	32688.7	3.2788	1.41788	1.4471	0.275275
starPep_29626	8.12504	146000000	0.641184	8.26182	4.74	-1.06794	2.38155	44.4718	187000000	138000000	0.116788	144000000	1.80108	-0.0477821	-1.00141	-0.0600465	83500000	4.49615	21779.6	68.3329	-0.0781973	5.78919	-2.37451	335.937	1.51726	6.25792	1.15974	14.1304	-0.065168	2147	106.273	0.952502	44.1875	3.92467	-0.00665354	11.2932	5.72029	0.761922	-3.23296	0.386571	1039.16	1.7068	1.83492	7.18467	17764.5	1.93843	2.35452	1.46376	1.04002
starPep_29627	7.97773	166000000	0.901791	8.02468	-0.15	-0.848538	1.6353	42.4406	190000000	161000000	0.120811	157000000	1.72987	-0.0144836	-1.00308	-0.21236	92800000	4.19283	23560.9	57.1795	-0.0275754	5.86649	-2.6607	380.003	1.61572	5.71858	1.14683	13.3441	-0.0475535	2085	106.216	0.933251	41.8788	3.93599	0.0366265	12.1983	5.40895	0.773901	-3.43567	0.3828	966.44	1.72782	2.08332	7.16142	18872.5	1.91053	2.22741	1.51992	0.967047
starPep_30092	9.54115	143000000	0.358983	9.35152	-49.43	-0.438609	2.64159	49.7079	140000000	167000000	0.125125	130000000	2.5903	-0.265535	-0.0399876	0.861281	104000000	3.74991	16668.8	94.1649	0.27224	5.09617	0.71272	371.133	0.546334	4.0635	1.10538	8.99352	1.81511	1045	69.24	0.946037	46.0776	2.00943	0.437924	3.16727	3.07331	0.706267	0.871225	0.427529	416.78	1.57617	2.49179	5.50749	24278.8	2.98034	2.87361	1.76405	0.97573
starPep_30101	10.1924	51200000	0.320295	9.12395	-45.77	-0.288391	2.48906	45.0945	59000000	80400000	0.124388	59500000	2.59636	-0.28028	0.182317	-0.524808	47400000	3.64314	12694.9	80.5837	0.0967785	5.27233	2.14062	295.09	0.411749	3.66717	1.06385	10.8215	1.94734	569	54.0211	0.910627	44.15	4.08223	0.260396	1.44186	3.74562	0.728978	1.95506	0.426665	179.02	1.60145	3.02807	5.40094	16270.3	3.45594	2.92835	1.69211	0.367314
starPep_30233	9.95615	105000000	1.20214	10.3161	-16.19	-1.36125	1.31604	53.4537	107000000	89400000	0.191983	89400000	1.25036	-0.506494	-2.10041	-0.415841	103000000	2.12278	19800	81.7913	-0.407516	5.0344	-1.03596	345.903	0.613675	3.00341	1.38218	6.21968	-0.0821224	1046	50.237	1.09329	47.3889	0.146209	-0.0118908	6.8218	2.02533	0.601704	-3.04663	0.271471	356.62	1.52266	1.24328	5.39128	18745.3	1.03127	0.640644	1.28836	2.52446
starPep_30427	7.74871	132000000	0.0162846	8.36802	-26.56	-0.413983	2.92899	45.2385	181000000	172000000	0.0724832	174000000	2.50311	-0.0228769	1.85519	1.70228	184000000	4.45883	32231	85.3927	-1.02713	6.94461	-0.627395	432.999	0.450578	5.69378	0.916182	13.0922	-1.60952	969	38.2577	0.764948	41.8152	2.10363	0.214161	6.22952	4.15182	1.21839	0.947675	0.333953	442.19	2.05183	3.22497	7.64208	25859	2.36782	2.25432	1.40499	0.748345
starPep_30628	6.8034	67800000	0.850903	6.88455	-32.28	-0.546204	1.40034	36.7468	79000000	60000000	0.121854	84800000	0.986865	-0.257011	1.2245	-0.465164	59300000	2.08669	18521.7	50.5612	0.0446604	5.5131	0.364781	303.377	0.746453	1.21964	1.31671	4.82402	0.451234	1885	55.8932	1.08915	36.3506	0.581175	0.281096	17.439	2.694	0.870569	-0.340007	0.358383	631.34	1.74935	1.31943	7.2285	11402.2	1.33971	1.25188	1.34842	1.32723
starPep_31759	7.28453	124000000	1.24386	7.30476	-24.62	-1.11446	1.26765	39.2902	109000000	91700000	0.051387	112000000	2.02668	-0.469364	1.14468	-0.813729	96700000	3.61144	10436.4	38.2005	-0.0533229	4.6538	2.81382	389.945	0.359177	2.68884	1.09887	5.87718	4.62703	1800	107.408	0.953187	27.6147	1.57365	0.23714	2.20278	2.6477	0.607628	0.489777	0.347207	702.08	1.54909	1.2624	4.14082	12062.7	1.26873	2.1948	1.85612	1.40383
starPep_31764	7.74442	144000000	1.55926	8.9529	-37.7	-0.719821	1.38075	36.981	144000000	142000000	0.0898187	100000000	2.79556	0.0561886	2.71733	-0.983577	99300000	2.37689	11195	53.893	-0.0815348	5.34739	1.72656	378.757	0.40206	2.52902	1.22774	7.38651	2.82057	1575	98.6301	0.971128	33.6125	1.70631	0.796019	2.23687	3.80121	0.797426	3.93869	0.424644	642.29	1.69523	1.39782	4.54287	22963.3	1.30451	2.31391	1.79359	1.22224
starPep_31765	8.33165	150000000	0.779141	9.24455	-25.78	-0.845659	1.38184	42.981	143000000	134000000	0.0577362	146000000	2.02914	0.0615019	1.3176	-0.996844	134000000	3.98181	13066	61.2007	0.00987431	4.62368	2.09936	378.129	0.372683	2.66526	1.19656	5.59552	4.55052	2100	114.989	0.989006	43.3815	1.64882	0.591312	2.29832	2.71921	0.579853	2.02475	0.272804	781.8	1.51817	1.27274	4.30631	14342	1.4085	2.27129	1.70474	1.09319
starPep_31768	5.84706	113000000	1.23432	8.35729	-15.18	-0.971566	0.722169	39.1945	112000000	98200000	0.0357962	104000000	2.00188	-0.22904	1.50291	-0.788061	79800000	2.38455	11912	24.2062	0.0857995	4.62122	2.94217	357.496	0.368079	2.21394	1.03221	5.72659	4.69458	1800	107.408	0.910273	33.5545	1.76554	0.421531	2.12699	2.98773	0.607796	2.59964	0.476022	702.08	1.57642	1.01055	4.11996	12745.3	0.738082	1.7388	1.90003	1.39492
starPep_31769	8.69049	260000000	0.929747	9.38102	-24.14	-1.44068	1.34238	39.2055	227000000	235000000	0.0399232	150000000	2.01312	0.01493	3.06887	-0.290418	221000000	3.23887	20590.7	61.1327	-0.677422	5.52069	1.92198	443.504	0.41472	2.56029	1.07194	6.53563	4.48281	1348	88.6956	0.944678	37.5873	1.72967	0.600487	4.0879	3.16603	0.942014	4.24856	0.35728	417.47	1.74793	1.50804	5.69599	43253.1	1.04997	1.72182	1.80035	1.55836
starPep_31774	8.61356	235000000	0.740578	9.83965	-25.62	-1.09907	1.38489	35.1238	197000000	197000000	0.066787	127000000	2.18753	0.42277	3.55914	-0.0948305	178000000	3.46335	17699.2	67.2397	-0.532888	5.37546	2.03384	431.687	0.571048	2.57225	1.22631	6.4939	3.57393	1467	88.169	1.02053	36.3927	1.51668	0.605808	5.2529	3.34436	0.841286	4.16467	0.297334	476.91	1.693	1.53278	5.47691	37878	1.18772	1.67503	1.69441	1.49795
starPep_31789	11.4588	128000000	0.615127	11.6952	-13.77	-0.727301	1.3039	53.5699	166000000	89200000	0.132958	147000000	1.31756	-0.36021	0.612672	-0.436742	101000000	3.27975	21582.9	138.207	0.427282	4.95231	0.0892844	396.289	1.22205	3.51033	1.28653	8.30748	-1.58273	1568	43.1912	1.08017	53.1802	1.49116	0.21203	12.6899	2.86694	0.68215	-0.67174	0.456193	434.13	1.50653	1.67472	5.52821	24389.5	1.60186	1.85032	1.37235	2.16784
starPep_31877	4.74799	137000000	1.35253	5.70043	-13.55	-0.304207	4.21492	28.1237	94100000	109000000	0.116833	71700000	4.89424	0.218116	1.83641	0.0501203	67400000	10.5958	14868.9	24.7932	-0.505648	6.07396	-1.34366	206.542	1.99837	7.42468	1.02507	20.542	0.00401034	2726	90.5435	0.806428	30.3555	10.6379	-0.481774	13.2395	9.61104	0.966077	-0.941004	0.169271	1303.59	1.94054	4.81761	5.11479	12794	4.22905	2.53975	0.874438	1.28379
starPep_31892	12.6909	20200000	-0.0169007	11.7822	-18.21	0.0130227	1.14418	62.0556	31000000	39500000	0.116155	30000000	1.95514	-0.016747	0.321568	0.983732	29800000	3.42175	10790.7	132.623	0.36367	5.8729	0.246447	260.28	0.909086	2.69664	1.24639	6.39276	-2.03199	1835	36.371	1.01965	58.499	1.67433	-0.47235	23.8733	2.74224	0.945084	0.124663	0.185457	592.24	1.77928	1.04079	5.11636	15227	0.802017	1.6747	1.75578	1.10627
starPep_32078	11.1465	102000000	3.48846	11.9853	-7.67	-0.981621	1.51946	51.9728	104000000	98800000	0.207421	124000000	1.98216	-0.525353	0.906136	0.343688	124000000	3.8097	13172.4	74.626	-0.63358	5.35208	-0.194381	396.029	1.08088	3.11475	1.24247	6.92016	3.68455	509	56.2087	0.988713	49.8339	1.39306	-0.00449098	2.1658	4.2553	0.65323	-2.31149	0.336524	296.69	1.47657	2.08514	5.55781	24685.3	1.13155	1.36378	1.63947	2.60568
starPep_32630	11.2866	119000000	0.827097	11.6056	-57.29	-0.0949171	4.59978	58.5755	115000000	117000000	0.0606094	89300000	5.26863	0.222467	1.33931	-0.540812	123000000	6.958	25639.2	116.039	0.0286753	6.94716	0.992908	372.899	0.252824	5.72893	1.05386	15.7029	0.339761	628	17.9276	0.905105	55.1033	2.60998	-0.0470962	9.38195	6.69235	1.31089	0.984288	0.332917	209.28	2.14061	4.76667	10.3561	21554.9	4.49739	2.24297	1.77348	1.52281
starPep_32641	6.98782	137000000	1.53958	7.97015	-30.5	-0.613174	2.56342	38.5321	140000000	148000000	0.134993	150000000	2.18979	-0.404359	1.89171	-0.129145	143000000	3.67729	23104.8	52.5346	0.100427	6.28067	1.77346	387.245	0.543831	2.72374	1.07831	8.05548	-0.815675	882	79.2318	0.901542	37.8751	1.82676	0.273242	2.50926	2.88797	0.899038	1.2917	0.292502	317.83	1.92425	1.25758	6.96262	27772.8	1.38138	1.94021	1.65981	1.89054
starPep_32861	9.80314	86000000	-1.40018	9.38662	-48.79	-0.515734	3.57366	45.935	96000000	71000000	0.147275	69800000	3.72163	-0.219521	2.67268	0.358311	70700000	5.17564	20085.4	72.4815	-0.432057	6.21899	0.426994	332.056	0.73143	4.95286	1.23256	9.23443	1.15568	1387	54.3867	1.00566	51.4951	1.34079	-0.328657	10.2621	5.58976	1.188	0.973005	0.4337	586.03	1.98646	3.03528	9.91072	20755.4	3.28791	2.04029	1.53943	0.880177
starPep_32892	8.76099	54600000	0.726033	8.55864	-31.41	0.0208529	3.83366	48.9259	35700000	35400000	0.185855	51400000	3.42542	0.102221	0.724613	-0.301701	32500000	5.91571	9759.34	104.253	-0.329659	6.00518	1.0183	247.949	0.688264	7.67713	1.11069	13.7088	1.04561	2001	35.6727	0.85865	41.4872	2.20254	0.439619	27.123	8.20962	0.985605	0.665605	0.237756	574.01	1.89336	2.61261	6.40195	12493.2	3.89148	3.05116	1.33144	1.3584
starPep_32935	6.20204	72000000	-0.0131757	6.78967	-73.99	0.137772	5.01879	34.5657	74600000	80000000	0.0353338	72700000	4.89549	0.409937	1.32844	-1.05054	75500000	7.54856	13136.9	21.325	-0.813197	7.49055	1.2914	205.774	0.508566	6.56014	0.934796	14.7658	1.1372	1375	25.5702	0.829263	35.1838	2.73892	-0.675338	11.4782	5.60216	1.58918	1.54432	0.262188	478	2.50453	5.20874	9.46476	15145.1	4.48786	2.11376	1.05352	1.02748
starPep_33260	8.74775	87800000	0.98206	8.40785	-23.05	0.378967	2.35682	41.9002	82900000	118000000	0.0564778	102000000	3.02226	0.739879	0.410037	0.128235	108000000	4.80124	24730	55.6524	-0.419054	6.30748	-1.8014	380.489	0.251845	4.40844	0.919499	10.2938	2.68244	1185	64.9039	0.800861	37.7578	2.52262	0.556794	5.75802	4.39869	1.08542	-2.25262	0.348659	257.83	1.90547	2.45017	5.82526	24775.4	1.9789	2.45058	1.70142	0.695973
starPep_33571	6.04642	155000000	1.23184	5.50973	-5.42	-0.87938	4.11569	30.882	170000000	169000000	0.133909	139000000	3.30781	-0.536765	-1.93921	0.594505	156000000	11.9755	29218	53.1013	-0.957436	5.28763	3.12582	355.291	2.1417	12.637	1.1092	16.0907	-0.0737666	1935	99.6706	0.857373	28.8408	8.85255	0.0936561	11.365	9.52146	0.705812	1.97282	0.418752	972.85	1.60935	5.33842	6.1206	28353.7	3.78138	3.32579	1.42578	1.1803
starPep_33610	12.2749	44800000	0.139867	11.6372	-23.2	-0.562185	1.86911	57.6783	37000000	54900000	0.207797	53800000	1.31918	-0.420307	0.112791	-0.222367	43300000	2.62517	12573.9	129.426	0.403638	5.47	0.454997	313.909	0.55073	3.00179	1.43684	7.7379	0.173215	2150	25.6314	1.1128	58.2416	1.44242	-0.179893	15.6064	3.34074	0.798144	2.7856	0.306567	840.82	1.7322	2.0854	7.07094	13825.3	1.33522	1.92016	1.14533	0.756111
starPep_33622	9.55452	189000000	0.408369	9.91508	-16.57	-0.731996	4.62913	56.298	159000000	171000000	0.19413	160000000	3.69836	-0.185468	-1.66131	1.00532	133000000	5.36431	24851.5	90.1378	-0.00964405	5.2965	0.386538	342.871	1.04313	8.31068	1.18498	16.295	1.09287	1067	79.6503	0.903149	53.6712	2.38554	-0.106751	6.19328	8.37079	0.707425	-0.82186	0.449836	335.49	1.60531	3.5599	6.75668	26466.6	2.98212	2.803	1.17083	0.925168
starPep_33770	6.08512	107000000	-0.665164	6.05617	31.15	-0.983415	3.519	26.0505	95900000	131000000	0.0486699	133000000	2.97084	0.094508	2.0615	-0.90396	89100000	8.21308	24914.6	30.7803	-0.56327	6.10322	3.12813	258.337	1.80212	7.09441	0.827428	17.3311	1.91293	3086	112.803	0.749826	20.4919	7.43044	-0.013032	21.9747	8.94597	1.09491	-1.01122	0.362032	1481.51	1.92093	4.48492	6.1563	18323.3	3.94475	2.67609	1.05566	1.13769
starPep_33782	9.31841	77800000	0.0773169	9.04779	-14.02	-0.555268	2.03599	46.9801	79400000	91500000	0.170434	98200000	2.88426	0.138361	1.05886	0.596238	79200000	3.53672	17794.8	71.8845	-1.12009	6.70654	0.637499	305.881	0.574304	5.62979	1.09313	13.1238	1.43503	1758	58.5978	0.832474	43.6935	1.89284	0.107621	17.2422	5.4456	1.17111	-1.45688	0.288135	799.98	2.00549	2.10464	5.77773	15063.7	1.81863	1.90247	1.0699	1.82104
starPep_33789	7.7175	142000000	0.849046	7.23203	22.73	-0.292977	2.32367	33.799	177000000	163000000	0.131319	181000000	2.38181	0.104926	-0.775489	-0.338133	137000000	2.97346	24677.3	46.6955	-0.202451	5.17551	2.25288	384.312	1.60381	4.81911	1.08741	11.322	1.79559	2336	106.614	0.882044	35.0026	3.35595	0.116392	18.4682	4.75287	0.704335	-0.787922	0.296903	1083.21	1.62064	1.47892	6.02932	23101.4	2.98653	2.28188	1.58544	1.0761
starPep_33990	5.70146	217000000	2.89927	7.9121	22.18	-0.694595	5.07636	43.6438	202000000	185000000	0.167064	174000000	6.11846	-0.406994	2.43515	0.3258	166000000	9.34638	29210.1	50.4639	-0.0865352	5.3783	2.23714	562.402	1.89035	6.30293	1.18552	22.0931	0.462899	2656	133.217	0.870057	36.7903	7.82032	-0.12981	19.3576	9.12429	0.660889	-0.439251	0.199364	1229.39	1.64853	4.5115	6.06664	31136.9	4.66225	3.50972	0.999572	0.22486
starPep_34059	6.97088	92200000	0.0203246	7.24475	21.34	-0.708789	3.32357	36.5949	91400000	127000000	0.10393	99000000	3.20019	0.0583123	1.90936	-0.345584	106000000	4.92249	27679.7	53.0616	-1.14631	6.32577	-2.15347	331.577	1.45012	5.58991	1.1003	17.4036	-0.647178	3084	102.094	0.837465	33.7406	2.11948	0.050471	20.4279	4.98519	1.11464	0.692159	0.339955	1359.6	2.04226	3.69232	9.26644	23145.8	3.85634	2.85788	0.848472	0.489872
starPep_34328	9.46348	121000000	0.722514	8.14367	-34.86	-1.01333	3.60567	49.3225	108000000	103000000	0.136704	88600000	3.3596	0.0113682	1.08033	0.0981979	140000000	5.83231	16139.8	83.2498	-0.911301	6.60656	1.08999	357.119	0.450767	4.78982	1.13661	9.87632	0.607103	1817	46.9696	0.91723	40.451	0.733885	-0.377302	19.0284	4.55097	1.08883	0.971834	0.243124	925.09	2.01661	3.19891	9.03111	16207.1	3.28417	1.32636	1.38537	0.91517
starPep_34360	6.21345	98300000	1.51753	7.40216	2.89	-1.33056	3.55292	42.7065	123000000	103000000	0.0930244	170000000	1.38564	-0.399219	2.37393	-0.936627	131000000	5.93555	22264.7	49.1404	0.288826	5.56039	-3.17665	420.445	2.04382	6.72116	1.07801	12.7318	-1.95639	3529	120.745	0.936844	35.8999	3.7802	0.0176512	27.8715	4.39362	0.891484	-0.913592	0.239836	1613.06	1.77288	1.68805	5.57272	18033.1	3.42924	3.35834	1.33543	1.2673
starPep_34363	8.67005	112000000	-0.651869	8.06852	17.15	-0.962265	4.79608	42.8732	123000000	129000000	0.0799183	117000000	3.49237	-0.0202317	1.7598	-0.512603	149000000	6.14862	22052.4	46.9003	0.0516766	6.05083	1.50969	286.86	2.0924	6.26424	1.08236	17.5909	-2.81628	2349	83.3057	0.910435	38.5721	2.56643	0.277389	18.1293	7.09974	0.926447	1.68122	0.323024	1133.99	1.81121	4.51549	6.33266	21492	2.70378	3.68232	1.23522	1.07848
starPep_34367	5.7886	113000000	0.229956	5.95404	1.01	-0.66571	4.0319	32.3198	135000000	143000000	0.163414	137000000	2.94393	-0.00627037	0.112701	0.024157	132000000	6.78703	23792	36.5252	-0.620391	5.4021	3.29349	382.811	2.32921	9.92063	1.08112	17.8103	0.354508	3631	111.099	0.902893	28.4075	3.44601	-0.0635337	25.8917	8.89715	0.829706	-2.58653	0.258037	1732.25	1.67289	4.49018	5.04185	21056.8	3.76599	3.53765	1.36666	2.08426
starPep_34429	9.32261	110000000	0.00253322	9.85514	-42.15	0.027815	1.81385	46.0034	159000000	106000000	0.0850265	83700000	1.4301	0.0505515	1.69803	1.26929	120000000	2.31837	21069.6	99.506	0.739017	6.53498	0.622616	387.862	0.744941	2.4612	1.09321	5.67373	0.337269	2119	40.1398	0.927375	51.2141	1.12379	-0.0467632	30.3571	2.03274	1.13169	-0.280035	0.425482	388.98	1.91764	2.47181	8.69529	19043.6	1.45808	1.64335	1.91075	2.24999
starPep_34481	7.72971	171000000	0.753795	7.29919	23.38	-0.0940642	2.41622	34.1219	173000000	164000000	0.129087	180000000	2.4536	0.277312	-0.707187	-0.024799	152000000	3.28336	26944.5	47.1953	-0.318433	5.24003	2.17296	471.394	1.72813	5.09897	1.09241	12.3291	1.63697	2455	109.927	0.890433	35.132	3.32504	0.0220738	18.9529	4.89971	0.746442	-0.146443	0.332958	1142.65	1.62437	1.9397	6.05673	24317.8	3.05293	2.3543	1.34329	0.793027
starPep_34491	8.49263	67100000	-0.908862	7.80883	-17.29	0.0455485	2.57671	41.5489	82300000	85200000	0.0404967	92800000	2.03828	0.373348	0.42645	-0.467315	49300000	4.04106	14225.6	70.6986	-0.43075	7.0508	-1.79827	213.936	0.822312	5.91486	0.809868	12.9326	-1.717	2021	25.4738	0.736253	39.5342	2.2743	-0.525403	25.8263	4.87977	1.45172	0.88873	0.257375	430.24	2.2684	3.1001	5.79737	10274.8	2.57577	1.60155	1.14451	1.09394
starPep_34498	10.2426	107000000	0.073798	10.0331	0.18	0.0994852	2.34317	54.5335	135000000	67900000	0.12879	107000000	1.99368	0.329109	0.284251	1.6699	70500000	3.96781	19199.4	118.917	-0.731821	6.6026	1.19425	333.562	0.318821	2.52728	1.03974	11.1934	-1.69805	1183	24.0537	0.800255	50.8073	0.944798	-0.0290998	23.4845	3.45934	1.11081	1.08651	0.237187	278.88	1.97382	2.65268	7.06321	17939.5	1.50354	1.73667	1.87218	1.50549
starPep_34510	10.1979	77700000	1.64755	9.94122	9.1	-0.211114	2.32228	54.3959	100000000	63600000	0.0650065	83100000	2.3307	-0.064638	0.753686	2.54552	71600000	3.39614	23778.6	120.477	-0.253939	6.48421	1.04031	343.015	0.320623	2.69788	0.966677	12.2002	-0.709889	1231	35.5179	0.792625	50.8408	0.955384	-0.120206	19.5605	4.31453	1.10306	1.05408	0.358969	320.44	1.94422	2.66933	7.47363	19576.3	1.9297	1.73357	1.84449	1.1329
starPep_34593	7.40133	82800000	0.0421062	7.52906	56.48	-0.291034	4.77594	41.597	69500000	45300000	0.0860265	118000000	5.44985	-0.184	-0.197724	4.27721	77900000	9.14057	23399.3	77.7601	0.420297	5.91083	1.60821	266.777	2.12398	6.86995	1.03509	13.3086	1.91291	3186	90.0082	0.830821	44.2116	4.30466	0.124912	23.5689	7.73231	0.891443	2.058	0.279875	1270.21	1.7617	5.31995	5.35035	20316.8	4.94311	4.03582	1.23915	0.750748
starPep_34798	8.35478	172000000	0.818572	6.99476	43.13	-0.651773	3.38747	42.657	182000000	137000000	0.214806	111000000	3.68108	-0.0249395	0.808457	-0.048922	117000000	5.85606	19119.6	56.138	0.19006	6.12956	0.951082	358.694	1.76119	8.46945	1.10618	17.5153	0.657744	1901	82.6582	0.779376	36.6938	6.59562	-0.135839	16.691	5.07974	0.959241	1.12911	0.251519	815.78	1.84824	4.5048	6.11877	15330.9	5.3126	2.93319	1.13933	0.754551
starPep_35173	9.88856	59600000	0.444436	10.2973	-15.66	0.076072	2.13454	51.079	52400000	49700000	0.0826736	48800000	1.41556	0.154599	0.466673	-0.151663	57700000	5.65012	11780.7	110.497	0.257449	6.76203	0.700348	333.714	0.602762	4.15123	1.0358	9.09453	0.713744	1956	27.8089	0.827118	48.7908	1.82489	-0.385981	23.0789	5.03601	1.17395	-0.778779	0.276306	307.6	2.02547	1.83295	6.13294	18061.9	1.6387	1.59549	1.35177	1.15008
starPep_35388	6.13001	83600000	-0.262514	6.14302	46.05	-0.377225	4.16072	32.1444	139000000	124000000	0.165802	107000000	4.78868	-0.0109603	1.89363	0.084024	93800000	7.51644	15634.4	36.3059	0.313589	5.74497	0.244748	411.278	2.11323	11.0769	1.00541	20.9315	1.62627	2822	113.403	0.864872	29.4963	5.27683	-0.331111	16.3845	11.1858	0.846578	-0.231429	0.19765	1362.71	1.77819	5.27333	5.68671	21217.3	5.82759	3.36663	0.792596	1.74614
starPep_35389	5.55251	86700000	-0.862781	5.14097	34.69	-0.640051	4.62693	28.0458	156000000	135000000	0.137901	124000000	5.44861	0.00925363	1.76347	-0.076333	94600000	8.55022	16644.9	32.1598	0.410964	5.89233	0.154671	411.837	2.1013	10.4901	1.00701	24.103	0.474522	3032	114.778	0.874416	26.1775	5.27683	-0.38834	18.4652	10.9005	0.911647	-0.113564	0.19765	1402.21	1.83312	5.82631	5.84465	21935.9	5.9004	3.36663	0.627572	1.65467
starPep_35390	5.44173	89600000	-0.805364	4.98768	32.49	-0.783412	4.48746	27.7439	156000000	141000000	0.138383	126000000	5.39292	0.0726526	1.84042	-0.241489	98900000	8.48693	17565.8	29.7135	0.478239	5.89429	0.190426	413.055	2.12747	10.5319	1.02643	24.2515	0.593026	3394	113.833	0.882612	25.2505	5.33505	-0.463261	18.4579	10.5837	0.912161	-0.0499334	0.19765	1666.53	1.83385	5.82465	5.69447	22654.8	5.89001	3.36417	0.627572	1.69507
starPep_35559	5.99808	79200000	0.652165	6.74133	31.14	-0.00696553	3.00105	33.2588	110000000	99800000	0.0995404	86100000	4.25567	-0.107994	0.482394	0.396526	125000000	8.64598	21564.9	36.3628	-0.473512	6.02895	2.24311	239.74	1.89803	5.47005	0.954434	17.2214	2.30212	3223	108.899	0.802368	32.1144	6.81429	-0.114308	22.0056	8.97993	1.00097	2.56575	0.155854	1240.28	1.88222	5.127	4.87838	16334.3	4.71301	2.7342	0.805205	1.35835
starPep_35649	4.76165	108000000	1.41705	4.78592	31.97	-0.507041	4.78403	16.0051	125000000	123000000	0.133567	138000000	4.89243	-0.141029	-0.125986	4.25475	111000000	10.6754	25179.1	4.98706	-0.270962	5.34631	2.23872	262.653	2.75657	10.6944	1.12707	20.0866	1.51315	3693	98.9284	0.803735	13.3968	6.25549	-0.281342	21.7174	12.3242	0.682158	1.79927	0.361671	1875.7	1.66114	4.77057	3.89699	23269.8	4.65041	3.48091	1.39214	1.91833
starPep_35735	4.49784	177000000	1.00516	4.58364	39.51	-0.349027	5.03727	22.952	194000000	180000000	0.133509	196000000	6.26877	0.264296	1.42194	2.69966	170000000	10.2527	22051.7	14.2083	-0.446675	5.65675	1.46287	236.97	2.41498	10.3479	1.09428	22.8559	0.492547	3404	110.822	0.788425	25.4256	6.07037	-0.268201	16.9269	10.5842	0.842076	1.46225	0.240665	1661.62	1.71426	5.83131	5.76278	30798.4	4.7849	4.0109	0.829964	1.29302
starPep_35749	9.99286	97600000	0.275091	10.5796	-31.97	-0.351606	3.26385	56.5648	119000000	75800000	0.0553302	81700000	3.76039	0.165596	0.263886	0.400638	93300000	7.96518	17774.6	124.778	-0.115417	7.47752	1.03292	184.123	0.421898	7.34254	0.889142	14.5003	1.12797	1018	28.8775	0.764454	54.3336	1.72693	-0.214379	20.2436	7.78194	1.33298	0.531112	0.402273	244.36	2.25483	3.81033	10.4396	13394.7	4.56782	1.81286	1.61779	2.16925
starPep_35907	11.11	105000000	0.901246	11.1288	43	0.518385	3.64233	47.3702	102000000	67800000	0.182365	96800000	3.67634	0.684912	0.62847	0.93094	88400000	8.94899	16282.8	91.5135	0.508295	6.84901	2.25519	293.882	2.01255	8.23939	1.09036	17.6166	-2.12791	2840	87.6246	0.794324	53.5971	5.44763	-1.20971	30.2445	6.14309	1.12567	1.16213	0.132177	915.27	2.03807	4.9717	7.31252	13337.3	5.40039	2.70328	0.918871	0.627676
starPep_35970	7.14936	226000000	0.868484	6.91766	10.29	-0.493052	7.00533	34.1425	162000000	221000000	0.0414948	202000000	6.70675	0.458464	2.0655	-0.0880083	194000000	14.3694	17952.2	66.4215	-0.286609	6.91319	0.678395	417.237	2.08219	12.7389	0.856675	32.0912	0.477863	2180	109.233	0.708417	33.1458	6.80399	-0.546103	14.0879	15.3505	1.14744	0.0466348	0.298946	1073.88	2.11161	7.10291	6.95164	22938.6	7.83398	3.54285	0.716099	1.19893
starPep_36052	9.1319	112000000	0.344135	9.78183	-23.22	0.153553	1.33477	51.1323	68700000	49600000	0.107999	66500000	1.2435	0.148375	0.491453	1.54957	82600000	2.80061	14494.9	100.713	0.969256	6.572	0.740623	297.482	0.969164	3.48091	1.01194	6.34828	0.374363	2926	46.25	0.813626	49.9928	1.34684	0.118532	36.718	2.41516	1.2001	0.172239	0.432428	667.66	2.02884	1.96849	7.10371	15925.2	1.56628	2.10941	1.738	0.697159
starPep_36071	4.63227	188000000	0.336897	5.10645	43.79	-0.319959	4.72807	19.6541	167000000	169000000	0.132523	171000000	4.96238	0.240544	-0.118859	3.24103	186000000	8.52528	21032.3	25.789	-0.152779	5.03754	1.99658	235.958	2.64777	8.31196	1.07017	18.404	1.61859	3866	113.926	0.813046	24.2911	5.04738	-0.33368	17.6464	9.68714	0.65985	2.04013	0.433233	1859.69	1.59797	4.77273	3.97221	26903	4.64004	3.64314	1.07917	1.28067
starPep_36097	4.06338	118000000	-0.309269	4.01099	18.91	-1.15076	5.5521	23.7083	112000000	109000000	0.0714075	101000000	5.50081	0.0323596	0.584968	0.274347	123000000	8.976	12618.1	26.0125	-0.422881	6.54637	0.636987	182.158	2.60546	9.98559	0.970046	30.0317	0.309182	4321	101.392	0.796608	18.3232	6.52633	-0.901341	24.7681	12.4787	1.14686	-0.179212	0.137278	2117.55	2.00358	5.85392	6.70867	11754.6	6.89575	3.59513	0.431817	1.69608
starPep_36100	7.19936	103000000	0.957296	7.1255	14.16	0.307462	2.12012	37.8994	84700000	119000000	0.0781345	71300000	2.27101	0.176617	-0.014471	0.278875	66600000	4.23189	17865.9	57.5395	0.404956	6.07272	1.41984	84.0199	1.04728	5.52266	0.976781	8.33804	-0.454938	2469	57.5176	0.786393	35.8982	0.972273	-1.5439	23.7023	4.22968	1.12126	-0.699761	0.191566	737.76	1.97201	1.45021	5.15922	19631.5	1.86894	1.53713	0.990272	1.03092
starPep_36118	7.84951	90400000	-1.01143	7.55552	-14.53	-0.99473	5.10307	38.9946	89600000	106000000	0.129498	105000000	5.98853	-0.107151	1.65536	0.321191	106000000	12.0769	16796.5	66.7394	-1.08817	6.3765	0.112278	399.694	1.77612	12.5144	1.09431	29.3187	-0.515987	2311	87.6612	0.849942	38.1521	9.24067	-0.164704	12.4945	8.38917	1.12017	-0.0863771	0.311538	1424.38	1.94732	6.19554	8.89942	12414.7	7.09731	3.54951	0.974245	0.19738
starPep_36137	5.20175	150000000	0.918337	5.4492	-7.22	0.0603995	4.50746	26.2611	204000000	182000000	0.134208	176000000	4.45062	0.800562	0.944005	-1.18593	150000000	5.78216	16125.8	20.0721	-0.532328	6.87473	-0.126241	288.838	0.560198	8.9013	0.850435	25.7951	-0.553988	1652	24.8421	0.663	25.3345	1.01644	-0.634994	20.4758	9.43231	1.06134	-0.0795729	0.158894	334.15	2.01364	4.86841	9.89094	12787.3	4.6511	1.57753	0.715493	0.919332
starPep_36257	5.63701	206000000	-0.4918	7.56192	39.58	-0.180706	3.98827	39.8405	193000000	209000000	0.0525313	181000000	4.53296	0.690366	3.22085	-0.343251	167000000	7.15686	25092.4	59.462	-0.210497	5.97866	1.2869	392.214	2.07796	5.90664	0.939389	18.4722	2.03536	3918	113.505	0.805249	42.5464	5.85494	-0.246147	24.7677	7.14273	0.993878	1.15518	0.167938	1722.22	1.90642	3.90242	6.42926	12909.9	2.79711	3.15805	0.866602	1.14081
starPep_36290	8.18466	199000000	-0.806907	7.34046	42.26	0.123579	2.88896	30.6195	214000000	221000000	0.0697319	228000000	5.00278	0.444251	2.37511	0.000271	200000000	6.46631	20288.8	18.8705	-1.1045	7.00888	1.95952	239.513	2.01082	7.34696	0.833594	20.9092	0.637327	3051	135.463	0.734666	29.875	4.72129	-0.783504	12.1696	8.28527	1.15377	-0.857713	0.100866	1340.3	2.04241	4.10095	6.16387	18546.3	4.55848	3.08296	0.477566	0.100072
starPep_36503	8.24302	92100000	0.700963	8.14757	-26.11	-0.31744	3.82429	41.3852	62300000	61200000	0.0724986	67000000	4.55775	-0.136084	1.9806	0.186521	53500000	4.98197	12594.1	60.7697	-0.65062	6.06564	2.97089	340.771	1.52526	7.24597	1.05778	18.7512	-0.50422	1706	72.1402	0.855674	37.995	4.8282	0.102083	23.9994	7.64946	0.925769	0.282648	0.295388	659.88	1.89748	4.13413	6.5107	16777.7	3.92605	2.35765	1.92971	1.11653
starPep_36528	9.31932	138000000	1.85321	8.76047	-52.93	-0.757522	2.23816	41.8535	158000000	105000000	0.123724	122000000	5.58272	0.00111632	2.14209	-0.786905	162000000	7.93137	11195.1	57.4242	-0.736867	6.80876	0.98564	499.49	0.862122	5.26786	1.20839	13.2338	-0.018948	1321	102.931	1.01768	39.7626	2.76459	0.146976	1.89065	4.66298	1.3234	1.44799	0.230323	621.15	1.98988	3.10398	8.0826	37436.4	2.92907	2.23148	1.44454	1.92495
starPep_36534	6.29615	111000000	2.14314	6.69001	-33.06	-0.732635	2.20052	36.0687	96400000	116000000	0.038178	80900000	2.42296	-0.372339	1.15909	-0.109697	80200000	3.37421	13971.6	29.0718	-0.130521	5.60984	3.42201	346.369	0.459979	3.36183	0.971248	9.02608	2.66763	973	75.947	0.873115	33.5088	2.39104	0.474212	5.2135	3.89863	0.857028	0.770969	0.366926	297.89	1.78361	2.44841	5.7039	23213.5	2.26213	2.09528	1.85208	0.665924
starPep_36700	7.82387	89800000	0.230501	8.01291	-81.48	0.326953	6.36452	40.113	90900000	88200000	0.0495836	94600000	4.87338	0.373434	1.34965	-0.889785	80900000	6.28122	18797.2	65.7875	-0.663073	7.67497	1.32693	375.036	0.772394	7.04845	0.970271	16.0967	1.16081	880	47.4207	0.839686	39.2771	3.76592	-0.266129	10.7735	6.23844	1.48429	1.15748	0.448337	213.18	2.37765	5.88569	9.42728	15659.3	4.5386	2.59158	1.5262	0.326034
starPep_36945	6.32355	172000000	0.898233	5.73564	-14.92	-0.85415	6.7796	28.9777	173000000	160000000	0.041433	185000000	6.36778	-0.221984	2.73538	-0.160206	188000000	14.5618	30946.8	19.8041	-0.399056	6.518	0.0133363	423.205	1.65297	9.37328	0.884617	25.4117	-0.292867	2070	120.45	0.772992	28.5626	6.32639	-0.730096	5.50308	10.4642	1.06405	-0.547567	0.282044	908.97	2.00546	6.0071	8.07108	15633.8	5.76371	2.74007	0.843288	1.27642
starPep_36984	10.5155	67800000	-0.533884	10.637	-65.25	0.224555	3.99321	58.8309	96100000	91800000	0.079208	86500000	4.5983	0.572834	1.76414	0.83479	114000000	4.5815	13655.8	107.935	-0.970045	7.45168	1.21872	403.52	0.501706	5.74101	1.11741	15.5836	1.00187	932	41.3759	0.892739	53.0031	2.04834	-0.596304	14.2818	5.69226	1.30463	-0.0876147	0.161483	193.85	2.18676	4.44425	8.39626	22960.6	4.03917	2.85435	1.14311	0.506307
starPep_38006	9.39759	115000000	-0.783465	9.176	-25.15	-0.543706	3.1768	47.5171	94400000	112000000	0.102299	114000000	2.95764	0.248611	0.792864	-0.876665	109000000	6.12123	16723.6	98.047	-0.188445	7.41151	0.849959	375.042	0.76869	5.39369	1.20393	13.0306	-0.463586	1699	27.0533	0.910024	46.0609	0.28285	0.00856314	21.8513	5.68046	1.0164	-0.613042	0.252027	350.8	2.14051	2.84248	9.4926	21776.2	3.63131	0.986389	1.16376	1.40276
starPep_38007	8.42257	64400000	-0.815431	8.56364	-36.58	-0.677707	2.90131	44.2895	61300000	84100000	0.100012	75800000	2.40365	0.248611	0.583371	-0.907896	67200000	5.3572	15670.9	84.1678	-0.226674	7.03925	1.80664	327.745	0.869363	4.7943	1.21188	10.2483	0.37931	2962	40.056	0.93243	41.4255	0.198581	0.322789	32.4791	4.47486	0.886514	-0.642159	0.252027	519.93	2.05304	2.16988	9.27392	19729.5	3.2399	1.20767	1.16376	1.53627
starPep_38088	9.76299	111000000	-1.473	9.754	-21.34	-0.817171	3.42728	47.4459	128000000	79200000	0.135934	95200000	3.20715	0.121521	0.918082	-0.25605	99800000	7.22506	14081.6	107.096	-0.375053	6.99482	-1.17403	371.218	0.267582	5.70474	1.08484	13.3477	2.29524	654	41.9932	0.850675	45.5736	2.30788	-0.272032	10.9064	7.9238	0.997594	2.11738	0.413008	134.85	2.03674	2.62661	10.3231	28088	2.78183	1.9294	1.2155	1.44827
starPep_38089	9.07888	64000000	-1.46074	9.09424	-31.87	-0.969255	3.43718	43.6068	81300000	51500000	0.131919	49900000	3.36239	0.121521	0.859416	-0.271761	64900000	6.53318	14755.3	90.9948	-0.392479	6.51746	-0.550569	321.561	0.611072	4.72033	1.09449	12.6058	1.86797	1947	55.9252	0.872776	41.2092	2.0643	-0.0380681	28.2852	7.26619	0.910435	1.95389	0.413008	307.3	1.93801	2.9538	9.97145	22430.5	2.62302	2.04193	1.2155	1.56142
starPep_38138	6.72527	76500000	-0.455903	6.85586	-36.98	-1.13317	1.56023	33.3768	41500000	86500000	0.0487919	81900000	4.40617	0.0811545	1.8735	-1.25747	42600000	5.99707	18915.8	44.9675	-0.808149	6.96414	1.85918	113.997	0.757534	3.18232	1.02734	8.24643	1.91685	3300	88.7272	0.913045	33.2292	0.355345	0.0875206	27.8901	7.05046	1.28308	2.72283	0.370342	611.67	2.20428	3.48458	9.70002	25253.5	1.34108	1.13821	1.00724	0.38807
starPep_38139	7.36206	67000000	0.11606	7.38899	-57.78	-0.556183	2.81313	37.5387	53600000	69600000	0.0524274	88900000	4.82992	0.376657	1.65665	-0.53369	51800000	5.61167	13436	72.623	-0.537438	7.38858	1.8034	143.144	0.684322	3.2305	1.03349	11.9176	1.43019	2358	70.465	0.921787	37.6163	0.797258	-0.349556	20.7	7.30378	1.48768	1.69487	0.387773	413.49	2.29411	4.1976	10.6022	12127.7	4.11126	1.53444	1.28462	0.92041
starPep_38454	8.31482	42100000	-0.141232	7.41883	3.67	0.329986	2.98097	39.3646	70600000	55700000	0.068007	51300000	2.89006	0.784745	1.05653	0.225299	80600000	4.62227	13582.6	54.2989	0.0213432	7.05846	-0.494476	70.0324	0.781502	7.4385	0.85037	13.9958	-0.678671	1812	25.3044	0.710682	35.4178	1.03736	-0.236582	22.102	4.97352	1.40593	0.929034	0.393886	472	2.25615	2.60643	6.66863	9580.57	2.88415	1.27207	1.3712	0.975142
starPep_38456	8.82553	39800000	-0.736922	8.17254	-1.89	0.0045297	2.72405	43.1856	108000000	54700000	0.0368634	107000000	2.47239	0.344332	1.09417	-0.101713	60800000	3.52365	13380.7	74.5449	-0.296615	7.04905	-1.63773	171.06	0.875368	6.16579	0.821398	12.6955	-1.23657	2076	30.347	0.724349	39.8864	1.04186	-0.423524	29.1652	3.64363	1.39372	0.741598	0.312717	507.74	2.24978	2.88309	6.5013	13202	2.28512	1.38581	1.35258	0.326836
starPep_38459	7.94764	70400000	-0.850546	6.91382	11.99	0.14876	3.30215	40.8428	104000000	61600000	0.0459713	104000000	2.47185	0.573966	0.851222	-0.113054	68900000	6.34229	14580.4	64.8174	-0.494384	6.92239	0.563634	158.536	0.909394	7.54946	0.809925	13.3701	1.06251	1721	22.6018	0.693512	33.9161	1.0692	-0.742688	20.4769	5.86836	1.35661	-0.0740375	0.270811	491.94	2.22218	3.62804	6.11709	12952.6	2.76571	1.3339	1.11246	1.11834
starPep_38626	4.87221	78700000	0.00508346	5.504	-30.26	-0.649169	2.99194	31.5992	78200000	53400000	0.0439032	70300000	2.63254	0.433566	0.767271	-1.35796	52700000	5.35173	17711.2	29.4778	0.113713	6.76595	1.4912	387.911	0.473968	5.33466	1.0369	11.3644	2.59665	1590	52.2374	0.900832	28.4877	0.872547	-0.433618	9.13539	5.1876	1.19454	3.22058	0.427188	581.06	2.07967	3.97884	9.70026	12853.9	3.23385	1.44797	1.35559	1.2951
starPep_38835	6.93205	168000000	-0.111123	7.25834	-29.37	-0.259257	4.24735	38.5171	112000000	116000000	0.098321	162000000	2.87579	0.725415	1.4349	-0.112771	140000000	6.15404	20375.8	33.5019	0.0486381	6.79703	-1.09612	231.128	1.39836	6.851	1.11797	16.2781	-0.234971	2060	82.0234	0.921367	38.9413	3.11025	-0.53311	12.5908	5.41497	1.16096	1.14668	0.274708	863.54	2.01714	2.93267	8.01771	17577.5	2.94814	1.88067	1.03351	1.85071
starPep_38837	6.80884	168000000	0.125258	7.00031	-29.63	-0.322495	4.28098	38.0179	111000000	116000000	0.0960257	161000000	2.95403	0.731064	0.712217	-0.140602	139000000	6.15923	20335.2	33.3005	0.0829039	6.76507	-1.09111	231.14	1.40838	6.90456	1.1406	16.3427	-0.139534	2032	82.4377	0.948639	38.6911	3.09219	-0.530924	10.3584	5.44375	1.15778	1.15295	0.274708	903.45	2.00305	2.93266	8.04203	17444.9	2.95955	1.96381	1.03351	1.84203
starPep_39214	5.10788	198000000	-0.199816	5.0715	44.89	-0.447287	5.94669	24.2988	214000000	150000000	0.0297977	156000000	6.19805	0.049343	2.38684	0.484985	115000000	12.1388	21207.5	26.2723	-0.863304	6.2305	1.28216	251.361	1.90072	7.69854	0.78021	24.5608	-0.462318	2831	125.524	0.692305	27.1441	8.01079	-0.708442	23.5573	9.7253	0.853266	-0.835332	0.137434	1177.18	1.91217	7.00382	6.77806	22781.1	6.17689	2.93681	0.950682	0.422188
starPep_39243	3.6062	200000000	1.55218	3.82241	49.53	-1.65785	3.90707	18.71	206000000	209000000	0.0519097	221000000	3.40223	-0.0797285	0.181063	-0.433959	208000000	7.21035	26484.4	19.8623	0.389549	5.03259	2.52055	508.082	1.98094	5.99537	0.894972	16.8858	0.646768	3190	174.688	0.804664	17.0073	6.78013	0.065248	11.1342	6.93066	0.664212	-2.41023	0.245136	1506.03	1.63903	4.78599	5.03894	32886.3	5.04712	2.94447	1.12094	1.0605
starPep_39244	4.27894	271000000	1.41307	4.15131	48.42	-1.59055	4.07174	21.4242	238000000	243000000	0.0475916	235000000	3.60064	0.0359386	-1.27061	-0.342398	251000000	7.9683	33873.2	21.947	0.158722	4.95369	2.89621	505.963	1.85659	5.45953	0.906652	16.9204	0.517692	3130	179.722	0.808947	20.6009	6.93505	0.154545	9.26428	6.58987	0.653325	-2.43155	0.294168	1506.39	1.60789	4.93753	5.35488	38172.2	4.82223	2.95726	1.06444	1.12027
starPep_39245	4.23489	269000000	1.42965	4.12945	43.92	-1.53699	4.07179	20.9746	239000000	248000000	0.0470714	240000000	3.63664	0.035089	-1.73456	-0.323792	254000000	8.53146	32969.6	20.8924	0.212978	5.05117	2.94631	507.799	1.94513	5.93322	0.890606	17.3199	0.561478	3424	182.294	0.792811	20.4385	6.8658	0.107719	14.7137	6.6796	0.679445	-2.4034	0.294168	1545.45	1.62385	5.09455	5.43523	38473.2	4.73139	2.95834	1.06444	1.07278
starPep_39247	6.07245	195000000	2.54888	5.51434	43.71	-1.2005	3.94845	24.9671	188000000	235000000	0.127752	212000000	3.67198	-0.320532	0.147662	-0.620546	179000000	6.17783	29753.1	24.0574	-0.197913	5.63025	2.77993	576.7	1.74955	7.12902	0.856441	19.0457	-1.63368	2603	140.693	0.769299	30.0716	6.98861	-0.23689	16.1661	5.57502	0.882296	-0.859158	0.457844	1212.89	1.70218	4.79529	5.60904	26467.1	4.99396	2.98805	1.58146	1.49562
starPep_39250	7.2948	190000000	0.408986	6.60633	43.01	-1.23851	4.28873	30.7129	170000000	266000000	0.139611	242000000	4.63103	-0.537257	0.42401	0.475272	156000000	6.67921	30010.2	54.3664	-0.125398	5.36567	2.05812	517.383	1.9724	7.7096	0.965165	21.1256	-0.677915	2449	114.124	0.784395	29.2235	6.41922	-0.454505	15.8046	8.22286	0.892101	-0.285857	0.370947	1199.27	1.667	5.18505	6.17129	26926.4	5.33085	3.01553	1.38985	1.59326
starPep_39251	5.47611	206000000	3.16203	5.57823	47.57	-0.956368	3.95708	25.7629	184000000	232000000	0.13973	191000000	3.79149	-0.160465	0.276386	-0.344651	148000000	6.07785	26413.6	21.8716	-0.349765	5.80903	2.63548	500.631	1.77869	6.90325	0.861514	18.9185	-1.55274	2792	133.916	0.763749	29.6229	6.4747	-0.1827	23.7628	5.60501	0.902157	-0.530693	0.361181	1208.77	1.76791	4.77951	5.3375	27698.9	4.91618	2.87344	1.37033	1.43322
starPep_39289	5.9853	119000000	-1.24815	5.61412	22.61	-0.978548	4.44679	26.8918	192000000	130000000	0.103529	129000000	5.82463	-0.300786	-1.01349	0.941574	150000000	8.46408	18390.6	27.0183	-0.922044	6.20801	-0.0169984	462.152	1.77578	9.89561	0.998006	27.8457	0.076362	2697	133.429	0.855495	26.3992	10.0408	-0.111266	11.1773	12.0627	1.03488	-0.614465	0.311675	1253.6	1.74111	6.57792	7.99634	23816.3	5.81237	3.42367	1.08582	0.479512
starPep_39290	5.13257	273000000	1.96867	4.01716	27.15	-1.07031	3.57862	24.413	261000000	254000000	0.0693431	258000000	4.89635	-0.0765076	0.746963	0.397322	210000000	8.22498	33397.2	25.2992	-0.0400817	5.67265	0.644139	579.095	2.11272	10.3622	0.843621	25.5205	-1.1623	3449	161.785	0.750218	19.8619	7.46346	0.0258703	21.4061	8.60167	0.963932	0.590038	0.23401	1620.53	1.77095	6.62404	6.30467	35893.9	6.35667	3.43017	0.790444	0.975883
starPep_39294	8.7519	139000000	0.975943	8.77517	50.8	-0.488837	4.08534	36.776	145000000	136000000	0.154954	143000000	4.15746	-0.241476	0.755638	0.0192654	96700000	7.04049	14899.7	50.2859	-0.781089	6.7672	0.718204	260.046	1.88697	4.45541	1.00253	17.647	2.51462	2449	93.4819	0.751331	35.9205	6.79062	-0.703767	15.8889	8.96059	1.14343	-1.15256	0.135856	1151.05	1.96035	4.3306	6.58603	11351.5	2.78599	2.84397	1.06645	0.751002
starPep_39314	5.45031	136000000	0.551256	7.12656	28.45	-1.33061	5.45779	40.2235	143000000	173000000	0.149422	158000000	4.61471	-0.655687	2.69315	-0.0334438	131000000	8.69153	25365.9	34.7219	0.457444	5.38173	1.6484	489.797	2.07353	9.06966	1.09294	24.172	-0.107733	2925	143.769	0.839268	30.5515	8.57858	0.140703	22.3996	8.5836	0.674689	-2.24438	0.315193	1319.3	1.67855	6.47857	7.02638	21117.1	3.53775	3.98764	0.943168	0.375653
starPep_39316	5.42883	165000000	0.399196	6.67125	19.63	-1.26612	5.55497	32.7877	180000000	191000000	0.180019	161000000	4.78965	-0.628982	2.57728	0.654779	157000000	10.0481	23894.1	29.6442	0.534672	5.4799	1.0198	552.683	2.29014	9.61439	1.14318	25.4995	0.0968946	3191	144.524	0.848428	26.3854	8.86541	0.0522571	22.173	8.82458	0.703818	-1.64658	0.271145	1517.56	1.69824	6.62595	7.04312	23280.1	3.79008	4.13979	0.957702	0.326147
starPep_39323	5.21748	152000000	-0.213215	5.74598	24.42	-0.778521	4.90871	36.6311	193000000	177000000	0.163584	154000000	3.87774	-0.917218	0.272799	1.33661	168000000	8.88155	27278.5	42.0235	-0.0707669	5.28017	2.5407	548.661	2.45217	9.32964	1.12112	23.2177	-0.629125	3297	139.17	0.846038	27.8912	8.83666	-0.164954	22.466	7.56336	0.687493	-1.9607	0.201263	1629.79	1.63281	6.11053	5.00045	23144	4.38679	3.83469	1.17231	0.856361
starPep_39489	8.39015	117000000	0.325613	8.61129	7.32	0.290975	2.09446	49.7848	162000000	169000000	0.0946824	189000000	1.87211	0.476534	0.976144	-0.434044	121000000	3.82741	29856.9	87.3738	-0.575603	6.60925	-1.81137	450.13	0.613262	4.53804	0.965241	9.46123	0.993096	2278	76.6335	0.807665	42.3674	0.261499	0.260588	18.3421	4.28648	1.03838	1.47188	0.35416	942.23	2.0196	2.03104	7.74691	27491.4	2.1024	1.12945	1.25402	0.51833
starPep_39572	4.4268	192000000	1.54187	4.93794	37.36	-1.05945	3.66471	22.8778	207000000	208000000	0.0880611	223000000	4.72849	0.106695	4.11626	-0.999069	200000000	9.76238	21867	24.2389	-0.766693	5.89492	0.960001	463.169	1.92965	7.96879	0.944139	21.8087	-1.20275	3749	165.102	0.796759	23.1495	6.58519	0.09595	13.0933	8.03736	0.743374	-1.75623	0.177238	2026.5	1.77882	5.09923	5.90719	26254.7	6.89079	3.34596	0.90898	1.78337
starPep_39648	9.75779	87900000	-0.24588	10.9571	-21.19	-1.07308	1.09955	54.3143	75100000	120000000	0.0586057	81600000	2.8111	-0.0565113	4.03907	-0.467198	101000000	4.42645	23140.5	114.431	0.349949	5.87548	3.13307	364.073	0.57045	3.71283	1.15981	9.83609	2.93272	1448	72.7841	1.01458	46.4417	1.72098	-0.355877	12.5578	4.50084	0.922529	0.422417	0.298491	413.17	1.80742	1.35199	5.9129	22970.6	2.38887	1.96859	1.56757	1.3063
starPep_39668	10.3464	117000000	1.31312	11.3472	-9	-0.56172	3.25135	59.352	151000000	149000000	0.123702	152000000	3.40762	0.290602	2.24205	0.13992	121000000	5.73542	21891.1	118.409	-0.913919	6.26809	1.42806	352.495	1.3718	4.95829	1.13124	16.6585	0.348577	1821	55.321	0.950221	54.962	3.04047	-0.333802	11.2006	6.91387	0.996758	0.925368	0.17266	783.81	1.94308	2.99848	6.17342	24122.3	3.20505	2.51064	1.48685	1.20912
starPep_39680	9.12936	127000000	-0.320915	8.73435	-14.92	-0.808272	2.05616	51.9047	117000000	118000000	0.0698045	104000000	2.0833	0.0134484	-0.349053	-0.337777	79200000	4.51703	23686.5	95.1725	-0.690434	5.95973	1.0775	394.501	0.819999	4.09713	1.04301	11.0879	1.17769	2455	95.376	0.900574	41.1751	1.1986	0.115795	25.6325	5.34584	0.905125	-0.969715	0.272666	1077.72	1.86814	2.99561	7.48306	26036.6	3.24022	1.91181	1.29799	0.739145
starPep_39720	8.33897	146000000	1.99591	5.98848	-36.02	-0.874645	1.78307	44.2451	132000000	108000000	0.0930559	90100000	3.73104	-0.827849	-0.40071	-1.15571	92000000	6.81495	12717.8	58.4039	-0.769908	4.89617	2.0528	370.99	0.760994	6.1891	0.977851	12.8527	-0.115002	556	61.1328	0.825211	39.7448	2.06695	0.815267	3.33803	4.9354	0.681916	0.147561	0.296522	177.8	1.58659	3.16083	4.53429	28178.9	2.60028	2.4033	1.51965	1.54511
starPep_39742	4.84156	148000000	0.0462262	5.69138	11.4	-0.0283559	3.46025	24.9399	173000000	155000000	0.259628	138000000	4.3704	0.22039	1.60504	0.406568	110000000	9.89416	20261	18.6859	-0.173654	5.79843	0.381853	435.648	1.85614	7.74252	1.10179	21.3153	-0.579118	2274	68.3631	0.816469	25.8372	7.11062	-0.32534	3.92448	7.00283	0.811296	-1.5583	0.313196	1521.53	1.80309	4.97633	4.31401	21148.4	5.80819	2.81036	1.18821	2.56235
starPep_39743	4.65362	152000000	-0.970424	4.96863	30.32	-0.71099	3.95074	28.5796	170000000	159000000	0.210844	147000000	5.31466	-0.425398	-0.896627	1.95617	143000000	7.8228	24677.2	42.643	-0.0602294	5.36321	-0.48313	528.991	2.37815	8.47262	1.24646	21.4778	1.09403	3585	124.217	0.880479	29.3246	7.68981	0.129581	20.1521	7.18246	0.676658	-1.93979	0.184797	1690.74	1.64895	5.68219	5.3546	24142.8	2.54077	4.44945	0.775344	0.113455
starPep_39744	4.65507	175000000	-1.39996	4.93965	30.42	-0.536354	3.96168	28.8315	187000000	170000000	0.206676	151000000	5.28745	-0.151148	-0.372452	1.84765	154000000	7.85134	24147.5	38.9054	-0.103551	5.36656	-0.495973	526.884	2.37815	8.4207	1.20421	21.4285	1.12057	3558	117.65	0.857303	29.1037	8.25099	0.0646226	20.054	7.09546	0.67706	-1.93687	0.241724	1690.74	1.65794	5.69641	5.42722	26483.3	2.51269	4.15764	0.877879	0.114761
starPep_39756	7.92179	201000000	0.369582	8.43184	23.36	-1.1142	4.79442	40.2978	172000000	181000000	0.213329	162000000	4.45579	-0.382502	2.57248	0.514574	200000000	12.5037	25973	53.9955	-1.05233	6.08105	0.652022	461.549	1.80331	8.48855	1.08227	24.2089	2.04348	2196	106.561	0.842461	43.0348	6.14942	-0.451325	18.7003	14.0726	1.0816	1.40171	0.415629	958.57	1.8623	5.45051	8.7776	32073.6	5.97737	2.87465	1.51393	2.67793
starPep_39893	11.0623	173000000	0.106403	11.8424	-15.45	0.482097	1.11141	55.3679	103000000	147000000	0.0521809	129000000	1.22731	0.608176	-0.228544	2.05075	173000000	1.67539	24866.4	120.299	1.05571	6.67659	0.00870224	446.779	0.767444	3.51956	0.897356	7.20861	0.493843	2151	46.2011	0.748794	51.9819	1.72042	-0.69117	27.8115	2.90775	1.34091	1.22873	0.235246	344.34	2.17151	1.44237	6.40277	25431.7	1.28832	1.9403	1.33448	-0.146011
starPep_40052	9.18085	117000000	-0.551642	9.1753	-5.55	0.0888343	2.70835	43.2418	104000000	107000000	0.115411	98100000	2.57101	0.534634	1.0895	-0.458132	108000000	4.40379	12263.4	95.2516	-0.364945	7.0616	-0.754795	245.018	0.617915	6.39533	1.03341	12.9437	-1.70166	1593	29.052	0.836436	48.6736	0.0145526	-0.440227	18.3419	4.0713	1.2483	-1.28659	0.172248	389.93	2.19174	2.23031	9.61402	11106.1	2.59202	0.245133	1.11886	0.813788
starPep_40099	7.11882	119000000	-0.83934	7.46274	-50.14	-0.1386	4.73574	35.3231	136000000	109000000	0.0627904	156000000	4.16183	0.792249	1.70889	-0.393196	113000000	7.12568	14545.5	57.6092	0.283536	7.42444	1.60076	193.402	0.670344	7.37037	0.933376	14.7614	0.373811	1904	22.715	0.831751	34.4273	1.35963	-0.433386	23.3726	6.78529	1.48547	1.13753	0.381992	313.99	2.25999	4.02403	10.3729	17997.4	3.02027	1.71351	1.02221	1.42548
starPep_40116	8.19396	60400000	-0.851254	7.76196	-16.09	-0.177542	2.98618	40.1859	81200000	92100000	0.0416265	70100000	1.36864	0.126997	0.676126	-0.53194	52000000	4.9019	12827.5	69.6176	-0.400496	7.00763	-1.37098	220.6	0.776055	5.12909	0.810586	12.1902	-0.126128	1784	26.7775	0.738643	38.1125	2.32763	-0.348585	23.6501	5.05051	1.44722	0.889097	0.255238	392.62	2.24443	3.10396	6.21944	11647.8	2.04231	1.56511	1.32573	1.42425
starPep_40189	5.88275	61500000	-0.0899057	5.88979	-3.58	-0.291148	1.50482	29.6971	61700000	47500000	0.0798105	42800000	1.79385	1.02035	1.37466	-1.01583	39700000	3.73814	12675.7	30.3055	-0.321297	6.34684	0.0755148	219.258	0.790639	4.56117	1.01442	8.12743	-3.00558	3983	59.4066	0.859158	25.6553	0.354998	-0.261565	26.3235	3.11067	1.08851	-2.66217	0.385926	1486.4	2.0126	1.31873	6.05747	13769	1.46878	1.00745	1.24063	0.694195
starPep_40355	8.4346	137000000	2.04783	9.03872	-27.22	-0.257141	1.6579	41.3741	151000000	154000000	0.0334869	115000000	2.46948	-0.121461	0.966377	-1.2649	143000000	4.26856	12819.7	76.4627	-0.626324	6.13889	2.27598	424.234	0.158409	5.0452	0.901413	11.8562	-1.08876	1110	70.9009	0.792746	43.9213	2.19632	0.218024	2.62827	3.39775	1.07299	0.233451	0.296833	278.66	1.89875	2.22584	5.61231	27254.7	2.58046	2.45336	1.9114	1.23404
starPep_40386	9.73695	140000000	-0.632561	9.83431	-13.14	0.241803	2.70407	48.9179	116000000	122000000	0.0777922	115000000	2.59073	0.700666	0.99581	-0.121892	163000000	5.02697	20218.1	106.832	0.108281	7.04967	-0.968883	274.242	0.608048	6.62971	0.9721	12.1477	-1.77624	1566	25.4683	0.820439	52.5477	0.230986	-0.943032	15.3298	4.12572	1.22957	-1.14236	0.359383	391.81	2.17423	2.26605	10.4462	25773.4	2.51856	0.848768	1.27984	0.844915
starPep_40388	8.35586	149000000	-0.766427	8.7005	-19.32	0.204221	2.8365	45.6302	101000000	96900000	0.0776593	140000000	2.6248	0.646005	1.18291	0.0696689	194000000	6.11955	18846	74.1746	-0.15707	6.99519	-0.793659	265.377	0.698528	6.15489	0.971243	11.5846	-1.19599	1594	26.4812	0.819421	43.44	0.245232	-0.759039	14.6465	3.20887	1.23975	-1.10243	0.548435	471.19	2.18767	2.3301	10.4096	23790.2	2.60829	0.759313	1.39055	0.88166
starPep_40389	8.59924	155000000	0.943059	8.89127	-18.06	0.0378371	2.79194	46.4615	107000000	98200000	0.0800498	145000000	2.53136	0.625031	1.4682	0.48252	188000000	6.16389	23328.7	76.8568	-0.34233	6.8778	-0.784807	314.831	0.715341	6.07888	0.978583	11.5251	-1.35581	1744	47.112	0.82878	46.8258	0.242716	-0.491182	15.5649	2.97282	1.16003	-1.13591	0.567931	511.05	2.09447	2.31954	10.6247	21353.8	2.58012	0.811308	1.40427	0.656895
starPep_40390	9.4025	128000000	-0.512297	9.39477	-3	0.0499282	2.88987	47.9224	137000000	141000000	0.0963757	131000000	2.57025	0.453176	1.05256	-0.287413	137000000	4.79564	15468.6	103.847	-0.534655	6.99383	-0.892404	262.021	0.614137	7.02199	0.975	13.2709	-1.75737	1515	31.3343	0.786922	51.3012	0.0681676	-0.513705	18.333	4.38328	1.23836	-1.31557	0.185679	368.3	2.19282	2.65915	9.52473	12634.9	2.59088	0.458412	1.13877	1.4268
starPep_40463	10.8845	106000000	0.238859	10.5708	-16.06	-0.914754	2.92275	53.1622	108000000	109000000	0.188719	92600000	2.98997	-0.116786	0.523278	1.08262	92500000	5.38475	23447.6	119.731	-0.0153872	6.99337	0.666221	348.295	0.252821	6.0416	1.01624	13.0885	0.957438	1104	24.2901	0.797552	50.533	1.69552	0.286782	14.0374	6.53475	1.26771	1.09619	0.340051	193.74	2.13948	2.9535	8.08885	26689.3	1.60378	2.13825	1.46571	2.17379
starPep_40640	7.427	127000000	0.816866	6.53264	-14.44	-0.991662	1.56509	34.2857	104000000	132000000	0.0613604	138000000	1.4282	-0.40284	1.60294	0.59565	104000000	5.3594	14611.9	55.4584	-0.670546	5.95261	1.13543	282.995	1.2605	5.17477	1.15978	10.2107	-1.01634	2127	89.4788	1.00825	31.1506	2.32418	0.331289	25.925	4.70675	0.956144	-0.539531	0.204235	644.99	1.83437	1.6543	5.72012	16508.6	1.73038	2.09746	1.40463	0.934738
starPep_40754	6.43526	295000000	2.48084	4.72056	53.5	-1.49329	5.69854	27.3337	249000000	278000000	0.106532	249000000	4.52431	-0.240909	-1.41431	1.3163	258000000	5.74328	37186.9	33.0963	-0.540028	5.59355	0.281551	460.38	2.25953	9.05636	0.825563	20.119	0.44284	3159	148.742	0.718001	29.5384	5.62902	-0.740358	23.295	7.26715	0.701025	0.645287	0.211026	1372.29	1.71545	5.4088	5.03956	35957.7	6.07037	3.99485	0.867866	1.1686
starPep_40755	5.99174	295000000	2.04343	4.47834	51.12	-1.48486	5.70866	26.0889	247000000	297000000	0.195788	243000000	4.58452	-0.158856	-1.93606	1.92568	254000000	5.8131	35547.8	30.7899	-0.315153	5.59901	0.263253	527.163	2.25953	9.50497	0.887237	21.0923	0.485405	3159	148.742	0.742934	27.8404	5.30363	-0.578119	23.295	7.59786	0.6793	0.313192	0.117799	1372.29	1.6992	5.63273	5.16584	37126.3	6.07778	4.70283	0.594089	1.20114
starPep_40756	6.22857	261000000	1.83778	4.62459	39.62	-1.46549	5.47272	26.9259	272000000	272000000	0.128395	237000000	4.08098	-0.158418	-1.57377	1.50699	292000000	5.48396	35239	33.0098	-0.424027	5.71586	0.30197	576.44	2.3017	8.40789	0.895441	22.2738	0.428855	3397	146.919	0.77668	29.4114	5.59176	-0.712376	24.2135	6.36561	0.715027	0.339448	0.147999	1491.17	1.73122	5.33444	5.08273	33617.2	5.80592	3.99193	0.71304	1.47888
starPep_40758	6.74571	305000000	2.33771	4.82824	54.25	-1.36578	5.51103	30.3706	256000000	290000000	0.135786	247000000	5.606	-0.123944	-2.75035	1.62063	236000000	5.79548	28099.6	40.8549	-0.768824	5.81918	1.10404	483.254	2.60538	9.08993	0.866757	23.8543	0.907806	3145	157.319	0.745543	27.0998	5.11127	-0.801461	16.0622	10.7609	0.775579	0.463153	0.142439	1653.19	1.72682	5.98683	5.20677	30509.4	5.43939	4.4879	0.620165	1.31507
starPep_40796	4.49101	157000000	-0.241635	6.13324	39.08	-0.169992	3.47094	28.6563	179000000	185000000	0.112216	135000000	3.33735	-0.078633	0.739291	-0.165649	141000000	6.84753	29558.9	31.6312	0.173376	5.18115	2.39468	452.755	2.1182	8.58769	0.974205	19.4925	-2.18215	2915	125.716	0.812878	31.6923	6.66387	-0.387802	12.4952	5.37714	0.716474	-2.60437	0.164606	1360.06	1.64705	4.62423	4.4897	17711.7	5.45068	3.40142	1.13064	1.09931
starPep_40797	4.02273	159000000	-0.259777	6.07986	35.14	-0.171528	3.4879	28.1317	179000000	187000000	0.133449	135000000	3.32882	-0.0792183	0.726856	-0.028191	142000000	6.70502	29234.4	31.4438	0.2247	5.20276	2.33543	454.475	2.2603	9.46095	0.992301	20.5769	-2.15609	2943	125.86	0.821891	31.3576	6.66387	-0.397427	11.6183	5.86801	0.718056	-2.5854	0.164606	1439.44	1.65116	4.59225	4.45533	17337	5.70922	3.40142	1.13064	1.14404
starPep_40872	11.5407	85200000	0.49775	11.9954	-40.03	-0.615421	1.71827	62.2758	83100000	80800000	0.0802182	119000000	3.59754	0.0685243	2.81846	-0.926597	99200000	3.55046	22436.7	87.1735	-0.374229	6.25498	2.70891	373.509	0.635223	3.09977	1.11792	12.0258	1.96938	1725	70.3428	0.963614	55.0408	1.4753	-0.464048	13.6643	6.27059	1.02907	1.85918	0.340933	452.06	1.86446	1.77476	7.45703	26106.1	2.64199	2.70502	1.64994	1.88862
starPep_40945	4.64438	196000000	0.356953	7.05238	28.39	-0.932121	5.34715	32.6691	208000000	218000000	0.167198	181000000	5.44789	-0.922995	0.305008	3.74311	182000000	8.5597	33245.4	29.1366	0.227196	5.35709	-0.130852	570.19	2.48196	10.2505	1.12936	24.8047	1.02536	2688	113.026	0.818475	30.4755	8.05647	-0.59014	13.2667	9.83695	0.691871	-0.890367	0.150861	1351.19	1.67564	6.25077	5.30445	27883.7	2.65178	3.74499	1.1604	0.228764
starPep_41079	5.24283	83800000	-1.10609	5.57937	-8.14	-0.0746362	4.12509	25.4585	95900000	63700000	0.0928014	74900000	2.53057	0.567042	1.04277	-0.499474	84200000	9.72298	20037	31.1695	-0.188884	6.46296	-2.1944	233.725	1.90267	7.74891	1.10385	17.6219	-0.144692	3527	95.6522	0.92668	27.8283	5.50842	-0.95069	21.9821	8.24094	1.18129	-0.381708	0.234193	1553.83	2.06014	5.04161	8.35268	15572.9	3.76448	2.81866	0.843448	-0.150772
starPep_41278	7.90225	68500000	-0.125065	7.40051	-40.46	-0.536687	2.67417	40.3874	64500000	87800000	0.0808032	74900000	2.51401	-0.0387028	1.033	-0.565178	57000000	3.11769	14937.3	64.8024	0.372253	6.72919	2.39884	311.978	0.635449	3.1899	1.06	10.3479	2.90922	994	22.0835	0.881316	35.3885	1.73845	-0.155611	12.2451	3.82837	1.20622	1.01497	0.301479	296.16	2.06541	3.61817	7.98105	20819.1	2.66905	1.87181	1.6883	1.35347
starPep_41504	5.76986	176000000	0.527089	5.62996	51.13	0.144538	4.59124	27.7107	161000000	148000000	0.0321259	166000000	5.06132	0.485319	0.785293	0.244525	163000000	6.70235	21743	28.1312	-0.902028	6.60708	1.08514	339.976	1.83707	7.25773	0.724678	17.7589	2.35262	2836	87.8633	0.63594	25.7501	4.58455	-0.978219	26.6691	8.33529	1.2828	-2.42224	0.148248	1149.59	2.11497	3.66836	4.81141	23561.4	4.04061	2.90491	0.554354	1.52376
starPep_41593	3.86534	92400000	-0.362554	5.56829	31.35	-1.02901	5.15077	31.3362	129000000	191000000	0.147964	121000000	5.62717	0.255899	2.27195	1.57935	146000000	9.70944	19279.6	22.2092	-0.345262	6.34742	0.852527	356.01	2.42944	9.90393	0.974208	24.4827	0.488495	3794	92.4681	0.790639	25.2807	6.01353	-0.103032	18.5706	9.6752	1.01181	-0.408496	0.1592	2164.92	1.97556	5.65729	5.31333	22136.4	5.56236	3.08186	0.708407	2.37999
starPep_41694	7.6529	212000000	-0.272802	7.18795	1.76	-0.131529	4.45201	32.6308	151000000	224000000	0.171697	186000000	4.44547	0.35979	2.14403	-0.403417	156000000	4.36598	28805.5	44.6218	-0.540358	6.04543	0.932297	406.835	1.67809	14.761	1.03027	28.2568	2.2369	1696	104.031	0.737771	32.2828	7.3709	0.292664	14.4222	13.5908	0.830728	-1.67319	0.375516	724.46	1.86517	5.48468	5.15354	37120	5.17709	3.36722	1.23692	1.15162
starPep_41695	7.44662	224000000	0.312546	7.10688	-0.32	-0.0590732	4.42674	32.5961	157000000	231000000	0.171718	204000000	4.58284	0.380077	2.13688	-0.407083	148000000	4.59199	27938.9	42.4469	-0.629024	6.04105	0.958411	391.691	1.67809	14.9194	1.02051	27.9207	2.12652	1696	104.031	0.732205	31.3624	7.37277	0.111497	14.4222	13.1046	0.831598	-1.65207	0.423642	724.46	1.86826	5.56019	5.18365	35876.4	5.17312	3.38488	1.35753	1.14345
starPep_41696	7.46663	225000000	0.23311	7.13416	-1.2	-0.0799686	4.48585	32.5961	157000000	232000000	0.174626	202000000	4.58373	0.356548	2.13057	-0.322937	160000000	4.38059	28028.7	42.7879	-0.585694	6.04543	0.874397	406.135	1.67809	15.1772	1.04235	28.3027	2.12727	1696	104.031	0.741263	31.3624	7.3709	0.215114	14.4222	13.1533	0.830728	-1.64562	0.358419	724.46	1.86517	5.55949	5.28504	37509.3	5.22541	3.36722	1.21828	1.1604
starPep_41763	8.5429	144000000	0.567637	7.88142	15.05	-0.94431	2.48457	44.8205	198000000	133000000	0.119637	175000000	2.52877	0.0315905	-0.878745	-0.521525	136000000	3.82276	23154.5	67.2942	-0.291618	5.83656	1.04549	418.906	1.49345	6.24253	1.10042	15.6363	1.64194	2116	100.545	0.902542	40.9225	3.20114	0.101652	14.2088	6.62948	0.794637	-2.91441	0.3199	946.86	1.72163	1.75068	7.7587	23906.7	3.39513	2.3543	1.38193	0.995047
starPep_41847	8.87538	151000000	1.76007	9.49634	6.36	-0.589497	2.29332	54.2641	138000000	159000000	0.110117	123000000	1.34843	-0.123484	-0.264975	-0.313226	172000000	4.49138	21585.6	97.2889	-0.32871	6.01501	-3.51272	414.559	1.46402	5.81082	1.15418	11.3795	-0.11137	2182	110.375	0.905615	47.7604	2.83548	0.372747	18.1672	4.54097	0.963784	-0.612317	0.337855	889.15	1.80895	1.90513	7.78	12841.2	3.18711	2.02919	1.29051	1.04621
starPep_41848	9.62715	143000000	3.09063	10.3321	12.46	-0.3508	2.44386	56.0175	156000000	178000000	0.12075	135000000	1.48621	0.0530758	-0.0193821	-0.179756	155000000	4.95543	26870.7	125.14	-0.434192	6.13853	-3.53787	367.064	1.02144	5.44946	1.15908	9.3592	-0.102498	1687	98.9825	0.868674	54.3741	2.24592	0.491222	16.8164	4.14975	0.975423	0.712338	0.241193	632.15	1.82934	1.89047	7.82367	14575.5	3.15414	1.64241	1.20853	0.900585
starPep_41986	6.76792	219000000	-0.237677	6.26505	35.58	-0.0936545	4.65997	38.7173	257000000	221000000	0.141134	237000000	3.66367	0.29522	1.65573	2.38938	258000000	10.3019	31742	42.7018	-0.630875	6.02624	1.53973	485.597	1.84183	5.52071	0.943168	22.843	-2.27202	2782	130.831	0.756027	36.5876	8.16284	-0.290922	21.8561	7.75676	1.01365	-0.139368	0.244924	1057.68	1.84408	5.45985	7.25729	33320.3	4.95694	2.75924	1.04656	0.972372
starPep_42119	5.89433	131000000	1.81512	6.58002	15.17	-0.608712	1.75895	38.1454	135000000	132000000	0.0774951	143000000	1.69924	-0.303107	-0.401693	-0.0115359	152000000	8.04302	23151.5	40.0937	-0.0131814	5.08242	3.46696	416.845	1.92673	4.88922	1.19034	10.8366	-2.15742	3367	132.931	0.964494	33.1494	3.27185	0.528105	24.2002	4.67187	0.688798	-2.15178	0.278652	1362.42	1.58794	2.02338	4.68189	24362.4	3.84498	3.04889	1.42374	1.02435
starPep_42264	3.97577	132000000	0.429453	3.88283	4.19	-1.99623	5.81194	18.5279	115000000	162000000	0.163296	147000000	6.03253	-0.671371	0.810482	0.282139	139000000	9.89562	22136.1	25.2359	-0.638493	5.581	-1.14318	353.104	2.38661	8.91197	1.14701	22.2352	-0.0551206	2482	94.4003	0.922998	19.624	5.08356	-0.430062	7.20344	9.95004	0.869633	-1.47075	0.277372	1474.7	1.7184	4.1459	6.72319	26284.1	5.30791	3.1308	1.31266	2.11706
starPep_42617	7.28958	94800000	-0.866043	7.26162	-39.62	0.0826144	5.18314	34.6668	105000000	70400000	0.0922539	120000000	5.70886	0.722562	1.35918	-0.88508	102000000	5.9275	15608.6	52.8887	-0.386911	7.65416	-0.788451	252.15	1.58624	12.0356	1.04684	25.9336	-0.0834542	2135	82.3639	0.944561	37.7803	2.33428	-0.0931148	21.4954	13.0362	1.47826	0.20628	0.29497	875.96	2.35645	6.29077	10.6575	20220	5.87259	2.43576	1.15554	0.418682
starPep_42667	6.05458	200000000	0.36492	5.65428	45.32	0.233946	4.20585	29.0204	188000000	164000000	0.0344187	175000000	5.06223	0.501955	0.508994	1.41237	165000000	7.74137	23028	29.2327	-0.909365	6.68994	1.43932	338.58	1.92817	7.04084	0.795886	17.5588	2.41091	3009	93.0604	0.63345	27.5197	4.5918	-0.833569	32.6221	8.73935	1.31088	-2.42353	0.118186	1205.27	2.16122	3.12305	5.00132	23886.7	3.21402	2.90076	0.429883	1.74143
starPep_42792	6.46216	136000000	0.110367	7.25229	-20.64	-0.479978	2.78315	35.5045	145000000	136000000	0.0753822	137000000	2.11858	-0.266049	1.12585	-0.347638	137000000	5.8332	16068.8	83.7255	-0.18177	6.13656	-1.33353	442.194	1.13052	5.63189	1.0264	14.3203	-1.13904	2214	68.3763	0.855418	35.2435	2.30366	0.187662	17.2117	6.24348	1.00845	-3.11308	0.279421	946.67	1.86691	2.43952	6.90393	19997.5	2.33031	2.22796	1.45704	1.55261
starPep_42943	8.08879	193000000	-1.52977	4.30588	-7.46	-0.148184	0.0602333	47.9288	142000000	169000000	0.00713004	177000000	0.434286	-0.233218	0.636943	-1.44489	141000000	0.338042	8668.5	42.0717	1.15988	6.33946	-0.56307	412.556	0	0.574955	0.831474	1.46261	0.824274	0	0	0.805676	24.0867	0.324911	0.464903	0	0.848436	1.00733	-0.336243	0.424666	0	1.98874	0.219008	6.31679	36374.8	0.0575435	0.794721	1.71685	0.0441017
starPep_42982	3.65822	170000000	-2.54023	4.83716	18.33	-0.915242	4.44091	25.7479	248000000	165000000	0.048289	182000000	5.73885	-0.249085	2.2483	0.266775	123000000	10.1284	16907.7	13.5025	-0.367775	6.48713	-0.216257	471.57	2.16141	10.7277	0.910161	25.6151	0.439648	2085	88.1616	0.741419	21.6181	6.56478	-0.181823	11.9816	10.4231	1.07106	0.537137	0.372943	1200.33	2.00747	6.2668	6.76115	25951.1	6.68478	2.91902	1.39835	0.739017
starPep_43161	8.32928	129000000	-0.0627833	9.27504	-46.54	-0.6463	3.91467	51.3572	190000000	159000000	0.0715227	203000000	3.21465	0.150604	3.15027	-1.12074	158000000	7.087	24813.1	71.5031	-0.578497	6.81429	1.70193	361.7	0.340138	5.40975	1.2154	13.3574	1.67625	660	45.0915	1.05339	46.2075	0.543064	-0.28366	2.73793	4.82565	1.10954	1.64473	0.321789	270.96	2.0134	3.18467	10.6092	19511.4	3.5962	1.20542	1.53884	0.730877
starPep_43355	3.67192	181000000	-2.5617	5.09728	14.59	-0.629743	4.53252	26.0667	220000000	165000000	0.050528	180000000	5.74097	-0.0691816	2.2606	-0.241864	116000000	10.9801	15477.1	13.5022	-0.174579	6.74369	-0.209481	471.759	2.17548	11.6995	0.916	27.1681	0.463444	2010	89.2374	0.742668	21.6568	6.56478	-0.137373	11.8038	10.9801	1.20712	0.953184	0.383313	1180.4	2.03579	6.94224	6.93603	20396	6.68404	2.91902	1.39835	0.980302
starPep_43514	6.55787	199000000	-1.30449	8.07292	45.86	-0.599659	3.6413	30.0115	175000000	181000000	0.0382906	195000000	4.13027	0.0931029	1.80318	-0.493929	234000000	8.38952	21088.1	46.2838	-0.146896	6.19037	3.22944	375.826	1.95727	5.35176	0.827148	17.4041	2.63236	3338	122.193	0.741237	27.977	5.56662	-0.20048	26.2911	8.77389	1.06567	0.612864	0.276594	1401.18	1.89977	6.00441	5.89848	31557.8	3.93107	2.83978	1.06983	1.00272
starPep_43635	6.20402	133000000	0.146165	6.62746	-28.74	-0.914658	2.2681	33.269	171000000	109000000	0.0685257	132000000	2.06152	0.146768	-0.539478	-1.17749	121000000	4.75975	27674.2	47.7382	0.0497112	6.15956	2.62472	412.691	0.513322	4.02442	1.09145	12.3786	0.267946	1846	78.4799	0.953686	33.0407	0.749278	-0.356888	5.87223	5.30873	0.990258	-1.03231	0.263368	885.79	1.91919	2.20713	7.54563	26491.4	3.40589	1.38465	1.58909	1.52859
starPep_43872	10.0822	125000000	-0.701257	10.0218	-43.66	-0.170543	2.66901	48.7286	124000000	126000000	0.0503359	139000000	1.57855	0.284165	0.388863	2.51931	134000000	2.75944	12464.9	88.9634	-0.223598	7.09673	1.41988	477.375	0.474561	3.85157	1.02133	8.39463	0.301611	852	21.249	0.834279	43.3615	1.59991	-0.221446	16.4106	3.1732	1.29917	1.78314	0.311075	113.86	2.12614	1.62078	7.49883	24894.9	1.51541	1.60127	1.91398	0.307366
starPep_44207	6.50509	35800000	0.927259	6.51923	-35.73	-0.0650552	2.15517	30.4025	26800000	26100000	0.174099	23400000	2.63889	0.160204	0.408038	-0.793601	24600000	2.48255	4980.68	34.3831	-0.831093	5.37243	2.11863	210.034	0.214856	3.07501	1.17054	6.61444	3.23813	282	39.5849	0.90246	28.6944	2.04116	0.259651	6.29168	3.80633	0.715402	4.61458	0.451735	57.73	1.47204	1.33732	4.32459	8183.74	1.23992	2.10226	1.66693	1.37428
starPep_44214	6.27301	60800000	1.28793	6.00829	-35.33	-0.0650552	2.12562	28.4762	48100000	34400000	0.107663	41900000	2.63515	0.0966508	0.408038	-0.793601	46300000	2.46978	5783.54	31.0847	-0.717385	5.4248	2.15072	241.539	0.214856	3.06442	0.961276	6.5954	3.26252	282	39.5849	0.84532	26.6111	2.13912	0.139611	6.29168	3.80027	0.724251	4.67214	0.519799	57.73	1.4886	1.31319	4.32459	10340.7	1.20767	2.01959	1.98859	1.20366
starPep_44245	10.1924	51200000	0.320295	9.12395	-50.4	-0.428058	2.48906	45.0945	59000000	80400000	0.124388	59500000	2.59636	-0.416348	0.182317	-0.373617	47400000	3.6872	12343.4	80.5837	0.0217312	5.1667	2.14062	294.031	0.314454	3.85604	1.06385	10.5034	1.94734	569	54.0211	0.910627	44.15	3.82712	0.261069	1.24662	4.06601	0.728978	1.95506	0.501707	179.02	1.60315	3.02807	5.50363	18173.9	3.45594	2.79544	1.80568	0.367314
starPep_44252	4.18442	8.28578e+06	1.92114	2.41598	-24.44	-0.0979477	2.22057	15.2981	13200000	16400000	0.132734	13700000	2.60538	0.426882	2.27907	-1.3097	8.19825e+06	2.24955	5203.95	2.36136	-0.73435	5.69484	4.91908	166.275	0.214856	2.94762	1.03733	6.01897	3.59764	282	39.5849	0.859181	10.8041	1.94236	-0.647092	6.29168	3.72041	0.82125	5.36581	0.389878	57.73	1.46253	1.09509	3.48184	7128.44	0.832773	2.03239	1.54913	2.35841
starPep_44281	8.4688	79600000	-2.03486	8.76022	-37.65	-0.362449	1.69156	40.8628	57200000	65300000	0.0650775	58100000	2.97914	0.108747	1.47524	-0.584463	82700000	5.74497	14137.7	71.4111	-1.07726	6.55162	0.508503	326.36	0.589696	4.30693	1.0971	9.81626	-1.02522	2455	51.0159	0.938096	42.3504	1.34486	-0.358629	21.1628	3.17546	0.946034	0.288195	0.455995	787.36	2.01742	2.61697	9.39988	17774.2	1.64306	2.0299	1.7673	0.445775
starPep_44388	7.89339	182000000	0.548295	8.9445	36.11	-0.448275	2.18107	50.6133	221000000	140000000	0.110354	210000000	4.03794	-0.300988	-0.510283	-0.281178	153000000	5.75509	30677.2	49.1426	-0.481536	4.98516	-0.878995	381.93	2.14556	6.65468	1.14057	17.7107	2.77811	3477	144.253	0.928299	47.036	7.1391	-0.0321469	23.0157	6.54949	0.675882	-0.959776	0.528173	1597.1	1.54307	5.21317	5.23115	22291	2.17674	3.29431	1.26267	1.26527
starPep_44440	10.1941	120000000	-2.42392	10.4405	-27.9	-0.188665	2.70283	57.9954	99600000	76700000	0.0837489	91600000	2.25042	0.577438	-0.835366	1.36891	64700000	3.37311	22258.2	82.0439	-0.316683	6.39841	0.834733	244.654	0.684967	5.75218	1.09873	13.7501	0.637254	1763	52.1796	0.822345	51.0784	2.40632	-0.354335	24.4849	5.4189	1.21498	-1.02383	0.244589	480	2.03502	2.93267	6.62448	16971.6	3.4521	2.24934	1.1957	1.05575
starPep_44467	7.70975	56100000	-1.35962	7.5643	-22.98	-0.103071	6.04715	35.0955	12700000	23600000	0.0469169	19500000	5.8395	0.905578	0.915717	1.10657	27800000	11.5182	10859.2	54.0394	-1.30234	6.86387	1.12968	205.137	1.34083	5.97214	0.97995	24.6219	-0.0851897	1206	75.5099	0.867743	35.4922	10.2819	0.1601	4.29388	10.5157	1.1625	-0.938111	0.0221193	657.72	2.19104	4.97653	8.19194	10938.9	4.58778	2.66829	0.372458	1.33939
starPep_44495	9.20134	213000000	-0.153495	9.6901	-45.62	-0.828919	2.18558	46.7754	258000000	227000000	0.0491819	178000000	4.77439	0.499044	1.89375	-0.772623	233000000	7.14745	21360.8	52.1064	-0.302019	6.84164	0.45156	496.232	0.663883	6.21589	1.14489	8.50846	1.54804	2164	90.2694	0.986508	44.5332	0.626321	0.114661	11.0942	7.91415	1.2956	1.9129	0.384687	941.55	2.10423	3.31562	9.85783	41442.3	1.80812	1.44615	1.37008	1.02724
starPep_44496	10.1705	146000000	-0.120796	10.5251	-47.74	-0.127113	2.03928	53.651	180000000	151000000	0.0674053	157000000	3.6791	0.386493	-0.172137	1.00442	180000000	5.55825	21246	106.433	-0.441636	5.31518	0.303943	416.966	0.642216	5.214	1.10655	7.06988	1.63542	1864	84.6101	0.900743	48.8844	2.80316	0.426728	10.8865	6.14112	0.810276	1.81332	0.37204	861.83	1.70793	2.29831	5.342	29885.1	1.70324	3.40794	1.61968	1.4528
starPep_44941	9.79926	123000000	0.175555	10.4133	-19.97	0.655409	1.16044	51.5955	103000000	102000000	0.0768503	107000000	1.09413	0.719926	-0.575789	2.35845	131000000	1.35774	18343.9	98.1525	-0.627548	6.71711	0.318385	299.469	0.773135	3.03535	0.97868	7.16352	0.168482	2529	45.2495	0.770905	50.6288	2.01103	-0.579034	23.5044	1.78251	1.32832	1.1144	0.301151	518.07	2.17792	1.21488	6.8798	24908.4	1.11136	1.88658	1.26009	-0.211204
starPep_44982	9.44707	53500000	1.74541	8.73864	-29.22	0.168519	2.81282	45.9491	90000000	74000000	0.197242	69700000	4.00628	0.279479	0.588986	1.68901	78200000	5.31169	16424	70.7921	-0.260937	6.46222	-2.84676	331.228	1.42438	5.78453	1.17431	12.9959	-1.3398	2303	71.4065	0.860293	42.5775	4.89588	0.100031	28.2341	6.25786	1.03018	1.42047	0.377779	812.24	1.94256	3.06628	7.72302	16400.1	3.1146	2.86919	1.20746	0.898845
starPep_45010	5.69142	111000000	-0.00198737	7.48463	-22.39	0.103718	1.61447	40.8284	72500000	76500000	0.120994	124000000	3.66266	-0.198234	1.15009	-0.270854	128000000	7.0517	21009.8	51.714	0.277019	6.86532	0.874328	434.684	1.00475	6.70402	1.04682	11.9525	1.71223	1357	39.1171	0.82586	36.6151	1.82768	-0.33929	11.3784	8.89486	1.13833	2.0661	0.304293	543.42	2.06693	3.4195	8.05216	27211.3	2.21755	1.85976	1.45317	1.78142
[truncated: 882 more columns]
