# Supplementary material for: Automatic construction of molecular similarity networks for visual graph mining in chemical space of bioactive peptides: an unsupervised learning approach
Source: Sci Rep. 2020 Oct 22;10:18074. doi: 10.1038/s41598-020-75029-1 (PMC7583304; doi:10.1038/s41598-020-75029-1)
Supplement: Supplementary file 7 — Supplementary Information 6. [file 41598_2020_75029_MOESM7_ESM.xlsx]

## Sheet: Results
	PC1	PC2	PC3	PC4	PC5	PC6	PC7	PC8	PC9	PC10	PC11
startPep	X	X	X	X	-	X	X	X	-	-	X
iFeature	X	-	-	X	-	-	-	-	-	-	-

## Sheet: Eigenvalues
	Eigenvalue	% Total	Cumulative	Cumulative
1	155.011	16.6499	155.011	16.6499
2	90.7075	9.74302	245.718	26.3929
3	54.0699	5.80772	299.788	32.2007
4	41.6104	4.46943	341.399	36.6701
5	33.6062	3.60969	375.005	40.2798
6	27.4585	2.94935	402.463	43.2291
7	26.3634	2.83173	428.827	46.0609
8	22.7762	2.44642	451.603	48.5073
9	21.9922	2.36222	473.595	50.8695
10	17.4327	1.87247	491.028	52.742
11	16.0576	1.72477	507.085	54.4667

## Sheet: Loadings
	PC1	PC2	PC3	PC4	PC5	PC6	PC7	PC8	PC9	PC10	PC11
startPep_Total-z1-AC[2]-P2	-0.410217	0.0196793	0.144409	-0.404687	0.243038	-0.0460082	0.32709	-0.020502	-0.0605848	-0.258177	0.239574
startPep_Total-gcp2-AC[6]-V	0.551432	-0.120175	-0.285028	0.240203	0.0822198	0.424927	-0.0574757	0.0737844	-0.288554	0.0654884	0.175936
startPep_Total-z2-AC[5]-S	-0.0412107	-0.0589602	-0.244084	0.0929761	0.00635452	0.0591044	0.0942612	0.0516173	-0.44058	-0.00343586	-0.142206
startPep_Total-z1-AC[1]-P2	-0.339139	0.124728	0.155254	-0.361772	0.265229	-0.116768	0.448096	-0.0390363	0.101519	-0.243263	0.251245
startPep_Total-z3-TS[5]-N1	0.569574	-0.0587243	-0.0711408	0.489487	0.0448688	0.331527	-0.321787	-0.249163	0.0595656	0.0994833	0.0803391
startPep_Total-Boman-TS[1]-S	-0.342458	-0.193191	0.376671	-0.164212	0.0994132	-0.178169	0.0248282	-0.16359	0.0935951	-0.219708	-0.088034
startPep_Total-z3-AC[2]-P2	0.752675	0.133739	0.0537975	-0.114249	-0.0290755	0.175818	-0.36871	0.0924907	-0.0187794	0.0246338	-0.0325551
startPep_Total-z1-AC[4]-N2	-0.288677	0.157556	0.210803	-0.363992	0.245021	-0.0685934	0.46779	-0.0331281	0.14279	-0.235648	0.287641
startPep_Total-gcp2-AC[5]-V	0.619524	-0.0369275	-0.267118	0.236879	0.0494289	0.427973	-0.0373504	0.0949916	-0.153763	0.0827945	0.123459
startPep_Total-gcp2-AC[2]-V	0.624277	-0.0212898	-0.271432	0.255643	0.109469	0.405741	-0.0745145	0.0514106	-0.190348	0.0769991	0.131629
startPep_Total-pbs-AC[2]-V	0.349617	0.657233	0.12027	0.211667	0.0498026	0.220778	-0.00808094	0.0251081	0.0120261	0.207114	0.0224104
startPep_Total-gcp2-AC[4]-V	0.58912	-0.0581854	-0.264779	0.206124	0.0993678	0.416195	-0.0680226	0.0975957	-0.198365	0.0794681	0.155653
startPep_Total-z3-AC[4]-SD	0.774105	0.131025	-0.0110315	-0.0779151	0.0719424	0.132976	-0.282205	0.179717	0.035847	-0.0807855	-0.0659051
startPep_Total-GRAVY-TS[1]-S	-0.350811	-0.256836	0.11395	-0.344179	-0.0505408	0.0288864	-0.23912	-0.170829	-0.0845108	-0.23654	-0.10836
startPep_Total-Boman-AC[4]-S	0.0594549	-0.0608353	-0.0955638	-0.279677	0.172944	-0.0264523	-0.0730494	-0.0551476	0.314374	0.0111533	0.033333
startPep_Total-scm-ES-K	0.318224	0.24408	0.274401	0.246701	0.0565172	0.172548	-0.0969213	-0.190116	-0.0985628	-0.0253381	0.0981394
startPep_Total-gcp2-AC[3]-V	0.553926	-0.0787411	-0.265247	0.17117	0.0888589	0.435011	-0.104851	0.0473202	-0.249586	0.0599294	0.163129
startPep_Total-z3-TS[1]-V	0.72316	0.0198229	0.00840655	-0.220145	-0.139688	0.0455819	-0.240593	0.135395	0.154225	0.13185	-0.0928451
startPep_Total-gcp2-TS[2]-V	0.542065	0.0438087	-0.235239	0.18395	-0.0688283	0.318167	-0.0511441	-0.0544415	-0.171534	0.266453	0.171641
startPep_Total-z1-AC[6]-V	-0.413595	0.105862	0.177521	-0.428052	0.167969	-0.035295	0.360831	-0.127914	-0.0315666	-0.170705	0.234568
startPep_Total-z2-TS[6]-S	-0.0249313	0.151651	0.146539	0.167417	0.0376399	-0.0558799	0.122365	-0.104705	0.0345246	0.195805	0.10221
startPep_Total-Hydrophilicity(KUHL950101)-ES-N2	-0.22713	-0.171201	0.209438	-0.827736	-0.0195102	-0.0583791	-0.159295	-0.203205	-0.0932858	-0.0720668	-0.0591205
startPep_Total-z3-AC[6]-S	-0.138907	-0.124111	-0.071575	0.0706774	0.248387	-0.079414	0.0608063	-0.104415	-0.113849	-0.0682675	0.052315
startPep_Total-gcp2-ES-i50	0.620126	0.044684	-0.265445	0.230358	0.0452536	0.168403	0.235664	0.000124273	-0.0889119	0.125748	0.086207
startPep_UNP-z3-TS[2]-SD	0.81346	0.107444	-0.0600256	0.34267	-0.203471	0.0526943	-0.250401	-0.13194	-0.0553013	0.0865638	-0.055555
startPep_Total-z3-TS[2]-V	0.783018	0.0494666	-0.00724094	-0.113075	-0.129301	0.14816	-0.253791	0.0725165	-0.00990804	0.0421171	-0.100795
startPep_Total-pbs-AC[1]-P3	-0.112702	0.763213	-0.00490829	0.0218627	-0.118322	-0.170057	0.392303	0.09267	0.13801	0.0436283	-0.0223962
startPep_Total-z3-ES-V	0.871066	0.0741462	0.00788885	-0.0462448	-0.095207	0.134665	-0.272191	0.0678707	0.0520875	0.0080111	-0.0686343
startPep_Total-z3-AC[4]-S	-0.036098	0.0947765	-0.128899	0.251296	0.318518	-0.0858179	-0.00118707	0.0781571	0.0338458	-0.072253	0.0715824
startPep_UNP-scm-TS[6]-N1	0.508891	0.0859782	-0.171652	0.392546	-0.304427	-0.00937354	-0.392477	-0.419592	-0.0275795	0.0583659	-0.111726
startPep_UNP-gcp2-TS[5]-SD	0.692557	0.0302265	-0.458519	0.396155	0.00244647	0.100039	-0.218141	-0.0369163	-0.117545	0.0302254	-0.0791481
startPep_Total-pbs-AC[2]-HM	-0.347112	0.561633	-0.216822	-0.0518519	-0.222363	-0.371743	0.372346	0.175421	-0.0162094	-0.00697648	0.0266566
startPep_Total-z1-AC[5]-N2	-0.321763	0.138252	0.170285	-0.403182	0.20281	-0.0846249	0.45852	-0.07707	-0.0132512	-0.238684	0.233724
startPep_FAH-z3-TS[5]-V	0.859423	0.0420826	-0.0080684	0.215561	0.0117023	-0.04344	-0.170901	0.0608157	0.153244	0.0353334	-0.0825954
startPep_Total-gcp2-TS[1]-S	-0.216721	-0.0384619	-0.199289	0.156437	0.132063	-0.259571	0.50766	0.0324051	0.104789	0.0370154	-0.0332341
startPep_UNP-Boman-ES-V	0.0269017	-0.0313805	0.127963	0.0859461	-0.0239659	-0.0720288	-0.149314	-0.859847	-0.0469897	0.0123185	-0.0781474
startPep_Total-z3-TS[4]-V	0.809155	0.0904467	-0.0100379	-0.0325063	-0.0311106	0.0952016	-0.219674	0.0740457	0.0617736	-0.0299137	-0.104715
startPep_Total-Hydrophilicity(KUHL950101)-AC[3]-P3	-0.32957	-0.213755	0.210315	-0.748648	0.00747608	-0.10822	-0.159066	-0.17521	-0.0417281	-0.112909	-0.0725066
startPep_Total-z3-AC[3]-S	-0.361307	0.0184571	0.0286109	-0.0856584	0.106024	-0.0179754	-0.150228	0.065199	-0.160114	-0.0401914	0.0347068
startPep_ALP-pah-TS[5]-V	-0.305451	-0.27394	0.0246274	-0.0792786	-0.125062	-0.119504	0.502847	0.0997588	0.0103918	0.334542	0.0758444
startPep_UNP-isa-TS[5]-N1	0.6525	0.122391	-0.159075	0.358114	-0.398731	0.0452396	-0.370905	-0.132652	0.00771088	0.0460222	-0.0563985
startPep_Total-Hydrophilicity(KUHL950101)-TS[4]-P3	-0.312044	-0.234388	0.259605	-0.750109	-0.0643541	-0.0865069	-0.177963	-0.232967	-0.0686461	-0.100046	-0.069326
startPep_Total-z3-AC[5]-SD	0.837021	0.0962745	0.0124846	-0.0434608	-0.0395571	0.121954	-0.293037	0.10516	0.0121875	0.0685532	-0.0357646
startPep_Total-Boman-TS[5]-SD	-0.0770395	-0.0291678	0.0494363	-0.831553	-0.0699958	0.00635422	0.116097	-0.0497704	-0.138017	0.131722	-0.0225765
startPep_Total-gcp2-TS[4]-V	0.475722	0.0106073	-0.251104	0.187317	0.116195	0.352409	0.084195	0.0228923	-0.186992	-0.0195436	0.13403
startPep_Total-z3-AC[6]-SD	0.624173	-0.103233	0.0338789	-0.261776	-0.0227397	0.138672	-0.335239	0.0785468	-0.217752	-0.127154	-0.087684
startPep_FAH-z3-TS[2]-P2	0.773138	0.220363	-0.10865	0.220853	0.0156876	0.0238399	-0.228876	0.0882591	-0.0141513	-0.0738496	-0.0194328
startPep_AP-pah-ES-V	-0.453062	-0.18008	0.0694331	-0.0480648	-0.0124424	-0.203523	0.681888	0.141498	0.046954	0.00700715	0.160885
startPep_Total-ppt-AC[1]-S	-0.160833	-0.084197	-0.0109157	-0.140454	-0.0415149	0.185847	0.0392207	0.123078	-0.258646	-0.0324075	0.0233062
startPep_Total-z1-TS[4]-P2	-0.385097	0.0074592	0.117447	-0.407176	0.274756	-0.208824	0.382847	0.00310921	0.0803714	-0.350378	0.0721352
startPep_Total-z3-TS[6]-S	0.00792194	-0.0930774	0.0401625	0.0427684	-0.106998	-0.0657018	0.128984	0.0150702	-0.345609	-0.179465	-0.149639
startPep_Total-Boman-AC[5]-S	0.0906743	-0.0822636	0.0844937	-0.250185	0.0628443	-0.0319484	-0.132454	-0.125389	0.210551	-0.0223146	-0.0781609
startPep_Total-z2-TS[6]-V	0.137143	-0.0613665	-0.772088	-0.00565668	-0.1221	0.0967344	-0.125198	0.084155	-0.0468407	-0.0842817	0.189444
startPep_Total-z3-TS[3]-V	0.751292	0.0982514	0.0193846	-0.147573	-0.123061	0.156415	-0.300001	0.0686205	0.0521604	0.0148695	-0.0711544
startPep_Total-pah-TS[3]-S	0.0248571	0.11794	-0.145823	0.0811897	-0.0458032	0.245693	-0.321925	-0.171945	-0.0350115	0.0448003	0.051585
startPep_FBS-GRAVY-ES-V	0.153166	0.818376	0.0620463	0.0627067	0.0935459	-0.0582715	0.362606	0.0181375	0.130693	0.104481	-0.0471161
startPep_Total-gcp2-TS[5]-V	0.56368	-0.0870745	-0.281716	0.144933	-0.0782204	0.312004	0.0223935	0.0318723	-0.209142	0.205911	0.0653527
startPep_Total-ppt-AC[5]-SD	0.18336	0.00331115	-0.345725	0.305618	-0.0323957	0.656601	-0.183612	0.000483415	-0.159789	0.0353963	-0.0514615
startPep_Total-pie-ES-N2	-0.179293	-0.049063	-0.0132313	-0.761848	-0.00688742	-0.220085	0.007948	0.395978	0.0190572	-0.0998287	-0.0875568
startPep_Total-pbs-AC[3]-P3	-0.135278	0.812326	-0.0281314	8.52832e-06	-0.10059	-0.179438	0.343294	0.10323	0.00230594	-0.04082	0.0420633
startPep_Total-Boman-ES-S	-0.289808	-0.0348482	0.468667	-0.0935875	0.131888	-0.183904	0.0682251	-0.272659	0.184557	-0.187787	-0.0548275
startPep_Total-GRAVY-AC[6]-V	-0.200187	0.133595	0.277414	-0.665704	0.179233	-0.160162	0.387086	-0.0687192	-0.0478775	-0.118117	-0.0943707
startPep_Total-scv-AC[1]-V	-0.110689	0.0877849	-0.487266	-0.165058	-0.135511	-0.148489	0.222581	0.246353	0.217857	0.0351031	0.456227
startPep_Total-GRAVY-AC[4]-V	-0.14036	0.163513	0.400155	-0.645295	0.144657	-0.168342	0.379126	-0.0254334	0.022278	-0.0542908	-0.119173
startPep_AP-GRAVY-ES-V	0.0466659	0.560641	0.170752	0.0109388	0.0846358	0.157534	0.674191	0.0298768	0.110141	0.0560749	0.0461277
startPep_FAH-z3-TS[4]-V	0.806385	0.0339913	0.0294169	0.24329	0.0752074	-0.120944	-0.0940868	0.11573	0.2196	-0.0317951	-0.0578618
startPep_Total-scm-AC[5]-SD	-0.0440916	-0.0702763	-0.556177	-0.295155	-0.21927	-0.0584025	-0.170968	0.18874	-0.226079	0.0274469	0.377754
startPep_Total-z1-TS[6]-S	0.12192	0.193833	0.102258	0.133515	0.119256	0.0963234	0.361345	0.0641435	0.196946	-0.0980191	0.172333
startPep_ALP-pah-ES-V	-0.389248	-0.215056	0.157001	-0.0626675	-0.0797497	-0.222503	0.702657	0.086013	0.0390431	0.131693	0.103681
startPep_Total-z2-AC[6]-S	0.148769	-0.0796854	-0.248168	0.130163	0.0963667	0.0427236	-0.0151647	0.0347094	-0.105357	-0.0861371	0.0465675
startPep_Total-pbs-AC[4]-P2	-0.162151	0.811287	-0.0975736	0.0254609	-0.137845	-0.187374	0.368062	0.126283	0.0131194	-0.00477311	0.00043704
startPep_Total-Boman-ES-SD	-0.157819	-0.0406103	0.0323924	-0.880913	-0.0561622	-0.0384659	0.170254	-0.00819005	-0.135174	-0.0701554	0.010188
startPep_Total-z3-TS[4]-P2	0.719163	0.10182	0.0126471	-0.115213	0.119504	0.101932	-0.272235	0.215835	-0.0716932	-0.155088	-0.0636035
startPep_UNP-GRAVY-ES-V	0.622946	-0.0188365	0.0662672	0.203805	-0.0823502	-0.0152298	-0.260421	-0.572699	-0.0287135	0.0707511	-0.0411071
startPep_Total-z1-AC[3]-V	-0.328105	0.115583	0.158169	-0.367704	0.195934	-0.0800483	0.473052	-0.0592052	0.00337336	-0.253686	0.255055
startPep_AP-GRAVY-TS[5]-N1	-0.281136	0.287897	0.101487	-0.0145566	0.0880035	-0.309318	0.804081	0.144092	0.0494869	0.0222284	-0.00184055
startPep_Total-GRAVY-TS[6]-S	-0.282935	-0.102867	0.0263987	-0.296661	-0.0846635	0.0850355	-0.241973	-0.0944849	-0.166475	-0.0281178	-0.0478893
startPep_Total-z3-AC[1]-N2	0.721024	-0.00482633	0.0289578	-0.303367	-0.0071261	0.0847684	-0.262305	0.208123	0.0143546	-0.0162853	-0.144601
startPep_Total-gcp2-TS[6]-V	0.428262	-0.146193	-0.283365	0.0854532	-0.126864	0.319083	0.0564774	-0.0507319	-0.183121	0.0588551	0.0929252
startPep_Total-gcp2-ES-V	0.652276	-0.00490829	-0.263363	0.191208	-0.0272446	0.333053	0.078232	0.000204737	-0.121333	0.127288	0.147451
startPep_ALP-GRAVY-TS[4]-V	-0.0138105	0.407534	0.00695137	0.0853067	-0.0396763	0.185198	0.692176	0.102397	0.119136	-0.100405	-0.122553
startPep_Total-GRAVY-AC[1]-V	-0.176202	0.0933215	0.283796	-0.672468	0.131145	-0.184202	0.402735	0.0310087	-0.0697701	-0.167782	-0.107885
startPep_Total-Hydrophilicity(KUHL950101)-TS[5]-SD	0.088641	0.0317624	0.0811121	-0.671056	0.0325962	0.0394477	-0.0376572	-0.135981	-0.144914	0.184465	-0.0512018
startPep_Total-z3-TS[5]-V	0.795593	0.0600978	0.045871	-0.0264059	-0.0565575	0.118507	-0.309196	0.0668754	0.0761463	0.0179911	-0.109888
startPep_Total-z1-TS[5]-P2	-0.289756	-0.0855051	0.186195	-0.402703	0.152066	-0.112089	0.211453	-0.0378414	-0.0770589	0.0195653	0.0453428
startPep_ALP-Boman-TS[3]-V	-0.0737963	0.246878	0.0296165	-0.0505873	0.0499512	-0.0885765	0.77524	-0.0398137	0.102759	-0.112741	-0.0595132
startPep_Total-ppt-TS[5]-V	0.166139	0.087248	-0.33789	0.328191	0.0144721	0.651054	-0.121271	0.0890268	-0.178411	0.0977789	-0.0102096
startPep_Total-Hydrophilicity(KUHL950101)-ES-S	0.412122	0.0666252	-0.374898	0.32161	0.0110875	0.274786	0.182029	0.273661	-0.110846	0.106852	0.115343
startPep_Total-ppt-AC[3]-SD	-0.00786007	-0.046129	-0.286984	0.21501	0.0424278	0.631168	-0.121132	-0.21564	-0.106725	-0.0847435	-0.0896247
startPep_UNP-gcp2-TS[4]-SD	0.682101	0.0490748	-0.46654	0.391398	0.0420104	0.0953963	-0.23175	-0.0678226	0.0540208	0.0282023	-0.0902833
startPep_Total-GRAVY-AC[2]-V	-0.164122	0.12154	0.401473	-0.640346	0.233295	-0.170501	0.329411	-0.0490933	-0.0169771	-0.0449417	-0.0901982
startPep_Total-z2-AC[1]-S	-0.0474427	0.0940493	-0.184445	0.17505	0.0597513	0.128681	-0.107421	-0.0326139	-0.314356	-0.05525	-0.0841519
startPep_Total-Boman-TS[1]-K	0.235518	0.11013	-0.289078	0.141702	-0.113824	0.119015	-0.0192548	0.0412507	-0.111746	0.157685	0.0812323
startPep_Total-isa-AC[1]-V	-0.0779854	0.266239	-0.0502439	0.0386478	0.0378684	0.148806	0.381952	0.0535205	0.0941361	-0.105461	0.397534
startPep_Total-z2-TS[4]-V	0.1479	0.0773181	-0.786989	-0.00765192	0.0463946	0.0983403	-0.0491283	0.106577	0.164698	-0.125823	0.151046
startPep_Total-ppt-TS[3]-V	-0.0577903	0.0670422	-0.314466	0.220811	0.113569	0.56754	0.0448143	-0.0832751	-0.0157426	-0.00361268	-0.0464087
startPep_UNP-gcp2-TS[6]-SD	0.675143	-0.0197956	-0.507764	0.368678	-0.0376381	0.0709498	-0.217961	-0.0723494	-0.12913	-0.0349285	-0.0829007
startPep_ALP-z2-ES-V	0.242122	-0.0365185	-0.815659	0.329982	0.105471	0.146223	-0.0850526	0.0896433	-0.119347	-0.0877561	-0.11294
startPep_ALP-GRAVY-TS[2]-V	0.227444	0.451377	0.00735697	0.144369	0.0251067	0.396983	0.344329	0.0674914	0.0320906	0.354378	0.0163868
startPep_Total-gcp2-TS[3]-S	-0.314987	-0.0223754	-0.199953	0.191354	0.10524	-0.105443	0.3723	0.107085	-0.14251	0.062119	0.0455257
startPep_Total-Hydrophilicity(KUHL950101)-AC[5]-SD	-0.0857925	-0.0932276	0.226706	-0.723404	0.0112262	-0.0431066	-0.0892958	-0.2241	-0.111621	0.0579486	-0.0870337
startPep_Total-z2-TS[2]-S	0.162734	0.139388	0.0975472	0.26388	-0.0731205	-0.0588212	0.0164145	-0.0372819	0.00859928	0.22605	0.201015
startPep_Total-GRAVY-ES-i50	0.0593796	0.0902884	0.193789	-0.313415	0.0937186	-0.145961	0.555622	-0.0618238	-0.00244146	-0.280472	0.0523444
startPep_Total-pbs-AC[5]-P2	-0.1223	0.796233	-0.0596394	0.033945	-0.223429	-0.202282	0.308165	0.130811	0.0687048	0.0963284	0.0285875
startPep_Total-Hydrophilicity(KUHL950101)-AC[4]-SD	-0.216789	-0.0715677	0.165221	-0.76736	0.140356	-0.0660287	0.0280225	-0.141292	0.0167471	-0.163861	-0.0197014
startPep_Total-z2-AC[4]-S	0.234608	0.0174937	-0.179487	0.305456	0.164488	0.150964	0.0182916	-0.0610856	0.388267	0.087953	-0.0698688
startPep_Total-Hydrophilicity(KUHL950101)-AC[1]-S	0.360608	0.151715	-0.349827	0.138001	0.0419698	0.200519	0.187838	0.164344	-0.0395329	0.147327	0.123557
startPep_Total-pbs-AC[3]-V	0.0266319	0.6947	0.162981	0.022156	0.124926	-0.0098344	0.193134	0.0287605	0.0535426	-0.0510695	0.000735441
startPep_Total-pbs-AC[6]-P3	-0.152453	0.798514	-0.0614447	0.0539835	-0.17428	-0.0730434	0.254914	0.131319	-0.0961449	0.0216257	0.02754
startPep_UNP-Boman-TS[2]-V	0.111255	-0.0503684	-0.0335518	0.147782	-0.0537583	-0.0506695	-0.183145	-0.764591	-0.178356	-0.00701426	-0.0760455
startPep_Total-gcp1-AC[6]-P3	0.337198	0.178999	-0.215039	0.321039	0.249205	0.0549296	0.0102284	-0.314234	-0.0199973	0.281027	0.12658
startPep_ALP-isa-TS[3]-V	-0.00396718	0.152495	-0.0108414	0.015327	0.0409765	0.113283	0.683937	-0.0289864	0.0679979	-0.116302	-0.0373748
startPep_Total-scv-AC[5]-V	-0.0640997	0.0230224	-0.500233	-0.19037	-0.175001	-0.15249	0.0859501	0.285112	-0.103683	-0.0430647	0.386613
startPep_FAH-z3-TS[6]-SD	0.811866	-0.0778068	-0.0490049	0.201675	0.00234204	-0.148298	-0.0844872	0.0712594	0.076149	-0.0463057	-0.0519484
startPep_Total-z1-P2	-0.372382	0.137836	0.173694	-0.393053	0.278162	-0.096397	0.435764	-0.0271457	0.0592935	-0.245324	0.288886
startPep_UNP-GRAVY-TS[5]-V	0.703983	0.0745453	-0.0288905	0.260591	-0.0720215	-0.00165094	-0.256863	-0.404089	-0.0336154	0.0721827	-0.024542
startPep_Total-Boman-AC[6]-S	0.150492	-0.00467134	-0.0279349	-0.211331	0.120328	0.196799	-0.146561	-0.109238	0.135829	-0.00323486	0.0230507
startPep_Total-GRAVY-AC[3]-V	-0.0929974	0.159485	0.318174	-0.610388	0.168784	-0.155258	0.438517	-0.0462869	-0.0567485	-0.16977	-0.120368
startPep_UNP-z2-TS[4]-V	0.211685	0.0198201	-0.733637	0.295176	-0.0861945	0.0764086	-0.108087	-0.107789	0.229066	-0.0512442	-0.0854923
startPep_Total-Boman-TS[3]-SD	-0.210209	-0.0240488	0.0156533	-0.8283	0.0112876	-0.0863594	0.177146	-0.00137978	-0.0562891	-0.135305	-3.69887e-05
startPep_Total-Boman-AC[3]-S	-0.121148	-0.135388	0.021711	-0.357745	0.0678494	-0.0700496	-0.0552234	0.0206596	0.191635	-0.0963058	-0.070626
startPep_FBS-ppt-ES-V	0.120456	0.370588	-0.0387988	0.224624	-0.664553	0.0954285	-0.290987	-0.0231937	-0.194717	-0.0474143	0.146359
startPep_UNP-z2-ES-V	0.154994	-0.0581108	-0.873755	0.285259	-0.063067	0.0418103	-0.0514826	0.0271082	-0.0309626	-0.106499	-0.0859277
startPep_Total-ppt-AC[1]-SD	-0.0478988	-0.155198	-0.314894	0.134131	0.0119329	0.654782	-0.157299	-0.116809	-0.0627955	-0.037694	-0.0414701
startPep_Total-Boman-AC[1]-K	0.365231	0.07141	-0.312141	-0.00187459	-0.151555	0.209842	-0.170017	0.0745868	-0.147724	0.181794	0.0628566
startPep_Total-z3-TS[6]-V	0.674357	-0.0723146	0.0301666	-0.139562	-0.0779251	0.112979	-0.204565	0.035494	-0.0629121	-0.0555073	-0.0621557
startPep_ALP-z2-TS[4]-V	0.261954	0.00242622	-0.671419	0.327754	0.128242	0.291619	-0.131232	0.0952442	0.0829113	-0.00616971	-0.0830744
startPep_Total-pbs-AC[1]-V	0.0644175	0.632427	0.188272	0.0632836	0.0502381	0.0236214	0.293423	-0.0135091	0.28603	0.0904021	-0.11054
startPep_Total-GRAVY-AC[5]-V	-0.12749	0.122149	0.309659	-0.655668	0.152999	-0.234214	0.409139	0.0165384	-0.111853	-0.117427	-0.082337
startPep_Total-GRAVY-TS[2]-V	0.183127	0.230155	0.262944	-0.450904	0.0528348	-0.0923159	0.256686	-0.0437827	-0.00461047	0.494922	0.0878663
startPep_AP-gcp2-TS[1]-V	-0.143976	-0.045275	0.0499558	0.00970332	-0.127711	0.6284	0.172225	0.0447361	-0.0649045	0.0049997	0.354027
startPep_Total-Hydrophilicity(KUHL950101)-AC[6]-SD	-0.0495127	-0.0705721	0.20484	-0.717848	0.0645476	0.076266	-0.167565	-0.221463	-0.0316761	0.0602521	-0.043108
startPep_ALP-GRAVY-TS[2]-N1	-0.239631	0.255981	0.143266	-0.0109877	0.0609209	-0.317569	0.820731	0.0749225	0.012872	0.0851282	-0.016818
startPep_Total-gcp2-AC[1]-V	0.585441	-0.0539781	-0.259025	0.235262	0.115332	0.455461	-0.0795875	0.0664808	-0.133768	0.0800519	0.160106
startPep_AP-Boman-TS[3]-V	-0.0913881	0.226504	0.0982283	-0.0622654	0.0721419	-0.10433	0.717168	-0.0607964	0.10984	-0.158025	-0.0390519
startPep_Total-z3-TS[2]-S	0.271555	0.139521	-0.0272459	0.146494	-0.260485	-0.0972877	0.0663858	0.123353	-0.171696	-0.0798363	-0.085965
startPep_Total-z3-TS[2]-P2	0.729015	0.0912225	0.0224213	-0.173827	0.0410903	0.15124	-0.301654	0.21238	-0.10356	-0.0894216	-0.0611989
startPep_Total-z2-ES-N2	0.148123	-0.0332703	-0.888505	0.0555425	-0.0314356	0.0393566	-0.0971404	0.129785	-0.101963	-0.111518	0.106907
startPep_Total-pah-AC[1]-V	-0.396201	-0.39788	-0.0700996	-0.0669572	0.00305588	0.083809	0.182633	0.0564555	0.11739	0.137952	-0.0966458
startPep_Total-Hydrophilicity(KUHL950101)-AC[4]-S	0.256419	0.101815	-0.238975	0.0412385	0.20329	0.150569	0.208161	0.135877	0.251513	0.16828	0.110855
startPep_FAH-z3-TS[2]-V	0.834125	0.0385483	-0.0107213	0.177504	-0.0296494	-0.105053	-0.0911743	0.0905089	0.195236	0.0381034	-0.07659
startPep_Total-z2-TS[5]-V	0.093243	-0.050341	-0.752506	0.00452715	-0.0411144	0.140372	-0.169115	0.100421	-0.371674	-0.0704311	0.14031
startPep_FAH-z3-TS[5]-P2	0.775886	0.175827	-0.0965487	0.238921	0.0603798	0.0789478	-0.295511	0.0689903	-0.0647764	-0.0782694	-0.0303325
startPep_Total-pie-AC[4]-SD	-0.0494719	-0.0270977	-0.0515868	-0.714248	0.106793	-0.156188	0.0592272	0.273034	0.0933914	-0.165894	-0.0793469
startPep_Total-eps-AC[4]-P2	-0.266163	-0.134137	0.467207	0.00703784	-0.00610611	-0.0720412	0.0955969	-0.61409	0.017191	-0.00236819	-0.204178
startPep_Total-pbs-AC[2]-P2	-0.0576733	0.828074	-0.102359	0.0744549	-0.177062	-0.126803	0.272706	0.140032	-0.0411594	0.0831853	0.0472734
startPep_Total-z1-TS[4]-V	-0.287401	0.148072	0.0977628	-0.329158	0.19659	-0.126882	0.566368	0.0134352	0.0800583	-0.353718	0.196904
startPep_Total-scm-TS[4]-S	0.226381	0.118348	-0.0557038	0.269268	-0.000855689	0.166261	-0.0780696	-0.049229	-0.201023	0.00676597	0.306375
startPep_FBS-GRAVY-TS[3]-V	0.124201	0.736915	0.0284891	0.0782131	-0.0253455	-0.0566999	0.316233	0.0213884	0.0618867	0.0404233	-0.0150048
startPep_Total-pbs-AC[5]-V	0.219833	0.65619	0.18629	0.113159	-0.0581427	0.0795718	0.0533995	0.00485746	0.212997	0.226568	-0.0488319
startPep_Total-z1-ES-i50	-0.257152	0.166022	0.0907535	-0.171204	0.129783	0.0227581	0.644493	0.0707342	0.0590616	-0.221945	0.308951
startPep_Total-z2-AC[3]-S	-0.0193235	-0.0929394	-0.267506	0.201757	0.0223157	-0.0547313	0.122478	-0.136121	-0.0496596	0.0136774	-0.153804
startPep_AP-pah-TS[5]-V	-0.267567	-0.269464	0.0673878	-0.0791008	-0.123956	-0.142727	0.433417	0.113438	-0.0347736	0.375687	0.0616367
startPep_Total-Boman-TS[2]-S	-0.157493	-0.00451361	0.202848	0.0972064	0.00732619	-0.241546	0.0546083	-0.088766	0.00177814	-0.0827519	0.0387342
startPep_Total-z3-AC[3]-SD	0.661432	0.103819	0.0577033	-0.297106	-0.0917866	0.102983	-0.278238	0.222047	0.0413525	-0.102491	-0.159611
startPep_Total-pbs-AC[6]-V	-0.00989493	0.6306	0.088363	0.0714056	-0.0534658	0.160122	0.0644768	0.0627155	-0.153466	0.034428	-0.016504
startPep_AP-z2-TS[5]-N1	0.206647	-0.149702	-0.0632732	-0.0612999	-0.00748381	0.351918	-0.675459	-0.10658	-0.0377779	-0.179393	0.32683
startPep_UNP-gcp2-TS[1]-SD	0.662923	-0.020005	-0.499164	0.352167	-0.0166472	0.0839819	-0.245208	-0.0673743	-0.101695	0.0397786	-0.0616226
startPep_ALP-z1-TS[4]-V	-0.0582314	0.129083	-0.306101	0.0923344	-0.0283996	-0.121499	0.720285	0.140887	0.0833489	-0.119161	-0.0645357
startPep_FAH-ppt-TS[6]-V	-0.168291	-0.226413	0.027379	-0.228112	0.114717	-0.12244	0.049308	-0.0636473	0.0362026	-0.121271	0.00460484
startPep_Total-GRAVY-TS[1]-V	0.0656298	0.178679	0.143602	-0.550019	0.00143427	-0.0560758	0.44296	-0.0302849	-0.0580617	-0.0497758	-0.0699598
startPep_Total-GRAVY-TS[5]-S	-0.136875	-0.136955	-0.0274476	-0.261394	-0.134502	0.149159	-0.332596	-0.0439585	-0.204333	0.0426823	0.0766339
startPep_Total-GRAVY-TS[6]-N1	0.329889	0.347213	-0.124909	0.603741	0.0462068	-0.0191369	0.478352	0.162185	0.0595092	0.164008	0.0463809
startPep_FAH-scm-TS[6]-V	-0.236471	-0.232766	0.0210825	-0.233655	-0.0256212	-0.0489332	0.156577	-0.0373815	0.0733329	-0.191385	0.0125724
startPep_UNP-z3-TS[3]-N1	0.837314	0.0648666	-0.130242	0.302051	0.0873957	0.0878293	-0.226693	-0.0586877	0.0989481	0.0870022	-0.00405026
startPep_Total-z3-AC[2]-S	-0.0727491	0.0467746	0.000683097	-0.0210821	0.000194508	0.0445961	0.0418782	0.0820296	0.0699559	0.0929027	0.0348972
startPep_Total-Hydrophilicity(KUHL950101)-ES-V	-0.0634272	-0.00185047	0.0676053	-0.782377	0.0988647	-0.0345069	-0.0212742	-0.0625372	-0.0947754	-0.0216451	-0.0258409
startPep_Total-Hydrophilicity(KUHL950101)-AC[2]-P2	-0.289199	-0.241438	0.274474	-0.713515	-0.0461966	-0.0851919	-0.260714	-0.22608	-0.0800426	0.0845888	-0.0620698
startPep_Total-pbs-AC[4]-V	0.0180239	0.743291	0.0750038	0.0676507	0.111615	0.0277782	0.243747	0.0163938	0.0539434	-0.0318855	-0.107818
startPep_UNP-isa-TS[5]-SD	0.593095	0.106211	-0.189064	0.197462	-0.470639	0.042644	-0.243314	-0.111153	0.0999631	0.121259	0.013733
startPep_FAH-gcp2-TS[6]-N1	0.679488	0.105659	0.0639679	0.0730265	0.0888017	0.101141	-0.534939	-0.152217	0.0648655	0.0355849	-0.0866858
startPep_AP-pbs-TS[2]-V	0.307634	0.504601	0.16112	0.110635	0.137571	0.0860397	-0.0631503	-0.0206407	-0.0540798	0.534213	0.0920903
startPep_Total-GRAVY-AC[4]-N1	-0.228483	0.0252239	0.0771859	-0.172916	0.221835	-0.161925	0.153631	0.0973357	0.120119	-0.388414	-0.0808651
startPep_UNP-scm-TS[6]-V	0.273173	-0.0318649	0.0262947	0.0168281	-0.418494	-0.00999709	-0.125191	-0.401723	0.0976842	0.0878277	0.00728597
startPep_Total-isa-TS[4]-V	-0.298977	0.0441664	-0.0633175	-0.175669	0.173443	-0.0794737	0.377938	-0.263514	0.116774	-0.229895	0.265443
startPep_AP-gcp1-TS[2]-V	0.216771	0.213612	0.161788	0.14859	0.0241538	0.103391	-0.121439	0.00251204	-0.0608962	0.64333	0.151343
startPep_ALP-z2-TS[3]-V	0.148381	-0.0830457	-0.772852	0.27744	0.0314936	0.195404	-0.0731673	0.106715	-0.0729208	-0.0634372	-0.133161
startPep_FAH-z3-TS[3]-SD	0.807383	-0.0168089	-0.00455464	0.151335	-0.0210528	-0.161236	-0.0769802	0.142209	0.18385	-0.0403941	-0.0913537
startPep_Total-gcp2-TS[6]-N1	0.484037	-0.0334134	0.309337	-0.202135	-0.0912619	0.333914	-0.622348	-0.0960887	0.0285445	0.0602814	0.11979
startPep_FBS-GRAVY-TS[6]-N1	0.0216633	0.702825	0.103024	-0.0111077	0.368231	-0.0436235	0.399798	0.0629703	0.176483	0.0300601	-0.106034
startPep_Total-gcp2-TS[3]-V	0.336909	-0.0289008	-0.295908	0.0692794	-0.122003	0.236066	0.259225	0.078993	-0.0983581	-0.0157314	0.0507472
startPep_Total-isa-AC[5]-V	-0.175528	0.12749	0.00494674	-0.117346	0.0102115	0.0474357	0.389022	0.100766	-0.0398678	-0.0338535	0.291995
startPep_Total-Boman-TS[6]-SD	-0.0311029	0.0239207	0.0513538	-0.833819	-0.0428532	0.0849969	0.0622081	-0.0610338	-0.0153444	0.140497	0.0340842
startPep_FBS-GRAVY-TS[5]-N2	0.111616	0.807807	0.0723076	-0.0222123	0.149524	-0.0384301	0.3902	0.0408297	0.121757	0.115302	-0.0398716
startPep_ALP-ppt-TS[4]-V	0.0664925	-0.0142976	-0.250167	0.103506	0.0601092	0.511457	-0.210942	0.130602	0.396149	0.117563	-0.164255
startPep_Total-pah-AC[3]-V	-0.383413	-0.422237	-0.137413	-0.0621523	-0.0832012	0.0745449	0.187498	0.118306	0.0453291	0.142553	-0.051433
startPep_Total-z3-TS[5]-N2	0.744705	0.0758662	0.06015	-0.106178	0.0809534	0.130612	-0.353847	0.188866	-0.0381626	-0.109786	-0.0675993
startPep_AP-z1-TS[5]-V	-0.191463	0.084689	0.039015	-0.0665325	0.00886913	-0.143389	0.486454	0.168961	-0.0687812	0.118338	0.259817
startPep_FBS-GRAVY-TS[5]-V	0.182091	0.705406	0.043161	0.0313142	-0.108216	-0.0404579	0.269705	0.0399978	0.0662719	0.238878	0.020848
startPep_Total-GRAVY-TS[1]-K	0.14565	0.0863415	-0.0974921	0.1774	-0.100693	-0.0384986	0.0167436	-0.0358836	0.0672033	0.0978118	0.071935
startPep_Total-isa-AC[4]-V	-0.218458	0.200968	0.0436656	-0.151405	0.130874	-0.00357301	0.476133	0.0500398	0.204409	-0.217186	0.341463
startPep_FBS-Boman-TS[5]-N1	0.0434456	0.601679	0.0185456	-0.119209	0.366773	-0.091937	0.394276	0.0752668	0.261713	0.0754373	0.134
startPep_Total-z3-TS[3]-S	0.0399967	0.0205462	0.0901194	0.0599881	-0.222407	-0.190021	0.239518	0.000757273	-0.070735	-0.10522	-0.158857
startPep_ALP-z2-TS[6]-V	0.196893	-0.0751034	-0.681112	0.275259	0.0108818	0.224691	-0.131624	0.124881	-0.214629	-0.137217	-0.0483431
startPep_Total-pie-TS[5]-SD	-0.167634	-0.190712	0.0889885	-0.797049	0.0760202	-0.103165	-0.0494385	0.10502	0.038822	-0.0155698	-0.0652284
startPep_Total-scm-ES-S	0.222846	0.120221	0.0674734	0.376519	-0.0883985	0.240968	-0.162296	-0.10693	-0.081995	0.134785	0.416056
startPep_Total-GRAVY-TS[4]-V	-0.10343	0.159605	0.139222	-0.400026	0.182646	-0.193205	0.567156	0.055062	0.0548181	-0.33197	-0.0100811
startPep_ALP-GRAVY-TS[1]-N2	-0.186389	0.320635	0.128183	-0.00657301	0.0531227	-0.109312	0.851837	0.0388988	0.0112691	0.0601523	-0.0592385
startPep_Total-gcp2-TS[6]-K	0.0637773	-0.133904	0.0252277	0.110942	0.0255805	-0.02138	-0.0353375	0.0241772	-0.0880782	-0.0844151	0.10428
startPep_Total-ppt-TS[3]-S	0.0742703	6.99806e-05	0.14549	-0.0990163	-0.30831	-0.0327371	0.107377	0.142786	-0.0981555	0.0244013	-0.0344254
startPep_AP-pah-ES-i50	-0.356648	0.119357	0.129176	0.0196163	0.0348012	-0.107558	0.704709	0.202599	0.0993413	0.0781141	0.249562
startPep_Total-Hydrophilicity(KUHL950101)-TS[4]-SD	-0.109368	0.0495612	0.0626923	-0.751344	0.187159	-0.0571102	0.117918	-0.0693403	0.00493121	-0.139947	-0.00248587
startPep_AP-Boman-ES-V	-0.112792	0.319155	0.148774	-0.0782305	0.0631668	-0.0847452	0.8564	-0.001634	0.0399233	-0.0776229	0.0104284
startPep_Total-scv-ES-S	0.296442	-0.000966714	0.00627573	0.532901	-0.00130893	0.226024	-0.384718	-0.268884	-0.0742161	0.162918	0.268949
startPep_Total-z3-ES-i50	0.582374	0.174241	0.15536	-0.0978457	0.00024423	0.271135	-0.313593	0.10417	-0.0215378	-0.147087	-0.0350091
startPep_FBS-z3-TS[5]-V	0.112679	0.586328	-0.0365828	0.201658	-0.179059	0.177732	-0.103534	-0.0548851	-0.276075	-0.031056	0.283084
startPep_Total-scv-AC[2]-V	-0.128749	0.0204619	-0.506323	-0.272492	-0.0258548	-0.0958982	0.0695009	0.303285	0.151063	-0.0125637	0.420701
startPep_FAH-z3-TS[1]-V	0.822369	-0.0464591	-0.0273638	0.145788	-0.0198583	-0.128659	-0.151522	0.130403	0.185645	0.0315614	-0.070951
startPep_FBT-z2-TS[5]-V	0.185858	-0.103335	-0.670662	0.279956	0.126595	0.224158	-0.194364	0.017533	-0.348827	-0.111007	-0.0582521
startPep_ALP-GRAVY-TS[4]-N2	-0.162931	0.351625	0.120136	0.0216429	0.0409715	-0.118511	0.861526	0.0642829	0.0194873	0.0180791	-0.0450551
startPep_FBS-z3-ES-V	0.117999	0.707382	0.037975	0.281851	-0.197263	0.131772	0.00728104	-0.0731294	-0.262132	-0.00643937	0.0848708
startPep_Total-scv-TS[1]-V	-0.0748399	0.0403776	-0.647728	0.0520216	-0.0457398	-0.1027	0.106071	0.199774	0.181757	0.142372	0.36202
startPep_AP-Boman-TS[5]-V	-0.022625	0.111892	0.101417	-0.07455	-0.112585	-0.0564942	0.6251	0.0566689	-0.0559977	0.234199	-0.0352021
startPep_Total-Hydrophilicity(KUHL950101)-AC[5]-P2	-0.297459	-0.24209	0.286856	-0.702871	-0.0591829	-0.0936676	-0.241903	-0.262731	-0.0863656	0.000817825	-0.101187
startPep_Total-scm-TS[3]-S	0.152632	0.116917	-0.0760895	0.277042	0.0527465	0.168839	-0.13515	-0.0523108	-0.171605	0.0928473	0.327578
startPep_ALP-isa-TS[3]-N1	-0.259363	0.123994	0.133091	0.113507	0.048024	0.246518	0.835227	0.175861	-0.0458355	0.122389	-0.0068581
startPep_UNP-z3-TS[6]-SD	0.813898	-9.44154e-05	-0.0650779	0.317694	-0.159445	0.0467518	-0.236812	-0.149434	-0.146738	0.034332	-0.0727029
startPep_Total-z3-AC[2]-K	-0.000741111	0.030242	-0.0687182	0.146453	-0.253226	-0.155257	-0.00218699	-0.0942968	0.0607042	0.301057	0.027858
startPep_Total-GRAVY-TS[5]-K	-0.0501553	0.0288025	-0.0371946	0.0154161	0.0591369	-0.0333359	0.00837435	-0.0134441	-0.0686296	-0.132866	-0.030514
startPep_ALP-pah-TS[1]-V	-0.297867	-0.224368	0.0331976	-0.046896	-0.141738	-0.0891156	0.519838	0.0497305	0.00956554	0.15178	0.0859903
startPep_AP-GRAVY-TS[6]-V	-0.0234482	0.33709	0.110231	-9.0218e-05	-0.0329051	0.512732	0.23076	-0.0118196	-0.0486909	0.152031	0.125925
startPep_Total-gcp2-TS[4]-S	-0.214827	0.0437043	-0.208848	0.269176	0.0706418	-0.123501	0.410417	-0.00746872	-0.0903662	0.129197	0.00842009
startPep_Total-scv-TS[2]-S	0.100183	-0.115052	-0.130966	0.307698	-0.0471124	0.189358	-0.339372	-0.120815	-0.276916	0.0936505	0.20759
startPep_Total-Hydrophilicity(KUHL950101)-V	0.0648373	0.0481112	0.111193	-0.863196	0.0721237	0.062474	-0.00884422	-0.106786	-0.14705	0.00594739	-0.0121457
startPep_Total-isa-TS[5]-V	-0.221691	0.0382781	-0.121163	-0.102451	0.120942	-0.00647336	0.226274	-0.157921	-0.0924681	0.0466378	0.267009
startPep_UNP-GRAVY-TS[2]-V	0.617459	0.014285	-0.0123898	0.221487	-0.140412	-0.00889657	-0.268548	-0.484044	-0.0658897	0.092748	-0.0289394
startPep_FAH-gcp2-ES-i50	0.257495	-0.358786	0.199266	0.12724	0.193248	-0.243964	0.197364	0.150308	-0.0372646	0.0423758	0.0330625
startPep_ALP-ppt-TS[5]-V	0.166953	-0.0896599	-0.457053	0.245137	-0.05809	0.574705	-0.215798	0.14338	-0.243784	0.0111488	-0.0519088
startPep_UNP-z3-TS[1]-P2	0.869187	0.0312487	-0.00792105	0.261428	-0.0424704	0.0417472	-0.205452	-0.0440736	0.0414586	0.138317	-0.014351
startPep_Total-gcp2-TS[6]-N2	0.336406	-0.20939	-0.2408	0.165929	-0.0126602	0.347918	-0.117168	0.0454079	-0.249838	-0.0266789	0.0725994
startPep_ALP-scv-ES-i50	-0.196878	0.155595	0.0817112	0.052297	0.0369038	0.216638	0.780471	0.101703	-0.0238957	0.0473338	-0.0551023
startPep_Total-Hydrophilicity(KUHL950101)-AC[6]-P3	-0.238686	-0.208162	0.251403	-0.736228	-0.00715904	-0.0156717	-0.253465	-0.246255	-0.0513031	0.00827594	-0.0731168
startPep_AP-pah-TS[3]-V	-0.36034	-0.19365	0.0240057	-0.0391145	-0.0437604	-0.140377	0.504042	0.0401652	0.146498	-0.0864555	0.0864368
startPep_AP-z2-TS[5]-SD	0.0361838	0.350216	-0.147771	0.0281454	-0.0279655	0.15138	0.101431	0.0873704	0.0321689	0.192033	0.683429
startPep_AP-gcp2-TS[5]-V	0.00400611	0.0264264	0.045927	0.0511944	-0.18504	0.634069	0.159412	0.154037	0.0691594	0.194269	0.424335
startPep_ALP-scv-TS[4]-V	-0.290413	0.0630022	0.111007	-0.177925	-0.0385632	-0.157842	0.671646	0.031038	0.00348402	-0.214073	-0.045394
startPep_AP-z2-TS[3]-S	-0.0130228	0.0408236	-0.0331496	0.0638997	-0.0743292	-0.00572377	-0.0926902	0.135764	-0.0931427	0.119668	0.655927
startPep_UNP-gcp2-TS[2]-SD	0.66838	0.0521373	-0.516219	0.363086	-0.0578846	0.0673641	-0.173405	-0.0722941	0.0244197	0.0366944	-0.0847224
startPep_FAH-Boman-TS[5]-V	-0.276792	-0.399524	0.274045	-0.212609	-0.0212448	-0.259685	0.520219	-0.00697665	-0.00515782	-0.0498245	0.0218184
startPep_Total-Hydrophilicity(KUHL950101)-TS[3]-SD	-0.155112	-0.00571474	0.052911	-0.743218	0.130514	-0.0680292	0.0260612	-0.0508837	-0.00508489	-0.0830424	0.00188584
startPep_ALP-pbs-TS[3]-V	0.0423449	0.530294	-0.00524327	-0.0372477	0.102468	-0.104244	0.426289	-0.031354	0.15018	-0.0212987	-0.13051
startPep_UNP-GRAVY-TS[5]-AM	0.740342	0.0788521	-0.0985476	0.228708	0.112195	0.159419	-0.0913126	0.454733	0.049692	0.0369036	0.0292714
startPep_FAH-isa-TS[6]-V	-0.326505	-0.306169	0.13659	-0.149499	-0.0987118	-0.00883083	0.507118	-0.0428941	0.0319458	-0.151302	0.0735253
startPep_Total-Boman-AC[2]-S	0.098298	-0.127757	0.0357094	-0.347175	0.0202276	0.0821147	-0.122243	-0.0517001	0.00976538	0.148676	0.0384351
startPep_FBS-pbs-ES-V	0.121557	0.883801	-0.0187854	0.125977	-0.164639	0.0446464	0.119663	0.043159	-0.0276135	-0.0286998	0.107451
startPep_Total-Hydrophilicity(KUHL950101)-AC[2]-SD	-0.0581908	-0.0867263	0.215357	-0.722352	0.0391828	0.0196047	-0.166654	-0.194843	-0.112367	0.225636	-0.0124264
startPep_ALP-scv-TS[5]-V	-0.126385	0.0424025	0.0660385	-0.132611	-0.0618951	-0.000666531	0.587197	0.0187395	-0.00313672	0.230952	0.0081952
startPep_Total-Hydrophilicity(KUHL950101)-AC[1]-P2	-0.264728	-0.203576	0.25344	-0.740823	-0.0851437	-0.0521134	-0.249817	-0.225942	-0.0771389	0.00394159	-0.0782254
startPep_Total-scv-TS[4]-S	0.263529	0.0265024	-0.0680951	0.390961	0.0799985	0.175147	-0.248714	-0.179625	-0.122024	0.0859187	0.228114
startPep_Total-z1-TS[5]-V	-0.195658	0.105896	0.166839	-0.323219	0.0768136	-0.019307	0.479679	-0.0317329	-0.0581764	0.0619262	0.232038
startPep_UNP-Hydrophilicity(KUHL950101)-TS[3]-N1	0.294057	0.0806746	-0.189451	0.406871	-0.279933	-0.0117926	-0.38773	-0.553267	-0.0666492	0.0189571	-0.163673
startPep_FBS-eps-TS[4]-N1	-0.108209	-0.847161	-0.0478471	-0.203511	0.345455	-0.0332382	-0.00234012	-0.0179546	0.0331093	0.00957189	-0.123978
startPep_UNP-z1-ES-i50	0.113528	-0.0645683	-0.364176	0.241245	0.0382903	-0.0480645	-0.0836274	-0.554649	0.131167	0.00897403	-0.0919692
startPep_ALP-Boman-TS[4]-V	-0.168565	0.187869	0.0976396	-0.0841164	-0.030844	-0.133884	0.768359	0.0592135	-0.00470403	-0.207347	-0.0525434
startPep_ALP-Hydrophilicity(KUHL950101)-TS[5]-V	-0.0741172	-0.272423	-0.29679	0.0857762	-0.0105072	0.121886	0.0083585	0.0861795	-0.239896	0.277498	0.042108
startPep_Total-GRAVY-TS[4]-N2	-0.218944	0.107491	0.242701	-0.488991	0.203616	-0.218501	0.384846	0.0438128	0.140516	-0.269425	-0.0772159
startPep_ALP-GRAVY-TS[3]-V	0.00319333	0.381529	-0.0600798	0.0711314	0.040458	0.226223	0.635544	0.00556505	0.137715	-0.0143515	-0.116649
startPep_ALP-z2-TS[6]-S	-0.30027	-0.0629285	-0.0669073	0.217569	0.146341	0.188723	0.247615	0.133066	0.00127996	0.0919003	-0.059012
startPep_Total-ppt-TS[2]-S	0.055995	0.196665	0.0832358	-0.175683	-0.120414	-0.0239699	0.207989	0.186896	0.253381	-0.113188	0.0633984
startPep_ALP-GRAVY-TS[6]-V	-0.0594295	0.385427	-0.0538856	0.0625544	-0.057396	0.381409	0.44827	-0.0119393	0.0224225	0.132337	-0.0461432
startPep_AP-gcp1-TS[1]-V	0.367697	0.235943	-0.013567	0.0884702	-0.148165	0.127047	-0.0139253	-0.0534607	-0.0479223	0.238926	0.273581
startPep_Total-z2-AC[2]-S	-0.166419	-0.0439787	-0.206012	0.099972	0.246023	0.064861	0.132569	-0.00961643	0.00355389	-0.0707633	-0.193915
startPep_Total-Hydrophilicity(KUHL950101)-TS[3]-S	0.273419	0.0257819	-0.263947	0.139499	0.101878	0.169134	0.0976551	0.213872	0.0315153	-0.0505914	-0.00292873
startPep_Total-Hydrophilicity(KUHL950101)-AC[1]-SD	0.0443901	0.0253593	0.130716	-0.7503	-0.0577638	0.0797209	-0.116694	-0.157012	-0.112792	0.0909842	-0.0228522
startPep_Total-pie-TS[6]-SD	-0.154931	-0.156426	0.0973031	-0.789029	0.0815416	-0.122248	-0.0171426	0.108363	0.069768	-0.00340696	-0.00545687
startPep_Total-z2-AC[5]-SD	0.135126	-0.00843412	-0.725305	0.198709	0.0662745	0.0510393	-0.162379	0.135952	-0.343964	-0.0490158	0.0574311
startPep_Total-z2-AC[6]-SD	0.100583	0.041766	-0.740285	0.174002	-0.00142212	0.0629767	-0.14675	0.110976	-0.24817	-0.131322	0.046975
startPep_ALP-pah-TS[2]-V	-0.171036	-0.106527	0.0934142	0.0622666	-0.154099	-0.0898365	0.373595	0.105028	0.0196488	0.562989	0.174199
startPep_Total-Boman-TS[5]-S	-0.333088	-0.134975	0.223593	-0.122131	-0.0263872	-0.0957385	0.0348389	-0.110844	-0.0912981	-0.0990306	0.0290974
startPep_Total-z3-TS[1]-P2	0.666604	0.0592418	0.0255789	-0.254456	0.0338142	0.0687212	-0.298548	0.259693	0.0104427	-0.0210662	-0.056113
startPep_ALP-Boman-TS[6]-N1	-0.25387	0.186734	0.0151729	0.0809496	0.0693426	-0.167582	0.885727	0.120967	-0.0115176	0.0601362	-0.0289803
startPep_UNP-z3-TS[4]-V	0.786458	0.110014	-0.0322821	0.391734	-0.0876451	0.08588	-0.299986	-0.0811564	-0.0800384	0.0282798	-0.0300074
startPep_Total-Boman-TS[6]-S	-0.293515	-0.091796	0.270625	-0.128335	-0.0768616	-0.201494	0.0690845	-0.0892065	-0.0609741	-0.101591	-0.0348537
startPep_Total-pie-AC[6]-SD	-0.0991054	-0.0848	0.0993528	-0.77307	0.0610766	-0.100602	-0.00492764	0.16959	0.043967	-0.0537915	0.0138517
startPep_FBS-z1-TS[3]-N1	-0.0609532	-0.689171	-0.00195695	0.0677008	-0.218353	0.0591356	-0.195833	-0.120425	-0.226175	-0.00338228	-0.36284
startPep_Total-ppt-TS[6]-V	0.0542858	0.0935913	-0.335511	0.201727	0.0403006	0.716261	-0.12514	0.0278583	-0.00273839	0.040791	0.0129746
startPep_FAH-z1-TS[6]-SD	-0.344362	-0.366805	0.162957	-0.198191	-0.0796125	-0.103927	0.562628	-0.0320054	-0.0134287	-0.0949516	0.0765506
startPep_UNP-isa-TS[2]-SD	0.494384	0.128342	-0.1525	0.147894	-0.560569	0.0133231	-0.180745	-0.101465	0.171664	0.129257	0.0213065
startPep_FBS-GRAVY-TS[4]-V	0.0661135	0.768934	-0.00160865	0.0747444	-0.0591617	-0.0888428	0.293054	0.0203351	0.104488	0.031982	-0.020816
startPep_Total-pah-AC[4]-V	-0.336428	-0.375957	-0.0229465	0.0133056	-0.0287708	0.0811756	0.282288	0.107439	0.34403	0.101634	-0.148309
startPep_Total-Boman-AC[1]-S	0.341277	0.0547143	-0.203617	-0.10994	-0.101055	0.164685	-0.17404	-0.0160278	-0.13042	0.134616	0.0710808
startPep_Total-ppt-ES-i50	0.065206	0.0731007	-0.30598	0.354014	0.278651	0.512834	0.0285227	-0.235908	-0.0289313	-0.148513	-0.0196194
startPep_ALP-scm-TS[6]-V	0.0197538	0.110781	0.10991	0.102	-0.120873	0.236677	0.23732	-0.138044	0.112646	0.165972	0.0256633
startPep_ALP-GRAVY-TS[5]-V	0.0840297	0.352663	-0.0478755	0.0808626	-0.105021	0.273683	0.544222	0.15009	0.0678315	0.261816	-0.0381071
startPep_Total-gcp2-TS[6]-S	-0.200515	0.00250239	-0.0611088	0.127501	0.0676758	-0.239354	0.495837	0.0906806	-0.00188532	-0.0184554	0.00790545
startPep_FAH-pah-TS[6]-V	-0.303485	-0.220945	0.0350235	-0.212523	-0.000639133	0.0203375	0.185859	-0.0529573	0.0945634	-0.0827028	0.048352
startPep_Total-z2-TS[2]-V	0.138923	0.0315168	-0.81029	-0.0709733	-0.0458312	0.0772726	-0.130275	0.0936201	-0.0609695	0.0215946	0.12903
startPep_Total-pie-TS[3]-SD	-0.182317	-0.134908	0.0873627	-0.789304	0.076806	-0.107533	-0.0738631	0.182476	0.0604689	-0.0110662	-0.046408
startPep_Total-pie-TS[4]-SD	-0.0961776	-0.0949956	-0.0239875	-0.754201	0.116605	-0.158595	0.00365857	0.201009	0.150247	-0.0528496	-0.0725418
startPep_Total-z3-AC[5]-N1	0.198066	0.0358632	0.093155	0.0353188	0.209614	0.067021	-0.281806	0.149241	-0.12609	-0.152957	-0.0533168
startPep_FAH-scm-TS[2]-V	0.180963	0.0140065	0.0241127	-0.0265876	-0.0728583	-0.0665402	0.0766715	-0.15836	0.120813	-0.0172815	0.0512803
startPep_AP-GRAVY-ES-i50	-0.352824	0.261301	0.0834689	-0.0328013	0.0927156	-0.0615816	0.739003	0.122744	-0.0311431	-0.0770528	-0.0158894
startPep_ALP-Boman-TS[5]-V	-0.0743626	0.151553	0.0245367	-0.0571013	-0.0868047	-0.0499319	0.709412	0.067519	0.019493	0.1655	0.00534153
startPep_AP-GRAVY-TS[5]-V	0.147752	0.331669	0.117052	0.0227361	-0.107067	0.408606	0.305747	0.109273	0.064692	0.33694	0.154762
startPep_ALP-pah-ES-i50	-0.264638	-0.018452	-0.00952496	0.0984074	-0.00701053	-0.107171	0.74219	0.183694	-0.094473	0.138524	0.052198
startPep_Total-pie-AC[3]-SD	-0.177844	-0.0715114	0.0619917	-0.78146	0.0403894	-0.127185	-0.0626829	0.261547	-0.00392688	-0.111058	-0.0657513
startPep_Total-scm-V	-0.0738701	-0.0847958	-0.728443	-0.164315	-0.13484	-0.118075	-0.120695	0.245882	0.0542694	0.145881	0.432308
startPep_Total-z3-AC[2]-N1	-0.0500764	0.0197027	-0.00447556	-0.118065	0.140095	0.0749189	-0.102783	0.148831	-0.293282	-0.120709	-0.012801
startPep_Total-Hydrophilicity(KUHL950101)-TS[4]-S	0.199617	0.0323711	-0.267701	0.157876	0.208662	0.199855	0.196194	0.182926	0.161688	0.0414539	0.128698
startPep_Total-z1-TS[6]-K	-0.137199	-0.189515	-0.058138	-0.057132	-0.155033	-0.0386121	-0.197205	-0.0480858	-0.153601	0.0146236	-0.0733323
startPep_AP-pbs-TS[1]-V	0.284161	0.536532	0.0200655	0.0225385	-0.00255182	0.0274358	0.214816	-0.0558539	0.105706	0.115499	0.0903884
startPep_FAH-scv-TS[6]-V	-0.317326	-0.231495	0.0584393	-0.218378	-0.0294972	-0.0628733	0.326277	0.0585093	0.12874	-0.212039	0.0430381
startPep_Total-Hydrophilicity(KUHL950101)-AC[6]-HM	-0.431036	-0.362128	0.235956	-0.533609	-0.122611	-0.138228	-0.315263	-0.226362	-0.0759231	-0.0697995	-0.0847067
startPep_ALP-z3-TS[5]-V	0.160662	0.145032	0.136389	0.179334	-0.148864	0.800774	0.013857	0.131174	0.0374147	0.172	-0.00561313
startPep_FBS-z2-TS[3]-V	0.114276	0.526824	-0.133828	0.14946	-0.280698	0.0747709	-0.108209	-0.0285455	-0.033454	0.0225047	0.532572
startPep_FAH-gcp2-TS[5]-S	0.523522	0.121651	-0.0183564	0.230149	0.0805122	0.0324709	-0.330944	-0.0984851	-0.203031	0.0424243	0.00926613
startPep_ALP-pah-TS[5]-N1	-0.388721	-0.0935291	-0.105609	0.182136	0.0339169	-0.0842847	0.749586	0.296246	-0.0608317	0.158508	0.0202145
startPep_AP-pah-TS[2]-V	-0.113633	-0.0895578	0.146011	0.0920074	-0.0983131	0.00567623	0.10858	0.0712435	-0.0332562	0.642575	0.190656
startPep_UNP-GRAVY-TS[1]-V	0.569045	-0.0581778	0.0273543	0.174511	-0.145277	-0.0568391	-0.212846	-0.487592	0.0130583	0.0988254	-0.0806712
startPep_UNP-Boman-TS[5]-N2	-0.0890111	0.0318879	0.159337	0.0598197	-0.0565415	-0.0893274	-0.149958	-0.862078	-0.0712072	0.0345753	-0.0775686
startPep_Total-Boman-TS[6]-N1	0.196224	0.217057	-0.191755	0.764632	0.0342902	0.0313263	0.397853	0.208391	0.0887701	0.0981089	0.113
startPep_FBS-eps-ES-V	0.147609	0.775761	-0.00844632	0.198637	-0.374567	0.0827919	-0.0239306	-0.00297785	-0.147878	-0.030389	0.0840305
startPep_FAH-pie-TS[5]-S	0.0756098	0.323093	-0.165589	-0.0445734	0.0096971	0.409307	-0.351673	-0.224922	-0.0388711	-0.0682356	0.0191727
startPep_FAH-gcp2-TS[3]-V	0.102632	-0.399974	0.246797	0.0196755	-0.120252	-0.203421	0.565066	-0.011991	-0.0151843	0.00407035	0.00659844
startPep_AP-GRAVY-TS[4]-V	0.0170464	0.442084	0.197589	0.00164779	0.015657	0.315877	0.490191	0.088605	0.124237	-0.0787079	0.0728252
startPep_AP-isa-TS[1]-V	0.2132	0.28574	-0.000805867	0.0508506	-0.0253084	0.134727	0.119257	-0.011955	-0.0190976	-0.0239867	0.431314
startPep_Total-Boman-TS[1]-SD	0.046891	0.0704909	-0.0386964	-0.830052	-0.113118	0.0641934	0.0913287	-0.0219751	-0.154888	0.0704029	0.0050426
startPep_Total-isa-AC[4]-N2	-0.136553	0.257411	0.1548	-0.129622	-0.0151952	-0.000303979	0.516896	0.332234	0.170698	-0.218108	0.320551
startPep_FAH-z1-TS[5]-SD	-0.322918	-0.363814	0.176118	-0.195732	-0.1034	-0.151065	0.6474	0.0411226	0.0263023	-0.0998345	0.0467125
startPep_FBS-Boman-ES-V	0.127892	0.855847	0.115348	0.139122	0.00753428	-0.0308593	0.280221	-0.00650124	-0.0232907	0.0637488	-0.0614324
startPep_Total-scv-ES-i50	-0.0596972	-0.0277169	-0.370855	-0.0141926	0.0627331	-0.287964	0.283078	0.120198	0.388793	0.221822	0.177286
startPep_Total-GRAVY-TS[3]-V	-0.278179	0.102275	0.18112	-0.483799	0.183021	-0.202804	0.46332	0.0384341	0.0452033	-0.266426	-0.0262897
startPep_FAH-pbs-TS[3]-V	-0.33995	-0.156004	-0.0298636	-0.22062	-0.221331	-0.1683	0.339727	0.0338683	0.00890534	-0.019626	0.0149402
startPep_Total-ppt-TS[5]-S	0.155462	0.0480259	0.0371282	-0.117306	-0.266489	-0.0307732	0.278253	0.266343	0.0221159	-0.0418116	0.044073
startPep_Total-GRAVY-TS[3]-S	-0.251206	-0.0888466	0.127897	-0.316574	-0.134292	-0.0061828	-0.0773263	-0.188716	0.0508833	-0.0448926	-0.0541183
startPep_Total-z1-TS[3]-P2	-0.415643	-0.039632	0.178934	-0.344884	0.301765	-0.16464	0.257166	-0.0280335	0.0412774	-0.30273	0.163115
startPep_AP-pbs-TS[4]-V	-0.156393	0.451165	-0.0125483	-0.110692	0.148	-0.199266	0.468633	-0.00320292	0.155571	-0.284466	-0.0418734
startPep_Total-Boman-TS[4]-S	-0.210621	-0.0435065	0.339797	-0.0935733	-0.115006	-0.192103	0.0444165	-0.145197	-0.0330247	-0.133588	-0.113575
startPep_FBS-z3-TS[3]-V	0.0619967	0.658387	-0.00109111	0.200522	-0.158009	0.130632	-0.0407856	-0.0518099	-0.227275	-0.02194	0.248407
startPep_FBT-pie-TS[2]-V	0.104029	0.182023	-0.188319	0.149906	0.0264049	0.316343	-0.127871	-0.104941	0.3206	0.131744	-0.00173181
startPep_ALP-GRAVY-TS[3]-P2	-0.0876767	0.40779	0.250226	-0.116421	0.0418649	-0.198289	0.737199	-0.100372	0.0826331	-0.0131605	-0.036473
startPep_Total-pbs-TS[2]-V	0.29089	0.554924	0.0476975	0.195616	0.139239	0.208314	-0.121465	0.0318191	0.0379316	0.237132	-0.00378319
startPep_AP-GRAVY-TS[3]-N2	-0.196768	0.39494	0.123014	0.00324881	0.114487	-0.137015	0.824164	0.103434	0.058065	-0.0230184	0.00855146
startPep_Total-gcp2-TS[2]-N2	0.470944	-0.0349105	-0.209419	0.254095	0.0382153	0.366501	-0.204889	0.0322822	-0.211937	0.174727	0.162454
startPep_AP-GRAVY-TS[1]-V	-0.0241098	0.248557	0.117196	-0.034903	-0.00402934	0.423352	0.411583	0.0144051	0.0862153	0.0122464	0.015326
startPep_Total-scm-AC[1]-V	-0.0824741	0.014868	-0.561058	-0.35523	-0.231181	-0.0980864	-0.0565552	0.198937	0.100849	0.128896	0.415195
startPep_Total-gcp2-AC[3]-N1	-0.342237	-0.0700275	0.000363433	-0.0377007	-0.0448481	-0.0875203	0.0491914	0.158448	-0.0117822	-0.240921	-0.0802528
startPep_FAH-gcp2-TS[5]-V	0.474027	-0.375013	0.153747	0.130903	-0.11862	-0.105348	0.446844	-0.0331849	-0.0463119	0.124762	0.0153289
startPep_Total-pbs-ES-i50	0.217623	0.644972	0.178012	0.18225	-0.143465	0.120813	-0.0997936	0.0134318	-0.0569394	-0.0345934	0.0385849
startPep_FBT-z1-TS[4]-V	0.0421661	-0.153295	0.0125284	0.103648	0.0728017	0.512647	-0.20245	-0.483433	-0.135431	-0.152818	0.000659229
startPep_Total-gcp2-AC[6]-N1	-0.134652	-0.198567	-0.0548401	0.00345137	-0.0626497	0.0657808	-0.175519	0.00604773	-0.182647	-0.117433	-0.0286364
startPep_Total-ppt-TS[4]-V	0.0719757	0.170438	-0.212675	0.258974	0.120569	0.535458	0.144069	0.0583021	0.444558	0.0236349	-0.132328
startPep_Total-scm-AC[2]-SD	-0.020134	-0.0464245	-0.55238	-0.37995	-0.164608	-0.0743584	-0.132973	0.210044	0.108473	0.158455	0.414693
startPep_AP-GRAVY-TS[2]-V	0.235133	0.367098	0.167528	0.0997101	0.0231448	0.491712	0.115197	0.0357358	0.0218222	0.4017	0.225211
startPep_ALP-scv-TS[3]-V	-0.0651191	0.19789	0.0903629	-0.0640362	0.02438	-0.0185195	0.678185	-0.0545532	0.125667	-0.102468	-0.0468877
startPep_ALP-z1-TS[2]-V	0.0138064	0.149234	-0.444621	0.144041	0.179233	0.00314025	0.575152	0.123375	-0.0252687	0.104343	-0.0582118
startPep_UNP-Boman-TS[6]-V	0.26691	0.00632958	-0.0716092	0.173645	-0.0132487	-0.0882784	-0.0948248	-0.670729	0.0947984	0.0698864	-0.0702044
startPep_UNP-GRAVY-TS[6]-SD	0.646493	-0.0658072	-0.0192746	0.154369	-0.110523	-0.0612744	-0.147148	-0.544058	0.0212015	0.0885565	-0.0657818
startPep_AP-isa-TS[4]-V	-0.266826	0.141991	0.029109	-0.203504	0.109481	-0.145974	0.440062	0.0523512	0.181361	-0.3515	0.225027
startPep_Total-pie-AC[2]-SD	-0.0653658	-0.114195	0.135501	-0.796404	0.0714903	-0.0804435	-0.0129438	0.135638	0.0886694	0.000851806	-0.0605574
startPep_Total-ppt-AC[2]-S	0.075315	0.222075	-0.0359872	0.0262513	0.0437095	0.119842	0.231994	0.113447	0.199405	-0.0388431	0.0875481
startPep_FAH-gcp2-TS[1]-V	0.287235	-0.430287	0.208164	0.0637071	-0.0680989	-0.126469	0.435085	-0.0579416	-0.0882588	0.0542204	0.0445732
startPep_Total-ppt-ES-K	0.0615669	0.0388627	0.282236	-0.397376	-0.31235	-0.248114	-0.033607	0.341123	-0.0295865	0.209804	0.0262572
startPep_Total-Boman-AC[4]-K	0.287286	0.0479325	-0.314658	-0.0594669	0.00954142	0.183082	-0.16171	0.0131643	0.0529776	0.0263563	0.0662075
startPep_UNP-ppt-TS[4]-V	0.0341147	-0.066449	-0.556202	0.213524	-0.0257953	0.0776917	0.100497	-0.148908	0.163642	-0.102396	-0.156755
startPep_UNP-Boman-TS[5]-V	0.212769	0.0632176	-0.0548165	0.219761	-0.0194154	-0.090996	-0.206639	-0.697344	-0.109201	-0.0278616	-0.0622741
startPep_UNP-gcp2-TS[3]-SD	0.575759	-0.0248936	-0.559172	0.337327	-0.115009	0.0446167	-0.158006	-0.0489187	-0.103362	-0.0065254	-0.159994
startPep_Total-Hydrophilicity(KUHL950101)-TS[1]-HM	-0.355973	-0.329264	0.294269	-0.573211	-0.138746	-0.0910845	-0.223211	-0.250262	-0.0733975	-0.126263	-0.063084
startPep_FBS-Hydrophilicity(KUHL950101)-TS[5]-N1	0.0968092	0.653092	0.035079	0.250129	-0.541318	0.0516672	-0.162962	-0.00908697	-0.122097	-0.0284081	0.135474
startPep_Total-Boman-TS[4]-SD	-0.162477	0.000380768	-0.0214368	-0.829496	0.0322561	-0.0917572	0.262669	0.0144125	-0.0591615	-0.154333	0.000119563
startPep_Total-gcp2-TS[1]-V	0.365406	-0.0961063	-0.268413	0.064552	0.0853057	0.37639	0.124444	-0.0331128	-0.122042	0.0503752	0.0274492
startPep_FBT-z3-ES-S	0.0735972	0.0791209	-0.1582	-0.199652	-0.190744	-0.456532	0.28672	0.251067	-0.0745906	0.172763	-0.0454884
startPep_FBS-Hydrophilicity(KUHL950101)-TS[3]-V	0.0429583	0.209497	-0.0434499	0.130654	-0.640586	0.0604853	-0.230421	-0.0345036	-0.29705	-0.0616519	0.0982363
startPep_ALP-Hydrophilicity(KUHL950101)-TS[2]-V	0.0115993	-0.012187	-0.147693	0.243956	0.0402664	0.0205173	0.106317	0.120989	0.193069	0.459496	0.0645675
startPep_Total-z2-TS[4]-S	-0.112336	0.135593	0.0435442	0.119587	0.0465819	-0.225806	0.182524	0.0539032	-0.362771	-0.0347175	0.165188
startPep_Total-GRAVY-AC[5]-N1	0.0406629	-0.067981	0.0934967	0.0783877	-0.0162079	0.113964	-0.297757	-0.068329	-0.0790964	0.280965	-0.0688405
startPep_FBT-scm-TS[4]-V	0.0220817	-0.0318346	0.22303	-0.0270117	0.129526	0.174792	0.0435625	-0.478438	0.292639	-0.125523	-0.0855083
startPep_ALP-scv-TS[6]-V	-0.0714264	0.185947	0.105247	0.0471248	-0.0916772	0.114493	0.467148	-0.130979	0.141794	0.159617	0.0118966
startPep_ALP-Boman-TS[3]-S	0.280888	-0.135799	-0.0180051	-0.0860934	-0.056919	0.142138	-0.635178	-0.202925	0.0915431	-0.105161	0.00316116
startPep_Total-ppt-AC[6]-SD	0.097054	-0.0239851	-0.362414	0.163827	0.0327095	0.703716	-0.254688	-0.070831	-0.0679924	-0.0399865	-0.00695619
startPep_AP-GRAVY-TS[3]-V	0.0490379	0.420022	0.12546	0.0135111	0.0410439	0.333625	0.45508	0.0283945	0.138644	0.00945149	0.0804363
startPep_FBS-GRAVY-TS[4]-N2	0.0824813	0.829431	0.0452291	0.0107785	0.165955	-0.0477218	0.378427	0.0285023	0.155427	0.0317162	-0.0581441
startPep_Total-pah-AC[6]-SD	-0.329787	-0.427937	-0.148584	-0.0797991	-0.0158821	0.140969	0.218693	0.0756796	0.173652	0.041156	-0.0307335
startPep_FAH-pbs-TS[6]-V	-0.338814	-0.233269	-0.0103062	-0.159267	-0.0803651	0.0216597	0.282927	-0.0045209	0.0989804	-0.101979	0.0628273
startPep_Total-gcp2-S	-0.247569	0.113043	-0.251567	0.390182	0.133667	-0.21556	0.591743	0.067974	-0.0381494	0.0617266	-0.0504481
startPep_Total-z3-TS[5]-S	0.549842	0.280609	0.0329528	0.227273	-0.143422	0.0385423	-0.0441395	0.0687811	-9.76505e-05	0.048436	-0.0268569
startPep_AP-GRAVY-TS[6]-N2	-0.237942	0.411624	0.135795	0.0130309	0.0953709	-0.046209	0.78296	0.0876982	-0.00181568	0.0441778	0.0251348
startPep_Total-Boman-TS[2]-SD	0.0337214	0.0316821	0.0577798	-0.801034	-0.0429596	0.0380297	0.0357309	-0.0576537	-0.159682	0.316557	0.0320237
startPep_UNP-isa-TS[6]-P2	0.62152	0.0849261	-0.0667794	0.220576	-0.521589	0.0537645	-0.226429	-0.0361134	0.0775563	0.0798021	0.0100246
startPep_ALP-z1-TS[3]-V	-0.00461335	0.127733	-0.366285	0.149212	0.0919107	-0.0479017	0.695192	0.0354442	0.0338806	-0.0815111	-0.07706
startPep_ALP-Boman-ES-i50	-0.234923	0.139492	0.0460458	0.001859	0.0758455	-0.110933	0.762383	0.0753769	-0.102249	-0.0016365	-0.0644766
startPep_ALP-isa-TS[1]-V	0.148708	0.136268	0.0125608	0.0781946	-0.0601142	0.239931	0.517857	-0.113206	-0.1143	-0.0412441	0.020533
startPep_UNP-Boman-TS[6]-N1	0.352744	-0.0352728	-0.331267	0.0651216	0.101883	0.107883	0.0852617	0.747197	0.0363787	-0.0418795	0.0551149
startPep_Total-pie-TS[2]-V	-0.111477	-0.149363	0.121064	-0.763082	0.139011	-0.100295	-0.0737715	0.0984363	0.0971207	0.0495117	-0.0926966
startPep_ALP-z1-TS[6]-V	-0.0876171	0.183037	-0.45667	0.163786	0.0151614	0.0200543	0.602305	0.0756778	0.00628898	0.0127546	-0.0481619
startPep_FBS-ppt-TS[5]-V	0.198417	0.184159	-0.0480458	0.138971	-0.610862	0.0716098	-0.306689	-0.0627682	-0.0844272	0.0388243	0.0255039
startPep_ALP-ppt-TS[1]-V	0.164251	-0.062159	-0.343997	0.225306	0.0286793	0.62641	-0.265527	0.114086	-0.0307355	-0.0042054	0.00404169
startPep_Total-pie-AC[5]-SD	-0.157294	-0.15998	0.0956476	-0.796129	0.0462183	-0.0989256	-0.0478824	0.190393	-0.0362291	-0.101011	-0.0932141
startPep_UNP-isa-TS[3]-SD	0.419463	0.0790044	-0.17157	0.137537	-0.625762	0.00989676	-0.12709	-0.0955064	0.116141	0.0655342	-0.0144757
startPep_UNP-pbs-TS[6]-V	0.0373254	0.108137	-0.0538291	0.111529	-0.423012	0.0641095	0.00449165	-0.191339	0.242555	0.0923167	0.0163741
startPep_Total-scm-AC[6]-SD	-0.115896	-0.14016	-0.503905	-0.318579	-0.23271	-0.0895668	-0.124468	0.17023	0.0662244	0.0386925	0.449383
startPep_Total-z2-TS[3]-S	-0.0116241	0.221589	0.0412219	0.2112	0.102736	-0.0121666	0.134262	0.00851787	-0.153721	0.0842089	0.11268
startPep_Total-z1-TS[1]-V	-0.0205034	0.26234	0.10705	-0.208858	0.0731637	0.0471086	0.464715	-0.0916699	0.068928	-0.105059	0.343087
startPep_Total-pie-TS[4]-P3	-0.122077	0.0350995	-0.0982353	-0.606679	-0.0589448	-0.195212	0.0707824	0.47633	-0.00947148	-0.14159	-0.0893654
startPep_ALP-z2-TS[5]-V	0.204101	-0.0922756	-0.680568	0.298863	0.0840443	0.26207	-0.158047	0.109232	-0.333993	-0.047633	-0.0567106
startPep_FAH-GRAVY-TS[2]-V	-0.10272	-0.339009	0.232654	-0.214172	0.0457434	-0.326909	0.392444	0.0388489	0.0677854	0.0418254	0.0484791
startPep_UNP-Boman-TS[3]-P2	-0.363274	-0.0758061	0.297316	-0.189298	0.0386694	-0.0727303	0.0719823	-0.712943	-0.0534887	0.0598239	-0.0308739
startPep_AP-GRAVY-TS[5]-N2	-0.184751	0.382167	0.128364	-0.00684321	0.0485712	-0.117523	0.826728	0.141975	0.0242471	0.109129	0.0361471
startPep_FAH-z3-TS[4]-P2	0.755551	0.194893	-0.0593898	0.250146	0.104722	0.00983778	-0.232533	0.129243	0.0250251	-0.148913	-0.0291733
startPep_Total-Hydrophilicity(KUHL950101)-TS[1]-V	0.14975	0.143056	0.0211941	-0.685756	0.0200413	0.113657	-0.0567629	-0.0577467	-0.106914	0.150225	-0.0202619
startPep_FBS-z2-TS[1]-V	0.00350899	0.466872	-0.179953	0.0665744	-0.379659	0.0961637	-0.0710301	-0.00635545	-0.0538104	-0.0108719	0.512797
startPep_AP-pah-TS[5]-N2	-0.42259	-0.0563826	0.107568	0.02271	0.00941169	-0.116919	0.712083	0.266026	0.0164182	0.196826	0.23765
startPep_FBT-Boman-ES-SD	-0.0250742	-0.0848485	0.194804	-0.0167965	0.166799	0.243648	-0.102751	-0.700187	0.0510136	-0.192348	0.0320479
startPep_FBS-z1-TS[4]-N2	0.0395101	0.7178	-0.00164352	-0.0510475	0.182794	-0.0470128	0.188414	0.0839561	0.188086	-0.0221886	0.37707
startPep_ALP-Boman-TS[1]-V	-0.111099	0.15126	0.090053	-0.0728964	-0.0531532	-0.0219692	0.696032	-0.0616948	-0.0285447	-0.0943622	-0.0672443
startPep_Total-pbs-ES-N2	0.0202394	0.884094	-0.0430287	0.0883642	-0.0627094	-0.0553074	0.234859	0.0955143	0.0435035	0.0651501	0.00140512
startPep_ALP-gcp1-TS[2]-V	0.190001	0.200177	-0.114895	0.171194	0.0810297	0.0102909	0.117634	0.0141275	0.145179	0.497079	0.0328775
startPep_Total-scv-TS[5]-V	-0.0371214	-0.031965	-0.625008	0.0624415	-0.0115823	-0.111238	-0.034611	0.231382	-0.127428	0.0769378	0.280425
startPep_FAH-eps-TS[2]-V	0.158321	0.0766879	-0.0621494	0.0187662	-0.120706	-0.0477985	0.0860185	-0.186827	0.0673463	0.113926	0.0481157
startPep_UNP-GRAVY-TS[4]-SD	0.675013	0.00872057	0.0120206	0.190301	-0.081357	-0.0344047	-0.22185	-0.529044	0.00255116	0.0748387	-0.0567913
startPep_UNP-z2-TS[6]-V	0.193025	-0.00664511	-0.741175	0.217567	-0.150453	0.0388832	-0.148673	-0.00582486	-0.0407471	-0.0575329	-0.0231307
startPep_FAH-Boman-ES-V	-0.360979	-0.411237	0.299456	-0.235744	0.0771696	-0.26748	0.452332	0.0331273	0.0151614	-0.164796	0.0173406
startPep_FAH-ppt-TS[2]-V	0.249883	0.0996305	0.0327801	-0.00211118	-0.0291993	-0.0910062	-0.0180387	-0.158629	0.0877761	0.0668568	0.0201806
startPep_AP-gcp2-TS[5]-N1	0.237243	-0.0470064	-0.0385025	0.0297506	0.00241765	0.518218	-0.744664	-0.0561368	0.00148945	-0.0312159	0.183186
startPep_FAH-pie-TS[2]-V	-0.00595562	0.014818	0.0190317	-0.233253	0.0545182	-0.247647	0.158863	0.140724	0.245807	-0.124898	0.0119711
startPep_FBS-z2-TS[4]-V	0.139057	0.509786	-0.183008	0.072972	-0.270442	0.0559343	-0.118592	0.0142456	0.00404878	0.0536075	0.564378
startPep_FAH-scv-TS[4]-V	-0.29954	-0.0632853	0.13015	-0.187015	-0.0130234	-0.134995	0.364899	0.0966709	0.155491	-0.212079	-0.105806
startPep_FBT-scv-TS[5]-V	0.229073	0.0677141	0.167771	0.174861	-0.0350292	0.494189	-0.229534	-0.355281	-0.0286429	0.0281454	0.0237615
startPep_Total-GRAVY-TS[3]-K	0.27939	0.102792	-0.00984601	0.125884	-0.0802103	0.107481	-0.153373	-0.0594387	-0.0432944	0.14839	-0.0601797
startPep_ALP-scv-ES-V	-0.139848	0.199563	0.264679	-0.117544	0.00201987	0.0388831	0.832786	-0.0687114	0.0550327	0.00390821	0.00875816
startPep_Total-z3-AC[4]-N1	0.00500586	0.0799434	-0.00960141	0.028364	0.287584	-0.00389351	-0.0455235	0.146188	-0.160217	-0.251372	-0.0152652
startPep_Total-z1-ES-N2	-0.342211	0.145672	0.13671	-0.342163	0.183212	-0.0695125	0.531346	-0.0153824	0.0421983	-0.293053	0.307588
startPep_Total-gcp2-AC[4]-N1	-0.113046	-0.0298872	-0.00149699	0.153094	0.265499	0.131292	-0.136653	0.108057	-0.16313	-0.266944	0.0414301
startPep_FAH-gcp1-TS[2]-V	0.297233	0.133102	-0.116214	0.133914	-0.138235	-0.00550769	0.0336431	-0.0870994	0.0418195	0.165378	0.07155
startPep_AP-z2-TS[6]-S	-0.0800232	-0.0116387	-0.0668275	-0.000284445	0.0849172	-0.0427888	-0.0887841	0.119115	-0.0484684	-0.0189777	0.656404
startPep_UNP-scv-TS[2]-N2	0.428557	0.104461	-0.108877	0.286838	-0.454914	-0.00423626	-0.357177	-0.451297	0.0302353	0.0932084	-0.0956749
startPep_ALP-pah-TS[3]-S	0.343898	0.0182678	0.0555902	-0.181595	-0.0901775	0.052654	-0.475837	-0.22652	0.188316	-0.165075	-0.018994
startPep_UNP-GRAVY-TS[5]-N2	0.456792	0.0269829	0.0455996	0.143993	-0.100348	-0.041125	-0.225661	-0.676917	-0.0121873	0.0946149	-0.0352262
startPep_Total-scv-V	-0.00213137	-0.000527141	-0.757976	0.0595798	-0.0177305	-0.130108	0.079269	0.209204	0.170293	0.059376	0.470637
startPep_UNP-isa-TS[1]-SD	0.535123	0.0969206	-0.192533	0.157305	-0.520013	0.00625447	-0.21606	-0.0669429	0.120973	0.11301	0.047411
startPep_Total-Hydrophilicity(KUHL950101)-AC[6]-S	0.26789	0.111774	-0.213685	0.0903176	0.177697	0.247755	0.0611417	0.0585334	0.0118019	0.0283401	0.0642254
startPep_Total-Boman-TS[4]-N2	-0.240061	-0.099388	0.0938301	-0.867547	0.035966	-0.0854977	-0.00995407	-0.0447662	-0.047881	-0.132043	-0.0719211
startPep_FAH-z1-TS[3]-SD	-0.378214	-0.318897	0.216621	-0.19526	-0.00687297	-0.146438	0.620279	0.0354765	0.00506085	-0.173454	0.0253433
startPep_FAH-gcp2-TS[6]-V	0.250127	-0.426563	0.100705	0.0265545	-0.117398	-0.128633	0.368801	-0.0980774	-0.135159	0.0619432	-0.0209246
startPep_AP-scv-TS[5]-N1	-0.336357	0.239203	0.14543	0.0458682	0.106584	0.143232	0.671579	0.263011	0.0188973	0.049854	0.401453
startPep_Total-z2-TS[5]-S	0.0312219	0.197898	0.0836083	0.221016	-0.0370355	-0.109381	0.0677079	-0.0473872	0.148886	0.0889354	0.147843
startPep_AP-Hydrophilicity(KUHL950101)-TS[5]-V	-0.177492	-0.243387	0.0704834	0.0246411	-0.0324912	-0.00507803	0.200162	0.125981	0.0340437	0.46055	0.118889
startPep_FBS-z2-TS[5]-V	0.191935	0.481999	-0.186458	0.0681412	-0.310708	0.0618903	-0.110907	0.0144815	-0.104111	0.0830879	0.566098
startPep_AP-Boman-TS[6]-V	-0.144705	0.220286	0.0833218	-0.045771	-0.0878011	0.078811	0.486739	-0.0755004	-0.0342881	0.150405	-0.0328255
startPep_ALP-pbs-TS[5]-N1	-0.24359	0.201406	-0.265629	0.268441	0.126231	0.00998789	0.72205	0.275481	-0.0686142	0.135207	-0.0801718
startPep_ALP-Hydrophilicity(KUHL950101)-TS[1]-V	-0.0473444	-0.152626	-0.214753	0.137238	0.00244658	0.173837	-0.0679654	0.156036	-0.112613	0.142265	0.0757662
startPep_AP-isa-TS[5]-V	-0.119707	0.00935125	0.0829724	-0.144774	0.00810371	-0.0234413	0.25436	0.0637137	-0.0744648	0.129835	0.203687
startPep_FAH-scv-TS[1]-V	-0.326219	-0.187751	0.108088	-0.256199	-0.0570418	-0.101396	0.277594	0.0413039	0.0915643	-0.107786	-0.10471
startPep_AP-Boman-TS[1]-V	0.0136982	0.145568	0.127432	-0.0594329	-0.055198	-0.0350415	0.640143	-0.0620398	0.0518901	-0.0347394	-0.0118047
startPep_Total-z2-TS[3]-V	0.0359226	-0.0170042	-0.801454	-0.0781877	-0.0455263	0.00801595	-0.0855287	0.0556147	-0.0390696	-0.137614	0.0804105
startPep_Total-z3-AC[5]-S	0.136395	0.0769849	-0.0869811	0.115563	0.183371	0.0247418	-0.226308	0.0810004	-0.0232573	0.0687955	0.0837692
startPep_FAH-z1-TS[2]-SD	-0.276218	-0.317483	0.206475	-0.187417	-0.0611315	-0.124257	0.598516	-0.0115774	-0.0235107	-0.0604373	0.108321
startPep_ALP-GRAVY-TS[1]-V	-0.066276	0.272961	-0.0381518	-0.0018427	-0.0575536	0.289407	0.602004	0.00968942	0.0824854	-4.25537e-05	-0.136075
startPep_Total-Hydrophilicity(KUHL950101)-TS[2]-SD	0.124197	0.0502775	0.0775762	-0.644837	0.0919503	0.0602922	-0.109422	-0.119711	-0.115392	0.398451	0.0106695
startPep_Total-ppt-V	0.141401	0.152429	-0.315438	0.309652	0.0829876	0.802881	0.0414139	-0.0321035	0.0773741	0.0198318	-0.0402582
startPep_FBT-pbs-TS[6]-V	0.208034	0.0581219	-0.475792	0.133427	-0.00106578	0.151426	-0.105654	-0.154863	0.13858	-0.00235287	0.0424878
startPep_FBS-z1-TS[4]-V	-0.0248219	0.620831	-0.0222189	0.0129116	0.091553	-0.0414459	0.116285	0.0141539	0.0891996	-0.0577814	0.30403
startPep_Total-gcp2-AC[2]-N1	0.0850084	0.0363126	-0.0107802	0.164449	-0.00545127	0.109956	-0.357399	0.0139808	-0.185813	0.192514	0.129494
startPep_Total-Boman-ES-K	0.242392	0.0185046	-0.321505	0.120609	-0.173267	0.165307	-0.174727	0.119176	-0.135112	0.179109	-0.0626252
startPep_Total-ppt-AC[6]-P3	0.0604187	-0.156592	-0.335593	0.206974	0.0541979	0.636892	-0.439596	-0.108566	-0.113945	-0.0689542	-0.0770736
startPep_FBT-scv-TS[6]-V	0.103303	-0.0201537	0.119756	-0.0469629	-0.0529784	0.567585	-0.159791	-0.402692	0.155033	0.0173499	0.0147013
startPep_UNP-Boman-TS[2]-N2	-0.167569	-0.0425689	0.181951	0.00579995	-0.082203	-0.0629851	-0.129721	-0.854765	-0.093714	0.0394749	-0.0826873
startPep_FBS-GRAVY-TS[2]-N2	0.135264	0.808481	0.0872718	0.00591302	0.194346	-0.0141066	0.371234	0.0394885	0.136409	0.134078	-0.0677387
startPep_FBS-z2-TS[6]-V	0.129017	0.468193	-0.13685	0.128901	-0.300612	0.0497906	-0.0926943	-0.0612831	0.00686171	0.0121133	0.570508
startPep_FBS-GRAVY-TS[3]-P2	0.0589177	0.458286	0.0738771	-0.143008	0.39368	-0.0789224	0.475937	0.0406387	0.107232	0.0290727	-0.171359
startPep_ALP-ppt-TS[6]-V	0.206283	-0.070275	-0.427739	0.244895	-0.0241606	0.492938	-0.284951	0.0908477	-0.185746	-0.0720905	-0.0390199
startPep_Total-GRAVY-ES-V	-0.0821484	0.16416	0.251506	-0.522739	0.132627	-0.18515	0.591181	0.00888351	-0.000863477	-0.212509	-0.00294636
startPep_Total-z2-AC[4]-K	0.215552	-0.0624721	-0.107443	0.140718	0.0995127	0.13831	0.00355992	-0.0710395	0.443999	0.0672276	-0.0140355
startPep_FAH-z1-TS[4]-SD	-0.364785	-0.32404	0.171188	-0.191923	0.00628002	-0.173393	0.62219	0.0924567	-0.024122	-0.215015	0.0713526
startPep_Total-isa-TS[1]-V	-0.0525589	0.164475	-0.162345	0.0556486	0.0594952	0.118983	0.249292	-0.229049	0.0835313	-0.0111604	0.365763
startPep_FAH-gcp1-TS[5]-V	0.358473	0.0912531	-0.105997	0.207925	0.100774	0.108011	-0.158238	-0.0745891	-0.1489	0.162983	-0.0156423
startPep_ALP-isa-TS[6]-V	-0.0532777	0.195252	-0.00797212	0.117038	-0.0562842	0.221547	0.493587	-0.0676905	0.135989	0.142671	0.000748413
startPep_Total-GRAVY-TS[5]-V	0.102617	0.15161	0.224272	-0.373977	0.0359594	-0.00377163	0.423405	-0.0934082	-0.0994548	0.159335	0.00422525
startPep_Total-z2-AC[2]-SD	-0.0652794	0.0426224	-0.828864	0.039751	-0.0113797	-0.0253509	-0.0742875	0.111182	-0.1526	-0.0787106	0.00498225
startPep_FBS-pah-TS[1]-V	0.0815611	0.455669	0.0599591	0.022161	0.0404905	-0.0364973	0.283764	-0.0268121	0.309163	0.0625161	0.133851
startPep_AP-pbs-TS[5]-V	0.0643734	0.41122	0.117515	-0.100829	0.0297709	-0.0743799	0.259026	0.0131084	0.0163512	0.38104	-0.0243993
startPep_FAH-scv-TS[5]-V	-0.160219	-0.123608	0.0186847	-0.125824	0.0586414	0.00598535	0.176584	0.0121806	-0.125187	-0.0625974	0.00650845
startPep_FAH-ppt-TS[3]-V	-0.279853	-0.0672086	0.21339	-0.376108	-0.0490421	-0.230277	0.06268	-0.0384522	0.108969	0.0201111	-0.0808214
startPep_FBT-ppt-TS[5]-V	0.265251	0.0290201	-0.271036	0.239175	-0.118267	0.478619	-0.147136	0.0618545	-0.196203	0.069782	-0.020745
startPep_FBT-z2-TS[6]-SD	0.248845	0.00466594	-0.743782	0.28768	0.0287889	0.208751	-0.122482	-0.0251972	-0.102095	-0.0975904	-0.0516189
startPep_Total-pah-AC[2]-V	-0.219744	-0.334536	-0.186988	0.0477216	-0.0246081	0.166025	0.171663	0.0632892	0.224969	0.224557	-0.0194692
startPep_AP-z2-ES-V	0.00976392	0.41342	-0.0719268	0.0926191	0.0452555	0.031025	0.152777	0.106594	0.0623259	0.196205	0.704676
startPep_Total-ppt-AC[5]-P3	0.128576	-0.133802	-0.324586	0.304865	0.00190813	0.61792	-0.396319	-0.060398	-0.170262	-0.0166754	-0.105952
startPep_AP-pbs-ES-i50	-0.308906	0.329063	0.16207	0.00131822	0.0887196	-0.0103114	0.635341	0.144521	0.144996	0.0198129	0.236244
startPep_Total-scv-AC[6]-V	-0.257161	-0.0548968	-0.399715	-0.221184	-0.184374	-0.151942	0.0957114	0.197225	0.100199	-0.0347868	0.450533
startPep_FAH-scm-TS[1]-V	-0.291284	-0.191671	0.123307	-0.275979	-0.0374291	-0.10176	0.109966	-0.0594216	0.084543	-0.0454561	-0.13124
startPep_Total-pbs-V	0.285639	0.772477	0.186154	0.142602	0.100225	0.179629	0.12234	-0.0111742	0.142056	0.0956908	-0.0588534
startPep_Total-isa-AC[5]-P2	-0.111374	0.224915	0.116488	-0.0925717	-0.0603047	0.0349697	0.421906	0.417192	0.0270003	-0.0557027	0.297413
startPep_AP-z2-TS[5]-N2	-0.141932	0.39548	-0.0595267	0.107727	0.0777738	-0.106584	0.475428	0.147421	-0.0405689	0.209588	0.425353
startPep_FAH-scm-TS[3]-V	-0.329893	-0.0981679	0.15292	-0.366323	-0.112571	-0.183162	0.0955168	-0.0234828	0.0906709	-0.0933129	-0.0453035
startPep_Total-z3-TS[1]-S	0.118683	0.0123003	0.230203	0.127533	-0.117956	-0.110168	0.158563	-0.0429507	0.0375847	0.0304736	-0.211077
startPep_Total-z1-TS[1]-N1	0.0348718	-0.429276	-0.0393873	-0.267965	0.0813261	-0.122117	-0.59068	-0.273452	-0.0511268	-0.0881031	-0.355921
startPep_Total-Boman-ES-i50	-0.241953	-0.0263401	0.219356	-0.531023	0.101068	-0.14743	0.345859	-0.183111	-0.0533801	-0.253558	-0.0185653
startPep_AP-Hydrophilicity(KUHL950101)-ES-V	-0.401296	-0.246911	0.0409857	0.0798822	-0.0205218	0.106562	0.438645	0.234506	0.047856	0.178549	0.261783
startPep_ALP-GRAVY-V	0.129301	0.521113	0.0446694	0.056874	0.0110191	0.327192	0.639663	-0.0125848	0.127197	0.096626	-0.0801971
startPep_Total-pie-AC[3]-HM	-0.118904	0.140224	-0.235984	-0.261122	-0.0960623	-0.215673	0.0546841	0.54272	-0.0243077	-0.0654292	-0.0823013
startPep_Total-scm-AC[4]-V	-0.0135993	0.0134194	-0.501658	-0.288887	-0.0584604	-0.105091	-0.0815537	0.222614	0.267321	0.0519257	0.491384
startPep_FAH-gcp2-TS[2]-P2	0.656068	0.122151	0.0146774	0.294042	-0.0347776	0.202803	-0.109608	-0.155711	-0.10213	0.114068	0.0808482
startPep_FBT-scm-ES-V	0.105722	-0.00742948	0.13238	0.102888	0.108624	0.526958	-0.18457	-0.653202	0.127181	-0.0889557	0.0101895
startPep_Total-scv-TS[2]-V	-0.0483916	0.024744	-0.654405	-0.0114349	0.101195	-0.0814096	-0.037269	0.230869	0.248939	0.111976	0.320971
startPep_FBS-pah-TS[4]-V	-0.052538	0.550186	-0.0896035	-0.0227952	0.154566	0.0468578	0.15891	-0.0304965	0.0124029	-0.104159	0.14132
startPep_AP-z1-TS[5]-N1	0.215283	-0.355418	-0.146196	0.0503669	-0.127174	-0.0866794	-0.66003	-0.137969	-0.022073	0.0980808	-0.350899
startPep_FBS-ppt-TS[6]-V	0.0246274	0.186448	0.0159702	0.125738	-0.649882	0.0869902	-0.217524	-0.0384027	-0.105541	-0.031586	0.14108
startPep_Total-isa-AC[1]-P2	-0.0111062	0.336303	0.0695868	0.0270716	-0.071091	0.12171	0.407969	0.360196	0.116549	-0.0959442	0.383422
startPep_Total-pie-AC[1]-SD	-0.14389	-0.100355	0.015867	-0.827322	0.0187969	-0.108398	-0.0617014	0.276153	-0.0214193	-0.0208359	-0.0791399
startPep_Total-Hydrophilicity(KUHL950101)-AC[5]-S	0.263755	0.0523103	-0.193396	0.0385962	0.133049	0.00865506	0.2471	0.0815778	0.129396	0.000703822	-0.00896088
startPep_Total-Boman-TS[3]-S	-0.1224	0.0119046	0.304564	0.000822874	0.0522182	-0.0932692	0.0935929	-0.205816	0.0980188	-0.00172002	0.00993573
startPep_FAH-GRAVY-TS[5]-V	-0.0648057	-0.375482	0.22992	-0.120132	-0.0350131	-0.298612	0.523307	0.0698992	0.0471835	-0.0685087	0.000398172
startPep_FBT-ppt-TS[4]-V	0.0784084	0.0260949	-0.0760859	0.109912	0.0864312	0.294832	0.0662572	-0.063844	0.533922	0.0142198	-0.166501
startPep_Total-scv-TS[3]-S	0.13933	0.0310724	-0.110048	0.344873	0.13855	0.131497	-0.290802	-0.177356	-0.164284	0.141894	0.253179
startPep_FBS-GRAVY-TS[5]-P2	0.111459	0.47836	0.0672779	-0.175294	0.362007	-0.0432522	0.48209	0.0149685	0.152708	0.190947	-0.186353
startPep_FBT-pie-TS[4]-V	0.0315025	0.0192673	-0.0784674	0.137264	0.0854273	0.224214	0.0487152	-0.159532	0.560931	0.0417212	-0.192143
startPep_ALP-scm-TS[3]-V	-0.0717115	0.15898	0.146798	-0.0750542	-0.0218871	0.0627809	0.509331	-0.0575838	0.137318	-0.0791467	-0.0602783
startPep_FAH-Hydrophilicity(KUHL950101)-TS[5]-S	0.124025	0.286308	-0.203128	-0.0248862	-0.100518	0.379976	-0.254171	-0.145157	-0.240122	-0.0261168	0.0969268
startPep_Total-ppt-TS[1]-V	-0.0394535	-0.0235852	-0.342381	0.167313	0.0489633	0.588413	0.00315899	-0.00217616	0.0823469	0.0513508	-0.0247455
startPep_Total-scv-AC[4]-V	-0.019588	0.107828	-0.40396	-0.124477	0.0200415	-0.17531	0.222263	0.254204	0.3645	-0.00952543	0.468892
startPep_UNP-pah-TS[6]-V	0.382649	-0.15676	0.0693141	0.0725645	-0.0715316	0.017855	-0.174935	-0.462171	-0.155422	0.0375783	-0.0470256
startPep_FBS-Hydrophilicity(KUHL950101)-TS[2]-V	0.184882	0.221962	-0.0223368	0.226133	-0.662481	0.0656232	-0.147359	-0.0440946	-0.0917909	0.0634143	0.0870654
startPep_FBT-GRAVY-TS[5]-N2	0.0115744	-0.0574814	0.224683	0.011569	0.11729	0.420647	-0.187413	-0.692593	0.0130379	-0.1209	0.0414566
startPep_Total-gcp2-N2	0.617073	-0.0851743	-0.292879	0.228728	0.050855	0.429163	0.000413692	0.0293893	-0.203198	0.0753493	0.132523
startPep_FAH-scv-TS[3]-V	-0.341434	-0.103457	0.136774	-0.337298	-0.0655338	-0.157775	0.269223	0.0931072	0.0826024	-0.157486	-0.0181984
startPep_FBT-z2-TS[4]-V	0.208382	-0.0141202	-0.729625	0.293811	0.0938637	0.24403	-0.131232	-0.0758375	0.105488	-0.0477687	-0.0538374
startPep_FBT-GRAVY-TS[6]-V	-0.00038531	-0.0258678	0.209599	-0.0788762	0.084935	0.285174	-0.0747618	-0.663822	0.116063	-0.0742362	0.0470087
startPep_Total-z2-TS[6]-K	0.165224	-0.00643369	0.0404727	0.00328908	0.0282058	0.000822212	-0.0674585	0.0161239	-0.238028	-0.125975	0.0544708
startPep_FAH-scv-TS[2]-V	-0.00227098	-0.0692009	0.0365571	-0.120413	-0.0337677	-0.120454	0.316398	-0.0275711	0.159362	-0.1094	0.0589863
startPep_Total-z3-TS[6]-P2	0.647744	-0.0162685	0.0519236	-0.206521	0.0902114	0.136234	-0.25672	0.170177	-0.151571	-0.174977	-0.025161
startPep_UNP-pah-TS[4]-N2	0.551259	0.0299976	-0.116105	0.358179	-0.166804	0.00478327	-0.353229	-0.49993	-0.0535983	0.0456196	-0.140475
startPep_FBS-z2-TS[5]-N2	0.159159	0.703026	-0.0765243	0.14853	-0.320898	0.0340662	-0.0034061	-0.0221341	-0.126178	0.0767752	0.371815
startPep_Total-pah-TS[6]-SD	-0.243625	-0.306637	-0.367401	0.0396996	0.00873068	0.270021	-0.02691	0.07874	0.122473	0.0675734	-0.0466406
startPep_UNP-isa-TS[6]-S	-0.39188	-0.0999865	0.0684214	-0.311826	0.124478	-0.0416452	0.376252	0.025983	0.109155	0.0625185	0.0765529
startPep_AP-pah-TS[6]-V	-0.259982	-0.164387	0.130212	-0.0253915	-0.111945	0.0156645	0.258127	0.0100181	0.124031	0.262053	0.168873
startPep_FAH-Hydrophilicity(KUHL950101)-ES-V	-0.316914	-0.214551	0.303884	-0.358341	0.111333	-0.174365	0.038652	-0.0934893	0.194318	-0.0516853	-0.0481204
startPep_FAH-Hydrophilicity(KUHL950101)-TS[6]-V	-0.258553	-0.254763	0.163116	-0.314699	0.106993	-0.131671	0.0825701	-0.14103	0.0781781	-0.0389056	-0.0138352
startPep_AP-z2-TS[2]-SD	0.109683	0.351952	-0.104513	0.0439876	-0.0201442	0.123422	0.118865	0.10502	0.0932014	0.268211	0.68955
startPep_AP-Hydrophilicity(KUHL950101)-TS[6]-V	-0.0205144	-0.121698	0.0564731	0.182326	-0.0478534	0.132535	0.00894771	0.102794	0.123372	0.371346	0.26144
startPep_FBS-z3-TS[4]-V	0.0577412	0.63465	-0.0761799	0.146889	-0.176747	0.116647	-0.0210267	-0.025638	-0.209794	-0.0364947	0.219407
startPep_Total-pah-AC[4]-N2	-0.294276	-0.337013	0.446182	-0.261866	0.0645426	-0.381592	0.450014	0.0598165	0.10863	-0.0237884	0.0678579
startPep_Total-pbs-TS[1]-P2	-0.0970037	0.743022	-0.0621845	0.00782413	-0.216271	-0.167346	0.387486	0.0946239	-0.0192419	-0.0425048	0.0418933
startPep_FAH-isa-ES-V	-0.237489	-0.229799	0.100505	-0.0899497	-0.0584817	-0.0526265	0.658179	0.0872989	-0.0208714	-0.215206	0.0829942
startPep_FBT-pbs-TS[2]-V	0.092255	0.17796	-0.224054	0.133535	0.0532643	0.0559722	-0.0602737	-0.174899	0.38845	0.135384	-0.0477217
startPep_AP-ppt-TS[1]-P3	0.2631	-0.0439505	0.0672525	0.147627	-0.117571	0.744097	-0.310069	0.0468846	-0.0625725	0.163416	0.0744187
startPep_ALP-z3-TS[2]-SD	0.222538	0.173778	0.080517	0.163307	-0.0622249	0.805734	-0.00683164	0.0451001	0.0117136	0.166156	0.000580741
startPep_FBS-z2-ES-V	0.171134	0.606728	-0.122632	0.173399	-0.315223	0.0521957	-0.0761248	-0.0223915	-0.0283304	0.0750252	0.539221
startPep_UNP-Hydrophilicity(KUHL950101)-TS[3]-V	-0.129984	-0.0381404	0.0424464	-0.00975624	-0.248483	0.0214642	0.0288168	-0.547661	-0.132468	0.019863	0.00655134
startPep_UNP-Boman-TS[3]-N2	-0.179318	-0.0359478	0.166953	-0.00165136	-0.0701953	-0.0745857	-0.082817	-0.861861	-0.032291	0.0531785	-0.0656856
startPep_Total-z2-TS[1]-V	0.0497727	0.0718915	-0.802039	-0.081001	-0.0515056	0.135691	-0.0865349	0.101692	-0.109123	-0.0603905	0.112884
startPep_AP-pbs-ES-V	-0.080488	0.650485	0.0597813	-0.0332674	0.173949	-0.0944549	0.583639	0.0539618	0.147635	-0.0630132	0.0934274
startPep_UNP-Boman-TS[4]-N2	-0.118965	-0.0285609	0.176132	-0.030588	-0.0532227	-0.094869	-0.133138	-0.85733	-0.0426779	0.0523614	-0.0942505
startPep_Total-z1-AC[2]-N1	0.255842	0.0114117	0.0682627	0.105591	0.0987953	0.0693331	-0.479721	-0.0624901	-0.0388804	0.56051	-0.126342
startPep_FBT-z1-ES-V	-0.00293216	-0.121493	-0.0108117	0.0716741	0.163522	0.473512	-0.170307	-0.642154	0.0237056	-0.193802	0.0313572
startPep_FAH-z3-TS[5]-S	0.678129	0.0534157	-0.123536	0.33664	-0.133361	0.0262301	-0.113563	0.0324946	-0.149566	0.0709486	-0.0356292
startPep_ALP-isa-TS[2]-HM	-0.249383	0.115648	0.672626	-0.151153	0.00441429	0.0946932	0.396317	-0.136864	0.090236	0.117162	0.0819119
startPep_FAH-pie-TS[3]-V	-0.168485	0.0492234	0.103341	-0.294702	0.0189165	-0.256327	0.216712	0.257571	0.217597	-0.149471	-0.0891785
startPep_FBT-ppt-TS[6]-V	0.158564	-0.0436205	-0.341441	0.0636756	-0.079771	0.52192	-0.224385	-0.00562446	-0.0564706	-0.0553343	0.0380769
startPep_Total-isa-AC[6]-S	-0.255646	-0.197062	-0.0939969	-0.163304	0.0208924	-0.0796417	-0.23779	-0.372623	-0.186798	0.116485	-0.00517253
startPep_ALP-pbs-TS[4]-V	-0.110408	0.438686	0.0544681	-0.112796	0.0995573	-0.200295	0.48452	0.0113963	0.0901587	-0.112081	-0.144991
startPep_Total-scm-ES-i50	-0.29989	-0.155883	-0.442233	-0.215398	-0.0603015	-0.261895	0.0388577	0.290999	0.132855	0.150702	0.191157
startPep_FBT-gcp2-TS[3]-V	0.284012	-0.0777792	-0.411087	0.282453	0.0278846	0.621701	-0.268947	0.0187519	-0.132685	-0.011921	-0.0507432
startPep_FBS-GRAVY-TS[4]-P2	0.00495875	0.48837	0.0138251	-0.127905	0.394751	-0.0785389	0.464349	0.00129175	0.159651	0.0536419	-0.198777
startPep_FBS-gcp2-TS[4]-N2	0.147203	0.699048	-0.0638752	0.0544534	0.0200635	0.00894279	0.113005	0.00343841	-0.0126385	0.0765564	0.489607
startPep_FAH-pbs-TS[1]-V	-0.321201	-0.190434	0.0154703	-0.138676	-0.168322	-0.103362	0.276361	0.0111761	0.0449193	0.0220731	-0.0497055
startPep_FAH-Hydrophilicity(KUHL950101)-TS[1]-S	0.128015	0.400096	-0.171143	0.0870103	-0.00403966	0.407526	-0.312281	-0.230929	-0.110055	-0.0570777	0.00873232
startPep_Total-Hydrophilicity(KUHL950101)-TS[6]-SD	0.0955652	0.047083	0.0790673	-0.659354	0.103731	0.105261	-0.0859456	-0.113801	0.00703063	0.183052	-0.0036217
startPep_FBS-GRAVY-TS[6]-N2	0.0733552	0.799259	0.0597855	0.0112494	0.177271	-0.0205926	0.391044	0.0346534	0.112862	0.0441131	-0.0570866
startPep_FAH-gcp1-TS[1]-V	-0.186585	-0.135901	0.048254	-0.142759	-0.0362984	-0.102035	0.109903	-0.0237007	0.0528671	0.108338	-0.0644526
startPep_AP-gcp1-TS[5]-V	-0.0438002	-0.0179834	0.110321	-0.0945903	-0.0176804	-0.0376369	0.225462	0.0477108	-0.00283588	0.477419	0.0431224
startPep_UNP-pbs-TS[5]-V	-0.00974684	0.106708	-0.238357	0.0906031	-0.388497	0.0398282	-0.202581	-0.146301	-0.290453	0.0313704	-0.0609923
startPep_ALP-z2-TS[3]-S	-0.108531	-0.00206766	-0.167858	0.248221	0.265734	0.252312	0.112952	0.150871	-0.143459	0.00734694	0.00889278
startPep_ALP-GRAVY-TS[4]-P2	-0.141498	0.381626	0.266022	-0.13763	0.0248037	-0.21526	0.74779	-0.0517997	0.0607348	-0.0661151	-0.0425277
startPep_Total-isa-TS[6]-V	-0.258715	0.153754	-0.0894838	-0.0204371	0.132973	0.0940671	0.144266	-0.214231	0.199139	0.0684433	0.360408
startPep_AP-z1-TS[1]-V	-0.076826	0.217538	0.00984568	0.0305836	0.072684	-0.100441	0.477742	0.107525	0.0840773	-0.00487782	0.408804
startPep_Total-gcp2-TS[3]-N2	0.258019	-0.113067	-0.240035	0.164636	0.0138266	0.301306	0.0239417	0.174244	-0.174676	-0.130778	0.0514611
startPep_FBS-gcp2-TS[4]-SD	0.155949	0.63773	-0.0923019	0.0562534	-0.0679834	0.038831	0.10075	0.0292853	-0.0627725	0.0960924	0.534687
startPep_FBT-gcp2-TS[5]-V	0.255362	-0.0891865	-0.363934	0.318183	0.0897345	0.588415	-0.323765	0.0465921	-0.211111	0.0117213	-0.076113
startPep_Total-isa-TS[3]-V	-0.328127	0.00576371	0.0263952	-0.105094	0.228927	0.0192281	0.223544	-0.272501	0.0725245	-0.167483	0.424477
startPep_Total-ppt-ES-N2	0.151862	-0.0086863	-0.341777	0.329809	0.0865747	0.724468	-0.271706	-0.139112	0.0228092	-0.0374449	-0.121296
startPep_UNP-Boman-TS[5]-P2	-0.309493	-0.0101668	0.295566	-0.168907	0.0680464	-0.102268	0.0063655	-0.734243	-0.098404	0.0526431	-0.0626048
startPep_FAH-gcp2-TS[2]-V	0.500602	-0.188095	0.214076	0.193398	-0.134512	-0.041751	0.296885	-0.083106	-0.0631431	0.242463	0.10791
startPep_AP-scv-ES-i50	-0.342749	0.222304	0.163637	0.00982769	0.094644	0.124248	0.642003	0.128393	0.0552471	-0.0766848	0.302201
startPep_Total-z2-AC[4]-SD	0.101591	0.0763593	-0.754197	0.17769	0.0356686	0.0607364	-0.0933003	0.105722	0.160682	-0.0226381	-0.0196595
startPep_Total-z1-TS[2]-P2	-0.0550073	0.123036	0.244708	-0.275024	0.317908	-0.010601	-0.0697371	-0.107948	-0.00908727	0.326273	0.135917
startPep_FBT-pah-TS[4]-V	-0.0228857	-0.0569113	0.140109	-0.0197329	0.156509	0.00963714	0.0508281	-0.571322	0.186761	-0.172384	-0.0595524
startPep_FBT-GRAVY-TS[6]-S	-0.21925	-0.198474	0.113605	-0.00461601	0.0943445	0.302772	-0.261171	-0.236304	-0.18879	-0.22962	0.0954851
startPep_FBS-pbs-TS[4]-V	-0.0406145	0.571182	-0.0850018	-0.0167096	0.0619117	0.0141835	0.229884	-0.0413832	0.00377772	-0.0649413	-0.0448538
startPep_ALP-scm-TS[5]-V	-0.108752	-0.0206723	0.0748157	-0.141186	-0.0681129	0.125034	0.398033	-0.0158834	-0.0440731	0.284831	0.0249371
startPep_Total-scv-TS[4]-V	0.0197885	0.0763334	-0.538802	0.127732	0.105846	-0.163761	0.100535	0.194823	0.403556	0.134598	0.33856
startPep_AP-z3-TS[4]-SD	0.169256	0.206496	0.182569	0.107767	-0.0984191	0.790204	0.0710828	0.0815923	0.0793139	0.137375	0.0362535
startPep_ALP-Boman-TS[6]-V	-0.158429	0.231316	0.051542	-0.0264973	-0.0775904	0.0404103	0.609514	-0.0954998	0.0414045	0.112093	-0.00992451
startPep_ALP-gcp2-TS[5]-SD	0.204037	-0.0939889	-0.0900811	0.209843	-0.116823	0.797008	-0.113273	0.0770885	-0.07976	0.158219	0.0113755
startPep_ALP-pbs-TS[5]-V	0.0962781	0.413934	-0.0287477	-0.0587624	0.0339446	-0.0126621	0.320347	-0.0455221	-0.0509188	0.330284	-0.0445906
startPep_FBT-z3-TS[5]-N2	0.0880254	-0.0896078	0.217585	0.0430774	0.0592439	0.78394	-0.292101	-0.292577	0.0161297	-0.0536706	0.0291586
startPep_AP-GRAVY-TS[4]-P2	-0.134555	0.374849	0.0733677	-0.110018	0.0806447	-0.285137	0.726571	-0.00681637	0.0784712	-0.223692	-0.167421
startPep_AP-scv-TS[2]-V	0.24275	0.250673	0.0794261	0.0822975	0.0891869	0.105521	-0.141428	-0.0318174	-0.107999	0.456291	0.44173
startPep_FAH-gcp2-TS[5]-P2	0.696416	0.00226958	-0.0314994	0.298715	-0.00182546	0.220157	-0.0590135	-0.134377	-0.154216	0.0561213	0.0212635
startPep_ALP-isa-TS[3]-HM	-0.315693	0.110033	0.674442	-0.202215	-0.0338596	0.0804439	0.337975	-0.100327	0.00506046	0.101778	0.0584783
startPep_FBT-GRAVY-TS[3]-SD	0.013952	-0.0577832	0.198744	-0.0727113	0.0912696	0.281144	-0.0848752	-0.694061	-0.0130214	-0.148688	0.0521722
startPep_Total-isa-ES-V	-0.347339	0.106525	-0.0764045	-0.121004	0.239996	0.0320804	0.315415	-0.297887	0.105273	-0.181332	0.415942
startPep_Total-scv-AC[4]-S	0.220129	0.0112616	-0.210295	0.415201	0.150764	0.125535	-0.247258	-0.149653	0.0771932	0.208214	0.217122
startPep_Total-GRAVY-V	-0.0164681	0.219016	0.262913	-0.602277	0.122782	-0.159184	0.589109	-0.00724293	-0.0105277	-0.128174	-0.0215579
startPep_FAH-Boman-TS[3]-V	-0.364478	-0.350693	0.30011	-0.226077	0.0918417	-0.23507	0.441111	0.0218904	0.00533186	-0.14369	-0.000197246
startPep_UNP-Boman-TS[1]-P2	-0.379863	-0.0482118	0.31439	-0.184066	0.0162003	-0.0623242	0.0367726	-0.683625	-0.0489525	0.0531152	-0.0640687
startPep_ALP-pah-V	-0.308443	-0.254106	0.242852	-0.229327	-0.213589	-0.199622	0.515561	-0.0533802	0.116542	0.182962	0.161497
startPep_Total-scm-TS[5]-SD	-0.0686255	-0.0912201	-0.644927	-0.0865432	-0.0790508	-0.0604211	-0.169524	0.210841	-0.201039	0.130177	0.29326
startPep_Total-gcp2-AC[6]-S	-0.0451588	-0.0136493	-0.0152926	0.0786948	0.099336	-0.129639	0.12579	0.0297084	0.095883	0.0228768	0.0627233
startPep_AP-Boman-TS[4]-N2	-0.231584	0.279921	0.129133	-0.0378182	0.0631816	-0.152589	0.87062	0.106034	0.0451611	-0.0620645	0.10447
startPep_FBS-z3-TS[6]-V	0.066602	0.581847	-0.0287808	0.162408	-0.207945	0.120381	0.00365295	-0.0844798	-0.130962	-0.0378938	0.269402
startPep_FBT-GRAVY-TS[5]-P2	0.0133849	-0.0183814	0.388219	-0.0992333	0.0645995	0.257368	-0.073259	-0.635908	-0.0544818	-0.0855027	0.0610348
startPep_Total-pah-TS[1]-SD	-0.326218	-0.258317	-0.282692	-0.0055233	-0.00511836	0.195754	0.00718855	0.0409437	0.0812716	0.174535	-0.110956
startPep_UNP-Boman-TS[6]-P2	-0.28317	-0.0374704	0.301284	-0.188745	0.0679337	-0.0846058	0.0606442	-0.729732	0.0349481	0.0922898	-0.0419188
startPep_AP-Hydrophilicity(KUHL950101)-TS[2]-V	-0.0148285	-0.0251998	0.132567	0.199283	-0.0632316	0.107816	-0.0667329	0.118935	-0.0562592	0.607699	0.190951
startPep_FAH-scm-TS[5]-V	0.0861961	-0.073834	0.00832536	-0.0230606	0.0800882	0.067158	-0.0639003	-0.13039	-0.149998	0.0218381	-0.0182783
startPep_FBT-gcp1-ES-V	0.209101	0.0206186	-0.323409	0.271191	0.110117	0.44303	-0.151266	-0.524466	0.108384	-0.0753568	-0.0519957
startPep_AP-gcp1-TS[3]-N1	-0.359922	0.154108	0.160141	0.111376	0.0964061	0.139111	0.652684	0.320376	0.0118517	0.186872	0.312454
startPep_FAH-pie-TS[1]-S	0.0607445	0.355713	-0.138527	-0.110968	-0.0482415	0.258759	-0.17262	-0.115707	0.314209	0.0328721	-0.11084
startPep_FAH-scv-TS[5]-S	0.00946589	0.355676	-0.275622	0.101364	-0.0264903	0.351834	-0.349503	-0.134213	-0.19483	0.0432165	0.0548411
startPep_UNP-isa-TS[4]-SD	0.503657	0.0910648	-0.175755	0.193044	-0.484445	0.0541401	-0.224125	-0.113158	0.163261	0.0390378	0.00620895
startPep_FBS-gcp2-ES-SD	0.193439	0.673699	-0.059661	0.0737793	-0.0236752	0.015114	0.156645	-0.0239213	-0.00299341	0.136799	0.531523
startPep_UNP-z1-TS[2]-V	-0.0272131	0.0462076	-0.236169	0.0748486	-0.310337	-0.0160565	-0.129788	-0.496901	0.19604	0.0561188	-0.0590808
startPep_FAH-eps-TS[1]-V	-0.300358	-0.148003	0.113202	-0.239848	-0.0286561	-0.118353	0.122105	-0.107197	0.0438458	0.0671645	-0.0907782
startPep_UNP-ppt-TS[2]-V	-0.0807795	0.080381	-0.493672	0.096596	0.120706	0.125697	-0.149505	-0.160384	0.015484	0.0280958	-0.0718833
startPep_ALP-gcp1-TS[1]-V	0.173309	0.134882	-0.113755	0.0939709	0.0703198	0.199389	-0.0654562	0.0491438	-0.056276	0.0517785	0.0176211
startPep_FAH-pie-TS[1]-V	-0.188448	-0.0583492	0.03606	-0.24851	-0.000235098	-0.214539	0.176848	0.280432	0.206565	-0.137752	-0.111002
startPep_FBT-z3-TS[5]-P2	0.123401	-0.0371678	0.376897	-0.0807757	-0.0530116	0.7073	-0.204847	-0.170256	-0.0387871	-0.00810862	0.0628351
startPep_UNP-z2-TS[5]-SD	0.192181	-0.0303163	-0.773909	0.24438	-0.12495	0.0819667	-0.141818	0.0225535	-0.234428	-0.0570926	-0.0695674
startPep_FBS-Boman-TS[3]-V	0.0586066	0.715932	0.0964736	0.171778	-0.118541	-0.00960951	0.210099	-0.0258199	-0.166899	-0.0127776	-0.0752716
startPep_ALP-ppt-V	0.323879	-0.047603	-0.40713	0.227327	-0.0440296	0.666832	-0.34695	0.0129389	-0.00475486	-0.0110056	-0.0571095
startPep_FBS-Boman-TS[4]-V	0.0359857	0.724771	0.0779413	0.165518	-0.148877	-0.0538583	0.189866	-0.0163649	-0.0434586	-0.00567128	-0.0853153
startPep_UNP-scm-TS[2]-V	0.0404293	0.0760862	0.0922863	-0.0755754	-0.383243	-0.0302073	-0.148875	-0.383668	0.136646	0.153873	-0.00376523
startPep_FBS-gcp2-TS[3]-N2	0.158023	0.692005	-0.0830521	0.0503635	0.0350645	0.00378713	0.138513	-0.0273959	-0.0127677	0.108043	0.472218
startPep_FAH-scv-TS[5]-K	-0.181521	-0.0388175	-0.0541427	0.0279836	0.0453472	0.0750366	-0.0517755	0.0142472	-0.359766	-0.0962631	0.0380009
startPep_Total-gcp2-TS[4]-P2	0.368578	-0.0764883	-0.207186	0.249956	0.205239	0.378207	-0.0866576	0.11404	-0.239895	-0.105275	0.107245
startPep_AP-pbs-TS[3]-N1	-0.311002	0.359274	0.143991	0.0876191	0.145449	0.0239818	0.696786	0.265651	0.0444505	0.114765	0.266709
startPep_ALP-GRAVY-AC[1]-SD	-0.134308	0.301495	0.123784	0.0319619	-0.0100141	0.0437223	0.68743	0.0353353	-0.0828493	-0.0225117	-0.143974
startPep_ALP-pah-AC[3]-SD	-0.314465	-0.0956868	0.0236704	0.0308942	-0.0412108	-0.157424	0.727035	0.169334	0.0445772	0.100353	0.0262679
startPep_ALP-ppt-TS[3]-S	0.0113496	0.123537	0.350335	-0.301095	-0.228281	-0.226966	-0.0841176	-0.274974	0.0576961	0.032453	-0.0743973
startPep_ALP-pbs-TS[3]-S	0.243646	0.0834313	0.211319	-0.283645	-0.0395745	-0.0208059	-0.474662	-0.218857	0.111542	-0.125555	0.0456647
startPep_Total-z2-AC[3]-SD	-0.0226036	-0.0293803	-0.825418	0.0780549	-0.1247	-0.057119	-0.00675081	0.0993739	-0.120638	-0.0645687	-0.0699526
startPep_Total-z3-AC[1]-S	-0.184429	-0.0101113	-0.0783754	-0.0377238	0.169493	0.0114421	-0.183106	0.186934	0.0716368	0.0971743	0.0120954
startPep_UNP-pbs-TS[2]-V	-0.0724524	0.176666	-0.109981	0.0580024	-0.384952	0.105449	-0.245854	-0.174596	-0.105804	0.0630958	-0.0119085
startPep_Total-pah-AC[5]-SD	-0.232545	-0.374708	-0.195914	0.0426798	0.0042395	0.221181	0.139284	0.0998535	-0.0861668	0.187921	-0.050826
startPep_Total-pie-TS[1]-SD	-0.157437	-0.153709	0.0381646	-0.822361	0.0990825	-0.0799145	-0.0761093	0.182195	0.0489899	0.0275211	-0.0710412
startPep_FAH-ppt-TS[1]-V	-0.26738	-0.137097	0.16616	-0.295702	0.0901352	-0.178167	0.0415828	-0.0593429	0.0820615	0.0188391	-0.0959283
startPep_UNP-z1-TS[4]-V	0.00222507	-0.0712827	-0.265082	0.0730207	-0.311187	-0.0523538	-0.0478723	-0.537873	0.12506	-0.0668062	-0.0960018
startPep_ALP-ppt-TS[3]-V	0.0745853	-0.0653899	-0.327168	0.19811	-0.12453	0.527151	-0.1702	0.0624956	-0.0219079	0.0376561	-0.191857
startPep_UNP-isa-TS[2]-S	-0.547567	-0.07661	0.0966807	-0.396175	0.123777	-0.0289371	0.299303	0.0601293	0.0565143	0.0415148	0.0547709
startPep_ALP-scm-TS[2]-AM	-0.294961	0.047128	-0.141275	0.268438	0.105203	0.210001	0.749893	0.258555	-0.0871043	0.133364	-0.0561596
startPep_FBT-pbs-ES-V	0.200835	0.0265333	-0.454697	0.299386	0.143807	0.254965	-0.108429	-0.415795	0.153574	-0.0667196	-0.080252
startPep_Total-GRAVY-TS[4]-S	-0.140237	-0.0575857	0.0710619	-0.393392	-0.329531	-0.0544307	-0.181082	-0.111628	0.0024279	-0.043823	-0.0954829
startPep_Total-z1-TS[3]-S	-0.146428	0.138029	0.070781	0.0657332	-0.0776123	0.199309	0.270525	0.174474	-0.0844595	-0.042621	0.155209
startPep_Total-pie-AC[1]-P3	-0.161878	0.00914689	-0.0777776	-0.691553	-0.0350009	-0.175206	-0.0187765	0.45376	-0.0430746	-0.0614642	-0.102389
startPep_AP-Hydrophilicity(KUHL950101)-TS[1]-V	0.126798	-0.0284727	-0.0753991	0.127075	-0.208752	0.138624	-0.0360085	0.0592641	-0.126247	0.339417	0.339314
startPep_FAH-z1-TS[1]-V	-0.348803	-0.363553	0.211523	-0.194813	-0.0105958	-0.133817	0.593571	0.00779713	-0.0728221	-0.185779	0.0446682
startPep_Total-gcp2-TS[5]-S	-0.107384	0.143111	-0.0608685	0.210479	0.0646334	-0.208013	0.400666	0.100223	0.121954	-0.00501855	-0.0899466
startPep_Total-z3-TS[3]-P2	0.679693	0.128636	0.0341013	-0.195014	0.0500824	0.160811	-0.332016	0.191691	-0.0640269	-0.117227	-0.0389777
startPep_AP-z2-TS[4]-N2	-0.177015	0.392123	-0.0282642	0.133796	0.0803278	-0.123341	0.512276	0.153536	-0.0222056	0.135915	0.397141
startPep_FBT-z3-TS[6]-P2	0.0594542	-0.0673898	0.373203	-0.166031	-0.0566857	0.719644	-0.169757	-0.181958	-0.00569471	-0.0331398	0.0663082
startPep_FBT-z2-TS[3]-V	0.180766	-0.116253	-0.781638	0.233228	0.0372832	0.147965	-0.0297792	-0.0683782	-0.0247987	-0.101043	-0.126375
startPep_UNP-gcp1-TS[6]-N2	0.497668	0.0641562	-0.317026	0.441354	-0.152659	0.0469281	-0.339447	-0.405869	-0.0211546	0.0415452	-0.123912
startPep_ALP-Boman-TS[6]-S	0.158568	-0.132646	-0.079071	-0.0251131	-0.113147	0.235311	-0.653357	-0.189487	-0.0976555	0.0735907	0.0442873
startPep_AP-z3-P2	0.360963	0.0854936	0.0478936	0.0846227	-0.0776053	0.727344	-0.293854	-0.154561	-0.0632413	-0.000177195	-0.14186
startPep_UNP-GRAVY-TS[2]-N2	0.315753	-0.0307143	0.0753536	0.0913034	-0.148104	-0.0384433	-0.215727	-0.731642	-0.00972845	0.107219	-0.0379379
startPep_ALP-isa-TS[4]-HM	-0.267752	0.125004	0.662051	-0.214538	0.0648164	0.12004	0.336283	-0.100996	0.0662633	0.141923	0.0581728
startPep_FBS-eps-TS[3]-V	0.036784	0.446573	0.0540961	0.00350037	-0.253218	-0.0358509	0.0614181	0.0330304	-0.190781	-0.121479	0.10895
startPep_FBT-GRAVY-TS[2]-SD	0.00272777	-0.0689894	0.19223	-0.0838807	0.071725	0.303817	-0.106707	-0.659612	-0.0226154	-0.145131	0.052719
startPep_AP-z2-TS[5]-S	-0.0610183	0.042519	-0.119394	0.00598554	0.00899556	-0.0455245	-0.00901086	0.10314	-0.0716582	-0.0642585	0.639488
startPep_UNP-pah-TS[1]-V	0.396445	-0.0533943	0.0364064	0.0814654	-0.15628	-0.0669418	-0.155167	-0.377701	-0.135912	0.121346	0.0192759
startPep_Total-z2-AC[5]-K	0.253757	-0.104368	-0.186677	0.086045	0.0604897	0.0232387	0.0204489	0.0244929	-0.0901069	0.120558	0.0832647
startPep_ALP-scv-TS[2]-V	0.129311	0.257998	0.127538	0.031667	0.00858314	0.100403	0.410996	-0.0206651	-0.0422863	0.465721	0.066377
startPep_FBS-gcp2-TS[6]-SD	0.140254	0.598234	-0.0563035	0.0747373	-0.0381455	0.00610088	0.170202	-0.0667798	-0.0141083	0.0674145	0.543911
startPep_AP-gcp2-TS[4]-V	-0.0390287	0.0354604	0.142959	0.043569	-0.142101	0.642161	0.247224	0.130381	0.0698412	0.0779043	0.372973
startPep_ALP-isa-TS[5]-HM	-0.292782	0.0835168	0.648087	-0.197313	-0.0221222	0.154077	0.365165	-0.132731	-0.0597394	0.111432	0.0996125
startPep_ALP-ppt-TS[6]-S	0.147749	0.148036	0.288372	-0.379982	-0.0967563	-0.154704	-0.233259	-0.241008	-0.0236593	-0.063865	0.0426584
startPep_AP-GRAVY-TS[3]-P2	-0.0735013	0.417346	0.0730662	-0.0776323	0.0930954	-0.270863	0.704262	-0.0297188	0.107956	-0.145581	-0.149229
startPep_ALP-Hydrophilicity(KUHL950101)-AC[1]-V	-0.212038	-0.228899	-0.342241	0.25445	0.0370149	0.175738	0.285631	0.279796	-0.134122	0.199196	0.0297298
startPep_AP-pah-TS[1]-V	-0.109981	-0.15324	-0.00238924	-0.0661974	-0.196499	-0.083706	0.434781	0.0691204	0.0881785	0.233454	0.249556
startPep_Total-Boman-TS[4]-K	0.260894	0.105308	-0.16324	0.161339	0.0647726	0.13987	-0.0943615	-0.0473818	0.107065	0.152544	0.0603939
startPep_Total-z1-AC[4]-K	0.28517	0.125271	-0.0729914	0.302117	-0.197867	-0.0976483	-0.132253	0.167753	0.159405	0.262857	-0.0449127
startPep_Total-scv-AC[2]-S	0.036507	-0.143743	-0.252441	0.340808	0.00470732	0.157206	-0.321026	-0.0932398	-0.192674	0.156163	0.217823
startPep_FAH-GRAVY-ES-i50	-0.0573153	-0.424249	0.327471	-0.0610705	0.0500151	-0.3075	0.254874	0.268912	0.0508826	-0.056074	0.00930631
startPep_FBT-GRAVY-TS[2]-P2	-0.065481	-0.0500067	0.394855	-0.161061	0.0597502	0.227144	-0.0581624	-0.604056	0.00764413	-0.0794044	0.0608471
startPep_Total-ppt-AC[4]-SD	0.118865	0.0480413	-0.173528	0.243458	0.122825	0.614218	-0.0420466	-0.0600688	0.423708	-0.00185556	-0.160189
startPep_FBT-pie-TS[3]-V	0.0305929	-0.00434212	-0.284182	0.108234	-0.117073	0.28803	-0.104654	-0.222555	-0.161021	0.00427028	-0.0998957
startPep_FBS-isa-TS[6]-N1	0.0664416	0.823605	0.0264725	0.0851865	-0.0897729	-0.00754788	0.0441645	0.104012	0.134717	-0.0283818	0.32578
startPep_FAH-eps-TS[3]-V	-0.322158	-0.0917254	0.0922598	-0.329812	-0.179601	-0.188322	0.161604	-0.0969581	0.0375371	0.0426674	-0.0370341
startPep_Total-z1-AC[4]-S	0.0689569	0.242235	0.0465208	0.279588	-0.0218327	0.0178379	0.299023	0.132034	0.164542	0.268115	0.189947
startPep_FAH-z1-TS[5]-N2	-0.334033	-0.35521	0.261099	-0.261739	-0.0324485	-0.209589	0.503359	0.097113	0.0829536	-0.129809	-0.0172106
startPep_ALP-z1-ES-V	-0.0589944	0.203397	-0.235106	0.0763673	0.123709	-0.0784105	0.839646	0.0829038	0.00920398	-0.0587378	-0.0453517
startPep_UNP-Boman-TS[6]-N2	-0.0643367	0.00371763	0.155971	0.027109	-0.0502304	-0.0946224	-0.0874579	-0.858265	0.0292323	0.0845411	-0.0761844
startPep_FBT-pbs-TS[3]-V	-0.00147041	0.00226939	-0.340487	0.109982	-0.0598495	0.0272007	-0.0517981	-0.307983	-0.062305	-0.0311149	-0.0867144
startPep_FBS-ppt-TS[3]-N2	0.0872309	0.522101	-0.00323724	0.194393	-0.629625	0.0576097	-0.198008	-0.00530014	-0.162899	-0.0643111	0.18444
startPep_UNP-ppt-TS[3]-V	0.121855	-0.0678461	-0.543725	0.238616	-0.0062005	0.14386	0.00371962	-0.184503	-0.0914466	-0.0872467	-0.0381308
startPep_AP-ppt-TS[5]-SD	0.193121	-0.0611485	0.16336	0.109949	-0.0962368	0.776827	-0.22437	0.0700198	0.0414209	0.205742	0.0179256
startPep_Total-z1-TS[1]-P2	-0.115343	0.0951128	0.145207	-0.309137	0.162721	-0.0340399	0.229637	-0.0990788	0.05046	-0.149498	0.196356
startPep_AP-z2-TS[6]-SD	-0.0131548	0.306013	-0.0574908	0.074061	0.0105516	0.147399	0.0628013	0.0461426	0.0165952	0.0850737	0.724768
startPep_Total-ppt-AC[2]-P3	0.102759	-0.0411705	-0.259006	0.261888	0.114456	0.617207	-0.397933	-0.141708	0.0785993	0.0418833	-0.0748039
startPep_ALP-scm-TS[2]-V	0.160587	0.224763	0.148129	0.0696701	-0.0113583	0.196508	0.235355	-0.0347911	0.016321	0.511563	0.0710475
startPep_FBS-GRAVY-TS[6]-P2	0.00477732	0.470308	0.0468618	-0.149557	0.361451	-0.0224625	0.484876	0.0244082	0.103511	0.0777783	-0.184046
startPep_ALP-pbs-TS[2]-V	0.240926	0.508464	0.0433037	0.0872137	0.0872644	-0.0117397	0.224179	-0.0108966	-0.00710397	0.446264	-0.0247688
startPep_Total-scm-AC[3]-SD	-0.0803211	-0.0754724	-0.559593	-0.321744	-0.17756	-0.125832	-0.159274	0.171698	-0.0239793	0.0212352	0.423819
startPep_FBS-GRAVY-TS[3]-N2	0.107652	0.807538	0.065647	0.0118203	0.185339	-0.0312898	0.380577	0.0338599	0.117193	0.025063	-0.0619442
startPep_Total-scm-TS[1]-SD	-0.0884124	-0.000644685	-0.681598	-0.141886	-0.100755	-0.0692865	-0.0576668	0.219804	0.082802	0.21706	0.333957
startPep_ALP-z2-TS[2]-SD	0.126759	-0.055124	-0.793911	0.249222	0.0620878	0.207709	-0.0383972	0.129156	-0.134565	-0.0526709	-0.112123
startPep_UNP-pie-TS[3]-V	0.148235	-0.0143368	-0.240129	0.185275	-0.201634	0.108395	0.0690379	-0.278433	-0.0687862	-0.0441995	-0.00906139
startPep_Total-scv-TS[5]-S	0.22948	0.0291773	-0.0216456	0.405955	-0.0703806	0.134199	-0.288183	-0.0910399	-0.028979	0.151662	0.184979
startPep_AP-GRAVY-V	0.19269	0.525366	0.183916	0.00043799	0.00586101	0.452269	0.44973	-0.0310967	0.136303	0.124595	0.0886695
Geary_CHAM820101.lag14	-0.210814	-0.068589	0.0018054	-0.132727	-0.166294	-0.119219	0.0812194	0.113168	0.0376479	0.1238	-0.0457591
Grantham.Xd.14	-0.241234	-0.136792	0.0163496	-0.0855656	-0.207479	-0.181314	0.0689978	0.151129	-0.128289	0.058866	0.0273952
Geary_DAYM780201.lag11	0.215539	0.102409	-0.105344	0.0683212	-0.00915826	0.0382601	-0.106	-0.0307264	-0.0963658	0.109026	0.0208862
Geary_CHAM820102.lag8	0.222021	0.107857	-0.0465076	0.098438	0.0656392	-0.016059	-0.0818549	-0.0371381	0.0709674	0.00129564	-0.126121
Geary_BIGC670101.lag14	-0.207158	-0.076844	-0.0174732	-0.10128	-0.16574	-0.0916372	0.00502919	0.101502	-0.0603631	0.0965277	-0.00497419
Geary_CHAM820102.lag14	-0.249066	-0.123715	0.0119487	-0.120127	-0.155945	-0.084376	-0.00804761	0.108467	-0.122813	-0.046651	0.073315
Moran_CHOC760101.lag14	0.209976	0.0951323	0.0237808	0.107267	0.168927	0.0875288	-0.030234	-0.11622	0.0732819	-0.120463	-0.0229563
gGrantham.lag13	0.747869	0.116405	-0.100082	0.201944	0.0171162	0.00122141	-0.0257001	-0.0575452	0.236771	0.0814139	0.124527
Geary_CHOC760101.lag4	-0.0498362	-0.095776	-0.0995069	-0.131156	-0.171139	0.0549149	-0.171814	0.113212	-0.467381	-0.030319	-0.00178589
Moran_CIDH920105.lag14	0.0812713	-0.00850984	-0.0328408	-0.036763	0.313678	0.0953255	0.0143146	-0.0815953	0.100762	-0.0871878	-0.0241656
Moran_BHAR880101.lag13	-0.0337964	0.0574218	0.10229	0.0884376	0.0429897	0.0111337	0.0710723	-0.10375	0.116689	0.0978025	0.00358947
Geary_BHAR880101.lag14	-0.0965355	-0.0504472	-0.0554297	-0.0795054	-0.21159	-0.155733	0.0103646	0.1297	-0.0769525	0.123386	0.0274006
gGrantham.lag8	0.79186	0.047716	-0.13161	0.147273	-0.00311366	0.0193712	-0.114837	-0.0822232	0.178192	0.145474	0.0759436
gGrantham.lag11	0.769966	0.0300254	-0.112428	0.285282	0.00615683	0.0757094	-0.136004	-0.142388	0.067214	0.1425	0.164262
Geary_CHAM820102.lag4	0.11241	0.00243536	-0.0993591	0.0660143	-0.182521	0.0539954	-0.0391863	0.0560669	-0.36477	-0.00484671	0.0955658
NMBrotoDAYM780201.lag1	-0.227353	-0.116809	-0.0304212	-0.15642	-0.00969251	0.0894309	0.0155391	0.143509	0.174587	-0.00741822	-0.093221
Moran_BHAR880101.lag2	-0.0167602	0.148719	0.0730688	-0.104751	-0.0717701	0.00691058	-0.0935705	0.000414896	0.174177	0.508387	0.0266616
gGrantham.lag2	0.839526	0.0110591	-0.131639	0.224588	-0.016087	0.033527	0.0126476	-0.145409	0.130431	-0.0909388	0.169552
gGrantham.lag3	0.842032	0.0957394	-0.156636	0.215583	-0.038825	0.0968083	-0.113218	-0.0597915	0.105479	0.144986	0.118913
gGrantham.lag10	0.71088	0.120904	-0.0308093	0.277016	0.11406	0.076392	-0.0360131	-0.142958	0.226266	0.0527133	0.0790332
gGrantham.lag7	0.729984	0.00333906	-0.127739	0.242573	-0.0914726	0.0993563	-0.115369	-0.0206	0.150853	0.147743	0.203865
Moran_DAYM780201.lag2	-0.0434988	0.0687644	-0.099587	-0.172174	0.0163634	-0.0619293	-0.0685108	-0.0883817	-0.14778	0.0586792	-0.0372576
Geary_CIDH920105.lag13	0.127601	0.132976	-0.00284175	0.0968855	0.0669682	-0.00532487	0.0923812	0.0382279	0.0444828	-0.16142	-0.0268608
NMBrotoDAYM780201.lag9	0.314081	0.124968	0.00979164	0.167054	-0.0827679	0.0286836	-0.00666911	0.0231651	0.245041	0.102072	-0.0109054
Geary_CHAM810101.lag7	-0.187352	-0.224765	-0.0494805	-0.0294125	-0.130197	-0.040423	-0.0305476	0.147869	0.139277	0.0503627	0.027311
Geary_CHAM810101.lag2	-0.0306041	-0.100104	-0.0374299	-0.0155404	-0.179841	-0.112822	0.130733	0.0897915	-0.230774	-0.0663862	0.0298373
NMBrotoDAYM780201.lag13	-0.0765257	-0.177096	0.0305769	-0.108616	0.0458677	0.170654	-0.190063	0.0718778	-0.252677	-0.129342	0.0895208
Moran_CHAM810101.lag14	0.0978701	0.0148868	0.0365675	0.00932306	0.129361	-0.0420616	0.165249	-0.0531238	0.223947	0.125679	-0.0328807
Moran_DAYM780201.lag7	0.0798002	-0.0304171	-0.053571	-0.0156477	-0.0351734	0.00803529	-0.0727186	-0.117392	-0.0552999	0.064039	0.0939653
Moran_BHAR880101.lag11	0.0323067	-0.0242383	-0.124172	-0.00202293	0.136245	0.0509557	-0.0637486	0.0187649	-0.200595	-0.321181	0.0213588
Geary_CHAM810101.lag13	0.0571374	0.00689525	-0.0224007	0.108275	-0.12023	0.0165427	0.00786007	0.078376	0.220132	0.0882971	-0.0400496
Geary_BIGC670101.lag7	0.0479311	-0.0920413	-0.00173949	0.0847767	0.00114907	-0.0489591	-0.00518453	0.182301	0.401643	-0.00931228	0.06786
Geary_CHAM810101.lag4	-0.0531486	-0.0703723	-0.258732	-0.0216593	0.0298018	-1.0044e-05	-0.113058	0.0697232	-0.505622	-0.0123059	0.115834
Geary_CHAM820102.lag2	0.0590105	-0.151458	-0.131467	0.0637509	0.00879274	0.0580806	-0.113324	0.00779867	-0.168299	-0.198415	0.0584066
Geary_CHAM820101.lag1	0.01081	-0.066835	0.0964301	0.0346674	0.128939	-0.0608827	-0.14389	-0.0384813	-0.056723	-0.135456	-0.00464112
Geary_CHAM820102.lag11	0.136659	-0.0285162	0.00727155	0.0674737	-0.0635676	0.12602	-0.125111	-0.0030465	-0.146397	0.0616451	0.0628214
Moran_CHOC760101.lag13	0.0491335	-0.00447515	0.0283155	-0.146516	0.0386803	0.0293668	0.107327	-0.0367198	-0.0297869	-0.0722745	-0.00822126
NMBrotoDAYM780201.lag11	-0.288405	-0.17875	0.137382	-0.142031	-0.0292109	-0.0332643	0.02103	0.066726	0.0113322	-0.14212	-0.024406
Moran_BIGC670101.lag13	-0.00990819	-0.0269781	0.0289046	-0.152506	0.0528071	0.023147	0.0372767	-0.0450369	-0.03688	-0.0814811	-0.0328196
gGrantham.lag9	0.790468	-0.00734022	-0.170495	0.110607	-0.0373528	0.053343	-0.0619891	-0.0861364	0.072948	-0.0177509	0.130569
Moran_DAYM780201.lag8	0.00977577	0.010886	0.123079	0.219807	0.0113044	0.112522	0.0403898	-0.120319	-0.13493	-0.0860693	0.0774177
Geary_BIGC670101.lag8	-0.0430595	0.0559811	-0.0330175	0.0157336	-0.0317603	0.00503493	0.0742403	0.146985	-0.0278812	-0.0684707	-0.112944
Moran_CHAM810101.lag13	-0.0766044	-0.00316587	0.0078491	-0.0978036	0.0918765	-0.0267628	0.0284982	-0.091647	-0.202809	-0.0789028	0.0605573
Moran_CHAM810101.lag7	0.208128	0.230803	-0.0236991	0.066816	0.0552159	0.0594538	0.0827003	-0.125516	-0.114851	-0.0305717	0.0144788
gGrantham.lag4	0.801635	0.0619174	-0.136036	0.203022	-0.085552	0.131789	-0.172546	-0.10729	0.0289947	0.158255	0.17231
Geary_CIDH920105.lag7	0.227073	0.0783032	0.048827	0.126922	-0.197201	-0.0406903	-0.0191726	0.0782344	0.13852	0.397661	0.0395123
Geary_BHAR880101.lag15	0.222878	0.141499	-0.119825	-0.0463206	-0.0866103	0.0471376	-0.0548712	-0.0770167	0.0164656	0.336327	0.00191816
Moran_BIGC670101.lag8	0.0197102	-0.0630226	0.0609044	0.00685808	0.0101478	0.0013595	-0.0908208	-0.127239	0.109186	0.0665932	0.114042
Moran_CIDH920105.lag8	0.0551577	-0.053354	0.037429	0.0196283	-0.0416888	-0.0349799	0.173857	-0.0241098	0.123927	-0.171137	0.0766897
Geary_BHAR880101.lag8	0.143943	0.117926	-0.0253086	0.0900194	0.191569	0.145188	-0.221342	-0.0497152	0.084574	0.0976549	-0.0501161
Geary_BHAR880101.lag7	0.0911495	0.0070579	0.0838945	0.176268	0.0386195	0.034564	-0.0948059	0.0101224	0.0618419	0.0695628	0.0960267
Geary_BIGC670101.lag4	-0.029866	-0.0679307	-0.0984473	-0.109746	-0.103498	0.0813148	-0.171303	0.100508	-0.436218	-0.0543251	0.0316612
Geary_CHAM820101.lag4	-0.030947	-0.0770206	-0.0330282	-0.117933	-0.154774	0.0609506	-0.162774	0.080302	-0.420542	-0.026543	0.0162758
Geary_DAYM780201.lag9	-0.267433	-0.149249	-0.0195585	-0.177965	0.0975307	0.0411704	-0.0830124	-0.0650156	-0.224659	-0.104728	0.00207734
Geary_CHOC760101.lag7	0.00470539	-0.113586	-0.00511764	0.0656243	-0.0484441	-0.0378659	-0.000265502	0.177659	0.422867	-0.0786426	0.0847591
Moran_CHAM820102.lag1	-0.244334	-0.166014	-0.0438126	-0.243383	-0.0647253	-0.0178728	-0.0242364	-0.00944205	-0.129343	-0.00026601	-0.0292314
NMBrotoDAYM780201.lag2	-0.117527	-0.0290517	-0.0579181	-0.185252	0.0100351	-0.00628063	-0.151251	0.0249966	-0.164122	-0.0229838	-0.0217281
Schneider.lag6	-0.252361	-0.17151	-0.0307269	-0.649093	-0.0272011	-0.166982	0.173962	0.123043	-0.0690164	-0.233738	0.056499
Moran_CHAM820102.lag13	-0.0141654	-0.0613797	-0.0436103	-0.00862565	-0.0765055	0.0540356	0.0551683	-0.00992558	-0.338988	0.0700947	0.0467927
Moran_BHAR880101.lag4	0.0836494	0.0236344	0.0552497	0.00109581	0.191261	-0.1106	0.204419	-0.0188104	0.219332	-0.218602	-0.0312405
Moran_CHAM820102.lag8	-0.177654	-0.137779	0.0713343	-0.0905546	-0.0755608	0.0808629	-0.033763	0.0515559	-0.0882228	-0.0168234	0.147229
Moran_DAYM780201.lag1	-0.194255	-0.0398617	-0.0912709	-0.116054	-0.0213913	0.0766469	0.100559	0.0853108	0.166299	0.0456571	-0.122375
Geary_BIGC670101.lag1	0.038347	-0.0246146	0.110071	0.0156124	0.148451	-0.0402084	-0.146943	-0.0469248	-0.0369972	-0.12286	-0.0234913
Xc2.lambda14	-0.126185	-0.0433918	-0.135119	-0.402409	-0.241086	-0.202457	0.203894	0.287037	0.0940993	0.167938	0.177106
Moran_CHAM820101.lag8	-0.0158489	-0.0881638	0.0662124	-0.0314541	-0.00786217	-0.00255415	-0.0681602	-0.129798	0.107777	0.0384417	0.10793
gGrantham.lag15	0.686111	0.0396533	-0.192847	0.165763	0.041404	0.142315	-0.21052	-0.136	0.0788827	0.1093	0.135396
Moran_CHAM820101.lag13	0.0140981	-0.00318162	0.0562314	-0.133422	0.0713424	0.0149521	0.0872994	-0.0526843	0.0623356	-0.0331471	-0.0486549
Moran_CHOC760101.lag7	-0.0584799	0.0838055	-0.00440126	-0.089999	0.00210344	0.0466892	0.00651375	-0.156101	-0.417162	0.065103	-0.0961319
Moran_CHAM820102.lag4	-0.108061	0.0062166	0.0943325	-0.0726274	0.196834	-0.0253461	-0.0331033	-0.0495686	0.384192	-0.0407054	-0.100353
Geary_CHAM820101.lag7	0.105826	-0.0405297	0.0445273	0.0807692	-0.0101198	-0.0235717	0.0131239	0.147076	0.412975	-0.0487805	0.0757261
Geary_BHAR880101.lag12	0.0541695	0.0086671	-0.142245	-0.0633051	0.00580996	-0.0572945	0.0365245	-0.0241701	-0.0098722	0.108816	0.0845673
Geary_DAYM780201.lag15	-0.160017	-0.0988807	-0.071819	-0.113176	-0.179346	-0.0456847	-0.0116102	-0.0244712	0.117976	0.0646912	0.0142374
Geary_CHAM820101.lag8	0.0034298	0.0840229	-0.0204715	0.0403716	-0.0101879	0.0138291	0.0299074	0.141289	-0.0238331	-0.0496199	-0.102833
NMBrotoDAYM780201.lag12	-0.0285239	-0.147139	-0.0940025	-0.0470619	-0.0816736	-0.00462082	-0.0767192	0.0670663	0.0635016	-0.032839	-0.0505456
Moran_CIDH920105.lag1	0.199551	-0.00388052	-0.0897596	0.00237178	-0.220672	0.0819073	0.0455538	-0.0461629	0.0311426	0.11899	0.0459486
Schneider.lag3	-0.0964535	-0.188773	-0.0515463	-0.668085	-0.112665	-0.0695301	0.131309	0.087899	0.0971833	0.0158156	0.153079
Moran_CHAM810101.lag1	-0.177862	-0.163846	-0.07933	-0.100317	-0.13698	-0.00902137	0.0513893	-0.090468	-0.156733	-0.0319792	-0.0251818
gGrantham.lag6	0.810552	0.152198	-0.0845819	0.213885	0.055234	0.0324947	-0.000461841	-0.0683461	0.21776	0.0441722	0.131112
Moran_CHAM820102.lag2	-0.0205261	0.214295	0.108584	-0.0153315	-0.032314	-0.00953606	0.0831194	-0.00962002	0.212517	0.208417	-0.0480726
gGrantham.lag14	0.587587	-0.0738036	-0.120966	0.0948969	-0.176639	-0.0924239	-0.0316738	0.012397	0.0325546	0.124547	0.166532
Moran_CHAM810101.lag4	0.0388698	0.0632122	0.224278	0.00627725	-0.0738069	-0.00095361	0.115484	-0.00814927	0.554555	0.0306379	-0.115085
Moran_CHAM820102.lag11	-0.0798966	0.0179069	0.00378079	-0.093045	0.0478766	-0.0977735	0.0429409	-0.00789167	0.123627	-0.0648836	-0.0681844
NMBrotoDAYM780201.lag3	-0.314375	-0.18805	-0.00606676	-0.138381	0.0432264	0.116953	-0.0502958	0.00905354	-0.0725235	-0.0719997	0.111548
Geary_BHAR880101.lag5	-0.16388	-0.0864022	0.088047	-0.256759	-0.0293916	-0.117373	0.142274	0.0231308	0.347883	-0.0965953	0.0816641
Moran_CIDH920105.lag4	-0.0941055	-0.0416556	0.0274333	-0.163359	0.0914953	-0.18791	0.235679	0.0700959	0.127073	-0.260724	-0.129336
NMBrotoCHAM820102.lag8	-0.372692	-0.131266	0.0843777	-0.130908	0.00685045	0.0913902	-0.0413621	0.12429	-0.125714	-0.0674559	0.0939286
Moran_CIDH920105.lag9	0.102117	0.133385	0.05305	0.113969	-0.112314	0.00558938	-0.0236809	-0.00839214	0.120664	0.302984	0.0511387
NMBrotoDAYM780201.lag15	0.208774	0.068836	0.0411902	0.12095	0.17518	0.107044	-0.0355726	-0.00172502	-0.107368	-0.00764531	0.012945
NMBrotoDAYM780201.lag6	-0.0576454	-0.187338	0.0491815	0.00287412	0.0851722	-0.0653973	0.0200376	-0.0390093	0.176747	-0.0470965	-0.0451333
NMBrotoCIDH920105.lag13	-0.263443	-0.241656	0.0598668	-0.084189	-0.0143545	0.0137991	-0.239836	-0.0585478	-0.0557012	0.147477	-0.0894933
Geary_CHAM820101.lag9	0.261247	0.169239	0.0442163	0.106113	-0.0446152	0.0678554	-0.0657906	-0.00538467	0.30862	0.133569	-0.0781444
Schneider.lag13	-0.222492	-0.081421	0.0125872	-0.692262	-0.010285	-0.135505	0.0105145	0.236726	0.0710707	-0.135801	0.120051
Schneider.lag14	-0.209526	-0.146929	-0.0525167	-0.577018	-0.171804	-0.184024	0.117996	0.246921	-0.00305794	0.0130796	0.183385
Schneider.lag11	-0.194043	-0.247087	0.0208835	-0.631328	-0.0133836	-0.124022	-0.00577181	0.100931	0.040413	0.0615171	0.156514
Schneider.lag12	-0.149281	-0.0614232	-0.0825851	-0.742925	-0.0275321	-0.122726	0.0353146	0.0602567	0.0305057	-0.0600972	0.0680231
Geary_BIGC670101.lag9	0.210818	0.130934	0.0119606	0.0920476	-0.0932017	0.0725457	-0.0557485	0.0185158	0.279682	0.131876	-0.0835309
Geary_BHAR880101.lag1	0.0160873	0.0479327	0.148113	0.197529	0.167843	-0.0293512	-0.0426832	-0.0556542	0.00445048	-0.134607	-0.0452623
NMBrotoDAYM780201.lag8	-0.017861	-0.00643901	0.129845	0.176454	0.0326455	0.142977	-0.061645	-0.0299843	-0.156086	-0.108725	0.0786299
Moran_CHAM820101.lag7	-0.137253	0.0299822	-0.0336527	-0.100232	-0.0148088	0.0398235	-0.0127747	-0.141797	-0.389283	0.0380031	-0.0872596
gGrantham.lag12	0.73308	0.124115	-0.123486	0.153735	0.0269553	-0.0028878	-0.0723888	-0.122874	0.0415009	0.138904	0.174505
Geary_CHAM810101.lag11	-0.0739621	-0.225385	0.0416164	-0.0174588	-0.123404	-0.0389133	-0.0665279	-0.00981494	0.123606	0.0557169	-0.0125822
Schneider.lag8	-0.221676	-0.126845	0.0599373	-0.695053	0.0857032	-0.139084	-0.03188	0.0800231	0.0880906	-0.0341246	0.117664
Moran_CHOC760101.lag1	-0.0503296	0.090533	-0.117208	-0.0729511	-0.120173	0.0726971	0.124089	0.0210187	0.017118	0.140332	-0.0110252
Geary_CHAM810101.lag8	0.172719	0.112696	-0.183183	0.0784125	0.0164651	0.00407334	-0.0387052	0.0386332	0.0933959	0.123225	0.0135905
Geary_CHAM820102.lag7	-0.198081	-0.0680295	0.202622	0.0531628	-0.0274948	0.176464	-0.0740772	0.0832844	0.075994	-0.0453792	-0.0140396
Geary_CIDH920105.lag2	-0.115402	-0.124956	-0.0616296	-0.110966	-0.120704	-0.108876	0.212979	0.0240451	-0.106161	-0.524896	-0.0261838
Moran_CHAM820102.lag7	0.291188	0.0874627	-0.188651	-0.0275416	0.0202999	-0.117982	-0.0429687	-0.0829293	-0.0629656	0.0482226	0.0157672
Geary_CHAM810101.lag10	0.129996	0.152341	0.00159173	0.174221	-0.100942	0.0434689	0.0684158	-0.0064603	0.238094	-0.0183856	0.0862155
Moran_BHAR880101.lag9	0.107251	0.151261	0.0856594	0.0511893	-0.0998614	-0.090896	-0.0262211	0.0636966	0.130126	0.243982	0.0389087
NMBrotoDAYM780201.lag7	0.0569897	-0.0958278	-0.0417741	-0.0330334	0.00895142	0.0427699	-0.153968	-0.0692139	-0.0632832	-0.00165354	0.108064
Geary_CHAM810101.lag12	-0.218385	-0.0665006	0.00880826	-0.0684691	-0.0120503	-0.0816777	0.0753477	-0.119667	-0.0952699	0.0805385	-0.0135004
Moran_CHAM810101.lag11	0.139498	0.24944	-0.105025	0.0600382	0.0926526	0.0372486	0.0479342	0.039866	-0.0591832	-0.0195192	0.0418896
Geary_CIDH920105.lag11	0.0746906	0.0340839	0.00834719	0.0444839	-0.132516	0.00626915	0.00647742	-0.0508346	-0.042268	0.373298	0.0928124
Grantham.Xd.13	-0.0270835	0.0707974	0.0622986	0.0248014	0.0567564	-0.104424	0.0812817	0.0854994	0.153424	-0.0630638	-0.0593595
Schneider.lag5	-0.252489	-0.109859	0.0218214	-0.683287	0.0604491	-0.150403	0.0930677	0.131959	0.26105	-0.258637	0.152657
Geary_CHOC760101.lag11	-0.174542	-0.242927	0.0566239	0.0721127	0.056043	0.0659279	-0.170696	-0.0240079	-0.0383685	-0.113967	-0.0420796
Geary_DAYM780201.lag5	-0.21557	-0.102161	0.0959328	-0.0996573	0.0198575	0.147035	0.036412	-0.210731	0.0402142	-0.126928	0.058776
Geary_BIGC670101.lag12	-0.184138	-0.0162094	-0.03794	-0.0199809	0.00422617	0.0396138	0.0513437	-0.0171196	-0.2071	0.0672726	0.0285573
Geary_CIDH920105.lag12	0.0983127	0.143438	-0.110765	-0.0517007	-0.0210624	-0.0400951	-0.00405141	-0.043174	0.0757729	0.140856	-0.012409
NMBrotoCHAM820102.lag3	-0.575726	-0.0405367	0.0892503	-0.218848	-0.0414401	0.000728532	0.119169	0.10488	-0.162011	-0.0453747	-0.0563765
Moran_CHAM820101.lag12	0.0879204	-0.0593807	0.062821	-0.0188213	-0.0951277	-0.0519212	-0.0678024	0.0484478	0.22678	-0.104475	-0.0734044
NMBrotoCHAM820102.lag13	-0.176902	-0.117533	-0.014361	-0.0997042	-0.0257421	0.0368957	-0.0568204	0.0895201	-0.381514	0.0557387	0.0451532
Moran_CHOC760101.lag11	0.154501	0.23861	-0.0697574	-0.111208	-0.116473	-0.0780491	0.137579	0.082715	0.0838276	0.110776	0.021224
Schneider.lag4	-0.133823	-0.178342	0.00873339	-0.627447	-0.183267	-0.106195	-0.0591359	0.0575286	-0.0522231	0.0719042	0.168546
Geary_CHAM820102.lag13	0.0232811	0.00840682	0.0411979	-0.0177053	0.0144432	-0.0437195	-0.146159	0.0185827	0.268292	-0.0912291	-0.0825399
gGrantham.lag1	0.83618	0.0881703	-0.112844	0.223637	0.0459455	0.0644823	-0.128375	-0.111114	0.114197	0.0408228	0.15004
Grantham.Xd.11	0.0719329	-0.0961534	0.0279322	0.197649	-0.00384298	0.0527749	-0.152899	-0.0816019	-0.126736	0.185414	0.0510931
Geary_CHAM820101.lag2	0.0231904	-0.10333	-0.0214414	0.0751559	-0.143543	-0.0159152	0.022419	0.00918212	-0.208107	-0.14807	0.0860633
NMBrotoDAYM780201.lag5	0.240697	0.0776866	-0.0392095	0.0899935	-0.0128028	-0.09096	-0.152704	0.185273	-0.0280338	0.0534792	-0.0296803
Moran_BIGC670101.lag11	0.166566	0.250026	-0.0589378	-0.0395189	-0.0922188	-0.0316136	0.104622	0.0358956	0.0561927	0.107107	0.00873764
Moran_CHOC760101.lag9	-0.271104	-0.180291	0.0125113	-0.101065	0.0449988	-0.0463757	0.0108293	0.0231116	-0.279518	-0.181269	0.0812147
NMBrotoCHAM820102.lag1	-0.398518	-0.197039	-0.0439363	-0.285331	0.0243863	-0.0538089	-0.0701162	0.151762	-0.111328	-0.028554	-0.0274429
Geary_CHAM820101.lag11	-0.194476	-0.209411	0.0321292	0.0491004	0.051558	0.0449178	-0.119675	0.0177428	0.00374272	-0.121208	-0.0441265
Schneider.lag10	-0.262305	-0.161694	0.0337686	-0.597579	0.0469782	-0.169879	0.128735	0.139496	0.0592565	-0.237283	0.0690254
Moran_DAYM780201.lag12	0.0152222	-0.0937833	-0.0636883	0.0139234	-0.0863958	-0.0599723	-0.0222343	0.0592497	0.0585515	-0.0218018	-0.0272528
Geary_CHOC760101.lag2	0.0327415	-0.0828669	-0.00488232	0.081342	-0.143513	-0.0265656	0.039766	0.0163615	-0.180265	-0.117678	0.0693197
NMBrotoCHAM820102.lag11	-0.289713	-0.0679139	0.067199	-0.14069	0.0704014	-0.0732118	-0.0340309	0.107808	0.144394	-0.106352	-0.113972
Schneider.lag2	-0.289675	-0.202177	-0.0213451	-0.629084	-0.0302584	-0.205156	0.163284	0.200763	0.0229522	-0.371554	0.119639
NMBrotoCHAM820102.lag15	-0.214377	-0.0171634	0.203377	-0.0144953	0.0456505	-0.00498808	0.0736512	0.137201	-0.00400875	-0.0265203	0.0299105
Moran_CHAM810101.lag12	0.236639	0.0534256	-0.0345498	0.108515	-0.0396808	0.0838102	-0.0748399	0.140972	0.140517	-0.102658	0.0209978
Xc2.lambda8	-0.19436	0.0123613	-0.0170177	-0.537084	0.11665	-0.0976585	-0.0111803	0.0988248	0.0704132	0.0732405	0.0971474
Schneider.lag1	-0.260735	-0.190405	0.0498348	-0.639995	0.116577	-0.204473	0.086371	0.124512	0.0754962	-0.224661	0.158685
Geary_CHOC760101.lag12	-0.150952	0.0276503	-0.0539931	-0.0681575	0.0149153	0.00637097	0.0406965	0.0128394	-0.215477	0.0598492	0.0393742
Moran_CIDH920105.lag15	-0.0252846	-0.0506746	0.0383628	0.141481	0.101323	-0.0322704	0.120797	-0.0182988	-0.0895766	-0.280849	-0.0278069
Moran_BIGC670101.lag2	-0.0437733	0.0623307	-0.0269839	-0.0969752	0.184676	0.0417836	-0.0740763	0.0620037	0.168589	0.101813	-0.105377
Schneider.lag7	-0.208191	-0.217379	0.0140866	-0.62373	-0.101408	-0.162808	-5.80867e-05	0.154664	0.201163	-0.0134292	0.199469
Moran_CHOC760101.lag12	0.108556	-0.0535852	0.0682715	0.0248237	-0.0805444	-0.00217775	-0.0663791	0.0385377	0.267441	-0.0947876	-0.0677309
Grantham.Xd.8	0.0733779	0.0134075	0.0195889	-0.0634893	0.0367337	-0.0610096	-0.104669	0.0372718	0.089036	0.164836	-0.143215
gGrantham.lag5	0.725394	0.0866576	-0.1277	0.187931	0.0818326	0.0365155	0.0357377	-0.179666	0.334702	-0.0566925	0.217383
Geary_BIGC670101.lag10	0.0933747	0.172645	0.0643187	0.075636	-0.0100699	-0.0130518	0.0522852	-0.0309357	0.188213	0.0233195	-0.0364834
Moran_CHOC760101.lag15	0.172063	0.061935	0.0405617	0.0788803	0.102305	-0.0348152	0.0681239	0.133827	0.101638	-0.0550381	0.100926
Xc2.lambda6	-0.174127	-0.0803289	-0.137906	-0.510103	0.0150789	-0.152862	0.214237	0.136984	-0.132435	-0.223991	0.0793033
NMBrotoCIDH920105.lag9	-0.0274977	-0.0114951	0.106469	0.1164	-0.0537444	-0.00375954	-0.17248	-0.0630972	0.110276	0.313165	-0.066924
NMBrotoCIDH920105.lag3	-0.50156	-0.265426	0.128808	-0.153882	0.221814	-0.0494394	-0.0802019	-0.0650542	-0.0991739	-0.150435	-0.0185245
Moran_BHAR880101.lag3	-0.353983	-0.145877	0.0021107	-0.191443	0.142783	-0.125262	0.0382714	-0.00764725	-0.0851939	-0.10152	0.123046
NMBrotoDAYM780201.lag4	-0.152727	-0.0825445	0.0058954	-0.144211	0.16424	0.0403986	-0.0579269	0.0973036	0.0180411	-0.172395	0.0109419
NMBrotoCIDH920105.lag15	-0.138237	-0.151955	0.0820368	0.0805101	0.13542	-0.0174686	-0.00241966	-0.0937944	-0.0654588	-0.257348	-0.121969
Moran_CHAM820101.lag11	0.177429	0.211867	-0.0298031	-0.0911373	-0.105437	-0.0468325	0.0897841	0.035725	0.0504468	0.114306	0.0111936
Schneider.lag9	-0.234194	-0.145377	-0.0103143	-0.650064	0.105929	-0.103413	0.120302	0.0666523	0.0999332	-0.265799	0.0913247
Grantham.Xd.7	-0.184421	-0.137311	0.0240794	0.088133	-0.174495	0.0300753	-0.10216	0.180898	0.0361146	0.171498	0.0843101
Geary_CHAM820101.lag5	0.0437127	0.0845667	0.122963	-0.0383427	0.0389712	0.0307611	0.0372135	0.0069886	0.523375	0.0527217	0.0607558
NMBrotoCIDH920105.lag12	-0.231491	-0.248455	0.12569	0.017777	0.0488409	0.0295586	-0.137278	-0.00147103	-0.0664284	-0.0951025	-0.0955664
Xc2.lambda2	-0.281381	-0.121676	-0.145236	-0.483372	-0.0610128	-0.165193	0.201476	0.226321	-0.0447014	-0.463744	0.129365
Moran_CHAM820101.lag5	-0.0149798	-0.0816048	-0.132191	0.0527259	-0.0452099	0.0185492	-0.0956024	0.0229867	-0.561384	-0.0951695	-0.0526907
Pc2.Hydrophilicity.14	-0.115412	-0.0297803	0.105431	-0.159192	0.303905	0.0845394	-0.191607	-0.120567	0.0138944	-0.180172	-0.130082
Moran_CHAM810101.lag6	-0.0605032	0.0181288	-0.129796	-0.0261366	-0.0315394	0.0689958	-0.196698	0.0245566	-0.140433	-0.0363698	0.0303702
Moran_CHOC760101.lag8	0.0285403	-0.080359	0.0188233	-0.0302466	-0.0685412	0.00152566	-0.0844015	-0.0831391	0.0911116	0.0527665	0.0950637
NMBrotoCIDH920105.lag7	-0.35562	-0.167333	0.0397396	-0.141767	0.220751	-0.00120917	-0.117672	-0.147853	-0.127862	-0.359092	-0.125035
Moran_CHAM820101.lag10	-0.0618843	-0.120579	-0.0515453	-0.0302306	-0.0185452	0.0252348	-0.0979338	0.0559978	-0.0986303	-0.0366245	0.0271779
NMBrotoCIDH920105.lag14	-0.0570225	-0.128957	0.0373955	-0.0347343	0.32774	0.0662273	-0.134447	-0.109824	0.0670082	-0.100791	-0.11211
Geary_CHAM810101.lag6	0.0257534	-0.0482615	0.0639321	0.0404124	-0.0443094	-0.0642835	0.208346	0.0351753	0.154616	0.0416815	-0.0130256
NMBrotoCHAM820102.lag5	0.172885	0.0670927	-0.0815659	0.159677	0.196577	0.264042	-0.260667	0.0403137	-0.436926	-0.031573	-0.00757297
Xc2.lambda13	-0.115635	0.108345	-0.109349	-0.513729	0.0299308	-0.104592	0.0401701	0.287269	0.0649516	-0.0605736	0.152143
Schneider.Xd.14	-0.00816585	-0.0274757	-0.0785661	-0.0833148	-0.295723	-0.0550893	0.129439	0.163282	-0.110014	0.155103	0.131052
Geary_CIDH920105.lag3	0.430846	0.144253	-0.081347	0.151661	-0.236107	0.0591564	-0.0634514	-0.0251525	0.0563439	0.157345	-0.0869648
Geary_BIGC670101.lag6	0.196618	0.0913583	0.0765964	0.0888502	0.0967609	0.00247805	0.019791	0.0331582	0.0812963	0.0147359	-0.0529796
Moran_DAYM780201.lag13	-0.0101786	-0.0959861	0.00882407	-0.0850124	0.071302	0.198614	-0.113866	0.00908929	-0.224145	-0.126539	0.0667642
Pc2.Hydrophilicity.11	-0.232402	-0.0354709	0.077737	-0.153459	0.1728	0.00740094	-0.0454295	0.0212517	-0.0376135	-0.395834	-0.160218
Geary_CHAM820101.lag12	-0.129686	0.0440164	-0.0364974	-0.0275308	0.0483312	0.0547216	0.0486726	-7.80081e-05	-0.163972	0.074723	0.0335666
Geary_CHAM820102.lag10	0.190435	0.0416123	0.0846805	0.0339064	0.123615	0.0587561	-0.135407	-0.0380893	0.0127996	0.0467686	-0.0193575
Schneider.Xd.4	0.119816	-0.0454343	0.00332844	-0.0552725	-0.271787	0.0832718	-0.177519	-0.0985366	-0.207772	0.240974	0.0891361
Pc2.Hydrophobicity.5	-0.00483711	-0.0545095	0.149307	0.0669809	0.071994	0.0540098	-0.154065	-0.0803266	-0.0497407	0.260909	-0.103099
NMBrotoCIDH920105.lag11	-0.229521	-0.1533	0.054358	-0.0772436	0.174006	-0.00568268	-0.159891	-0.0188532	0.0247495	-0.338212	-0.189316
Moran_CHAM810101.lag8	-0.218812	-0.156065	0.15424	-0.0351963	-0.0830812	0.00679406	0.0598214	-0.00916021	-0.0384775	-0.098612	0.0261574
NMBrotoCIDH920105.lag4	-0.281311	-0.173869	0.105654	-0.15618	0.147455	-0.137066	0.0226586	-0.0271111	0.0977782	-0.256978	-0.252143
Geary_BIGC670101.lag5	0.0120404	0.0934834	0.0938588	-0.0275105	0.0262703	0.0308298	0.0704693	-0.005834	0.503668	0.074061	0.087164
Moran_CHAM820102.lag10	-0.11965	-0.0622698	-0.0504193	-0.0524488	-0.118544	-0.0116573	0.0373218	0.01726	-0.016976	-0.0620276	0.0322445
Moran_CHAM810101.lag5	0.047532	-0.0714586	-0.147384	0.0655717	-0.0526729	0.0434275	-0.143961	0.0618681	-0.547023	-0.027098	-0.0184017
Geary_DAYM780201.lag10	0.058707	-0.013131	-0.0644683	-0.0404101	0.155083	-0.047197	-0.042084	-0.0406786	-0.0712257	0.0530846	-0.0867053
Geary_CHOC760101.lag10	0.0636358	0.115027	0.0391694	0.0379837	-0.0919284	-0.0281136	0.039874	-0.0208488	0.161263	-0.00365502	-0.0430941
Geary_CHOC760101.lag8	-0.0789552	0.0472344	0.00332785	0.0242215	0.0205949	-0.0032226	0.0444668	0.112536	-0.0310884	-0.0696162	-0.0874318
Moran_DAYM780201.lag4	-0.0906934	0.00624299	-0.0458751	-0.103555	0.190503	-0.00740268	0.0182755	0.036657	0.0489317	-0.116403	0.00246493
Schneider.Xd.13	0.003839	0.104007	0.0185039	-0.207534	-0.0223382	0.0306918	-0.058024	0.162498	0.0253487	-0.0506608	0.0305481
Moran_CHOC760101.lag5	-0.0097591	-0.0706505	-0.0823433	0.0481205	-0.0355797	0.0268216	-0.0564045	0.00873856	-0.556479	-0.0788465	-0.048688
Geary_CIDH920105.lag10	-0.0941248	0.0196548	0.0877516	-0.045153	0.105505	0.00443618	0.157636	-0.0756155	0.0991484	-0.0443754	0.0618497
Xc2.lambda4	0.0143807	-0.0858451	-0.0994406	-0.404385	-0.279988	-0.00809179	-0.136663	0.0838729	-0.212672	0.206979	0.191539
Schneider.Xd.8	-0.0548661	0.0180599	0.0823134	-0.27482	0.150614	0.000133976	-0.128111	-0.0539794	0.0654391	0.118532	0.0207371
Moran_CHAM820102.lag12	0.141541	-0.0557392	-0.0205439	0.0974928	0.0738655	0.120965	-0.142767	-0.0278292	-0.0238125	-0.0530992	-0.0523391
Pc2.Hydrophobicity.13	-0.0154289	-0.146591	0.0434805	0.207772	-0.022171	0.0196611	-0.103121	-0.158212	-0.0479944	0.086316	-0.0229459
Moran_BIGC670101.lag15	0.190509	0.0820707	0.0788429	0.0659365	0.0646426	-0.060783	0.116349	0.0730273	0.141926	-0.0418263	0.0679012
Geary_CHOC760101.lag3	-0.0333649	-0.0553953	-0.0696959	-0.120652	-0.0368198	0.0810005	0.0800196	0.109078	0.0434393	0.00534695	-0.00976655
Geary_CHAM820101.lag10	0.00623369	0.0883688	0.0671678	-0.0144895	-0.0396623	-0.0324316	0.0375794	-0.022114	0.121239	0.0051708	-0.0528623
Schneider.lag15	-0.196697	-0.114466	-0.012703	-0.63433	-0.0696975	-0.112252	0.040834	0.035182	0.0862402	0.12568	0.121086
NMBrotoCHAM820102.lag14	0.191378	0.127425	-0.0374503	0.0998962	0.164883	0.0693112	-0.0574591	-0.0362535	0.131882	0.0569931	-0.097762
Xc2.lambda7	-0.0528066	-0.133878	-0.0685798	-0.415885	-0.142122	-0.100997	0.00523058	0.215709	0.252665	0.142776	0.291013
Geary_CHAM810101.lag5	-0.0925963	0.0463314	0.0864894	-0.0955528	-0.0181827	-0.0356446	0.147845	0.0394044	0.509326	0.0377126	0.0258803
Geary_CHAM820102.lag5	-0.239339	-0.0460105	0.0562416	-0.168924	-0.0708753	-0.112531	0.068626	0.0696688	0.413454	-0.0414073	0.0185692
Geary_CHAM820102.lag9	-0.0132514	-0.177578	0.0507187	-0.144165	-0.0709517	0.129914	-0.134563	-0.0140626	-0.18316	-0.111236	-0.0756041
Moran_CHAM810101.lag10	-0.0902308	-0.163364	-0.0559888	-0.13413	0.0383808	-0.0598283	-0.0987857	0.0335875	-0.213936	0.0678269	-0.0504082
NMBrotoDAYM780201.lag14	0.136122	0.0192762	-0.0566783	-0.14317	0.0809529	0.0590271	-0.0834394	0.0246111	0.0468764	0.0464844	0.0144981
Moran_CHOC760101.lag10	-0.117675	-0.14658	-0.0360108	-0.0691193	0.0256252	0.0098583	-0.0972934	0.0595119	-0.142119	-0.026219	0.0307921
Moran_BIGC670101.lag3	0.0121097	0.00539343	0.074505	0.0758305	0.0384642	-0.0253551	-0.105611	-0.111143	-0.0928234	-0.0126	0.0648591
NMBrotoDAYM780201.lag10	-0.0944442	-0.0321003	0.0881165	-0.0126363	-0.14112	0.0361021	-0.0756687	0.0814644	0.00292808	-0.0615245	0.0983434
NMBrotoCIDH920105.lag10	-0.0231171	-0.13308	-0.0224118	-0.00351081	-0.0762282	0.00417435	-0.259702	-0.00540565	-0.0738439	0.0676616	-0.133688
Pc2.Hydrophilicity.2	0.194187	0.0466173	0.173214	-0.0326309	0.111583	0.103906	-0.238233	-0.158397	0.0707702	0.511165	-0.0960609
Xc2.lambda12	-0.0164842	0.153832	-0.214553	-0.573522	0.0239285	-0.056441	0.0124556	0.0480775	0.0281863	0.0614484	0.0838758
Geary_CHAM820102.lag3	0.363279	0.0590523	-0.0557654	0.131148	0.0989732	0.0836971	-0.167364	-0.113392	0.151152	0.0142308	-0.00371879
Geary_CIDH920105.lag5	-0.0232016	0.134378	0.160556	-0.140825	-0.0235835	-0.0478036	0.264025	-0.106026	0.487042	-0.155342	0.0930442
Geary_BHAR880101.lag10	-0.143797	-0.0690768	0.0706808	-0.0422268	-0.0597243	-0.0311359	0.0396196	-0.0534529	0.0630786	-0.0455657	-0.0510904
Geary_CHAM820101.lag3	0.0883168	0.0109278	-0.0636228	-0.085577	-0.0608253	0.059303	0.0436533	0.100526	0.0823508	0.0112566	-0.0525617
Schneider.Xd.11	0.0556779	-0.161734	0.00642531	-0.0899999	-2.34557e-05	0.0534022	-0.079818	-0.0496157	-0.0284939	0.249324	0.0777039
Pc2.Hydrophobicity.2	0.238624	0.0623093	0.148767	0.145283	0.0836386	0.0827962	-0.259374	-0.113904	-0.0283638	0.549203	-0.00592553
Moran_DAYM780201.lag6	-0.0210325	-0.100869	0.0705792	0.077596	0.0713018	-0.120805	0.0730739	-0.0836985	0.155962	-0.0362845	-0.0234953
Moran_CHAM820102.lag9	0.0958708	0.187263	0.00409856	0.143899	0.0848078	-0.0816016	0.0412303	0.0195511	0.197093	0.105232	0.0902528
NMBrotoCIDH920105.lag1	-0.0409132	-0.195632	0.0256997	0.00854333	-0.119546	0.0739885	-0.188137	-0.0711518	0.0313384	0.111994	-0.091263
Moran_CHAM820101.lag15	0.157133	0.0496397	0.0928271	0.0736461	0.11434	-0.0268122	0.0740135	0.0931454	0.104659	-0.0820191	0.0887418
Geary_BHAR880101.lag6	0.0406473	-0.0253355	-0.0678623	0.00219027	-0.0243675	-0.0880434	0.223905	0.0851015	-0.0622499	-0.0654615	-0.0543531
Pc2.Hydrophilicity.10	0.0427521	0.00981539	0.00139557	-0.193672	-0.0584042	0.0154783	-0.130986	-0.0346405	0.0865485	0.123129	-0.0784979
Grantham.Xd.2	-0.0915895	-0.175268	0.0486481	0.00357381	-0.0302012	-0.108593	0.274483	-0.0436251	-0.0539013	-0.541414	0.0359294
Moran_CHAM820102.lag15	-0.105689	-0.0133408	0.184088	0.0549075	0.00117218	-0.0268933	0.0427645	0.114696	-0.00743068	-0.162523	0.0436951
Schneider.Xd.2	-0.188799	-0.133175	-0.0484373	-0.160991	-0.0528707	-0.136253	0.228821	0.145862	-0.0587435	-0.490107	0.0363849
Expl.Var	76.2989	54.5062	46.9658	65.0887	18.5552	36.7172	78.3893	33.3029	20.6675	20.9923	22.1053
Prp.Totl	0.0819537	0.0585459	0.0504466	0.0699127	0.0199304	0.0394385	0.084199	0.0357711	0.0221993	0.0225482	0.0237436
