# Supplementary material for: Automatic construction of molecular similarity networks for visual graph mining in chemical space of bioactive peptides: an unsupervised learning approach
Source: Sci Rep. 2020 Oct 22;10:18074. doi: 10.1038/s41598-020-75029-1 (PMC7583304; doi:10.1038/s41598-020-75029-1)
Supplement: Supplementary file 9 — Supplementary Information 8. [file 41598_2020_75029_MOESM9_ESM.xlsx]

## Sheet: Index
Supporting Information:
Automatic construction of similarity networks for visual graph mining in chemical space of bioactive peptides: an unsupervised learning approach
Longendri Aguilera-Mendoza, Yovani Marrero-Ponce*, César R. García-Jacas, Edgar Chavez, Jesus A. Beltran, Hugo A. Guillen-Ramirez, Carlos A. Brizuela*.
Corresponding authors *: Y. Marrero-Ponce: ymarrero@usfq.edu.ec or ymarrero77@yahoo.es; Carlos A. Brizuela: cbrizuel@cicese.edu.mx
Contents	Number of features
Overall_NR98	39
Overall_NR90	40
Overall_NR70	42
Overall_NR50	39
Overall_NR30	33
Antibacterial_NR98	45
Antifungal_NR98	39
Antiviral_NR98	45
Anticancer_NR98	36
Antiparasitic_NR98	40

## Sheet: Overall_NR98
ID	Total-ppt-SD	Total-ppt-AC[1]-SD	Total-gcp2-V	Total-gcp2-AC[1]-N2	Total-gcp2-AC[1]-SD	Total-gcp2-TS[1]-AM	Total-gcp2-TS[1]-SD	Total-scm-ES-S	Total-scv-AC[1]-RA	Total-pie-AC[1]-SD	Total-pah-AC[1]-AM	Total-pah-AC[1]-SD	Total-pah-AC[1]-RA	Total-pah-TS[1]-N2	Total-pbs-AC[1]-SD	Total-pbs-AC[1]-RA	Total-isa-V	Total-isa-AC[1]-SD	Total-isa-AC[1]-i50	Total-isa-TS[1]-HM	Total-isa-TS[1]-SD	Total-z1-AC[1]-N2	Total-z1-AC[1]-SD	Total-z1-TS[1]-SD	Total-z1-TS[1]-i50	Total-z2-P2	Total-z2-TS[1]-SD	Total-z3-AC[1]-N2	Total-z3-AC[1]-SD	Total-z3-TS[1]-AM	Total-z3-TS[1]-P2	Total-z3-TS[1]-SD	Total-z3-ES-S	Total-Boman-SD	Total-Boman-TS[1]-N2	Total-Hydrophilicity(KUHL950101)-P2	Total-Hydrophilicity(KUHL950101)-AC[1]-SD	Total-GRAVY-AC[1]-SD	Total-GRAVY-TS[1]-i50
starPep_44376	0.57904	0.912119	0.169786	2.15594	0.0464916	-0.633371	0.670363	0.0232244	-0.0138265	0.120343	0.19112	1.07375	1.0149	2.33844	-0.517681	-0.02097	-0.520366	-1.00279	-1.1923	-0.892032	-0.691597	1.44004	-0.445094	-0.669208	-0.0438564	0.468153	0.627986	1.05186	-0.288037	0.277166	-0.468819	0.109272	-0.339054	-0.363083	1.82194	0.269102	0.0180154	-0.246787	0.00656996
starPep_44909	-0.0477216	0.353971	-0.561842	0.464345	-0.665754	-0.151507	-0.365301	1.3091	0.711065	0.139286	0.191211	0.683415	1.17756	1.27953	0.0789804	0.338021	0.53281	-0.749205	-1.01692	-1.05681	-0.035094	1.68526	0.418972	-0.17436	0.408666	-0.905312	-0.343505	-0.00534787	-0.656936	0.23954	-0.750269	-0.228656	-0.506934	-0.229624	1.16436	0.761601	0.0891894	0.0730005	-0.171795
starPep_44999	-0.559117	-0.203898	-0.739492	0.146377	-0.814423	-0.533605	-0.701762	-0.215523	0.00732792	-0.495313	0.921364	0.801756	0.698898	1.22571	0.660669	1.10986	0.0012422	-0.0806032	-0.316486	-0.577573	0.197279	1.05993	0.15915	0.0757794	-0.0391426	-1.09494	-0.63562	0.160787	-0.392693	-0.399279	-0.612734	-0.653571	0.91181	-0.527739	0.327273	0.361888	-0.21155	0.522711	-0.394751
starPep_43271	-0.732159	-0.575943	-0.065141	1.13951	-0.200041	0.32404	-0.0390936	1.37377	1.27278	-1.06135	1.07468	0.436115	0.88164	1.83991	-0.305199	-0.14401	1.68147	0.600109	-1.16692	-0.964207	1.05351	2.54505	1.00351	0.841371	0.851761	-0.902679	-0.510727	-0.3987	-1.07288	0.279929	-1.7262	-1.3949	-1.28697	-0.392232	1.38307	0.806474	0.372561	0.106152	0.853803
starPep_24054	-0.0906459	-0.217894	-0.920645	0.602922	-0.8333	-0.966463	-0.506299	0.0641741	-0.485535	-0.721812	0.55903	0.394573	0.568088	1.84852	0.583111	1.0565	-0.307523	-0.56984	-0.701214	-0.626392	-0.288813	1.12868	-0.336489	-0.0748573	0.0692743	-0.442159	-0.417191	-0.303471	-1.02596	-0.369906	-1.02015	-1.22254	-0.129186	-0.281928	1.15822	-0.00845769	0.00142408	0.327604	0.184935
starPep_21204	0.453911	0.417005	-0.591069	0.479126	-0.573627	-0.332432	-0.0023772	-0.120445	0.753676	-0.151752	0.0344768	0.0714354	0.68371	1.15987	0.69262	1.19782	1.03481	0.635161	-0.111434	-0.804348	1.03382	1.54702	0.469783	0.753659	0.634927	-0.843056	-0.616001	-0.263684	-0.848153	0.401134	-0.843077	-0.296993	-0.499452	-0.323001	0.81546	0.221164	0.185736	0.342053	-0.127204
starPep_07787	-0.098794	-0.0989575	-0.624804	0.459942	-0.741197	-0.0471634	0.125987	-0.590054	0.657791	0.793679	0.415436	-0.108219	0.35644	1.42898	0.208662	1.16323	0.921499	0.369838	-0.578085	-0.46597	0.492865	2.17467	0.879415	0.763741	0.691493	-0.490657	0.0351196	1.12801	0.214513	-0.406419	0.241191	0.512279	0.20149	0.497455	1.95974	0.870183	0.478003	0.82691	0.452482
starPep_02327	0.220481	0.438495	0.15179	1.62746	-0.129453	-0.127856	0.38929	0.31072	0.750504	-0.546992	0.42046	0.865588	1.17756	2.091	1.17517	1.45675	0.141423	0.405154	0.236766	-0.408124	0.760221	1.43309	-0.351672	0.563035	0.611359	-0.478637	0.0235387	1.01708	-0.209374	0.526513	-0.506935	0.0940468	0.83346	-0.478211	1.21503	-0.591036	-0.119964	0.0330362	0.274117
starPep_01932	0.195155	0.273357	0.0665864	1.49102	-0.252225	-0.137614	0.0898162	0.451731	0.750504	-0.723647	0.426417	0.914976	0.743236	2.09668	1.08471	1.45675	0.0848057	0.683694	0.189916	-0.410592	0.787014	1.35002	-0.416478	0.459612	0.601931	-0.498522	-0.0583492	0.899608	-0.295402	0.628894	-0.621942	-0.0579569	0.848859	-0.703946	0.949416	-0.658486	-0.276385	-0.296409	-0.260977
starPep_28427	-0.754262	-0.806473	-0.376607	-0.0371909	-0.722882	-0.0341572	-0.919486	1.13978	0.281978	-1.02658	1.33957	0.526845	-0.0795934	0.848702	-0.109692	0.574219	1.37317	-0.107211	-1.33307	-0.879222	0.386196	0.875255	0.333042	-0.114419	0.323818	-1.45874	-1.29552	-0.962338	-1.2882	0.0075955	-1.42674	-1.21818	-0.432468	-0.475451	-0.0682355	0.591335	-0.277258	0.174384	-0.439342
starPep_33501	-0.492843	-0.602599	-0.094008	1.47111	0.134724	-1.03717	-0.209613	0.0867644	0.910115	-0.781535	1.13284	0.485836	0.568088	1.82257	0.280471	1.10986	0.723733	0.386948	-0.364493	-0.632933	0.633604	1.76749	0.363264	0.371632	-0.128704	-0.262094	-0.168289	-0.379403	-1.07485	-0.615866	-0.7499	-1.32714	-0.431858	0.164311	1.26769	0.0320417	0.19958	0.626725	0.00656996
starPep_37494	1.11605	0.14292	0.58577	0.626961	0.189444	0.0448294	0.767334	-0.759929	0.266035	-0.0885133	0.181785	0.690241	0.399554	0.651013	0.820605	0.815111	0.476821	1.02157	1.34613	0.00310869	0.827247	0.951195	0.476743	0.96393	0.752772	-0.627135	-0.269519	-0.291162	-0.643557	0.0388025	-0.872919	-0.478068	-0.402152	-0.0663247	0.337262	-0.00811457	0.205212	0.519224	0.809212
starPep_00740	0.386425	1.09695	-0.263729	1.03403	0.151091	0.899984	-0.49007	0.513378	-0.12849	1.32756	-0.0525082	0.0696412	1.03058	0.980807	-0.592703	-0.22579	-0.209012	-0.835437	-0.92922	-0.468371	-0.522556	0.249662	-0.671593	-0.437017	0.667924	-0.255919	0.0358661	1.57987	0.790444	-0.0661175	0.747838	1.45057	0.604019	0.499787	2.0487	0.69919	1.21179	0.424773	0.184935
starPep_01572	2.19839	1.15764	0.813433	3.8046	2.47148	1.93884	-0.64088	0.436652	-0.321134	0.101144	-2.43988	-1.69994	-0.462715	0.459667	-1.36293	-0.323629	-0.879174	0.135453	0.615347	1.20404	-0.804671	-0.0596114	-1.17325	-0.427788	0.653783	-0.464496	-0.369619	2.59118	0.626322	0.464374	-0.875087	-0.334142	-0.695805	1.06234	2.38835	0.473328	-0.0812379	-0.522603	0.541665
starPep_00841	-0.0479396	-0.348722	-0.104473	-0.110674	-0.251446	-0.453055	0.653635	0.15603	1.61065	0.747496	-0.344831	-0.361751	-0.139119	-0.000919065	1.61237	1.162	-0.644475	0.414998	0.0801795	1.001	-0.407212	0.322337	0.374304	0.321476	0.271967	0.198381	1.05374	0.277296	0.0377752	-1.01274	0.736876	0.310589	0.130997	0.805937	0.271432	0.15167	0.182433	1.13826	-0.35016
starPep_01564	-1.72629	-1.52912	0.134878	-0.696579	0.146287	-1.4638	-0.866947	0.382014	-1.21742	-0.269362	0.306395	-0.752065	-0.777982	-0.681975	2.15199	0.425484	-1.01244	-0.675606	-0.163274	0.960262	-1.15986	-0.569618	0.286527	-0.448474	-0.0532839	-0.0315545	-0.29904	-0.914595	-0.985578	-1.5283	0.64303	-1.52217	-0.619832	2.38357	-0.402873	0.720578	-0.377319	2.4345	1.34431
starPep_15238	0.281983	0.724796	0.185753	2.21451	0.0845228	0.316308	0.55382	0.415154	1.83666	0.664933	0.197458	0.789505	1.0149	2.33484	0.255849	0.862548	-0.175385	-0.425357	-0.412159	-0.105837	-0.374055	1.63147	-0.385072	-0.41195	-0.213552	0.0725451	0.811673	2.06333	0.34944	-0.0543217	-0.0844271	0.409238	0.301776	0.214198	2.21509	0.365673	0.0722917	-0.125085	0.0511612
starPep_18880	-0.0258069	0.0951837	-0.491221	0.755048	-0.644511	-0.535829	-0.152742	-0.506321	0.750504	-0.477475	0.557872	0.480842	1.17756	1.80308	0.129638	1.48837	0.71174	-0.427654	-1.36251	-0.560876	-0.293036	2.25328	0.4198	-0.337236	0.328532	-0.814655	-0.2196	-0.054606	-0.857807	0.11799	-1.163	-0.801618	-0.280137	-0.186589	1.04575	0.70349	0.128765	0.605549	-0.127204
starPep_07808	-1.66256	-1.08956	0.344849	0.522172	0.0180244	0.0373391	0.459852	0.36744	-0.108244	-0.130958	2.05998	0.132124	0.0811021	1.10624	-0.670374	-0.649266	-0.0258199	-0.936087	-0.578435	-0.679435	-0.176842	0.433627	-0.126167	0.0588614	-0.4351	-1.07972	-0.658947	-0.610863	-0.957866	-0.349983	-0.89685	-0.982452	-1.2264	0.43784	0.931214	1.24137	0.506238	0.423269	-0.171795
starPep_34437	-1.23111	-0.865942	-0.17081	0.304746	-0.267244	-0.810146	-0.20412	0.358661	-0.583228	-0.490951	1.63076	-0.313594	-0.000225479	1.00165	-0.0482207	0.226346	0.540066	0.277086	-0.334963	-0.346566	0.370098	0.91459	0.404097	0.357346	-0.105135	-1.30271	-0.815747	-0.527853	-0.894731	-0.6805	-0.603341	-1.21949	-0.249349	0.420728	0.581707	0.502869	0.184174	0.922876	-0.394751
starPep_29514	0.187084	0.540988	-0.807467	0.385424	-0.577868	0.632679	-0.746421	-0.266067	-0.0638837	-0.110474	0.547953	1.1914	1.50874	1.20907	-0.206271	0.409177	0.758309	0.287014	0.240381	-1.1714	1.22777	0.821726	-0.132972	0.259667	0.653783	-1.42184	-0.999619	-0.12596	-0.694936	0.111888	-0.718551	-0.248384	-0.246286	-0.604071	0.936107	0.795899	0.657653	0.228398	-0.127204
starPep_03457	0.162908	0.327221	0.143237	1.55125	-0.192812	-0.218208	0.36945	0.356832	0.750504	-0.725544	0.577431	0.941419	0.743236	2.15106	0.308055	1.1662	0.172212	0.373482	0.189916	-0.393435	0.654285	1.39166	-0.354234	0.447624	0.611359	-0.575224	-0.0908804	0.900657	-0.303075	0.667061	-0.682202	-0.139892	0.809986	-0.660693	1.04867	-0.660997	-0.239752	-0.199595	0.0957524
starPep_11179	0.190367	-0.036732	-0.651914	0.206753	-0.590686	0.301582	-0.563554	0.522706	-0.00941541	-0.415996	0.2037	0.698658	0.870617	0.896872	0.892406	1.26206	-0.536859	0.181336	0.949236	0.593031	-0.279541	0.307492	-0.461575	-0.0327707	0.58779	-1.09736	-0.822751	0.265458	-0.264706	-0.720852	0.0367672	-0.244203	0.337214	-0.379331	0.436092	-0.0287613	-0.212149	0.0817548	0.675438
starPep_13824	0.254795	-0.499902	0.27583	0.241885	0.325371	-1.56861	1.09017	-1.73966	0.57261	1.28844	1.24672	0.48041	1.2824	0.084011	-0.383555	0.896644	-1.30796	0.00130004	0.446906	0.661883	-0.164268	-0.23994	-0.65518	0.812884	0.634927	-1.18604	-0.0775563	0.170961	0.31233	-0.669999	0.276957	0.260468	-0.164006	0.225128	0.394959	-0.877809	0.83	-0.55633	-0.127204
starPep_18779	0.190982	0.099396	-1.26577	-1.33928	-1.93588	-0.27229	-1.28631	-1.40376	0.181563	0.321962	-1.57586	1.36368	1.48131	-0.478203	1.33706	2.00104	-0.536489	-0.0120657	-0.274332	-1.39195	0.636661	-0.988244	-1.57375	0.36392	1.21944	-0.112925	-0.183413	-1.1659	-1.33496	0.118595	-1.0969	-0.664277	-1.64163	-0.596609	-0.371686	0.26369	-0.00919156	-0.866492	-0.439342
starPep_06842	0.263939	0.534061	-0.47131	1.31527	-0.676194	-0.393392	-0.628274	-0.756801	0.0639391	0.288014	0.419375	0.441601	0.603363	2.46375	0.260748	1.34112	-0.628159	-0.707802	-0.249904	-0.529681	-0.357156	1.67207	-0.313257	-0.344386	0.328532	-0.0373727	0.273467	1.42127	-0.0849034	0.242911	-0.184635	0.438229	0.237232	-0.311105	1.6423	0.0874909	-0.537861	0.408145	-0.0826125
starPep_24067	0.215574	0.829176	-0.393328	0.578657	-0.459005	-0.753838	-0.196733	0.566284	0.660963	-0.717336	0.49816	1.61257	0.979625	1.29224	0.256217	1.36187	-0.00484057	-0.086292	-0.807429	-0.754525	0.107968	0.594975	-0.42658	-0.235189	-0.293687	0.581528	0.285301	-0.873899	-1.35559	-0.0995792	-1.18809	-1.03512	-1.43529	-0.401521	0.627163	-0.12311	-0.201521	-0.804428	-0.171795
starPep_06599	-1.77149	-2.37114	-0.332798	-0.241057	-3.32788	-1.57541	-4.63515	0.175387	-3.39485	-2.51617	2.91822	-3.39222	-2.85747	1.73168	-3.28767	-2.85831	-2.35975	-3.04037	-1.92558	2.56399	-4.40905	2.17483	-2.98661	-4.28256	-2.67886	-2.13547	-3.88234	0.3693	-2.03637	-2.18829	1.59517	-3.50985	0.0117596	-0.192659	-1.83925	-0.668141	-2.76574	-3.31055	-2.7135
starPep_29094	2.20795	1.9697	2.11062	0.612491	1.7015	-0.389928	1.50082	0.196132	-0.0301067	-0.830251	-1.11776	0.940067	0.909076	-0.477267	1.70581	1.29368	0.0548432	1.09731	1.89749	0.527684	0.840116	-0.155913	-0.146806	0.662772	0.691493	0.271532	-0.133054	-0.990001	-1.02226	0.30463	-0.755427	-0.148862	0.382322	-0.300799	-0.429695	-1.29051	-0.0919692	0.410782	-0.305569
starPep_01515	0.328758	0.164958	0.0424011	-0.108345	-0.598106	-0.117883	-0.396123	-0.633403	0.244341	0.565971	-0.523757	-0.612474	-0.574908	0.222749	0.282917	0.37854	0.861648	-0.196207	-0.278992	-0.305664	0.370563	0.700537	0.315323	-0.0671335	0.361528	0.876953	0.836467	0.405902	0.219477	-1.20395	0.462782	-0.685462	-0.0837128	1.32119	1.07836	0.73233	0.35947	0.652994	0.541665
starPep_24616	-0.207928	0.0264862	0.163788	0.00926831	-0.00929344	-0.100301	0.303267	-0.509024	-0.287185	0.370001	0.85502	1.15169	0.740542	0.27537	-0.487573	-0.323382	0.054898	0.185076	0.470459	-0.136241	0.189991	0.226158	0.219061	0.213116	0.634927	-0.77736	-0.54788	-0.42891	-0.569447	-0.637193	-0.00608456	-0.125996	-0.00402311	0.201596	0.248411	0.910087	0.693147	0.842409	0.318709
starPep_12218	1.12148	1.76356	1.22361	1.04969	1.3821	-1.6403	1.45329	-0.580933	-0.204675	-1.51251	-0.332477	1.41934	1.03058	-0.009245	-0.893489	-0.373043	0.482453	0.338191	-0.111434	-0.998731	0.934517	-0.135694	-0.205829	0.333609	0.323818	1.53992	1.19684	-0.906371	-1.05846	0.555449	-1.23038	-0.726949	2.3408	-1.02592	-0.561032	-0.949589	-0.398187	-0.6775	-0.70689
starPep_25853	0.143047	-0.0197975	-0.734482	-0.774529	-1.23363	-0.197791	-1.50691	-1.90646	0.419311	0.199125	-0.498086	1.22876	1.72823	-0.282006	0.88128	2.00104	-0.413283	-0.108369	-0.544648	-1.34667	0.762808	-0.508243	-0.437477	0.00939994	-0.0862804	-0.187544	-0.310111	-0.980593	-1.03299	-0.150098	-0.52057	-0.151439	-1.13051	0.0705032	-0.258888	0.474543	-0.303447	0.152593	-0.885255
starPep_06172	-2.06167	-1.46522	-2.48041	-1.06121	-2.43292	0.114825	-2.54988	-1.20945	-1.14123	0.819852	2.15612	-2.29591	-2.1946	2.80294	-0.772348	-1.388	-0.689836	-0.877055	0.864557	1.70713	-1.40648	1.74866	-0.165298	0.26092	0.979033	-1.61167	-1.7292	2.65759	0.617691	-1.3529	1.08304	0.0415415	0.0392013	-1.00868	0.846333	-0.417007	-0.668363	0.299289	0.274117
starPep_07684	0.14327	0.778878	0.0800545	1.64936	0.0140707	-0.548805	0.135716	-0.579478	0.435563	0.59547	0.543729	0.657207	1.0149	1.97729	0.0423261	1.19782	-0.331909	-0.126074	-0.143591	-0.483196	0.185547	1.82476	0.144497	0.116223	0.177691	-0.385633	-0.276653	1.5423	0.195545	-0.00943278	0.282443	0.895692	0.691584	-0.32148	1.12492	-0.00421735	-0.298857	0.459348	-0.305569
starPep_12956	-0.263011	-0.0902639	-0.0861279	1.12331	0.28596	-0.975283	-0.0549182	-0.130694	0.107552	-0.7047	0.762624	0.779113	0.568088	1.17831	0.818063	1.12667	0.617296	0.163039	-0.397545	-1.15719	0.891258	1.19014	0.301636	0.425411	0.418094	-0.0763054	0.0859181	0.286987	-0.365768	-0.247981	-0.291418	-0.00824403	1.57595	0.107547	0.7418	0.0448586	-0.0752758	0.790562	1.03217
starPep_06236	-0.59106	-0.639476	-1.6229	-0.486735	-1.3584	-0.158944	-1.07502	-2.01137	-0.210631	1.81113	1.26298	0.289522	-0.218977	1.1321	0.154932	0.53617	-0.823238	-0.166801	-0.299437	0.38902	-0.521602	0.925516	-0.0363797	0.506207	0.639641	-0.124881	0.584001	2.62049	1.01073	-1.77372	2.09646	0.789696	0.71996	-1.02577	0.723109	0.218863	-0.430877	0.158708	1.03217
starPep_06083	0.78189	-0.15109	0.561853	2.24226	0.905866	1.95505	2.05154	-0.190388	2.41667	1.4038	0.0287489	1.11169	0.562699	0.181738	-0.78957	-1.00678	-0.362701	0.952777	1.02313	1.735	0.111639	0.999553	1.00045	0.900739	0.144695	0.515752	0.530153	0.710466	0.446131	-0.260096	1.03736	1.7241	-0.4743	1.10716	1.07996	0.194499	1.20305	0.141618	-0.617707
starPep_11469	0.947222	0.514971	-0.402194	-0.533208	-0.776516	-0.303567	-0.128452	0.901277	-0.535315	-1.1599	-0.252507	0.854563	0.365259	-0.0214209	0.114801	-0.113868	0.342654	1.07602	0.999383	0.0694958	0.8969	0.138371	0.185581	0.0567986	0.0315641	-1.33147	-1.16074	-0.875526	-1.01642	0.286387	-1.06478	-0.554853	0.531812	-0.886076	-0.732208	-0.688779	-0.794733	-0.22669	-0.573116
starPep_31797	0.00661988	-0.632585	-1.00124	-0.781811	-1.07161	-1.03356	-1.0488	-1.32373	-0.461984	0.471435	0.886172	0.525517	-0.271154	0.120993	0.438468	0.53617	-0.266482	0.54034	0.668279	1.34205	-0.468059	0.489432	0.83899	0.738643	-0.293687	0.381611	0.355696	0.124196	0.124088	-1.2739	0.700165	-0.40507	-0.23174	-0.754133	-0.633527	-1.02797	-0.753445	0.638826	0.0511612
starPep_04791	0.857342	1.52431	-0.2761	-0.79622	-0.838267	-0.155313	0.278155	0.780525	-1.03279	-1.22423	0.209081	0.74755	0.779246	-0.242772	0.932469	1.34112	1.39398	0.353188	-0.177182	-0.679017	0.722929	0.120141	0.646196	0.59184	-0.142846	-1.70155	-1.7294	-0.872126	-0.84614	1.15585	-0.616327	-0.32981	1.22298	-0.199385	-0.456433	-0.24799	0.142144	0.381627	1.12135
starPep_18220	1.20258	-0.584689	1.91084	0.181498	1.04568	-0.723212	-0.216436	3.46723	-1.35339	-1.10619	0.537802	0.632906	-0.373549	-0.397948	-1.073	-1.50561	1.20037	0.860785	1.53459	-0.142296	0.923079	-0.261157	0.45852	0.129895	0.0551329	-1.43577	-2.16373	-1.11568	-1.26304	0.58707	-2.03394	-1.67774	0.885834	-0.265629	-0.931769	-0.467186	-0.302962	0.0603524	-1.86626
starPep_27339	-0.494407	0.209461	0.766134	0.453511	1.5472	0.814754	1.96534	-0.223711	2.54764	0.13331	-0.0976126	-0.389986	-0.386042	-0.524743	0.0035524	-1.09325	1.49626	3.11228	4.56749	-0.0874778	2.66554	0.615008	0.351314	3.40218	4.47666	1.92429	2.29618	-0.550048	-0.134653	-0.161653	-0.20573	0.288147	-1.17167	-1.01464	-0.575922	-0.0660049	-0.631532	-1.13656	-0.216386
starPep_01989	2.08291	-0.298159	0.69475	5.14094	2.29989	1.90338	-0.625291	1.11445	-0.750904	0.219986	-2.11806	-1.65917	-0.844857	1.39326	-1.66336	-0.529191	-1.20276	-0.239118	0.615347	1.07895	-1.09355	0.430268	-1.20647	-0.436376	0.653783	-1.27238	-1.33571	4.0222	0.544427	0.119086	-1.08121	-0.70545	-0.290192	1.05755	3.92579	0.835807	0.116517	-0.464239	0.987577
starPep_33248	0.344177	0.179225	-0.101304	1.55275	-0.11299	-0.802335	-0.0775949	0.0453421	0.387026	0.111792	-0.0763437	0.838259	0.960028	1.80973	-0.220473	0.984353	-0.394446	-0.157345	-0.54331	-0.686748	0.119733	1.31664	-0.333177	0.117426	0.0739881	0.775811	0.694359	0.744673	-0.344327	-0.617178	-0.132604	-0.326494	-0.468992	0.523258	2.20733	0.435781	0.0298624	0.0860917	-0.0380213
starPep_20115	0.50603	0.382032	-0.534801	0.466047	-0.920377	-0.683406	-0.630396	-0.0789688	0.753676	-0.368734	0.349141	0.624499	1.0149	1.67812	-0.682843	0.0798341	0.269166	-0.0935664	-0.505262	-0.153404	-0.212276	1.33232	-0.1972	-0.526782	-0.486951	-0.377788	-0.485247	-0.0487498	-0.825268	0.348325	-0.66989	-0.105631	-0.519342	-0.559279	0.219162	-0.325201	-0.84808	-0.452962	-1.1528
starPep_06584	-1.76152	-1.32905	-0.299605	0.430095	0.165431	-1.4948	-0.0579457	0.175387	-3.31079	0.68307	2.90977	-2.75558	-2.42364	0.973796	-1.63807	-1.75268	-2.35153	-0.902868	-0.788311	2.41231	-2.13977	1.58096	1.56582	1.16906	0.634927	-2.13547	-1.53326	1.29402	-0.0298974	-2.23337	2.00752	-1.26558	0.0117596	-0.17455	-0.00433166	-0.668141	-0.647312	1.9769	0.72003
starPep_19722	-0.898356	-0.901503	-0.432592	0.393688	-0.60748	1.23484	1.01471	-0.71549	0.495324	0.790728	0.912935	-0.0849654	-0.115603	0.431098	-1.45247	-1.47769	0.452235	-0.631959	-0.40974	0.877519	-1.20677	0.559219	-0.0292734	-0.749732	-0.0627115	0.504582	0.90338	1.80582	1.99707	-1.13869	0.698396	-0.0513759	1.30755	0.85709	0.950499	0.856337	0.460344	0.229958	-0.929846
starPep_35894	0.585733	0.642799	-0.243269	1.78806	-0.280194	0.330996	0.0907075	0.0901161	0.799065	0.709979	0.233825	1.1328	1.50874	2.4418	-0.2446	1.34112	-0.135779	-0.701268	-0.803729	-0.677833	-0.359679	1.62673	-0.386566	-0.511611	-0.486951	-0.413216	-0.107435	1.42495	-0.0895257	0.0696901	-0.394141	0.107595	-0.520163	0.356815	3.01082	0.970506	0.49393	0.0188944	-0.305569
starPep_01942	0.344269	0.486597	0.720707	1.98251	0.492318	-0.287389	0.9515	-0.285098	1.07421	0.470505	0.0498443	0.896431	1.50874	1.58581	0.192057	1.11876	-0.0956544	0.876648	0.465734	-0.102239	0.795379	1.79076	0.0733073	1.06311	1.26657	0.323581	0.420069	2.58472	1.16119	-0.090786	0.172277	0.71081	0.919526	0.402352	1.83952	-0.130872	0.412396	0.316323	1.03217
starPep_11403	0.734657	1.42327	-0.372285	1.21849	-0.135985	0.305084	0.0620021	-0.378968	-0.349798	-0.599228	-0.375506	0.537869	1.12538	1.3688	0.789685	1.46762	-0.635472	-0.916866	-0.560315	-0.740938	-0.441722	0.471671	-0.77093	-0.5468	-0.072139	-1.04122	-0.777194	0.195908	-0.593819	0.184413	-1.06173	-0.634924	0.574094	-0.924271	0.574501	0.274253	-0.283819	-0.348806	-0.35016
starPep_15554	0.0671835	0.0656492	-1.08183	0.609467	-0.455921	-1.47498	-1.136	-0.278696	0.157841	-0.769073	0.330121	0.258249	0.603363	1.27293	0.316825	1.25712	0.168202	0.00482102	-0.273151	-0.382426	0.0205653	1.17848	0.0859645	0.16057	-0.270118	-0.287738	-0.191197	-0.353803	-0.926041	-0.291472	-1.1331	-1.24425	-0.313545	-0.528827	0.308151	-0.476554	-0.601142	0.357076	-0.260977
starPep_04803	-1.75241	-1.23864	0.272065	0.48304	-0.0326239	0.0519885	0.280287	0.398352	-0.108244	-0.10476	2.1005	0.238755	0.0811021	1.11259	-0.423388	-0.630983	-0.144528	-0.876214	-0.578435	-0.601146	-0.183399	0.486548	-0.11138	-0.250206	-0.486951	-1.03486	-0.694217	-0.599648	-0.955489	-0.377963	-0.828736	-0.929224	-1.2533	0.437053	0.782789	1.14241	0.410253	0.48069	-0.35016
starPep_44262	-0.155188	-0.971201	-1.53912	-0.545195	-1.35035	-0.788025	-0.615019	-0.561634	1.67302	0.270772	-0.653803	1.36574	1.78776	0.397333	0.204655	1.11752	-0.527287	-0.167211	0.34102	0.837199	-0.246997	0.327412	-0.392699	-1.03509	-0.557658	0.442076	0.366344	-0.122163	-0.479978	-0.530057	-0.0776768	-0.906442	-1.57172	-1.35215	-0.670729	-0.989216	-0.976673	-0.800871	-0.171795
starPep_37606	0.222734	-0.17513	0.283718	0.37436	-0.0235061	-0.250164	0.382658	-0.27076	1.61065	0.648056	0.356512	-0.183105	0.337088	0.594675	0.0245411	0.50084	1.58536	1.3346	0.970191	-0.394977	1.39619	1.50897	1.26898	1.06704	0.974319	0.968353	1.17671	0.175236	-0.0998116	-0.324039	-0.459648	-0.313225	-1.11975	0.289632	0.783373	0.0696368	0.839298	0.398636	0.497074
starPep_02885	0.74516	1.02151	0.0109706	0.248075	-0.037914	-0.192154	0.179966	0.0321375	-0.133186	0.88162	-0.476716	0.554498	0.527179	0.246806	-0.532913	-0.320912	0.0749606	-0.506573	-0.380834	-1.12575	0.44392	0.000643905	-0.382647	-0.399323	0.0315641	0.906303	1.14543	0.726662	0.613854	-0.0325868	0.254873	0.889665	0.259456	0.280784	0.785711	0.128872	0.636487	0.222876	-0.70689
starPep_10154	-0.884519	-1.0571	-1.25236	0.0790606	-0.353211	-1.81147	-0.529287	1.04604	0.913287	-0.386463	1.66356	-0.281235	0.0340693	0.589789	-0.285875	-0.568228	-0.714176	0.451359	0.629385	0.433158	0.221191	0.154624	-0.068266	0.2298	0.634927	-0.476136	-0.253127	-0.523245	-0.783575	-0.445428	-0.585036	-0.668973	-1.32691	-0.976369	-0.570463	-1.16571	-1.21751	0.128145	0.407891
starPep_38393	-2.97303	-1.99294	-3.02256	1.92751	-1.21056	3.33526	-3.00679	0.445377	-0.514972	1.92407	-0.365618	-3.1821	-2.71417	-0.123104	-2.11367	-2.06892	1.51664	1.89685	-0.491214	1.01628	1.13834	1.67725	2.46773	1.629	0.917754	1.97089	-2.79543	1.30952	1.67788	-1.319	1.51916	0.943493	0.305502	2.06181	2.25396	2.7083	2.05364	-0.571325	-1.10821
starPep_03466	0.784857	1.18188	0.279073	2.32784	0.567681	-1.43949	-0.332427	0.645468	0.289952	-0.88705	-1.67174	0.960351	1.01955	1.077	-0.646773	1.06144	0.521065	-0.0585092	-1.40062	-0.840998	0.263966	0.777912	-0.730003	-0.114642	0.33796	3.21292	0.318779	-0.774372	-1.39617	0.263748	-1.5168	-1.15128	-1.32535	-0.656863	0.727363	-0.758986	-1.16769	-1.50417	-2.31217
starPep_03474	0.352584	0.818723	-0.285232	1.33413	-0.118403	-0.600746	-0.0883373	-0.180969	0.657791	0.0424537	0.568479	0.779449	1.11044	1.81353	1.24042	1.34112	0.365251	0.714658	0.0436756	-0.0484352	0.545874	1.79843	0.227954	0.755165	0.592503	0.0641256	0.0911714	0.188807	-0.645822	0.0549277	-0.741385	-0.32222	0.0143552	-0.540374	0.917644	-0.43763	-0.0790141	-0.0457128	0.72003
starPep_17448	1.39609	2.67474	1.82209	3.52564	1.33391	0.90546	2.86241	0.162087	0.886976	0.804702	-2.19441	-0.0954508	0.148712	0.447372	-0.390177	0.434625	0.613355	0.838764	1.16677	-1.14582	1.85879	0.815264	-0.448909	0.575687	0.573648	1.52771	3.53762	1.78249	0.786965	0.896842	0.0688234	0.681117	-1.42462	0.434509	2.04047	0.255403	0.921888	-0.545399	-0.35016
starPep_10912	0.764605	1.53761	-0.569647	0.889922	-0.00269989	0.787327	-0.642833	0.710689	-0.43096	0.411548	-0.43613	0.138648	0.306713	0.861925	0.544301	0.989048	0.340047	-0.183262	0.161818	-0.493644	0.235739	0.840493	-0.0764231	0.192064	0.856475	-1.08782	-0.598948	1.3136	0.598458	0.691868	0.367316	1.12607	-0.130952	-0.545597	0.966788	0.0635216	0.15875	0.0322381	0.452482
starPep_26771	-0.0378577	0.166492	-0.19323	0.504568	-0.185385	-0.0747817	0.338786	-1.28839	0.886976	0.667631	0.512242	0.894693	1.45387	0.894453	0.332937	0.211522	0.457981	0.384115	-0.578085	-0.564269	0.533888	1.54666	0.894729	0.316	0.578362	0.0142036	0.979725	0.661955	0.160529	-0.980525	0.336181	-0.315184	0.297411	0.446522	1.38725	1.07641	0.992267	1.35515	0.72003
starPep_07812	0.0990967	0.694544	-1.69291	0.284722	-0.831045	1.63191	-1.038	-0.078057	-0.750904	2.63754	-1.02438	-0.725294	-0.448752	0.260937	0.177633	1.16422	-1.81725	-1.73697	-1.54784	-1.2861	-1.31439	-0.229035	-1.30171	-1.36588	-0.746209	-0.047413	0.296418	2.31168	1.74509	-1.24558	1.73709	1.4002	0.902262	0.526407	3.63454	2.74109	1.96491	0.11548	0.229526
starPep_00182	0.882204	1.16473	-0.171972	0.146252	-0.246128	-1.05363	0.131389	0.212883	0.886976	-1.18649	-0.25059	0.837951	0.854204	0.339864	0.230206	1.11876	1.44854	1.45492	1.73963	-0.96884	2.0926	0.784118	0.433639	0.87164	1.1393	0.273512	0.160287	-0.714876	-0.983662	0.193846	-1.45357	-1.09054	-0.840978	-1.11011	-0.390337	-1.19399	-0.671459	-0.564327	0.318709
starPep_39669	-0.218317	0.123056	0.0252966	0.216048	-0.158007	0.258853	-0.556482	1.19525	0.910115	-0.420222	0.07025	-0.603781	0.061995	0.316541	-0.0583345	0.226346	1.39262	0.938635	0.510028	-0.264279	0.943646	1.14168	1.08299	0.718812	0.634927	6.95069e-05	0.455641	-0.0973162	-0.30361	0.244814	-0.622847	-0.0463637	0.241406	-0.0952994	0.0975703	0.150071	-0.0548773	-0.218763	0.541665
starPep_29231	2.12939	2.09344	1.13772	0.852185	1.08778	0.192165	0.970048	-0.0902201	-0.32799	-1.55096	-1.04662	0.177873	0.524485	-0.0347409	1.60665	1.61487	-0.07346	0.669743	0.773646	0.242074	0.295281	-0.222802	-0.503109	-0.272018	0.309677	-0.89106	-0.332196	-0.59947	-0.755955	0.456925	-1.02	-0.475474	0.693601	-1.00685	-0.558487	-1.07791	-0.582302	-0.252696	0.541665
starPep_09207	-0.839364	-0.760805	-0.177843	-0.365178	-0.595101	0.141158	0.588819	-0.369748	0.637208	0.808677	2.32441	0.490821	0.986484	0.485962	-0.731177	-0.749329	-0.0176995	0.730458	0.638294	0.382571	1.03125	0.637024	0.8686	0.586999	-0.241835	-1.59436	-0.793933	-0.0216875	0.056691	-0.628911	-0.246463	-0.479027	-0.711507	-0.590475	-0.347141	0.108818	0.788333	0.448355	0.72003
starPep_38058	-3.63122	-2.37114	-3.41968	-0.344576	-3.32788	2.48419	-4.63515	0.175387	-3.39485	-2.51617	-0.505854	-3.39222	-2.85747	-0.56601	-3.28767	-2.85831	-3.12366	-3.04037	-1.92558	-0.82562	-4.40905	-0.431401	-2.98661	-4.28256	-2.67886	0.709831	-3.88234	2.77895	-2.03637	-3.97413	5.03967	-3.50985	-1.81956	-3.5699	3.74653	5.56797	-2.76574	-3.31055	-2.7135
starPep_02244	0.0461549	0.241389	-0.115458	1.82006	-0.0464712	0.228402	-0.260783	0.288784	1.11468	0.234436	-0.0880746	0.077307	0.858369	1.977	-0.0775971	1.26206	-0.417616	-0.508284	-0.269639	-0.678547	-0.0476099	1.20287	-0.500239	-0.349088	0.00799518	-0.0196532	0.385272	1.86892	0.324535	-0.302864	-0.0723061	0.203616	0.896148	0.566951	2.83875	0.798261	0.60051	0.0793299	0.407891
starPep_02423	0.921264	0.693926	1.04827	1.20974	0.890214	-0.280842	0.544439	-0.0154324	0.967226	1.12134	-0.486941	0.298864	0.397104	0.432721	0.346859	1.46762	-0.233009	0.157765	0.837833	0.399393	-0.0352881	0.858538	0.40036	0.492527	0.33796	0.95083	1.51705	1.19443	0.522417	-1.0051	1.33266	1.21598	0.997965	0.812368	1.13354	-0.00878105	0.69238	0.826997	0.630847
starPep_26562	0.301013	-0.278721	-0.743911	0.848026	-0.855496	-1.0218	-0.218727	-1.01071	1.19641	0.113145	0.139135	0.745432	0.960028	2.12251	-1.43141	-0.163282	-0.606116	-0.920315	-1.6392	-0.931477	-0.621601	1.78601	-0.274454	-1.039	-2.30647	1.67019	0.92938	0.418126	-0.653102	0.307725	-0.948934	-0.45381	-1.30004	-0.811788	1.9724	0.434609	-0.078176	-0.403525	-1.19739
starPep_30232	0.0617933	0.794565	-0.234968	1.39981	-0.259535	0.101617	0.284244	0.16824	0.473526	0.124418	0.12689	0.178972	1.07443	1.86784	0.501004	0.830924	0.0507686	0.590892	-0.234825	-0.568907	0.876011	1.48258	-0.314733	0.600118	0.436949	-0.139012	0.0660939	1.44622	0.161648	0.425426	-0.0825622	0.598848	0.687818	-0.00874371	1.98653	-0.15461	0.508119	-0.391924	0.809212
starPep_05327	-2.07493	-1.74958	-2.30181	-1.14801	-2.47875	-0.133259	-2.65665	-0.646818	-1.14123	-0.85907	2.05621	-2.19876	-2.1946	2.0839	-1.13196	-1.63532	0.0650922	-0.576122	0.864557	1.8013	-1.06767	1.25009	-0.623786	-0.740183	0.979033	-1.56767	-1.87601	-1.04232	-1.66665	-0.667734	-0.568133	-1.13572	-1.14254	-1.14374	-0.554954	-1.09434	-1.43054	-0.926224	0.274117
starPep_41473	-0.743053	-0.651251	0.0204021	0.739009	-0.128198	0.280399	0.528567	0.679098	1.40842	-0.131163	1.45818	0.750671	0.987464	1.34009	-0.0170837	0.611279	1.58944	0.494887	-1.17248	-0.598006	0.658569	1.80377	0.897544	0.490295	0.752772	-0.789733	-0.563106	-0.306372	-0.823755	-0.0149224	-0.94851	-0.628053	-0.744281	-0.229343	0.723824	0.812396	0.596406	0.530401	-0.260977
starPep_26888	-0.174975	0.670157	-0.315312	0.398318	-0.46127	-0.742978	-0.558317	-0.955347	0.20955	0.689551	1.24186	0.456267	1.0149	1.212	-0.250102	-0.538332	-0.961779	0.421429	0.168563	1.18553	-0.108336	1.7194	0.956896	0.795628	-0.642506	-0.901702	-0.249012	0.976116	0.15406	-1.05125	0.766427	0.243008	0.405574	-0.587044	0.18807	-0.581517	-0.336061	0.933802	-0.662299
starPep_34404	-1.06298	-0.829728	-0.33648	0.215592	-0.366411	-0.869921	-0.25567	0.421138	-0.264066	-0.456811	1.50727	-0.396998	-0.410783	0.970537	-0.0431278	0.226346	0.58364	0.29567	-0.334963	-0.365463	0.393204	0.948301	0.439575	0.371641	-0.105135	-1.28242	-0.837529	-0.503729	-0.863221	-0.59551	-0.556791	-0.931609	0.177231	0.452584	0.597732	0.470503	0.180107	0.922876	-0.394751
starPep_00730	0.177811	-0.273727	-0.112295	0.125455	-0.447464	-0.113612	-0.118832	-0.986095	-0.147416	0.865238	0.400753	0.480854	0.322145	0.673279	-0.242145	0.783486	0.00776802	-0.224352	0.717245	0.0518331	-0.158427	0.866644	0.279077	-0.125934	0.441663	-0.0308857	0.181433	0.958201	0.511298	-1.25169	0.930317	0.0600524	0.606463	0.540503	1.07398	0.716262	0.458922	1.19807	0.274117
starPep_37839	1.43726	1.47901	0.549828	1.03379	1.24112	1.39399	0.295607	0.172554	-0.0301067	0.871988	-0.879754	1.61713	1.03058	0.00489007	0.344021	0.731355	-0.694188	-0.383382	-0.0391317	-0.572906	-0.105115	-0.668495	-1.073	-0.559413	-1.67482	-0.76012	-0.609241	0.40294	0.406488	0.545115	-0.452972	0.20266	-0.960165	0.305142	0.901828	1.27361	0.642486	-0.294827	-0.751481
starPep_05100	-0.843395	-0.398614	-1.29263	-0.963449	-1.17412	0.602423	-0.891598	-0.0195098	-1.15804	0.512102	1.19604	-0.249262	-0.212608	-0.0620022	-0.6817	-0.658655	-1.24882	-1.29145	-1.15679	-1.15643	-0.835225	-0.940023	-1.32055	-0.497248	-0.633078	-1.35483	-0.480473	-0.770832	-0.731755	0.351001	-0.411158	0.281388	0.93582	0.0667253	0.339259	0.89869	0.399123	-0.200076	0.764621
starPep_17832	1.67398	1.35134	-0.165419	-0.696709	-0.334802	0.784356	0.256552	1.18778	-0.459877	-1.45061	-1.12094	0.0810218	-0.445813	-0.688799	1.62307	0.354822	0.542515	0.78385	1.61371	1.16992	-0.340183	-0.495755	0.0483245	-0.0523916	0.323818	-1.80444	-1.65332	-0.748901	-0.556437	0.622195	-1.22049	-0.685182	-0.332824	-0.858791	-0.942004	-0.56165	-0.863321	-0.0910897	0.541665
starPep_43437	-2.96023	-2.37114	-3.00697	0.630523	-3.32788	3.37394	-4.63515	0.175387	-3.39485	-2.51617	-0.360278	-3.39222	-2.85747	-0.659994	-3.28767	-2.85831	1.69886	-3.04037	-1.92558	2.00366	-4.40905	0.475006	-2.98661	-4.28256	-2.67886	2.07418	-3.88234	-0.658811	-2.03637	-1.19831	-0.314285	-3.50985	0.0117596	2.17132	0.233899	2.41076	-2.76574	-3.31055	-2.7135
starPep_02760	-0.234448	0.0407099	0.213315	1.76062	-0.185231	-0.466267	-0.191534	-0.0698174	0.886976	0.141549	0.800318	0.806606	1.45387	2.34481	0.323651	0.554206	-0.0673785	0.423761	-0.284699	-0.416806	0.536832	2.06784	0.126589	0.289711	-0.0250013	-0.162645	-0.364907	1.18837	-0.133093	0.199617	-0.078195	0.553667	0.940233	0.0532507	1.3693	-0.148653	-0.0717565	0.307665	-0.260977
starPep_06783	0.259627	-0.126705	0.527258	2.07738	0.261036	-0.403296	1.19141	-0.741147	0.0764547	0.401075	1.08229	1.41949	1.09721	2.21168	0.860159	1.2927	0.276282	0.571346	0.172754	-0.884918	1.09949	1.96372	-0.0781215	1.29097	1.08745	-0.270277	0.0141445	0.36303	-0.597092	0.0327353	-0.875743	-0.508274	-0.0048228	-0.225129	2.03369	0.391004	1.33998	-0.142612	1.92399
starPep_32111	0.469776	1.3043	0.220805	1.37115	-0.0744629	0.234163	0.810291	-0.0329865	1.34069	0.0141107	0.32797	0.808491	0.909321	1.6324	-0.457645	-0.216154	0.451208	0.880062	0.74681	-0.217161	0.996711	1.80355	0.267382	0.973732	1.12987	-0.0411546	0.375063	1.95611	0.733671	0.468132	0.131341	0.859418	0.294253	-0.534665	0.737477	-0.553048	-0.490531	-0.399312	0.541665
starPep_02998	0.126057	0.47944	-0.455635	1.04801	0.0930943	0.577251	-0.259593	-0.918747	0.0184303	0.828351	0.569883	0.775126	1.0149	1.25273	-0.529674	0.653034	-0.498439	-0.0578219	-0.0672298	-0.112849	-0.112337	0.902407	-0.151879	0.203733	0.41338	-0.639864	-0.361298	1.7672	0.908518	0.0348268	-0.18414	0.362357	-0.143233	0.248022	2.12669	1.13433	0.703455	0.337296	-0.0380213
starPep_09829	0.000309063	0.064507	-0.428238	0.454791	-0.348179	-0.262118	0.0435369	-1.47408	1.55082	1.15657	-1.47421	1.04489	2.22208	0.486433	0.730569	2.33631	-0.6696	-0.558659	-0.636347	-1.23061	0.117751	0.301837	-0.55428	-0.0400982	0.677351	0.80327	0.643261	0.731064	0.064321	-0.978609	0.337524	-0.429167	-0.513758	0.392108	1.53034	1.10088	0.676137	0.0448525	-0.0826125
starPep_19622	-0.255921	-0.548789	-0.362166	0.380987	-0.472776	-0.506502	0.388621	-0.998036	0.0796268	0.836858	0.931664	0.329864	0.973746	1.13485	0.817647	0.946552	0.694469	0.695289	0.36536	-0.220078	0.799613	1.52169	0.736258	1.05505	0.667924	0.0444776	0.395546	0.224016	-0.309337	-0.372741	-0.324051	-0.202392	-0.791964	0.532078	1.67394	0.404657	1.60292	0.711221	0.764621
starPep_05253	-0.0730461	-0.141551	-0.571149	0.134221	-0.676998	0.117265	0.565892	-0.923704	0.482531	1.04663	0.592538	0.169234	0.322145	0.79578	0.587142	1.10986	0.999352	1.02254	0.608087	0.140467	0.651238	1.6181	1.1522	1.11533	0.686779	-0.463221	0.161034	0.680125	0.230396	-0.87002	0.480468	0.164392	0.0490237	0.609349	1.2607	0.663634	0.691681	1.01555	0.764621
starPep_27549	0.310887	0.594867	-1.43666	-0.359417	-1.04113	0.913566	-1.44462	-0.598063	-0.43096	0.691794	-0.59045	0.271298	0.346152	0.418425	0.393602	0.274771	-1.56792	-0.924453	0.0145153	0.471875	-1.46794	-0.115673	-0.702051	-1.18327	-1.38257	-0.928199	-0.386832	1.5029	1.16991	-1.10988	0.9312	0.396009	1.289	-1.23826	0.335377	0.584947	-0.77025	-0.15145	-0.885255
starPep_11959	0.913848	1.3886	-0.0141446	0.370384	-0.243424	-0.00168063	0.918638	-0.318244	0.387026	0.958486	-1.14451	-0.288438	-0.335334	0.213065	0.521947	1.27787	-0.135611	-0.0104879	-0.762661	-0.984158	0.487858	-0.112822	-0.702262	-0.296842	-0.359679	0.781415	2.19062	0.821117	0.552246	-0.380446	0.0191314	0.26727	-0.0888955	0.044485	1.25404	0.540155	0.871186	0.0567984	0.0511612
starPep_11208	-0.0282948	-0.371044	1.53383	0.543116	1.08389	-0.0678784	1.25235	0.325417	-0.287185	0.839633	0.0791157	0.253038	0.237878	-0.0470072	-0.352581	0.02202	0.152942	0.480295	0.802598	0.767299	0.0827629	0.309768	0.567272	0.393549	-0.072139	-0.0624149	-0.493103	0.226118	0.0838821	-0.697733	1.19347	1.51227	1.20662	1.41784	0.510238	0.477684	0.643959	0.642162	-0.751481
starPep_43180	-0.722295	0.578608	-1.09301	-0.369949	-0.968764	2.26571	-1.92251	-0.920581	0.779279	-1.86677	0.501384	-0.819851	-0.587891	-0.0166281	-2.177	-1.90709	-0.804991	-0.794234	-1.92558	2.44019	-1.55211	0.91909	-1.15944	-2.36333	-2.67886	1.5091	-0.0487416	-0.383983	-1.28235	-0.830111	-0.694373	-1.9012	-0.139882	-1.09468	-1.27454	-0.402045	-2.3435	-2.96615	-2.7135
starPep_02811	0.634914	0.857208	0.0266396	2.15527	-0.0674739	0.113098	-0.286315	0.0173375	1.94788	0.129945	-0.456653	0.150237	1.00241	2.16544	0.917008	1.34112	0.638214	0.353696	0.0723403	-0.789704	0.899545	2.23044	0.0275073	0.493574	0.752772	0.642631	0.693496	1.47439	-0.068831	0.310052	-0.245257	0.383194	0.0311922	-0.00693159	2.26522	0.291876	0.282115	0.0260193	-0.171795
starPep_11432	0.473831	0.797959	-0.0421094	1.8658	-0.110417	-0.558459	0.261484	0.962088	1.11468	-0.21293	-0.196062	0.679104	1.61457	2.09618	0.270464	1.44094	-0.0732368	-0.122104	-0.451003	-0.553066	0.113277	1.5507	-0.343642	-0.274625	-0.114563	0.261363	0.307878	0.256552	-0.785503	-0.0295129	-0.78816	-0.452348	-0.44281	-0.156121	1.69997	-0.0900831	-0.191624	-0.320695	0.407891
starPep_06971	0.225369	0.487748	-0.132104	1.29276	-0.556132	-0.364821	-0.219725	-0.622443	0.161013	0.369832	0.46278	0.487829	1.09721	2.29521	0.392634	1.34112	-0.234204	-0.601147	-0.249904	-0.628975	-0.206025	1.76721	-0.165659	-0.28649	0.0504192	-0.381522	-0.336865	1.39947	-0.0120225	0.0563468	-0.0652694	0.503864	0.580837	-0.19497	1.41354	0.264841	-0.234425	0.416355	-0.35016
starPep_04533	-0.072216	-0.199999	0.571497	2.12148	0.449894	0.10976	0.939414	0.249858	0.812586	0.494609	0.386455	0.475004	0.740542	1.85749	-0.457531	-0.273474	0.0463567	0.0423816	-0.45833	-0.342087	0.181967	1.84112	0.202723	0.320195	0.135267	-0.515523	-0.192688	2.70668	1.12889	-0.043564	0.0903545	0.639275	0.796893	0.615139	2.30211	0.61518	0.459239	0.366121	0.586256
starPep_06188	-1.83501	-1.50624	-3.41968	-1.47232	-3.32748	0.923867	-4.63421	1.27741	-2.92099	0.413931	1.80913	-2.44746	-2.37538	2.00558	-1.20495	-1.81197	-1.2167	-1.13155	-0.0149144	2.56617	-1.86532	3.01243	0.696844	-0.267486	0.979033	-1.82642	-3.81168	2.70131	1.08802	-2.01233	1.69262	-1.02112	1.21073	-0.985162	0.556234	-0.0911549	-0.66005	1.00864	0.274117
starPep_36531	0.466547	1.26896	-0.0106278	1.7349	0.502769	-1.27718	0.140046	-0.31055	0.435563	0.50208	0.0552555	0.695217	0.569068	1.34294	0.00306596	0.966564	-0.206339	-0.0363917	-0.137888	-0.283858	0.124714	1.60497	0.332341	0.320268	0.215401	1.05066	1.33352	1.11193	-0.0111666	-0.94507	0.536396	0.0850436	0.0914445	0.846465	1.49733	0.118509	-0.00225497	1.08502	-0.305569
starPep_13847	-0.142959	0.0643346	-0.386319	0.766053	0.00689315	0.316006	-0.231434	-0.0524701	1.39256	-0.314946	0.431315	0.363146	0.743236	0.989025	-0.115636	-0.264086	1.36123	1.35419	-0.366446	-0.947901	1.69965	1.62327	0.818324	1.03377	0.611359	0.0558561	0.178711	-0.251055	-0.781855	-0.103776	-0.236192	0.20384	-0.581119	0.262854	1.52495	0.856365	0.876001	0.330656	-0.394751
starPep_23773	0.281993	1.6358	-1.51804	1.00332	-0.164143	1.84695	-1.032	-1.57603	-0.524942	1.98636	-0.567375	0.168419	0.186191	0.482647	-1.41161	-1.44878	-1.66336	-1.1533	-0.983773	-0.855193	-0.8855	0.0409381	-1.52325	-1.53097	-2.06135	0.374145	-0.180264	3.2985	1.72414	-2.00507	2.94637	1.72819	1.77687	-0.0960635	4.0468	3.01383	1.56789	-0.803044	-1.24198
starPep_06452	0.171361	-0.618362	-0.00862697	0.312699	0.0312406	-1.48138	0.0426527	0.231884	0.970398	-0.401412	0.516146	0.485074	0.125685	0.492201	-0.261088	-0.526473	-0.682401	0.0813112	0.393609	1.28266	-0.623018	0.768233	0.279896	-0.961636	-1.77381	0.238206	0.876712	-0.197522	-0.573879	-0.997726	0.128464	-0.723141	0.236769	-0.839631	-0.663019	-1.30514	-1.35314	0.422229	-0.840664
starPep_05610	-0.609407	-0.771186	-1.44174	-0.798192	-1.36442	-1.03449	-0.925185	-0.245866	-0.577707	0.360889	0.707677	-0.481669	-0.271154	0.379745	0.380524	0.150249	-0.749476	-0.407736	-0.339815	0.150412	-0.671542	-0.0478352	-0.309656	-0.132348	0.314391	-0.51271	-0.261905	0.122806	-0.144204	-1.13569	0.414538	-0.567549	-0.442118	-0.298303	0.07522	-0.170385	-0.107083	0.515469	0.853803
starPep_12376	0.355733	0.0843439	1.15826	0.020957	0.425858	0.199588	0.995972	0.157974	0.912457	-0.174011	0.128767	0.604371	-0.0477482	-0.135494	0.348964	0.0734103	1.55792	0.795974	1.45237	-0.0256312	0.546986	0.508675	0.971702	0.359394	-1.27887	0.690836	0.489332	-0.816145	-0.832089	-0.137805	-0.622858	-0.278621	-0.274704	0.00430546	-0.450881	0.182561	-0.215124	-0.0627555	0.541665
starPep_06061	1.2952	-0.15742	-0.243465	1.67645	1.27693	2.76054	0.680607	0.0890256	0.973503	0.921905	-0.804261	0.0329712	-0.412498	-0.4737	-0.427004	-0.421716	-1.04593	0.324472	-1.17328	2.56734	-0.700762	0.495194	1.21157	0.809196	-0.765064	0.820883	-0.494606	0.122541	0.637124	0.385806	0.495596	1.39646	-0.91512	0.223921	-0.147187	-0.452457	0.582392	-0.952854	-1.6879
starPep_39843	-1.76497	-1.25698	-1.29493	-0.636706	-0.535651	1.30523	-1.21529	-0.737767	0.522223	1.07755	0.595957	-1.47907	-1.20912	-0.238661	-0.44721	-0.126468	-0.0437581	0.673474	-0.252463	0.756703	0.231011	0.221353	0.946466	1.03827	0.776341	0.362261	-0.67907	0.357611	0.988514	-1.01714	0.913984	0.625538	-0.123711	0.961089	0.871393	1.51872	0.851267	0.547373	-0.0380213
starPep_15961	-0.37876	-0.359621	-1.06388	0.817873	-1.03155	-0.877229	-0.747623	-0.14196	0.33217	-0.783306	0.453235	-0.194957	0.458345	2.53342	0.0860064	1.27491	0.531622	-0.606136	-0.686815	-0.890196	0.00975332	2.29495	0.0194684	-0.0905861	0.234256	-0.812204	-0.386766	0.0938538	-0.930049	-0.245452	-1.05932	-1.06938	-0.191664	-0.192566	1.71372	0.29421	-0.0549966	0.454812	0.274117
starPep_02788	0.221901	0.241724	0.523302	2.41178	0.223055	-0.277491	0.590884	0.688701	0.913287	0.032805	0.639389	0.607315	1.07443	2.58233	0.181631	1.44094	-0.30744	-0.252094	-0.396266	-0.269249	-0.0562778	1.33448	-0.567104	0.0398319	0.323818	-0.509983	-0.196634	1.38824	-0.103676	0.332123	-0.390433	0.215578	0.753156	0.00886321	2.05327	-0.153541	0.277976	-0.155422	0.407891
starPep_32810	0.292641	0.915979	0.0439013	2.10727	-0.0387021	0.0633736	0.983279	0.460747	1.07421	-0.117258	-0.217635	0.424436	0.858369	2.01697	0.200873	0.700471	-0.0941492	0.129237	-0.175155	-0.766065	0.546308	1.58613	-0.374965	0.331553	0.422808	0.0782219	0.668926	3.01516	1.0387	0.791577	0.344427	1.04702	0.405912	-0.536432	1.62619	-0.346441	0.018309	-0.468798	0.497074
starPep_17931	0.241777	0.41075	0.352138	1.91434	-0.0188017	0.0290607	0.305285	-0.442689	0.0184303	0.818369	0.334931	0.763193	1.50874	2.25824	-0.477127	0.604856	-0.413462	-0.911219	-0.39656	-0.154881	-0.947135	1.54073	-0.299587	-0.440494	0.328532	-0.0488405	0.00200047	2.30531	0.578342	0.120823	0.38554	1.0804	0.385981	-0.0816667	1.96986	0.441855	0.151789	0.154968	-0.305569
starPep_08274	2.01373	3.80561	0.335748	4.9288	2.34677	1.95239	-0.0993447	0.612027	1.41953	-0.508394	-2.56922	-0.625884	-0.138629	0.771381	0.00841773	0.858595	0.248879	0.799827	0.763145	1.32501	-0.19747	1.40561	-0.338652	-0.73012	0.111698	-0.137455	0.0344936	1.48936	0.010397	1.75221	0.352513	0.0793746	-2.52007	-0.342632	1.08242	-1.09313	-0.755633	-1.10747	-0.751481
starPep_37381	-0.468126	-0.193557	-0.255116	0.847639	-1.07478	-0.312042	-1.3201	-1.17446	-0.302253	1.09744	-0.586224	0.0790821	-0.139119	1.45688	0.263122	0.278478	-1.03941	-0.310652	-0.427525	0.586057	-0.736806	0.982008	-0.473811	-0.0128337	0.347387	1.04729	-0.178036	2.38618	0.412618	-1.6383	1.3756	-0.24269	0.00256242	0.970094	2.54706	1.13394	0.0619447	0.701961	0.00656996
starPep_01516	0.280439	0.329891	-0.263119	1.4107	-0.115801	-1.28468	-0.0907981	0.837059	0.387026	0.0763408	0.209053	0.900258	1.01955	1.74561	0.798376	1.20375	-0.133088	-0.219913	-0.496088	-0.245777	-0.134517	1.25155	-0.232378	0.118999	-0.0532839	0.82437	0.520318	0.442052	-0.548019	-0.452709	-0.551692	-0.662744	-1.17372	-0.596129	0.823188	-0.706514	-0.225299	-0.0335365	-0.528525
starPep_01893	0.209197	0.567023	-0.679111	0.261949	-0.934084	-0.182726	-0.435893	-0.323273	0.247513	1.09578	-0.0162776	0.767123	1.00241	1.32798	0.299784	1.42512	-0.758345	-0.816056	-0.0984951	-0.50534	-0.529713	0.453154	-0.721836	-0.602978	-0.340824	0.438516	0.336497	1.6769	0.474064	-0.972179	0.736715	0.347983	0.0432617	0.0371183	1.83398	0.718438	0.313799	0.389778	-0.305569
starPep_02756	-0.2678	-0.000542217	-1.28193	-0.408009	-1.4499	-0.417534	-0.614521	-0.716142	0.660963	0.720068	0.682209	0.679096	0.836077	1.27478	-0.107071	0.649081	0.164177	0.816882	0.483522	-0.225462	0.860933	1.05176	-0.175173	1.10665	1.57297	-0.274741	0.171584	0.302585	-0.35154	-0.0412656	-0.422271	0.0141246	-1.27703	-0.0344277	1.477	0.251099	0.271858	-0.537166	0.764621
starPep_04728	-1.46991	-1.38003	0.302957	1.00568	0.139853	-0.31822	0.170572	0.175585	-2.01364	1.59938	-0.750685	-3.07079	-2.62843	0.681237	1.15333	0.205345	-1.79818	-1.13325	-1.92558	0.440228	-1.55116	0.676395	-0.223515	-0.152857	-2.67886	0.72091	0.765952	2.60807	0.0724672	-2.55339	2.56805	-1.37409	0.011545	2.57526	3.60263	1.98769	2.38229	3.35621	-2.7135
starPep_05034	0.109155	-0.075237	0.00270873	0.933046	0.209627	0.888147	0.586345	0.656784	1.11468	1.19817	-0.21201	-0.531731	0.0149622	0.672332	-0.285818	0.290584	-0.111876	-1.16548	-0.857724	0.271988	-1.39405	0.289614	-0.568862	-0.71265	-0.270118	-0.257963	0.558676	1.2706	0.788681	-0.182451	0.640641	1.25179	0.537393	0.589451	1.45422	0.641077	0.791277	0.143787	0.229526
starPep_40941	0.0576934	0.444777	-0.207855	-0.0798515	-0.985454	0.312107	0.777011	-0.0556035	0.161013	-0.773341	-0.0958092	0.691681	0.740542	0.619128	0.277881	1.1662	-0.767747	-0.581724	-0.526903	-0.677307	-0.368849	-0.0946529	-0.748762	-0.85174	-1.2553	-0.309365	-0.156056	1.82334	1.17958	0.665858	-0.553673	0.0387353	0.576968	-1.15787	-0.358324	-0.280794	-0.898134	-0.339433	-1.19739
starPep_08151	0.761806	0.571166	0.121006	0.395826	-0.138505	-0.00692289	-0.303063	0.199926	1.60747	0.0993931	-0.597272	-0.0906031	-0.0151682	0.384451	0.419633	0.24117	0.0270386	0.503738	-0.144058	-0.542664	0.668782	0.258	-0.237198	0.129363	0.12584	0.405295	0.418001	-0.56727	-0.881887	0.251624	-0.74868	-0.204715	-1.10168	0.209705	0.426465	0.297238	-0.297979	-0.384094	-0.0380213
starPep_13684	-0.100357	-0.704469	-0.169708	0.919401	0.50221	-1.94613	-0.280919	0.864388	0.505671	-1.06528	1.00396	0.43981	0.0340693	0.782951	-0.611182	-0.492872	0.223016	0.581404	-0.0246624	0.405572	0.0166336	0.789547	0.360102	0.652254	0.814051	0.469106	0.180383	-1.05778	-1.39004	0.491215	-0.875027	-0.31514	1.11664	-0.86768	-0.317872	-1.34065	-1.38839	-0.16329	-0.0380213
starPep_38492	0.489476	0.635738	-0.49331	-0.042405	-0.518822	-0.216739	-0.0389176	0.507433	0.0796268	-0.806859	-0.266811	0.835493	1.28338	0.381167	-0.887177	-0.784166	0.375954	0.150121	-1.36687	-1.28593	0.692318	0.268004	-0.153707	0.0430516	-0.274831	-0.448971	-0.534249	-0.947792	-1.25216	0.404595	-1.25579	-0.773058	-1.27288	-0.310877	0.326259	0.39168	-0.2111	-0.75397	0.0511612
starPep_26589	-0.0311137	-0.0861438	-1.76355	-0.631442	-1.09369	-1.85412	-2.26916	-0.222232	-0.388895	-0.815918	0.444603	-0.424237	-0.65795	0.303656	-0.714609	-1.34625	-0.825546	-0.555835	0.937773	0.395902	-0.527273	-0.129757	-0.55717	-0.426795	0.752772	0.702522	-0.59221	-0.774378	-1.05914	-0.956268	-0.0913963	-1.02189	-0.929885	-0.925806	-0.897617	-1.26234	-1.69252	0.346198	1.03217
starPep_06435	-1.7956	-1.38973	0.195861	0.0853658	0.117693	-1.228	0.615985	4.81166	-1.99376	0.454074	2.76276	-2.14185	-1.70051	0.55653	-1.72289	-1.75268	-2.25567	-1.01475	-1.37845	2.50618	-2.24618	1.17916	1.60608	0.809538	-2.41489	-1.71197	-1.04472	0.736995	0.13183	-2.08961	1.73952	-1.28121	0.737777	-0.216678	-0.368174	-0.54295	-0.799607	1.77651	-0.617707
starPep_43142	-2.55647	-1.72989	-1.98988	0.58164	0.0600597	2.59352	-1.57245	0.17132	-0.29836	0.722564	1.05936	-1.46745	-1.55231	-0.161994	-0.654614	-1.11227	-1.3863	0.489259	-1.92558	2.89313	-1.04441	1.18117	2.57456	1.60967	-2.67886	1.25623	-1.72348	0.392253	1.03133	-1.0042	0.907192	0.64028	0.00733395	-0.985879	-0.751082	-0.234791	-1.10319	-1.34891	-2.7135
starPep_00786	-0.321411	-0.763305	-0.114749	-0.73989	-0.586305	-0.953027	0.322433	0.828086	0.632531	0.245384	0.886059	0.377949	0.150672	-0.239854	-0.237999	-0.530179	0.200747	-0.216264	0.736831	0.678931	-0.870249	-0.102394	0.246051	-0.171634	-0.293687	-0.130216	0.741997	-0.581097	-0.382919	-0.753872	-0.136393	-0.530918	-0.85429	-0.474538	-0.85703	-0.623372	-0.576662	0.599389	1.03217
starPep_17628	0.648468	-0.0507223	-0.670103	-1.29352	-1.47165	-0.0844907	-0.887065	-0.671105	-0.937576	-0.436277	-0.298484	0.213299	-0.313778	-0.691913	-1.06098	-1.19208	3.08399	-1.64777	-1.34008	-0.818652	0.30781	0.0722594	0.962984	0.139932	0.870616	0.668436	0.609589	-0.825284	-0.553522	0.900809	-1.38038	-1.0397	-1.58558	0.474111	-0.237245	0.615816	1.43945	0.20168	-1.10821
starPep_19597	0.671999	1.55843	-0.533442	-0.787441	-0.199426	0.8129	-0.340433	-0.168227	0.791967	-0.476693	-0.0499176	0.775866	0.401513	-0.650704	0.225132	-0.127704	0.949626	0.00805528	0.892677	-0.520133	0.733168	-0.421763	0.360472	-0.182155	0.988461	0.224164	-0.26584	-0.594346	-0.0774963	0.508269	-0.534979	0.196964	-1.09463	-0.00780312	-0.177471	0.911893	1.29296	0.425148	-0.617707
starPep_27585	-1.63577	-1.06495	-0.177234	-0.809178	-1.1283	-0.490332	1.72173	1.13791	-3.204	2.42071	0.949823	-3.00265	-2.66101	-0.508165	0.216453	-1.08757	-1.37111	0.748549	1.86614	1.31364	0.00258721	0.292827	0.867356	3.10727	4.08541	-1.00604	0.423649	0.937288	0.780446	-2.53446	2.80389	-0.352218	0.84206	1.5528	0.65252	1.05338	1.94964	1.45748	4.73324
starPep_02754	-0.28005	-0.294722	-0.587105	1.70897	-0.407079	-1.01607	-0.784851	-0.470097	0.161013	-0.794273	0.592038	-0.361378	0.603363	2.64511	0.601209	1.14544	0.169686	0.299323	0.151048	-0.0692017	0.240736	2.68121	0.313303	0.465513	0.304963	-0.545586	-0.677575	0.6763	-0.588372	0.151611	-0.692872	-0.211839	1.29099	-0.619022	1.15992	-0.705853	-0.375523	0.338774	0.0511612
starPep_11929	0.371	0.397687	0.14061	1.9281	-0.162542	-0.41838	0.555752	-0.344103	-0.283312	-0.440355	0.687632	0.608085	0.68371	2.60338	0.271777	1.26206	0.0376015	0.019455	-0.236543	-0.577217	0.341408	1.98817	-0.128655	0.52345	1.14873	-0.795244	-0.698203	0.403539	-0.732205	0.00797518	-0.69049	-0.299879	0.691437	-0.0309432	2.09766	0.0997832	0.303154	0.229161	0.764621
starPep_22919	0.205997	0.348706	0.00196209	1.629	-0.187115	-0.0678935	0.196469	-0.589197	-0.111493	0.553852	0.480878	0.327278	1.0149	2.20611	0.460642	1.13457	-0.271621	0.0616536	0.0211048	-0.112682	-0.0205671	2.17629	0.229133	0.307121	0.0315641	-0.428592	-0.0808203	2.27232	0.618683	-0.258597	0.2452	0.659758	1.10237	0.160538	2.02192	0.137431	0.358524	0.674725	0.942986
starPep_01523	1.2728	1.63503	1.10428	3.1292	1.07004	-0.0642418	1.0747	0.456167	0.435563	-0.583395	-1.04362	0.295611	0.588175	1.55246	0.623075	1.61487	0.0264944	0.106918	0.191336	-0.397808	0.289874	0.854484	-0.754305	-0.111964	0.0787018	0.868128	0.411965	2.24345	0.613409	0.612775	-0.0374421	0.640521	0.413976	-0.0506983	1.37311	-0.715538	-0.563252	-0.647057	0.0957524
starPep_01517	0.0271175	0.0766394	-0.0683698	1.48847	-0.297348	-0.505117	0.576403	-0.620154	0.886976	0.145204	0.789973	0.967961	1.5597	2.24726	0.172603	0.315291	0.488016	0.819479	-0.111434	-0.615874	0.933372	2.249	0.271212	0.884247	0.634927	-0.00285035	0.123113	0.818344	-0.325304	-0.112996	-0.541977	-0.211787	0.772346	-0.338377	1.55862	0.0307399	0.682204	-0.218273	0.764621
starPep_11407	0.17017	0.290571	0.161196	1.59191	-0.159213	-0.243572	0.290709	0.32905	0.753676	-0.721775	0.226128	0.678229	0.870617	2.02112	0.679031	1.1662	0.372343	0.699523	0.257191	-0.543738	1.07375	1.67654	-0.167265	0.643774	0.752772	-0.298854	0.225323	0.871986	-0.317304	0.624635	-0.708723	-0.160434	0.965786	-0.48612	1.24436	-0.584874	-0.146418	-0.199815	-0.0380213
starPep_02745	0.133385	0.242419	0.0872996	1.56607	-0.17872	-0.254475	0.0260162	0.40525	0.753676	-0.867888	0.40261	0.818656	0.743236	2.06185	0.778834	1.45675	0.209326	0.301684	0.254175	-0.575533	0.844031	1.21756	-0.464513	0.37813	0.601931	-0.315787	-0.00835138	0.798286	-0.343443	0.655223	-0.641653	-0.0877946	0.965625	-0.698803	0.860954	-0.690432	-0.360726	-0.222024	-0.260977
starPep_12617	-0.761392	-0.502447	-0.267262	1.12169	-0.319777	-0.541218	-0.494556	-0.553639	0.107552	0.215548	1.46274	0.0478596	1.09721	2.02691	0.273533	1.14544	0.439249	0.0217636	-0.334963	-0.670878	0.393333	2.14639	0.57225	0.377155	0.323818	-1.00904	-0.70092	0.326543	-0.64616	-0.78032	-0.189438	-0.753523	-0.512942	0.220546	1.30646	0.619681	0.153001	1.17618	0.72003
starPep_03464	-0.308844	-0.353218	0.156358	1.43616	-0.00845681	-0.285614	0.798946	-0.358989	0.660963	0.529405	1.10105	0.483778	1.17756	1.8879	0.405835	0.66687	0.549178	1.18924	0.232275	-0.017975	1.02947	2.13989	0.504839	1.30067	1.243	-0.987788	-0.166588	1.05763	0.0402691	-0.231586	-0.230223	0.0792846	0.79272	-0.0362077	1.66374	0.0420357	1.11827	0.291705	1.43349
starPep_01525	1.25687	1.13071	0.996468	2.11308	0.714995	-0.256596	0.815159	-0.109445	0.558183	-0.0930662	-0.523337	0.56748	1.11044	1.31373	0.788989	0.862548	0.158015	1.02967	1.43826	0.312704	0.630819	1.70351	0.190719	0.659402	0.927182	0.398458	0.844504	1.86461	0.685002	0.477535	0.0510926	0.764677	0.655955	-0.514556	0.919626	-1.29385	-0.232419	-0.398867	0.140344
starPep_30579	1.38615	1.55161	0.758797	2.69174	0.799441	1.02898	1.55532	0.994253	0.92356	0.278278	-0.678316	1.04321	1.66552	1.24157	0.840958	1.61487	-0.538687	0.183473	-0.217762	0.18484	0.0689196	0.838028	-0.489952	0.0430009	-0.788633	-0.468382	0.346331	1.92165	0.728864	0.741898	0.396063	1.1352	-0.134345	0.479783	2.04072	0.0253314	0.430977	-0.537593	0.987577
starPep_07233	0.752969	1.75582	-0.0893443	1.34063	0.0975441	0.285195	-0.0667348	-0.197822	0.174357	-0.65934	-0.292801	0.780025	1.05336	1.27089	-0.324753	-0.22579	-0.144315	-1.24942	-1.25512	-1.04806	-0.57907	0.50306	-0.716654	-1.07539	-0.0485701	-0.129006	0.0359226	0.9797	0.0608626	0.0423698	-0.129475	0.427916	0.585352	0.0718138	1.52985	0.610023	0.0983322	0.238171	-0.127204
starPep_44784	1.10302	1.1069	-0.0347986	0.959211	-0.21641	0.31374	0.420463	0.510205	0.630113	0.236705	-1.17292	-0.119936	0.493374	0.864383	1.11077	1.61487	-0.691485	-0.254647	0.657377	-0.103032	-0.269701	-0.101197	-1.15404	-0.48259	-0.416245	-0.561687	-0.00323096	0.929348	0.0747434	0.174579	-0.279573	0.313071	-0.49902	0.12789	1.73233	0.370957	0.473804	-0.110952	0.00656996
starPep_43262	-0.799088	-0.648984	0.174694	1.2525	0.128111	0.241585	0.0402734	1.48385	1.384	-1.04146	1.04948	0.506367	0.88164	1.55678	0.0505829	0.250065	1.71378	1.21635	0.240496	-0.781963	1.52221	2.52668	1.27148	1.15261	0.748058	-0.849135	-0.364622	-0.398721	-0.99867	0.205658	-1.66494	-1.36022	-1.03888	-0.257739	1.17907	0.726004	0.567119	0.294326	0.853803
starPep_24008	-0.320616	-0.311762	-0.430926	0.720518	-0.380751	-0.938442	-0.679557	-0.0224513	0.110724	-0.727071	0.937804	0.555301	0.568088	1.46172	0.135934	1.05254	0.436713	-0.11847	-0.508263	-0.816486	0.318124	1.01848	-0.0809556	-0.0826127	-0.369107	-0.139827	-0.2034	-0.676962	-1.27912	-0.602541	-0.742216	-1.27579	-1.07066	0.120698	0.822854	0.0753097	-0.235558	0.319986	-0.617707
starPep_09258	0.353857	1.46141	0.230893	1.37402	0.536337	0.703944	-0.298728	-0.125129	1.60747	-0.22085	0.063362	1.27255	1.5597	0.983496	-0.0131864	-0.133386	0.371186	0.372197	-0.653746	-0.325437	0.256247	1.09498	0.204432	0.109587	0.611359	0.122985	0.0905253	0.554959	-0.101971	-0.161525	0.258646	0.779307	0.447112	0.224732	1.15684	0.823512	0.648129	0.525538	-0.573116
starPep_20045	-0.0787093	0.254077	-0.021978	0.735435	-0.030943	-0.451215	0.110233	-0.262741	0.886976	1.00908	0.3963	0.748279	1.45387	0.980369	-0.248162	0.229064	0.0416286	0.427811	-0.223593	-0.751715	0.716461	0.857614	-0.00424881	0.543536	0.653783	0.426952	0.50277	1.13158	0.497202	-0.760526	0.435881	0.290152	0.20913	0.609494	1.33223	0.638472	0.302465	0.315289	0.853803
starPep_17913	-0.579897	-0.649864	-0.407773	0.05337	-0.671783	-0.24168	0.0880753	0.131741	0.335976	0.363298	1.09708	0.205358	0.154591	1.00579	-0.257734	-0.201083	0.837017	1.03802	1.58988	-0.0818955	0.906457	1.6229	0.956216	1.35822	0.781055	-0.518897	-0.442446	0.104355	-0.309272	-0.883847	-0.179714	-0.994284	-0.0982287	-0.0771891	1.00908	0.533909	0.355469	0.273728	0.72003
starPep_41382	-1.7864	-1.26055	0.374386	0.594287	0.10519	0.0218907	0.372249	0.398352	-0.108244	-0.108187	2.20239	0.157492	0.0811021	1.13613	-0.751903	-0.667796	-0.123508	-0.840923	-0.578435	-0.59986	-0.159122	0.456716	-0.146091	-0.272884	-0.571799	-1.0646	-0.704573	-0.605279	-0.96069	-0.376214	-0.83372	-0.933639	-1.25925	0.437053	0.782789	1.15238	0.386705	0.388884	-0.35016
starPep_29654	0.286161	0.290052	-0.774626	-0.332472	-0.976658	-0.693277	-0.314868	1.01327	-0.00569701	-1.02385	0.0359549	-0.0592667	0.206033	0.532742	0.34239	0.226346	0.116599	0.0720579	-0.0942279	0.0159911	0.0234668	0.282958	-0.231573	-0.264531	-0.208839	-1.06931	-0.518888	-0.68457	-1.02178	0.189507	-1.25026	-0.845282	-0.179178	-0.454622	-0.211239	-0.43367	-0.636543	-0.519201	-0.439342
starPep_16594	0.198704	0.700326	0.762529	0.353854	0.0985953	0.243761	0.786081	0.267606	0.0639391	-0.315572	-0.595192	0.30596	1.11044	0.219749	-1.33904	-1.17898	-1.01086	-0.608482	-0.807429	-0.895837	-0.382836	-0.585996	-1.29017	-0.801178	-1.16574	1.14887	0.502767	1.73108	1.66147	0.625937	0.341701	1.13626	0.38265	-0.17179	0.311067	-0.0379011	-0.176039	-1.04582	-0.0380213
starPep_04303	0.17959	0.823988	-0.151597	0.130757	-0.0253236	-0.977971	-0.174654	-0.653386	0.0184303	0.770191	-0.270629	-0.525027	0.135239	0.141053	1.83987	0.890467	-0.476386	0.226523	-0.183129	1.29935	-0.865781	1.43432	1.61338	0.72247	-1.24116	0.0980964	0.104657	0.469724	0.0794933	-1.28982	0.914803	-0.0551773	0.331543	1.20471	0.675915	0.0333154	0.502418	2.47212	-0.127204
starPep_17593	1.3163	1.46881	-0.0120626	0.0623488	-0.131615	0.297643	-0.602023	-0.0244418	-0.580015	-1.06848	-0.39743	1.28744	1.0149	0.0463981	0.196922	0.541606	0.924242	0.808744	1.2803	-0.645887	1.42254	-0.222667	-0.448493	0.510547	1.09688	-1.08515	-0.928846	-0.678284	-0.819963	0.749044	-0.90226	-0.394282	-0.14188	-0.761559	-0.275194	-0.234684	0.212782	-0.207328	-0.216386
starPep_39670	-0.141187	0.232774	0.563153	0.202996	-0.0552989	0.144317	-0.539684	1.35774	0.910115	-0.54142	-0.104431	-0.797962	-0.0653855	0.0936863	-0.0577317	0.0306674	1.53948	1.06105	1.04274	-0.180976	1.08556	1.04203	1.27011	0.818732	0.220115	0.205367	0.887195	-0.300696	-0.415205	0.311543	-0.738155	-0.156084	0.316261	-0.091652	-0.0655851	-0.213087	-0.101126	-0.258013	0.541665
starPep_18386	-1.17763	-1.00272	0.277021	0.061487	-0.0492821	-0.184467	1.04719	-1.3923	-0.371843	2.80915	0.534651	0.164025	0.376037	0.179747	0.490399	0.755073	0.607128	1.13738	0.280147	-0.0992275	1.19578	1.08202	1.31841	1.76556	1.21944	-0.120001	0.775909	1.44169	1.06155	-1.62847	1.69424	0.473859	-0.0661152	2.14251	2.30159	1.78378	3.13892	2.18087	3.12796
starPep_01271	-2.0106	-1.48355	-1.02996	-0.726736	-0.99797	-1.4251	-0.779503	-0.904183	-1.59288	0.660212	2.90298	-2.62068	-2.13067	0.458653	-1.7334	-1.388	-1.39632	-1.51097	-0.604834	1.58216	-2.39558	-0.368683	-0.491564	-0.0246379	0.634927	-1.77345	-1.15544	0.371578	0.195741	-1.51448	1.08223	-0.395561	-0.240513	-0.604609	-0.553014	-0.793229	-0.889365	0.734168	0.72003
starPep_28225	0.43481	-0.0306091	0.0357568	-0.492811	-0.593902	0.139955	-0.00251038	1.3569	-0.713152	-0.892222	0.047179	-0.215393	0.110498	-0.0233176	-0.650302	-0.0980555	0.493701	-0.083149	0.583238	-0.68582	0.666711	-0.439937	-0.657003	-0.39683	0.748058	-1.50144	-1.11037	-1.07151	-1.27065	0.315185	-1.57187	-1.15766	0.396506	-0.62414	-0.602104	0.343746	-0.146123	-0.594067	0.140344
starPep_04295	-1.87661	-1.81425	-0.671887	0.646968	1.06825	-2.6463	-1.34913	1.45031	-3.35306	-0.807684	3.11535	-2.92217	-2.63455	0.430252	-1.93832	-2.22828	-2.44366	-1.20446	-0.217684	3.00861	-2.77991	1.40027	2.31067	-0.368788	0.634927	-2.29102	-2.19591	-0.61014	-1.40508	-1.58931	0.657154	-1.89867	-1.37533	-0.383546	-0.557246	-1.54095	-1.77707	1.89356	0.72003
starPep_08334	-0.910827	-0.3609	-1.28438	-0.927678	-1.35217	-0.0843041	-1.82305	-3.99568	0.82986	1.05123	1.01841	-0.501529	1.72823	-0.024015	0.478818	2.00104	0.399043	0.681506	0.941742	-0.323834	0.843589	0.339692	0.92132	0.945318	0.979033	-1.55921	-1.7103	0.080231	0.338108	-1.09274	0.684058	0.0671863	0.223401	-0.0309541	-0.0210948	0.613465	0.32614	1.33579	0.675438
starPep_12965	0.137571	0.611453	0.749694	0.0740942	0.508321	0.339602	0.0573352	0.884451	0.910115	-0.523831	0.0948603	-0.581357	-0.0668553	-0.211976	-0.138738	-0.145493	2.22178	1.44856	1.57016	-0.593826	1.65065	0.934891	1.84795	1.03111	0.865903	0.222509	0.914915	-0.624122	-0.545445	0.855204	-0.631391	-0.0916232	-0.195714	0.223611	-0.253516	0.0151419	0.0477338	0.0812074	-0.617707
starPep_12738	-0.0108905	0.0496425	0.541703	-0.25125	-0.310663	-0.0490828	1.82558	-1.41795	0.57261	2.78485	-0.811011	0.45543	1.5717	-0.462943	-1.85191	-0.287804	-1.04322	-0.416921	-1.54048	-1.37934	0.117245	-0.394334	-0.333795	0.0555529	-0.147559	1.63702	2.66067	1.14959	1.2711	-1.79055	2.08905	0.806714	0.220678	1.71552	1.87025	2.37998	3.03083	0.504921	1.12135
starPep_18116	0.676359	-0.243432	-0.331022	-0.888485	-0.613489	-0.60432	0.569118	0.548908	-1.40994	-1.10168	-0.261283	0.565113	-0.0805732	-0.62417	1.07754	0.0356088	-0.181716	0.227228	-0.215177	1.31108	-0.167679	-0.39214	0.358473	0.147935	0.158836	-0.79911	-1.15051	-0.721485	-0.355773	0.216228	-0.910942	-0.336105	-0.386801	0.240937	-0.4925	-0.426849	0.37509	0.743551	-1.24198
starPep_35067	-3.63122	-2.37114	-3.41968	1.98758	-3.32788	4.03536	-4.63515	0.175387	-3.39485	-2.51617	-3.79749	-3.39222	-2.85747	-1.42083	-3.28767	-2.85831	-3.12366	-3.04037	-1.92558	2.28528	-4.40905	-1.84149	-2.98661	-4.28256	-2.67886	-2.92069	-3.88234	0.0608574	-2.03637	3.36335	2.01949	-3.50985	0.0117596	-3.5699	-2.03828	-2.28021	-2.76574	-3.31055	-2.7135
starPep_38069	-2.96023	-1.838	-3.00697	1.25516	-0.332411	3.37394	-2.32774	0.175387	-0.514972	3.57881	-0.358178	-3.09427	-2.71417	-0.659816	-1.62034	-2.06892	1.69886	3.69639	4.35932	0.551083	3.4517	1.06139	0.834237	4.09422	4.51437	2.07418	-2.34217	1.1575	1.55921	-1.19831	2.52856	2.80061	0.0117596	2.17132	1.71794	2.41076	3.7392	0.156423	0.497074
starPep_26814	-2.71516	-1.64679	-2.38094	-0.322286	0.0787148	1.61925	-1.20059	2.38103	-0.29836	1.14641	1.9098	-1.21921	-1.55231	-0.388969	-0.4046	-1.11227	-1.86147	0.772608	-0.241178	1.8838	-0.63589	0.102554	0.186086	2.32508	-2.67886	-0.118923	-1.46136	1.20908	0.738449	-2.51019	3.34544	1.14418	2.41145	-1.36742	-0.3464	0.644676	-0.885155	-1.15642	-1.37576
starPep_26853	-1.2883	-1.03468	-1.98365	-1.53291	-1.87077	-0.0582006	-1.20165	-0.808919	-1.75639	0.988736	1.22135	-1.02703	-1.17997	-0.478544	2.21646	1.162	-1.99751	-1.00917	-0.0149144	2.12713	-1.85289	-0.262203	0.77322	0.712022	0.979033	-1.05975	-0.281293	0.374176	0.77671	-2.21309	2.10051	-0.768739	1.68607	-0.601198	-0.7879	-0.289382	-0.305505	2.01046	0.898395
starPep_43589	-0.431383	0.0856868	0.431233	-0.2392	0.79965	0.295336	1.3764	0.115275	2.54764	0.0945261	-0.0746858	-0.12422	-0.386042	-0.647748	-0.614745	-1.09325	1.0714	2.32143	1.63134	-0.369793	1.97123	0.0706398	0.219133	2.26759	-2.21219	1.70395	2.04919	-0.528571	0.0523625	-0.680675	-0.0176492	-0.146719	-0.754936	-1.11113	-0.609557	0.21444	-0.741358	-1.09829	-1.1528
starPep_03485	0.980348	1.70373	-0.484514	2.61493	0.222582	-1.66033	-0.0664391	0.092951	0.435563	-1.41772	-0.87247	1.0217	0.858369	1.99567	-0.0738817	1.48837	-0.429828	-0.482351	-1.35077	-1.4511	0.276315	1.1451	-0.88509	-0.309439	-0.524662	2.6916	1.62969	-0.431575	-1.25646	0.488296	-1.45562	-1.03232	0.398966	-1.23887	0.849744	-0.791061	-0.790039	-1.10124	-0.70689
starPep_07093	-0.12338	-0.300243	0.256617	2.39963	0.171116	-0.410147	0.544432	0.107396	1.1393	0.260552	0.880865	0.646503	1.45387	2.71697	0.0420561	0.684659	-0.0097812	0.298574	-0.311366	-0.335346	0.323164	2.31279	0.0756872	0.429829	0.436949	-0.109858	0.317289	1.86405	0.173262	0.11553	-0.392495	0.13478	0.729113	0.11578	2.47037	0.103959	0.77733	0.130101	0.764621
starPep_11764	0.132033	-0.0868798	0.024506	2.08744	-0.0458511	-0.140117	0.301978	-0.163687	1.1393	0.399748	0.728171	0.487516	1.45387	2.63522	0.221887	1.29368	0.365477	0.357707	-0.343784	-0.364429	0.45922	2.55783	0.272043	0.570031	0.568935	-0.213126	0.3776	1.59125	0.0133472	0.340485	-0.342424	0.274105	0.401606	0.0261461	2.43398	0.0883212	0.687378	0.108513	0.764621
starPep_18840	0.398994	0.98583	-0.0517395	2.26964	0.131532	0.0558437	0.112771	0.0110235	1.34069	0.148794	0.242114	1.07132	1.61457	2.40942	-0.0543081	1.19782	-0.214148	-0.239806	-0.617521	-0.720157	0.113866	1.7484	-0.274428	-0.109899	0.267253	0.0910109	0.391966	0.811031	-0.45622	0.048938	-0.625828	-0.189909	-0.649943	-0.331108	2.08235	0.661825	0.114336	-0.303861	-0.216386
starPep_18948	0.0861964	1.00662	-0.102107	2.11959	-0.013368	-0.00621621	-0.211546	-0.0131741	1.34069	0.185743	0.852664	1.7175	1.66552	2.62603	-0.160499	1.32432	-0.248996	-0.217424	-0.578085	-0.724503	0.169519	1.59967	-0.368222	-0.221056	-0.0768528	-0.0898088	0.262917	0.803483	-0.461067	-0.111768	-0.769188	-0.506524	-0.874909	-0.346453	1.81236	0.684551	-0.157689	-0.277482	-0.662299
starPep_06781	-0.117009	-0.341589	0.233995	2.26148	0.00767954	-0.625166	1.09449	-0.885783	0.0764547	0.743497	1.07516	1.02913	1.09721	2.67409	0.33854	1.10838	0.39899	0.40089	-0.265143	-0.746228	0.684779	2.75212	0.344641	1.14089	1.05917	-0.0724522	0.339077	0.871068	-0.413974	-0.25039	-0.561987	-0.388135	-0.536939	-0.0511492	2.64342	0.579977	1.19509	-0.014842	1.92399
starPep_07015	1.35978	1.63037	1.19462	3.14101	1.08044	-0.0380193	1.11581	0.412027	0.435563	-0.60716	-1.08912	0.281785	0.588175	1.53644	0.608891	1.61487	-0.0413021	0.211728	0.167779	-0.264791	0.291093	0.847933	-0.769254	-0.00895333	0.0787018	0.853973	0.440052	2.23599	0.610605	0.679396	0.0491662	0.729679	0.315119	-0.0535631	1.37721	-0.777722	-0.554864	-0.640489	0.0957524
starPep_30936	0.0127644	0.280731	0.136552	1.87006	0.0730202	-0.44308	0.429566	-0.215416	1.1393	0.338955	0.673836	0.535432	1.45387	2.20103	0.303366	0.862548	0.5066	0.927596	0.209051	-0.464015	1.0024	2.54986	0.54774	0.926076	0.592503	-0.227148	0.241805	1.66215	0.25192	-0.0426399	-0.429757	-0.00944443	0.534484	-0.0982459	1.6764	0.136953	0.5232	0.398719	0.630847
starPep_30418	-0.297379	-0.301595	-0.146701	1.38887	-0.446752	-0.414585	0.800672	-0.435786	0.970398	0.52385	1.44434	0.710367	1.20303	2.45378	-0.213597	0.195709	0.302857	0.65812	-0.0966385	-0.809531	1.0326	2.23186	0.226516	0.994996	0.762199	-0.590695	0.0998633	0.673267	-0.452612	-0.179381	-0.448513	-0.156024	0.128977	-0.251364	2.02075	0.432016	1.00601	-0.184892	2.01318
starPep_30239	0.185797	0.673151	-0.0871836	1.70074	0.00860813	0.134742	0.319981	0.131695	0.886976	0.121097	0.140774	0.36429	1.07443	1.87644	0.3347	0.830924	0.0730714	0.78378	-0.145986	-0.476069	0.942488	1.63096	-0.20125	0.65405	0.37567	-0.188504	0.000281951	1.46304	0.173349	0.459417	-0.0873248	0.594718	0.642168	-0.00291025	1.98857	-0.183974	0.519992	-0.416437	0.586256
starPep_04483	0.205966	0.182002	-0.0702287	1.55169	-0.0178791	-0.843141	0.0928316	-0.448448	1.19641	1.18112	0.327079	0.398342	1.05556	1.86386	0.367682	1.00214	0.770072	0.968639	0.346754	-0.789827	1.31061	2.46961	0.654435	1.04253	0.752772	0.700365	1.02305	1.19865	-0.0149498	-0.426323	-0.201527	-0.120962	-0.306709	0.314821	2.0977	0.279733	0.697549	0.457994	0.942986
starPep_27439	-0.0459852	0.165031	-0.110385	1.12795	-0.394762	-0.0591723	0.258135	0.538335	0.404559	-0.0339607	0.570682	0.225545	0.68371	1.91835	0.177959	1.34112	-0.016345	0.186102	0.180792	-0.0220572	0.0139193	1.94822	0.213217	-0.147795	-0.354966	-1.23012	-0.748312	1.49075	0.253626	-0.081931	-0.0880139	0.390734	0.576065	0.179565	1.51876	0.256933	-0.028988	0.537986	-0.35016
starPep_11551	0.468012	0.77138	0.414439	1.71252	0.32772	-0.0636877	0.918224	-0.0506212	0.886976	0.544408	0.359923	0.948697	1.5597	1.5889	0.622969	1.46762	0.654043	1.04786	0.436866	-0.572191	1.25067	1.74246	0.22047	1.12254	0.979033	0.0420215	0.330533	1.12995	0.104826	0.17165	0.0270447	0.678387	0.454173	-0.133187	1.41575	0.0399683	0.892053	-0.151894	0.853803
starPep_41052	0.107411	0.943692	-0.042017	1.5376	0.232073	0.479375	0.0929394	-0.349165	-0.176854	1.51779	1.39879	1.49044	1.5597	1.8763	-0.22619	0.60782	-0.550721	-0.420471	-0.540881	-0.726399	0.0601011	0.975422	-0.303716	-0.16951	0.370956	-1.44941	-0.80779	1.05609	0.0496936	0.067563	-0.195399	0.36041	-0.744747	0.337114	2.64961	1.47786	1.18786	0.573652	0.541665
starPep_18635	-0.778267	-0.624609	0.0612294	1.2778	-0.0579891	-0.066506	-0.275583	-0.137975	1.27278	1.16981	1.6317	-0.00973796	0.61708	1.911	-0.290004	0.557418	0.324412	-0.133797	-0.578435	-0.419671	0.132601	1.70973	0.305842	0.03896	-0.119277	-1.29606	-1.23578	1.0253	-0.109798	-0.609284	0.352875	0.398441	-0.119276	0.793812	1.79815	1.23849	0.353465	0.991077	-0.796072
starPep_44948	-0.793048	-0.654264	0.286319	1.17302	0.194919	-0.123021	-0.236891	1.69147	1.27278	-0.923498	1.14161	0.174269	0.775816	1.32851	0.520772	0.50084	1.81413	1.7689	1.75888	-0.684998	2.00353	2.63139	1.61757	1.61056	1.04031	-1.04793	-0.533365	-0.637519	-1.12159	0.0593822	-1.60855	-1.41074	-0.788559	-0.37484	0.71054	0.22104	0.470905	0.421518	0.541665
starPep_16078	-0.729152	-0.431622	0.910537	1.51447	0.776387	-0.0738571	0.441349	-0.896174	0.336737	0.67484	1.67217	0.829653	1.45387	1.35699	0.0704024	0.243147	0.171599	-0.25779	-0.603841	0.0386881	-0.502232	1.64984	0.688722	0.0889088	0.257825	-0.59533	-0.149683	1.34136	0.398663	-0.583187	0.640877	0.845251	1.81405	-0.104253	0.370137	0.430539	0.502847	1.22363	-1.06362
starPep_42118	0.369249	0.200823	-0.279661	0.328445	-0.523185	-0.493684	0.180656	0.399171	0.979689	-0.716232	0.325368	1.32615	0.960028	1.00608	-0.421564	-0.151422	0.274091	0.432218	-0.281972	-0.220689	0.396778	0.331762	-0.495517	0.0144146	-0.171128	0.445159	0.239455	-0.467447	-0.939798	0.152575	-0.94034	-0.494398	-1.15446	-0.763373	0.0109651	-0.367301	-0.27349	-0.74455	-1.01903
starPep_14800	-0.976944	-0.593615	-1.82259	-1.31336	-2.24109	0.215702	-1.16708	-1.91551	-0.302746	1.33951	0.655029	0.0913996	0.0416631	0.682546	-1.10348	-1.04828	-1.14126	-0.544082	-0.00436788	0.548206	-0.93794	0.242772	-0.271555	-1.07317	-0.378535	0.344193	-0.0861708	1.5535	0.971817	-0.889023	1.24611	1.27702	-0.404772	0.0156911	1.63554	1.11045	0.367382	0.431658	0.274117
starPep_22010	-2.37666	-1.10818	-1.76605	1.59643	0.551295	-3.2006	-1.72633	2.57479	-3.16567	-2.38807	-3.29997	-2.65984	-2.5008	-0.760466	-3.14545	-2.79012	-3.12366	-3.03957	-1.92481	-2.30928	-4.40351	-0.775295	-2.88117	-4.13618	-2.55159	5.86613	-1.37187	-1.61925	-2.01285	0.932027	-2.65489	-3.31373	2.62225	-2.43734	-1.46716	-1.70764	-2.07296	-3.28284	-2.53513
starPep_03761	-1.07666	-1.09055	-1.07229	0.0723564	-0.215839	-1.73052	-0.451639	1.12927	0.970398	-0.298036	1.7005	-0.159563	0.0340693	0.53941	-0.27198	-0.568228	-0.938555	0.267666	0.629385	0.603709	0.0476411	0.156597	0.0167017	0.172226	0.634927	-0.422464	-0.0228634	-0.38877	-0.637569	-0.829974	-0.116035	-0.716412	-1.00469	-0.953245	-0.54276	-1.12133	-1.08515	0.217691	0.72003
starPep_13823	0.597644	1.1226	0.10774	-0.233187	-0.497656	0.0864143	0.432771	-1.39419	2.31327	0.747099	-0.362094	0.217041	1.5717	0.107084	0.718577	2.62687	0.244819	1.03022	0.913687	-0.250619	1.13666	0.616614	0.627219	0.405349	-0.72264	0.367411	1.06112	0.186277	0.112907	-0.390943	0.252119	0.585288	-0.316579	0.330045	0.632323	0.197196	0.766492	0.566866	0.0957524
starPep_39666	-0.155003	0.122883	0.805813	0.490041	0.557858	-0.20836	0.209833	1.07687	0.910115	-0.564062	0.324443	-0.475849	-0.0653855	0.198741	-0.226984	-0.107444	1.87442	1.30276	1.4855	-0.0932749	1.13966	1.27257	1.5773	0.84595	-0.208839	0.0662872	0.710807	-0.603827	-0.754351	0.121411	-1.17622	-0.782874	-0.820303	-0.0453625	-0.123268	-0.274207	-0.129939	-0.0906936	-0.439342
starPep_39673	-0.108978	0.330077	0.502344	0.252212	0.204241	-0.0835073	0.088484	1.08271	0.910115	-0.351714	0.473946	-0.251584	-0.0653855	0.222569	-0.0228131	-0.351548	1.33781	0.967965	1.36909	-0.0312248	0.850566	1.04712	1.22628	0.345938	-0.270118	0.134911	0.488682	-0.628227	-0.762641	0.457625	-0.538523	0.105585	0.0758502	-0.566716	-0.593967	-0.777186	-1.00527	-0.369254	-0.483934
starPep_06767	0.0260062	0.0122766	-1.04677	-0.635675	-0.982804	-0.682674	-0.472169	0.900639	0.791967	0.180921	0.136278	-0.0622552	0.45712	0.0993701	1.54361	0.913198	0.601192	0.694038	0.277239	-0.25452	0.787207	0.824277	1.0621	0.823203	-0.152273	-0.426217	0.015355	-0.31693	-0.349749	-0.302283	-0.562559	-0.409494	0.421435	-0.334594	-0.281857	-0.322318	-0.271788	0.645733	0.675438
starPep_22736	0.325729	0.440191	-0.419259	-0.658588	-0.969357	-0.176623	-0.0712147	-0.758039	1.19641	0.00738416	-0.012639	0.591711	0.947535	0.0296921	0.982453	1.01474	0.844908	0.430394	0.885072	0.428588	0.133915	0.412304	0.493002	0.214037	-0.147559	1.24113	1.16193	-0.180308	-0.145131	-0.621902	-0.221791	-0.426635	-0.576529	0.0509883	-0.0797175	-0.159274	-0.0701754	0.535334	-0.528525
starPep_33721	-0.112824	-0.563349	1.15913	0.593209	0.917816	-0.54313	1.40436	-1.69556	3.45249	-0.827986	-0.251159	0.635378	1.72823	0.0583094	-0.254761	1.01079	-0.0792279	0.764063	0.7315	0.514015	0.668394	0.627036	0.87273	0.178876	-0.845198	-0.109134	0.658123	-1.05707	-1.25347	-0.0959085	-1.26049	-1.10091	-0.834297	0.178311	-0.00158599	-0.549314	0.664912	0.273458	-0.70689
starPep_24656	-2.3379	-1.73613	-3.2212	-1.9308	-2.96774	0.489746	-3.79549	1.324	-3.05225	-0.988083	2.44246	-3.33121	-2.82734	0.438142	-2.07466	-2.26856	-3.06179	-2.68978	-1.58597	1.17644	-3.94184	-0.281261	-2.7757	-4.05266	-2.47617	-1.48633	-3.6633	1.3324	1.78568	-1.79247	1.50823	-0.465404	1.26142	-3.31045	0.472644	1.02306	-2.38583	-2.84425	-2.40136
starPep_03231	0.632902	0.0120978	0.0349052	-0.421562	-0.498804	0.383904	-0.280364	0.0488556	0.157841	0.798112	-0.383461	0.451403	0.0940851	-0.140135	0.692849	1.11876	-0.895779	0.121929	0.443604	-0.469079	0.406238	-0.536879	-1.09252	0.480472	-0.0957079	0.162411	0.637928	0.581569	0.943753	-0.173333	0.400103	1.00416	0.728403	0.271597	0.523769	0.242746	0.925504	0.239589	0.541665
starPep_01039	1.1713	0.344377	-0.553567	-0.463664	-0.488137	-1.59063	0.0815668	-0.00943119	-0.25824	0.167061	-0.0562806	-0.0195265	0.206033	-0.337643	1.37011	1.01474	0.539844	0.586515	0.222364	0.560095	-0.168208	0.0583753	0.621908	-0.208726	-1.06675	0.438174	0.0825183	-0.530507	-0.400314	-0.167607	-0.379851	0.0280963	-0.133846	-0.823974	-0.811325	-1.4931	-1.14969	0.67946	-0.483934
starPep_29619	-1.24912	-1.04951	-1.33845	-1.24542	-1.63371	0.178227	-0.641978	-0.368416	-0.28053	1.1378	1.11136	-0.937533	-0.768428	-0.150086	0.399503	-0.0182523	-0.625989	0.622998	-0.674966	1.51655	-0.405513	0.399021	1.23892	0.845221	0.960178	-1.13316	-0.336829	0.682241	0.866812	-2.00103	1.89791	-0.34433	1.03417	0.443292	0.022577	0.325842	0.194224	1.63224	0.898395
starPep_37200	-1.81332	-1.53557	0.76962	0.102751	0.897547	-1.12483	0.80858	1.95915	-1.58503	-0.403074	-0.256299	-1.76523	-1.35119	-0.402349	2.82569	0.816841	-1.4321	-0.520982	0.257372	1.57008	-1.39295	0.0915172	0.677809	-0.135249	-0.0532839	-0.17675	-0.287878	0.561746	1.34262	-0.816935	0.34293	0.11359	2.68162	1.67412	-0.0458291	-0.708407	-0.926937	2.88594	1.16594
starPep_00036	1.04521	0.649573	-1.27099	-0.322071	-0.112657	-1.95269	-0.291858	-0.356598	0.30564	0.343219	-0.334802	-0.163443	0.0803672	-0.506012	1.36692	1.01474	0.892691	0.787177	0.864914	0.0739716	0.365237	0.0704356	0.915853	0.187793	-0.967757	1.33735	1.16372	-0.537172	-0.297047	-0.338604	-0.312212	-0.0626696	-0.264095	-0.739285	-0.869735	-1.63879	-1.12726	0.907798	-0.171795
starPep_41173	1.0961	1.08439	0.640498	-0.285961	0.602174	0.719797	-0.677284	1.15553	-0.62118	0.00268542	-0.196621	0.684438	-0.127606	-0.602861	-1.41896	-1.59949	0.575149	-0.42904	-0.649896	-0.364851	0.12374	-0.811016	-0.862701	-1.10694	-1.02904	-1.46198	-1.19247	-0.638362	-0.315257	1.04096	-0.591934	-0.139158	0.138947	0.0805412	-0.851311	-0.033954	-1.04532	-0.191473	-1.50953
starPep_36629	-2.6442	-2.37114	-2.31656	-2.12455	-3.32788	1.03891	-4.63515	0.175387	-3.39485	-2.51617	0.755806	-3.39222	-2.85747	-0.613752	-3.28767	-2.85831	-2.76057	-3.04037	-1.92558	-0.0542847	-4.40905	-0.911171	-2.98661	-4.28256	-2.67886	-0.075137	-3.88234	-0.452132	-2.03637	-1.03008	-0.638768	-3.50985	0.0117596	-0.13302	1.21225	3.26137	-2.76574	-3.31055	-2.7135
starPep_25668	0.120718	0.519414	-0.623052	0.989283	-1.00746	0.174306	0.120889	-0.0359697	0.33217	-0.12117	0.231729	0.237242	0.81893	2.51836	0.301338	1.61487	-0.441863	-0.358915	-0.298355	-0.512445	-0.141066	1.54221	-0.507496	-0.153629	0.323818	-0.842574	-0.242863	2.75528	0.621019	0.209407	-0.392499	0.176319	0.505433	-0.47525	2.10329	0.182591	-0.0628411	0.0426885	0.140344
starPep_11435	0.168224	0.501746	0.0996768	2.33324	0.0882396	-0.0804924	0.3691	0.590463	0.970398	-0.329321	0.0978471	0.451369	1.07443	2.43303	0.317543	1.45675	0.144644	0.300418	-0.235926	-0.157225	0.219103	1.84555	-0.260136	0.0268863	-0.0391426	-0.36336	-0.0433968	1.99546	0.22423	0.747225	-0.00694085	0.638357	0.464367	-0.418525	1.32054	-0.362784	-0.464742	-0.306099	-0.528525
starPep_04601	0.360602	0.473085	-0.170779	1.51006	-0.415702	0.153698	-0.265473	-0.226319	-0.130014	0.993943	0.146344	0.931727	1.03058	2.30063	-1.65863	-1.03568	-1.29523	-1.06421	-0.537911	-0.996056	-0.564472	0.606334	-1.16617	-1.63641	-1.0526	0.128545	-0.0949251	1.89479	0.28049	-0.141643	0.0857035	0.556562	-0.296489	-0.695476	2.01093	0.802263	-0.297714	-0.369421	-1.01903
starPep_06874	0.456457	0.836468	0.0777928	2.17012	0.131258	-0.830549	0.130059	-0.286962	1.34069	0.954534	-0.0234148	0.781411	1.50874	2.1993	0.476609	1.19782	0.561039	0.715953	-0.283043	-0.815886	0.957431	2.73557	0.37339	1.03757	0.634927	1.22152	1.12573	1.29006	-0.145296	-0.404652	-0.220346	-0.121802	-0.488204	0.0354967	2.2426	0.227504	0.408833	0.000622022	0.318709
starPep_31177	0.701316	0.797105	0.211223	2.00606	0.0604333	-0.260273	0.432085	0.22912	0.660963	0.377668	0.118101	0.609033	1.03058	2.16622	0.536257	1.46762	0.468222	0.590349	-0.339815	-0.353595	0.653624	2.12146	0.118252	0.546359	0.0457054	-0.428868	-0.149908	0.833786	-0.397235	0.114733	-0.330344	0.212183	-0.238389	0.261154	2.21519	0.0665554	0.679743	0.0965695	-0.305569
starPep_44675	0.425089	0.74482	0.0873585	1.73299	-0.0842572	-0.281781	0.606787	0.479273	0.970398	0.103699	0.412236	1.04152	1.39141	2.13412	-0.203678	0.457602	0.179285	0.266317	-0.207871	-0.4078	0.478457	1.81807	-0.0317325	0.558361	0.762199	-0.384229	0.0243373	0.708077	-0.425652	0.00414074	-0.649902	-0.24922	-0.257021	0.152014	2.30754	0.210383	0.384852	-0.278582	1.03217
starPep_32488	0.446579	0.638919	0.133508	1.96914	0.157616	0.15428	0.294365	-0.156994	0.657791	0.0301197	0.0989856	0.655485	1.20303	1.97847	0.192752	0.862548	0.652274	1.04704	0.369455	-0.887387	1.40479	2.18565	0.176996	1.01846	1.243	-0.0315747	0.268274	2.11022	0.549761	0.463447	-0.16213	0.504661	0.497946	0.0972858	2.11937	0.141222	0.532231	-0.11401	1.03217
starPep_02796	-0.0432853	-0.089802	0.0650225	1.6514	-0.0906327	-0.571824	0.158532	0.235468	0.473526	0.171686	0.736727	0.50285	1.01955	2.18993	0.715581	1.29368	-0.0697302	-0.228662	-0.328312	-0.156541	-0.160509	1.35427	-0.324807	0.169003	0.172977	-0.302553	-0.136028	1.34234	0.0468488	0.434149	-0.286972	0.355749	0.712789	-0.0295607	1.61981	-0.516501	0.00917604	-0.142275	0.0957524
starPep_11744	0.597361	0.37198	0.594504	2.13639	0.369034	-0.47694	0.685364	0.347095	0.913287	0.181066	0.600805	0.855294	0.705267	2.11441	0.613105	0.862548	0.103391	0.714123	0.526657	0.0568192	0.644761	1.86315	0.111963	0.236642	0.0409916	-0.205448	-0.0555982	0.565157	-0.499693	0.194112	-0.588219	-0.0601866	-0.030119	-0.293131	1.15457	-0.377564	-0.226713	0.124087	-0.35016
starPep_32508	0.286762	0.0375786	0.205788	1.60622	-0.0815348	-0.498031	0.853068	0.10841	0.558183	0.430451	-0.0774901	0.133912	0.803497	1.75074	0.372328	1.1662	-0.263775	0.179256	-0.177495	-0.636899	0.486392	1.50112	-0.177203	0.39786	0.182405	0.443757	0.483397	1.48124	0.192613	0.357255	0.216939	0.948296	0.699216	0.174956	2.05318	-0.224612	0.600815	0.150581	0.809212
starPep_33676	0.407653	0.233645	-0.416689	1.12216	-0.486278	-0.59985	0.295256	0.958169	0.461198	-0.840725	0.832049	-0.081788	0.906626	2.07485	0.553636	1.29368	1.36925	0.748286	-0.0167395	-0.518879	0.834	3.12488	1.17113	0.708637	0.135267	-1.5812	-0.856823	-0.0828649	-0.897254	0.800348	-0.935206	-0.499968	0.565499	-0.0686366	1.30792	0.116966	0.101902	0.33383	-0.439342
starPep_01934	0.0481606	0.0674141	0.354421	1.82356	0.193786	-0.00626761	0.892467	-0.469356	0.660963	0.69773	1.06604	0.642639	1.09721	2.07918	0.269511	0.732096	0.713928	1.26654	0.922097	-0.3765	1.37973	2.48967	0.61352	1.42972	1.5824	-1.18548	-0.295522	1.58855	0.342571	0.0220153	-0.318367	0.177959	0.433631	0.245876	2.35271	0.485748	1.49173	0.413933	1.21053
starPep_02752	0.0315315	0.301316	0.45221	1.77816	0.251458	-0.20747	1.09932	-0.546338	0.886976	0.610797	0.972358	0.878763	1.45387	1.87908	0.510131	1.34112	0.434969	1.05114	0.161818	-0.334996	1.05909	2.30523	0.607967	1.35382	1.53997	-0.758279	0.317131	1.26788	0.184534	-0.160949	-0.16263	0.234132	0.687198	0.306809	2.30624	0.429775	1.6579	0.566412	2.05777
starPep_02775	0.333835	-0.226667	-0.80421	0.486036	-0.853285	-0.88025	-0.569935	-0.112515	0.327772	0.203584	0.227797	-0.0266185	0.552165	1.63141	0.890249	1.26206	-0.0301551	0.81465	0.80303	0.390753	0.259304	2.04684	0.519841	0.42213	-0.156987	-0.496327	-0.213988	0.667899	-0.283735	-0.311063	-0.256516	-0.0444713	0.114393	-0.430286	0.69771	-0.828376	-0.514878	0.315904	-0.305569
starPep_16122	-0.692612	-0.312858	0.0591752	1.45332	0.0300981	-0.606461	-0.0308638	-0.727751	0.336737	0.344005	1.50562	0.698504	0.924754	2.03352	0.303175	1.12667	0.200567	-0.160412	-0.311717	-0.633354	0.201482	1.83452	0.31617	0.253693	0.323818	-0.577998	-0.0136988	1.06894	-0.152524	-0.627318	0.0732723	-0.0340786	1.12187	-0.13282	1.02812	0.260976	0.0652991	1.01975	1.21053
starPep_01148	0.36092	0.472361	0.535292	1.84823	0.412995	-0.514499	1.05688	-0.0861649	0.0796268	0.320809	0.0505029	0.445361	0.569068	1.50441	-0.55185	-0.0822431	0.0689319	0.351706	-0.111434	-0.665364	0.676069	1.31985	-0.0763812	0.469749	0.33796	0.342003	0.734083	2.42997	1.11924	0.0429878	0.0826117	0.685561	0.9128	0.43434	1.96312	-0.191677	0.599542	0.379736	0.140344
starPep_34003	-0.775887	-0.669982	-0.0518128	0.932048	-0.159846	0.180683	0.251916	1.68576	1.27278	-0.886295	1.12964	0.402002	0.88164	1.54706	-0.177328	-0.35896	1.3956	0.803937	-0.506598	-0.828827	1.18778	2.36155	1.15979	0.938868	0.70092	-1.09299	-0.471204	-0.345762	-0.935441	0.126932	-1.48331	-1.19066	-0.864033	-0.270319	1.20309	0.816179	0.541201	0.507674	0.853803
starPep_05940	0.18057	1.13423	-0.0413389	0.790125	-0.208211	0.10949	0.170039	0.54701	1.07421	-0.315328	-0.445425	0.435258	0.473532	0.961453	0.0675919	1.3095	-0.483656	-0.802261	-0.299624	-0.976062	-0.206312	0.062803	-0.947983	-0.661782	-0.359679	0.357029	1.00047	1.19461	0.41386	0.845589	-0.111981	0.490408	0.345362	-1.18634	0.0930618	-0.278898	-0.910893	-0.608495	-0.662299
starPep_26886	-0.213815	0.510727	0.195073	0.853356	-0.143595	-0.18968	0.441157	0.02648	0.224946	0.647369	1.47492	0.391406	1.0149	1.5414	-0.666469	-0.538332	-0.121367	0.405782	0.768662	0.796708	-0.154144	2.07366	0.956584	0.450909	-0.496379	-0.704818	-0.112309	0.926269	0.14621	-0.344085	0.139092	0.45131	-0.110207	-0.441114	0.562619	0.0526324	-0.148353	0.652589	-0.127204
starPep_04486	-0.0022035	0.0546719	-0.738608	0.155076	-0.799146	-0.554482	-0.770054	-0.0617288	1.19641	-0.162991	0.799222	0.936184	1.5597	1.21334	-0.308026	1.05279	0.36926	0.0232194	0.301325	-0.158105	-0.17599	0.969847	-0.038863	-0.425626	0.370956	0.227957	0.347855	0.100206	-0.579005	-0.793426	-0.0740093	-0.579479	-0.882924	-0.859548	-0.0682406	-0.369351	-0.709138	0.34446	-0.35016
starPep_16624	0.405611	0.74435	-0.178811	0.84301	-0.026913	0.602407	-0.0125144	0.831955	0.910115	-0.042223	0.0579201	0.424542	0.436788	0.986392	0.592165	0.481321	0.260198	0.80905	0.289481	-0.578272	1.03541	1.04016	0.11188	0.679734	0.847047	-0.579448	-0.489614	1.08277	0.426504	0.78371	0.151102	0.839066	0.296829	-0.339588	0.668847	-0.180909	0.0939784	-0.348568	0.318709
starPep_36444	2.37218	3.53798	0.0920949	2.81482	1.92534	1.89019	0.121811	0.226125	0.562556	0.388044	-2.22447	-0.752499	-0.977382	0.146235	0.660406	0.858595	-0.560197	0.270072	0.615347	1.45819	-0.508828	0.64442	-0.179311	-0.440313	0.465232	-0.569531	-0.508482	1.416	0.780044	0.689765	0.530083	1.32492	-0.920422	0.952227	1.43319	0.0262002	0.345928	0.0317254	-0.751481
starPep_04023	-0.0411776	0.0690464	-0.394135	0.475227	-0.328582	-0.157035	0.115385	0.0169107	1.07421	0.92603	-0.427632	0.624888	1.45387	0.730267	0.0867548	1.11876	-0.350477	-0.460609	-0.777678	-0.958522	0.00456009	0.455347	-0.436123	0.0529665	0.677351	0.573517	0.5721	0.767256	0.157861	-0.878023	0.227678	-0.264445	-0.503521	0.378582	1.71593	1.01714	0.565003	0.0666214	0.0957524
starPep_06198	-0.406525	-0.82384	-0.685042	-0.600999	-2.02148	-0.776265	-1.58932	-0.937668	-0.981048	0.0762149	-0.357176	0.562946	-0.838733	0.828032	-2.71981	-2.57294	-1.36857	-1.21553	-0.0984951	-0.0452822	-1.97724	0.298715	-2.69714	-3.96702	-2.39132	2.44054	0.465205	1.943	0.956682	-2.06829	1.75526	-1.12574	1.22274	-1.6006	0.371536	0.278865	-1.36232	-1.05485	-1.1528
starPep_20044	-0.0765436	0.256013	-0.188318	0.689996	-0.0798211	-0.589045	-0.00341328	-0.204706	0.886976	0.998386	0.448409	0.854671	1.45387	0.994896	-0.300079	0.229064	0.0487136	0.429732	-0.223593	-0.760185	0.717886	0.855721	-0.00254528	0.539354	0.653783	0.448009	0.512612	0.832355	0.166537	-0.879347	0.393643	0.00209004	-0.560319	0.614694	1.33199	0.66778	0.266567	0.292044	0.853803
starPep_14606	-0.197689	-0.0930027	-0.937418	0.141293	-0.499898	-1.46869	-0.549196	0.300904	0.161013	0.435313	0.420677	0.764827	0.29471	0.711064	-0.405544	0.405718	0.0672364	0.273555	-0.281972	-0.196318	0.408355	0.673395	0.146877	0.450496	0.814051	0.370487	0.0632851	0.0275514	-0.386938	-0.509121	-0.271806	-0.325263	-0.967431	0.142107	0.687393	-0.280274	0.216732	0.127809	-0.216386
starPep_01881	0.708027	0.220238	0.105204	0.576363	-0.251431	-0.309063	-1.19558	-0.810102	0.0563928	1.2139	-0.126793	0.362232	0.346152	0.486865	0.636143	1.18102	0.174664	-0.052072	0.752003	0.462552	-0.343458	0.951432	0.53113	0.567872	1.26657	0.049608	0.0536252	1.21286	0.661308	-1.06058	1.15771	0.856197	0.376216	0.628489	1.02468	0.281201	0.450422	1.27199	1.56726
starPep_04442	1.41069	2.08163	0.914706	1.38842	1.20635	0.765145	0.659035	-0.15744	0.473526	0.891042	-1.26997	0.283893	0.105108	0.186205	-0.94606	-0.368349	0.366418	-0.0151002	-0.541274	-0.634478	0.34162	0.00572109	-0.538805	-0.145074	0.667924	1.16068	1.61983	0.924874	0.663817	-0.23255	0.309068	0.800327	-0.382854	0.672482	1.59758	0.69285	0.943661	-0.104685	-0.483934
starPep_07275	0.912011	1.74013	0.663886	0.836228	0.694444	-0.578938	0.734384	-0.501045	0.753676	0.143609	-0.216629	0.664828	0.979625	0.366724	0.445822	0.433884	0.246118	1.17071	1.80015	0.428739	0.783372	0.838454	0.484614	1.07253	1.00732	0.0550377	0.253705	-0.315162	-0.587641	-0.19337	-0.394276	-0.067584	-0.488399	0.318147	0.720498	-0.0722938	0.853359	0.678983	0.0511612
starPep_13894	0.252135	0.912647	0.146181	0.114136	-0.21891	-0.145799	0.536388	-0.770982	1.19641	1.26301	-0.223605	0.513634	0.29128	0.285987	0.57562	1.40931	0.858498	0.54459	0.207444	-0.465164	0.799481	0.983647	0.759186	0.261837	0.323818	0.909516	1.80847	0.780048	0.483794	-0.936988	0.78825	0.526199	0.0402932	0.892329	1.2441	0.748303	1.1994	1.15128	0.00656996
starPep_20364	0.465648	-0.273671	-0.96905	0.0287725	-0.167289	0.879367	-1.10584	0.73909	0.772115	-0.115367	-0.338398	-0.101437	-0.0671003	0.1745	-1.11929	-0.977621	0.130354	-0.341657	-0.113468	-1.16878	0.573835	-0.447165	-0.84555	-0.386429	-0.468096	-0.527165	-0.439984	-0.238484	-0.39672	-0.163502	-0.536099	-0.215178	-0.589758	0.0519281	0.836422	0.971713	0.465376	-0.597324	-0.216386
starPep_14780	-2.21127	-1.762	0.684452	0.990174	0.0475248	-0.891414	-2.49966	0.923072	0.580096	-0.795686	2.46908	-1.87146	-1.93372	0.678635	-1.23671	-1.69758	-0.971595	1.17561	2.62072	1.55675	0.408984	1.33206	1.49331	0.93848	2.87869	-0.651355	-1.37091	-0.804	-1.0523	-0.909057	-0.0623906	-0.827507	-0.70917	-0.892371	-0.841738	-1.09768	-1.58666	-1.24022	-0.483934
starPep_05856	-0.119867	-0.339299	-0.782885	0.083172	-0.0713661	-1.80958	-0.552235	0.718374	0.161013	-0.294474	0.84578	0.816182	0.29471	0.320825	-0.914779	-0.669032	0.347509	0.0904612	-0.232445	0.27259	-0.208184	0.293166	0.2007	-0.0984935	0.220115	0.385642	-0.691574	-0.548075	-0.724725	-0.422355	-0.646687	-0.717432	-1.47942	-0.875216	-0.665803	-1.08939	-1.27724	0.174299	-0.394751
starPep_39662	0.0193089	0.324589	0.47401	0.181914	0.0144389	-0.130754	-0.228202	1.32333	0.910115	-0.603662	0.145584	-0.686155	-0.095516	0.151643	0.271137	0.789663	1.46312	1.12117	1.30582	-0.173235	1.07039	1.09555	1.34119	0.671535	0.0551329	0.134625	0.548253	-0.653326	-0.78977	0.615902	-0.665894	-0.0621113	0.247572	-0.548599	-0.466138	-0.842353	-0.753885	-0.13734	-0.617707
starPep_39665	-0.0143808	0.409972	0.767628	0.329367	0.0820832	0.140338	-0.498594	1.13112	0.910115	-0.203769	-0.0361144	-0.702213	-0.0653855	0.1076	0.342399	-0.0938554	1.51466	1.15743	0.885072	-0.259545	1.14609	1.20252	1.48774	0.839927	-0.595368	0.286446	0.574417	-0.262612	-0.32739	0.202043	-0.354557	0.273472	0.144812	0.311522	0.0386206	-0.193414	-0.202474	-0.0596182	-0.617707
starPep_39672	-0.211924	0.0633139	0.601338	0.239764	0.0158729	-0.116405	-0.339073	1.23734	0.910115	-0.390165	0.302513	-0.250564	0.125685	0.185454	-0.0127593	-0.124492	1.26872	1.02439	0.723207	-0.0584758	0.948246	0.854551	1.01087	0.350997	0.55008	0.228236	0.589039	-0.718915	-0.893783	0.332198	-0.369528	0.294117	0.148906	-0.282594	-0.455432	-0.711464	-0.826082	-0.736134	-0.483934
starPep_39674	0.109451	0.21782	0.589881	0.467533	0.5115	-0.782418	-0.0241889	1.09585	0.913287	-0.741724	0.0663022	-0.071665	0.125685	0.142391	0.369449	0.878608	1.05047	1.22942	1.4855	0.0723861	1.0005	0.89838	1.07732	0.285568	0.719775	0.500446	1.03523	-0.697719	-0.853441	0.344144	-0.925846	-0.374897	0.714136	-0.732696	-0.682307	-1.12107	-1.17333	-0.142881	-0.70689
starPep_40327	-0.216552	0.116264	-0.215872	0.0685385	-0.149678	-0.803173	0.814652	-0.417361	-0.392067	-0.549166	1.0087	1.2561	1.09721	0.340524	-0.42107	-0.695221	0.659188	0.419317	-0.734013	-1.17569	1.05818	0.539664	0.525944	1.05138	0.814051	-0.992427	0.0321649	-0.710907	-0.862299	-0.144375	-1.07596	-0.913606	-0.427146	0.010143	0.472044	0.726943	1.12495	0.290657	1.92399
starPep_08604	-0.229025	0.245167	-0.137056	-0.515721	-1.17463	-0.0172363	1.05611	1.29133	1.15602	-1.11146	0.157387	0.462581	0.237878	0.109296	0.371201	1.16323	0.216325	-0.0232366	-0.360933	0.00442035	-0.0645412	-0.0920634	-0.203251	0.0739436	0.187119	-0.906755	-0.186342	-0.489217	-0.578668	0.702706	-0.5061	0.110274	1.00586	-0.390129	-0.0825938	-0.0709545	0.281072	-0.257673	-0.0826125
starPep_30194	-0.491964	-0.614931	-1.04805	-0.636661	-0.984379	-0.68353	-0.472367	0.599374	0.351043	-0.269576	0.362548	0.105097	0.45712	0.153062	1.45153	0.890467	-0.257815	0.523456	0.843618	0.756427	0.0698726	0.654466	0.830462	0.689091	-0.152273	-0.381184	0.0320079	-0.224412	-0.389729	-1.15638	0.211928	-1.046	-0.228243	-0.665749	-0.451094	-0.671562	-0.546882	0.773645	0.853803
starPep_11424	0.598011	-0.59997	-0.838403	0.472679	0.698283	-2.23631	-1.00222	0.782732	0.913287	-2.30969	0.357142	0.893923	0.45712	0.0799957	0.74782	0.789663	1.60776	1.46943	1.31944	0.537267	0.751414	0.728793	1.0821	0.0554848	-0.241835	1.0035	-0.114529	-1.40368	-1.67796	0.129256	-2.09005	-1.95229	-0.0802968	-1.49902	-0.614991	-2.13	-1.49869	-0.248606	-0.528525
starPep_28007	-0.641986	0.233101	0.756317	0.322177	0.600124	0.615284	0.09897	-0.448572	1.19641	1.37283	0.156557	-0.143469	0.29128	0.00570285	-1.21465	-0.776507	-0.272443	0.154575	0.484815	0.200724	0.502651	0.315072	0.410092	-0.00992774	0.356815	0.492353	1.23674	0.980162	1.39365	-0.323394	1.28593	2.00849	1.17514	1.11644	0.729934	0.22202	1.15946	0.993521	1.79022
starPep_39643	-0.109066	0.356353	0.565013	0.11908	0.200688	0.152598	-0.0568507	1.0422	0.910115	-0.211169	0.336285	-0.374989	-0.0653855	0.0490808	-0.190949	-0.145493	1.58038	1.10139	0.885072	-0.404333	1.20602	1.00148	1.46551	0.78155	0.851761	0.0022223	0.516324	-0.496119	-0.506718	0.393137	-0.369974	0.313444	0.123352	0.0490065	-0.198016	-0.0582079	-0.134687	-0.0624184	-0.439342
starPep_06008	0.701508	0.272734	1.33904	0.983993	1.1465	0.651685	2.6551	0.378456	2.74986	1.07746	0.250864	0.889908	-0.0653855	-0.115328	0.0526292	-0.669032	-0.167096	0.887657	0.741097	0.775228	0.848705	0.569979	0.972466	1.42213	1.47869	0.434803	1.80737	0.260124	0.260437	-0.548031	0.912866	1.32334	-0.172585	0.269295	0.0685864	-0.538493	0.507379	0.604939	-0.974437
starPep_12599	-2.15139	-1.61612	2.05975	0.821246	1.92546	-0.967572	1.36049	0.175387	-3.09418	1.7307	1.38461	-0.592332	-0.975177	0.0241253	-3.06565	-2.70933	-0.0813528	0.626569	1.43159	0.967904	0.0433522	0.890341	1.79524	1.18991	0.653783	-0.607326	-0.470953	0.851506	0.326302	-2.29863	2.20755	-0.958614	0.0117596	2.95844	1.51731	2.08767	2.35212	2.87052	0.987577
starPep_26226	0.275304	0.108885	-1.51811	-1.37383	-2.03226	-0.329634	-1.51134	-1.37632	1.4563	0.323605	-1.84211	0.889575	1.02935	-0.537399	1.56873	2.00104	-0.171711	0.448234	0.00140476	-1.3574	1.19881	-1.0252	-1.6153	0.470127	0.931895	-0.0665422	-0.0581779	-1.16635	-1.33831	0.243577	-1.27202	-0.81016	-1.74896	-0.60064	-0.483264	-0.250362	-0.298186	-1.06244	-0.439342
starPep_27078	-1.18975	-1.10232	-0.5956	-0.372024	-0.168522	-2.1144	-1.96476	-0.543149	-0.388895	-0.743617	2.58101	-0.274384	-0.272134	0.22144	-2.41017	-2.27226	-1.01562	-0.775063	0.0911602	0.987699	-0.949713	-0.463056	-0.87116	-1.39791	-0.699071	-0.878075	-0.74518	-0.882322	-1.1231	-0.754233	0.106301	-0.149727	1.59858	-0.925879	-1.07256	-1.34875	-1.87504	0.127378	-0.171795
starPep_27906	2.1121	2.50842	1.30516	0.405619	1.07649	0.536698	-0.203486	0.721874	-0.71218	-1.61307	-2.0045	-0.60228	-0.719926	-0.682177	0.196147	0.731355	0.224124	0.854144	1.48297	-0.114815	0.882216	-0.76849	-0.785864	-0.12017	0.465232	-0.823022	-0.840346	-0.831966	-0.786355	1.2299	-0.723367	-0.572673	-1.07294	-1.14381	-0.961325	-1.20151	-0.763368	-0.748122	0.00656996
starPep_25683	0.989986	0.714939	-0.106883	-0.650587	-0.480569	0.0214532	0.0202259	0.306722	0.515005	-0.833751	-0.576085	0.86555	0.301813	-0.431499	0.275419	-0.215413	-0.162038	0.520381	0.694974	-0.216641	0.577708	-0.448097	-0.182351	-0.186925	-1.326	-1.0972	-0.619455	-0.835158	-0.776552	0.503036	-1.2081	-0.669336	-0.952526	-0.322703	-0.775343	-0.242366	-0.695966	-0.104747	-0.974437
starPep_38066	-3.13532	-1.9919	-3.19425	0.543857	-1.30114	2.79822	-3.0156	3.14581	-0.514972	1.98672	-0.453939	-3.18362	-2.71417	-0.444424	-2.13056	-2.06892	-0.489514	1.36481	-1.92558	-0.416814	1.10832	0.395766	0.28179	1.59701	-2.67886	1.1988	-2.80131	2.49131	1.33258	-2.99443	4.07809	0.919388	3.2435	0.673241	3.43029	4.60127	2.12396	-0.563013	-2.7135
starPep_41804	3.22967	5.17202	2.65252	1.30245	3.02877	0.785252	2.21188	2.24078	-1.70097	-2.10544	-1.39245	1.72349	0.365259	-0.599348	1.39428	0.105529	-2.6778	-1.85578	-1.60751	2.21325	-3.10201	-0.893795	-0.956723	-2.43295	-1.67482	-1.63382	-2.18053	-0.346725	-0.046792	1.70464	-0.149624	-0.549351	-0.830633	-1.5245	-1.52143	-2.14798	-2.32844	-0.964336	-0.305569
starPep_33896	0.784726	0.634961	-0.667193	-1.27616	-1.53916	-0.135753	-0.998999	-0.905849	-0.592583	-0.486485	-0.462966	-0.167621	-0.313778	-0.6564	0.360459	0.66687	3.05863	-0.36239	-1.32542	-1.09343	1.0151	0.295825	1.49208	0.609718	0.403952	0.644806	0.657328	-0.82	-0.595721	0.958836	-1.23125	-0.90769	-1.42551	0.478008	-0.179133	0.632663	1.23432	0.358421	-0.528525
starPep_17281	-0.222084	-0.908648	-0.345892	-0.506248	0.281736	-1.52358	0.246147	-0.872131	-0.752136	0.803085	1.02156	0.254145	-0.391186	-0.489144	-1.0713	-0.912642	-0.0572597	0.590559	0.309925	0.613805	0.152937	-0.234976	0.846897	0.909798	0.0174227	-0.201417	-0.350888	-0.406511	-0.229419	-0.913611	0.7388	0.603676	0.50101	0.555777	-0.548366	-0.118782	-0.119858	1.08267	-0.439342
starPep_28290	1.28829	-0.152367	0.758319	-0.867312	-0.375365	0.587607	0.0788845	-0.261383	-1.58909	-1.26693	1.67096	2.77806	1.28338	-0.38559	-1.41174	-1.45693	-0.0784458	-0.00838722	0.688972	0.562203	-0.13047	-1.24073	-1.21877	-0.890414	-0.491665	-2.18144	-1.66912	-1.34201	-1.44624	0.675961	-1.98737	-1.64902	1.82362	-1.13113	-1.35541	-0.706786	-0.886791	-1.30218	-0.35016
starPep_29659	0.574991	0.498489	0.719611	-0.616688	-0.394808	0.681301	2.19981	0.786563	-1.08544	-0.819219	-1.05362	-0.432631	-0.788025	-1.01791	2.13597	0.824253	-0.359627	0.360854	0.0415332	0.466821	0.755272	-1.19884	-1.16641	0.42274	0.559507	0.0675901	0.973861	-1.17681	-1.15298	-0.378721	-0.130155	0.22907	0.602	0.226181	-0.555551	-0.0855646	0.986349	-0.43401	0.452482
starPep_28320	0.767486	0.964049	1.22831	-0.825976	0.6504	0.525374	1.13374	-0.012417	-0.492574	-1.46241	-0.00716911	2.1573	0.811091	-1.01934	1.40131	0.0323969	-0.107506	1.06274	2.44594	1.72612	-0.25884	-1.24709	-0.577702	-1.01523	-0.227694	-1.50274	-0.584718	-1.66702	-1.99181	0.799208	-1.91185	-1.58434	1.75001	-1.15778	-1.50342	-0.705678	-1.38258	-0.909174	-0.751481
starPep_03523	-0.30243	-0.0629821	-0.390003	1.60322	-0.501545	-0.106316	0.118273	0.289639	0.247513	-0.0285096	0.596755	0.50688	0.705267	2.69998	-0.22545	0.457602	-0.154965	-0.629551	-0.557346	-0.762615	-0.040057	1.19216	-0.734654	-0.169669	-0.114563	-0.654259	-0.310906	1.41195	-0.156267	0.350544	-0.331179	0.28827	0.751607	-0.0744131	2.29126	0.352206	0.305326	-0.440423	-0.439342
starPep_30351	-0.0942355	-0.149941	-0.0724211	2.17551	-0.00956327	-0.527413	0.415712	0.164031	0.0517375	-0.0780942	0.594629	0.230091	0.836077	2.59572	0.761618	1.27787	0.0857008	0.437522	0.303473	-0.0401185	0.420741	2.59618	0.282897	0.514915	0.111698	-0.663531	-0.471402	2.20179	0.327343	0.15374	0.154393	0.812626	0.937868	-0.336414	1.64115	-0.468083	-0.126129	0.227713	0.942986
starPep_32137	0.239697	0.0595811	-0.206152	1.66888	-0.376762	0.0423347	0.235143	-0.166663	1.83666	0.384654	0.503973	0.441412	1.45387	2.54601	0.0543255	0.684659	0.480644	0.484034	-0.311366	-0.444723	0.616421	2.52943	0.244672	0.599705	0.592503	-0.208202	0.402807	1.86034	0.181455	0.435064	-0.333996	0.295797	0.236878	-0.0478461	2.46798	0.0959191	0.718486	-0.0584901	0.764621
starPep_35920	0.528327	0.875161	-0.0537819	1.83108	-0.242327	0.134854	0.20958	0.142726	0.799065	0.615472	0.0145194	0.974274	1.5597	2.35354	-0.375157	1.46762	-0.156291	-0.65192	-0.8147	-0.840851	-0.217467	1.5247	-0.442497	-0.411443	-0.00614615	-0.0791984	0.178762	1.22854	-0.229818	0.061843	-0.283167	0.238738	-0.652528	0.352186	3.10336	0.952791	0.638774	-0.0292946	-0.394751
starPep_35922	0.501898	0.80818	0.0174253	1.94477	-0.156412	0.12954	0.298795	0.100821	0.799065	0.605553	0.109312	1.02425	1.5597	2.39801	-0.484473	1.32432	-0.155624	-0.575414	-0.807429	-0.786512	-0.201957	1.62579	-0.371003	-0.339985	0.130553	-0.102775	0.168078	1.14145	-0.277779	0.0253607	-0.361349	0.120381	-0.674962	0.36503	3.09653	0.946164	0.660435	-0.018481	-0.260977
starPep_36088	-0.00154039	0.378369	-0.604387	1.78105	-0.270614	0.234412	-0.124379	0.348051	0.0311188	-0.0914442	-0.308768	0.172505	1.0149	2.1668	-0.274485	0.573231	-0.00218534	-0.599125	-0.545653	-0.667114	-0.173625	1.84308	-0.203198	-0.331735	-0.00614615	-0.387005	-0.690646	1.37478	-0.120517	0.197775	-0.0906802	0.535366	0.265677	-0.337874	2.29995	0.670714	0.214131	-0.204453	-0.528525
starPep_04493	0.706723	0.736561	0.351049	2.62819	0.405372	-0.138261	0.637905	0.440877	0.450959	0.117983	-0.449505	0.319968	0.858369	2.08347	0.426009	1.40931	-0.197974	-0.0488457	-0.158451	-0.780654	0.38422	1.51515	-0.482886	0.194473	0.380384	0.686017	0.572099	1.7098	0.0933665	0.377102	-0.199292	0.45047	0.435934	0.0604689	2.26082	-0.137642	0.0180456	-0.353607	0.3633
starPep_11895	0.339893	-0.282161	-0.0499661	1.72871	-0.262339	-0.149191	0.393941	-0.458822	0.0897	-0.404463	0.146116	0.199384	0.728049	2.31233	0.603447	1.45675	0.310875	0.0180431	-0.289369	-0.195958	0.0814385	2.0152	-0.0344364	0.229492	0.262539	0.130572	0.271457	1.56758	0.0387333	0.231514	-0.0573588	0.587408	0.839037	-0.337494	1.78117	-0.338211	0.278648	0.0589582	0.184935
starPep_35450	0.0684455	-0.297428	0.259409	1.90742	-0.0963683	0.00150109	0.11552	-0.263866	0.20955	0.56898	0.803004	0.982375	0.740542	2.50217	-0.154283	0.449696	-0.213944	-0.0414227	-0.171449	-0.490339	0.148836	1.74705	-0.194844	0.0557015	0.116412	-0.618066	-0.496096	1.83807	0.214865	0.142395	0.195982	0.859996	0.684586	-0.0596544	1.75529	0.406543	0.00998567	0.323325	-0.171795
starPep_31076	0.184643	0.096402	0.468561	2.24465	0.0936267	-0.291908	1.23149	-0.343227	0.799065	0.395459	0.763846	0.775276	1.09721	2.4296	0.183273	1.19782	0.945262	1.19248	0.625084	-0.417037	1.28608	3.15044	0.783668	1.3851	1.45984	-0.552271	0.154461	2.01759	0.385297	0.0446168	-0.491294	-0.0254471	0.304852	0.369784	2.8909	0.355725	1.41368	0.47844	1.29972
starPep_06859	0.625455	0.532418	0.379045	2.57631	0.510775	0.0242773	0.695815	-0.265736	0.473526	-0.46733	0.218577	0.578427	1.50874	2.20241	0.507565	1.44094	0.460953	0.126637	0.118151	-0.350865	0.369619	1.73035	-0.169957	-0.0228184	-0.029715	-0.216203	0.284225	1.92268	0.303094	0.764213	0.0439683	0.696553	0.878598	-0.478571	1.2173	-0.604292	-0.0139898	-0.111809	-0.127204
starPep_11527	0.369542	0.0498258	0.171276	2.12437	0.133257	-0.810538	0.733265	-0.943851	0.0796268	0.511567	0.433119	0.669774	1.09721	2.2397	0.51277	1.40931	0.368579	0.506964	0.341902	-0.482438	0.655834	2.57106	0.475351	0.921464	0.865903	0.249463	0.366754	1.39952	-0.00170193	-0.276155	-0.124932	0.163269	0.74177	-0.092823	1.9184	-0.0743049	0.57604	0.491923	0.853803
starPep_30775	0.405211	-0.109239	0.105336	2.06108	0.115953	-0.885633	0.510373	-0.752082	0.127236	0.213914	0.313304	0.423747	0.497539	2.19551	0.820828	1.26206	0.477694	0.625077	0.442889	-0.298644	0.682587	2.72866	0.614368	0.837872	0.634927	0.439385	0.31819	0.78096	-0.39239	-0.221273	-0.427531	-0.174331	0.668065	-0.141111	1.59878	-0.311493	0.333828	0.531572	0.898395
starPep_30023	0.0607246	0.172477	0.404734	2.16587	0.321548	-0.568798	0.457519	-0.10667	-0.0138265	0.109229	0.715643	0.449866	1.45387	2.21723	-0.051417	0.410165	-0.206929	-0.454132	-0.273151	-0.369238	-0.158217	1.01726	-0.596679	0.151237	0.814051	-0.371232	-0.0627588	1.41713	0.0825503	0.335594	-0.091633	0.575527	1.02732	-0.171586	1.522	-0.41285	0.171075	0.171433	0.72003
starPep_02763	-0.0057066	0.603422	-0.0412891	1.7656	-0.029366	0.015038	0.63668	-0.145403	0.473526	0.177545	0.553164	0.674493	1.61457	2.0911	-0.0259586	1.25564	-0.0691673	0.0995728	0.260566	-0.683311	0.658186	1.1707	-0.490316	0.289541	0.323818	-0.173622	0.189962	1.65176	0.258463	0.378713	-0.201312	0.452527	0.74137	-0.0963296	1.91463	-0.116522	0.42056	-0.240083	0.630847
starPep_01597	-0.1384	0.183619	-0.743504	0.835439	-0.750684	0.728238	-0.54354	0.280119	1.53074	0.79196	0.392072	1.04771	1.61457	2.00083	0.722248	1.26206	-0.497316	-0.153659	0.260222	-0.237517	0.000522541	1.48541	-0.18169	-0.21217	0.220115	-0.645054	-0.235328	2.14507	0.627317	-0.359877	0.349837	0.697343	0.598641	-0.102865	2.09771	0.818046	0.409971	0.288393	-0.35016
starPep_03533	0.635947	1.2806	0.171714	2.22378	0.468103	0.405149	0.124059	0.0439008	1.19641	-0.0218574	-0.26785	0.611413	1.5597	1.76791	0.193379	1.46762	0.166329	0.187543	0.333392	-0.394066	0.378744	1.1667	-0.429997	0.296057	0.979033	-0.340157	0.343296	0.761353	-0.319811	0.187314	-0.552638	-0.0198542	-0.18853	-0.328652	1.76135	0.423745	0.59522	-0.303238	0.675438
starPep_32968	0.283539	0.992046	-0.141813	1.40776	-0.279906	-0.410761	-0.311999	-0.698968	0.30564	-0.169134	0.326626	0.603277	1.06585	1.95982	0.508431	0.989048	0.348426	0.00434243	-0.364143	-0.69806	0.389415	1.8738	0.140387	0.393934	0.752772	-0.196753	-0.227887	0.195663	-0.790752	-0.358706	-0.238361	-0.082451	0.215613	-0.00482942	1.48518	0.451299	0.0589683	0.410514	-0.0380213
starPep_07020	0.418512	0.448873	0.569118	2.04421	0.33805	-0.126032	0.706055	0.494316	0.0764547	-0.519029	-0.447629	0.1953	0.537223	1.6215	0.779203	1.27392	-0.468382	-0.155326	-0.401171	-0.265065	-0.0720022	0.725148	-0.75494	-0.184987	-0.0532839	0.352027	-0.22177	2.30708	0.778165	0.288055	0.0414847	0.726016	0.987924	0.0964608	1.33375	-0.400644	-0.498635	-0.378041	0.274117
starPep_04453	-0.265139	-0.409395	0.30552	1.68494	-0.147242	-0.504903	1.21085	-0.448092	0.970398	0.405444	1.43099	1.041	0.973746	2.29658	0.190804	0.720237	0.473354	0.79676	0.0720426	-0.765026	1.16268	2.11999	0.152195	1.28299	1.16758	-0.284818	0.371806	0.470045	-0.54068	-0.290055	-0.522394	-0.380162	-0.13068	-0.207174	2.02863	0.432108	1.37609	-0.219734	2.10236
starPep_11478	0.0909569	-0.00433872	-0.187834	1.43672	-0.164355	-0.669191	0.0533075	-0.200511	0.244341	0.719218	0.609717	0.633968	1.34021	1.98878	0.467116	1.08985	0.769235	1.01765	1.4938	0.0159213	0.921411	2.69947	0.795786	1.1402	1.34199	-0.719205	-0.191718	1.21062	-0.000621702	-0.117214	-0.328709	0.0583013	-0.0362657	0.217328	2.02628	-0.0976031	0.605091	0.544323	-0.394751
starPep_11816	0.273055	0.369123	-0.0245893	1.40554	-0.289458	-0.51877	0.785376	-0.432599	0.558183	0.76074	0.665734	0.691759	1.5597	2.02253	0.616021	1.48837	0.443098	0.821772	0.69271	0.115241	0.571779	2.43083	0.59083	0.948229	0.762199	-0.439516	0.452176	1.11035	-0.133416	-0.255841	0.0179468	0.373273	0.0155116	0.39014	2.33682	0.0731187	0.810753	0.490917	1.47808
starPep_03467	0.930796	1.264	0.140826	2.17896	0.46452	-1.38192	-0.581877	0.592736	0.289952	-0.896027	-1.40837	0.910005	1.01955	1.18359	-0.720114	0.981389	0.538242	0.122605	-1.32856	-0.802569	0.448591	0.812197	-0.685371	0.015573	0.611359	3.03838	0.192345	-1.15414	-1.65606	0.179625	-1.4778	-1.15092	-1.37255	-0.631306	0.714179	-0.832608	-1.15663	-1.51304	-1.28658
starPep_03469	1.0999	2.01352	-0.175419	2.2721	0.466372	-1.41886	0.412096	0.338805	0.886976	-0.51374	-1.08913	0.964902	0.803497	1.29544	-0.421023	0.435613	1.60887	0.748242	-0.0455965	-1.16553	1.65209	1.81169	0.154375	0.489267	0.691493	2.8478	2.90486	-0.407362	-1.15727	0.417413	-1.50826	-1.09437	-1.77383	-0.299416	1.21628	-0.999359	-0.396777	-1.09937	-1.10821
starPep_02790	0.586608	1.2502	0.593783	2.25894	0.583056	0.202851	1.04046	0.33232	0.435563	-0.229672	-0.100725	1.05385	1.06585	1.64853	-0.255384	-0.133386	-0.289651	0.050117	-0.424587	-0.132086	-0.102971	1.02094	-0.43891	-0.148636	-0.166415	-0.300839	0.0651241	1.96851	0.574962	0.816678	0.439318	1.15796	0.542224	-0.369432	1.12152	-0.42665	-0.0474953	-0.494486	0.0957524
starPep_06761	0.433004	-0.246285	-0.333749	1.60802	0.0511335	-1.21428	-0.172323	0.113335	0.0796268	-0.0546092	0.681118	0.68005	0.662888	1.93785	1.13596	1.44094	-0.385367	0.0987745	0.551144	0.268537	-0.0609857	1.20947	-0.306866	0.143269	0.465232	-0.358439	-0.440063	0.518363	-0.438242	-0.0923266	-0.580632	-0.239429	0.641046	-0.803212	0.811726	-1.30129	-0.397353	0.0864222	0.407891
starPep_11799	0.916283	0.906789	0.348512	1.98975	0.392046	-0.632139	0.33533	0.231022	-0.111493	-0.813011	0.627661	1.55036	1.07443	1.94071	0.811509	1.15038	-0.402031	0.0481869	-0.182182	0.209513	-0.279439	1.00052	-0.471337	-0.178437	0.0409916	-0.806028	-1.14148	-0.312996	-1.04022	0.284993	-1.14431	-0.692183	0.661399	-1.12851	0.323959	-0.942915	-0.74818	-0.583265	0.541665
starPep_04470	-0.0381381	-0.325378	0.0801067	1.42814	-0.131733	-0.0877952	0.69341	-0.706172	0.660963	0.661314	1.2996	0.531974	1.20303	2.12244	0.031404	0.258959	0.698226	1.2301	0.82974	-0.361611	1.32153	2.45106	0.637839	1.3528	1.33257	-1.24728	-0.330199	1.51597	0.306165	-0.00202845	-0.285715	0.202773	0.530678	0.147713	2.15859	0.354794	1.31543	0.408547	1.34431
starPep_11874	0.404708	0.328621	-0.35003	0.669099	-0.767374	-0.202189	-0.134509	0.397135	-0.130014	0.969202	0.356079	0.965381	0.533793	1.83093	-1.38257	-0.731046	-1.49525	-1.03156	-0.54331	-0.824293	-0.61857	0.0305205	-1.29138	-1.37015	-0.835771	-0.00658292	-0.0900116	1.56631	0.339814	-0.290385	0.030772	0.356408	-0.357008	-0.335482	1.45887	0.453542	-0.272	-0.45317	-0.483934
starPep_31394	0.0421668	-0.0819075	0.082361	1.62194	0.0558153	-0.09448	0.647941	-0.159058	0.44288	0.570251	1.00653	0.783177	1.28338	2.01823	0.830459	1.26206	0.385793	1.01536	0.267068	-0.42131	1.15371	2.1215	0.324287	1.22039	1.243	-1.25027	-0.453042	1.23735	0.101397	-0.00878021	-0.345251	0.124297	0.544926	0.199869	2.14916	0.323257	1.27737	0.422038	0.898395
starPep_32115	0.460267	1.1689	0.173189	1.45617	-0.113278	-0.0217254	0.785675	0.257085	1.34069	0.138145	0.184871	0.399156	0.909321	1.72946	0.192357	1.46762	0.384614	0.841589	0.742084	-0.162299	0.88833	1.86037	0.219378	0.832149	0.983747	-0.21859	0.23677	2.32122	0.897187	0.456529	0.015106	0.718682	0.356018	-0.52846	0.843828	-0.730631	-0.587118	-0.400576	0.853803
starPep_01947	0.128133	0.558411	0.185212	1.70788	0.218352	-0.447758	0.526398	0.0776079	0.558183	-0.643806	-0.0536295	0.799851	1.5597	1.58436	-0.395783	0.700471	0.285959	0.632265	0.223679	-0.759012	1.02304	1.33278	-0.209203	0.537285	0.710348	0.331693	0.502585	1.3323	0.203139	0.497332	-0.350249	0.285737	0.983364	-0.488005	0.90941	-0.511756	-0.388694	-0.762455	-0.0380213
starPep_06876	0.567713	0.880923	0.018818	1.52247	0.049967	-0.33985	0.410168	0.0620253	1.83666	0.309496	0.370205	0.620195	1.11044	1.75116	1.09373	1.34112	0.533044	1.01133	0.991901	0.112233	0.700336	2.18369	0.547633	0.865343	0.568935	0.128947	0.733272	0.542612	-0.395715	-0.00523778	-0.365504	0.102425	0.0774181	-0.302739	1.1627	-0.316607	0.0249859	-0.110798	0.987577
starPep_11641	-0.24625	0.0616078	0.136527	1.45189	0.0160035	0.0603698	0.595416	-0.282437	0.886976	0.336383	0.875058	0.868951	1.45387	1.84486	0.312903	1.14544	0.556485	1.00022	-0.247733	-0.876161	1.30835	1.98277	0.317889	1.11683	0.851761	-0.249345	0.445603	1.52605	0.370427	0.118574	-0.617053	-0.128599	0.624928	0.150585	2.12478	0.69118	1.42072	0.199517	1.61185
starPep_30657	0.414581	-0.105791	0.755685	2.15755	0.574584	-0.571374	1.35153	-0.67857	0.657791	0.655732	0.705826	1.39487	1.20303	1.8045	0.19809	1.26206	0.705562	1.11636	0.922097	-0.460867	1.24287	2.06232	0.456719	1.14859	0.691493	0.0184023	0.620773	0.898537	-0.0942434	-0.0715572	-0.387693	0.0252502	0.775072	-0.0628581	1.75588	-0.111836	1.33338	0.111321	0.853803
starPep_02343	0.626232	0.592293	0.692513	1.876	0.489885	-0.591644	0.835727	0.285396	0.0764547	-0.220085	-0.0249409	0.773669	0.858369	1.46835	-0.312627	-0.0822431	-0.053113	0.278436	-0.0246624	-0.159406	0.206241	1.28807	-0.0787668	0.306335	0.121126	0.443475	0.434839	2.01111	0.797323	0.165002	-0.0308661	0.605442	0.913877	-0.0179025	1.08103	-0.76707	-0.418043	0.113702	0.00656996
starPep_31528	0.564593	0.741988	0.765004	2.20581	0.685739	0.0241739	1.4458	0.22596	0.886976	0.226499	0.351949	1.16605	1.5597	1.59222	0.459072	1.46762	0.778841	0.999103	0.523458	-0.638508	1.3433	1.65403	0.116195	1.15214	1.22415	0.298556	0.423939	0.682922	-0.219223	0.230092	-0.233872	0.38555	0.483144	-0.181252	1.50033	0.00401431	1.01133	-0.458312	0.898395
starPep_02751	0.0936653	0.016409	0.706953	1.94402	0.430915	-0.408875	1.59089	-0.627266	0.458741	0.530466	1.03629	0.995172	1.09721	1.74272	0.256745	1.34112	0.797792	1.29242	1.07084	-0.414997	1.29925	2.29489	0.703181	1.60987	1.65782	-0.793731	-0.0267553	0.731695	-0.144521	-0.245322	-0.364798	-0.110337	0.25546	0.438724	2.27152	0.655253	1.76456	0.639352	1.92399
starPep_15823	0.521597	0.755922	-0.32151	0.728443	-0.445099	-0.318282	0.147233	0.0831245	0.799065	0.219442	0.220865	0.408963	0.237878	1.39163	-0.0159153	1.34112	0.201373	-0.391124	-0.902143	-0.599372	-0.223237	1.08741	-0.133941	-0.238649	-0.562372	-0.120989	0.0999658	0.378055	-0.371371	0.0162033	-0.506054	-0.0524976	-0.504587	0.33447	1.49861	0.475068	0.0399275	0.226348	-0.483934
starPep_04348	0.513737	0.643805	-0.239924	0.610143	-0.379326	-0.399732	-0.141951	0.0932831	1.11468	-0.279804	0.0392174	0.776909	1.61457	1.10187	0.534954	1.40931	0.253472	0.189946	0.471892	-0.374727	0.411636	1.25471	0.168059	-0.303812	-0.72264	0.628458	0.863271	0.0227669	-0.563417	-0.244955	-0.764637	-0.64306	-0.619764	-0.384991	0.327924	-0.253285	-0.464011	0.107072	-0.483934
starPep_36129	0.189559	0.849156	-0.262011	0.86328	-0.116557	-0.0263058	-0.215999	0.303023	0.206378	-0.17893	0.197895	1.05625	1.11044	1.13511	0.0777282	0.449696	0.466676	0.0411331	-0.560315	-0.907662	0.583957	0.743888	-0.229528	0.0174714	0.27668	-0.152609	-0.328678	0.347838	-0.29703	0.226999	-0.469382	0.108526	0.34118	-0.650773	0.509823	0.156934	-0.168464	-0.108452	-0.483934
starPep_26211	0.789498	0.921123	-0.368495	0.397974	-0.562866	-0.375111	-0.041122	-0.332713	0.30564	-0.216123	0.276215	0.782313	1.01955	1.1445	0.571005	1.34112	-0.159269	-0.186791	-0.819075	-0.780947	-0.0201597	0.705612	-0.237786	-0.124899	-0.387962	-0.0916472	-0.117991	-0.372114	-0.892791	-0.0056359	-0.711659	-0.3214	0.0492204	-0.211392	0.679077	0.13709	-0.0969102	-0.063114	-0.127204
starPep_34105	-0.600609	-0.0917225	-0.0929337	0.475883	-0.529424	0.416537	0.390423	0.475471	0.970398	0.0588008	0.263434	0.112005	0.35644	1.12012	-1.08851	-0.0980555	-0.149027	-0.521616	-0.754653	-0.914628	0.165892	0.352746	-0.602587	-0.546178	-0.0957079	0.308438	0.468261	1.00612	0.30897	0.948556	0.267014	0.900945	0.120556	-0.889106	0.514086	0.0552304	-0.382641	-0.67132	-0.974437
starPep_36532	0.0409554	0.316638	0.393435	1.23875	0.255524	0.0999448	0.987661	0.210395	2.74986	0.981918	-0.255738	-0.200545	0.284421	0.963315	0.231256	1.11876	-0.309228	0.169889	-0.300668	0.418302	-0.296225	1.30493	0.341719	0.378421	0.172977	0.959795	1.11854	1.61382	0.512512	-1.15579	1.04123	0.461993	0.295447	0.45171	1.31034	0.37608	0.0453532	0.661515	-0.528525
starPep_39585	-0.370468	0.253	0.421788	1.2527	0.396869	-0.585989	0.142593	-0.549943	0.336737	0.648273	1.32531	1.18496	0.924754	1.33792	0.0784094	0.243147	0.105904	-0.145897	-0.0896739	-0.355709	0.0498306	1.21732	0.285021	0.170374	0.370956	0.0648878	0.599493	1.04165	0.0785699	-0.644881	0.539875	0.619455	1.29809	-0.299063	0.325903	0.00131578	-0.0081406	0.918976	-1.01903
starPep_04024	-0.115086	-0.0701253	0.758804	1.32943	0.571447	0.358826	1.11969	-0.00437598	2.97588	0.922536	-0.191324	0.608128	1.45387	0.798969	0.121661	1.11876	0.640924	0.658443	0.198338	-0.166906	0.715338	1.27752	0.500476	0.799448	0.993175	1.17999	1.67529	0.811379	0.212404	-0.828613	0.210834	-0.186024	-0.449408	0.588559	1.46486	0.730968	0.537062	0.0703682	0.140344
starPep_12644	0.257521	1.43017	-0.626913	0.503673	-0.444674	0.351928	0.390279	0.541046	0.949827	-0.444592	-0.0886782	0.211329	1.12538	0.824268	0.283209	0.46452	0.73038	0.120774	-0.373392	-0.368611	0.251646	0.799839	-0.0232493	0.0564438	-0.147559	-0.856406	-0.296391	-0.103017	-0.605231	-0.100982	-0.811271	-0.532228	-0.660015	0.494194	1.09851	0.7202	-0.0711659	-0.400573	0.586256
starPep_16113	-0.718314	-0.418688	0.563427	1.1194	0.319053	-0.530957	-0.0649389	-0.570314	0.336737	0.502738	1.56141	0.64452	0.924754	1.28587	0.0764106	0.243147	0.0264982	-0.254821	-0.305775	0.260045	-0.654322	1.3305	0.414822	0.0370363	-0.274831	-0.453596	-0.0788062	0.844565	0.0273571	-0.714645	0.388074	0.296939	1.5689	-0.170716	0.173331	0.0499985	-0.208661	0.997692	-0.573116
starPep_41128	0.962493	2.07737	0.204879	0.904831	0.183784	0.22195	0.572795	0.160067	0.244341	0.823864	-0.557189	1.58465	1.66552	0.663967	0.18442	1.46762	-0.306554	-0.229838	-0.21184	-0.238289	-0.338832	0.223201	-0.58217	-0.120998	0.12584	0.392936	0.648036	0.767164	0.237876	-0.214351	0.00409527	0.414293	-0.4582	-0.18431	0.997146	0.195844	-0.11274	-0.56774	-0.216386
starPep_00092	-0.112605	0.0165099	0.655422	1.04858	0.415908	-0.403701	0.686694	0.298272	0.0959993	0.641122	0.453569	0.768664	0.924754	0.908733	-0.704391	0.279713	-0.277499	-0.915945	-0.823911	-0.491212	-0.517419	0.128542	-0.61888	-0.103766	0.422808	0.459805	0.402097	0.98296	0.478971	0.686283	0.125456	0.844317	0.517759	0.356906	1.1119	-0.112504	0.722578	-0.385183	0.00656996
starPep_22903	1.3748	-1.22844	0.490161	3.47373	2.71334	-2.85927	0.671677	-0.243943	-1.86869	-2.1046	-0.918255	-0.589172	-0.845347	0.528779	-2.14303	-1.89276	1.31777	-1.48959	-1.92558	0.544702	-2.29232	0.514801	-1.57503	-2.36106	-2.67886	3.05196	-1.55536	0.257112	-0.140337	0.906243	-0.587833	-0.117637	2.60065	-2.31813	-0.291079	-2.96348	-2.58286	-1.86878	-2.7135
starPep_40480	1.47772	2.18426	1.50131	1.70487	1.34259	-0.0927091	1.36227	0.328454	-0.130014	0.787591	-0.211228	1.03613	1.06585	0.650923	-0.234025	-0.11535	-0.00316632	-0.088993	-0.683362	-0.364464	-0.0977985	0.618604	-0.017406	-0.197602	-0.812202	-0.637369	-0.17731	0.352382	-0.12822	0.259862	0.0514708	0.757153	-0.394748	0.349655	0.867928	0.303872	0.449597	0.665757	0.184935
starPep_40959	0.398518	0.678474	-0.171912	0.483009	-0.199011	-0.9053	-0.642913	-0.392248	0.127236	-0.100991	0.938877	0.548639	1.0149	0.928508	-1.11883	-0.352289	0.300369	-0.0393928	-0.365659	-0.114734	-0.213317	1.04176	0.279576	-0.28627	-0.486951	-1.0715	-0.969985	-0.341181	-0.726869	0.331535	-0.649174	-0.0664898	-0.328553	-0.106204	0.0524074	-0.0619182	-0.590733	0.10738	-0.796072
starPep_12615	-2.0628	-1.54685	-0.448224	0.284179	-0.336395	0.515949	-0.606721	-0.726006	-2.71605	1.80122	0.118032	-0.557816	-0.844612	0.670123	-0.82418	-1.17305	-1.13142	-0.295826	-1.16133	0.82922	-0.772464	0.512375	-0.0859071	0.503804	0.616072	-0.286919	-1.6567	2.41395	0.902707	-2.2976	2.42217	-0.355039	0.855099	1.63581	3.01035	2.47408	1.55339	1.51003	0.452482
starPep_25940	0.460562	0.369626	0.298651	0.755483	0.221893	-0.581686	0.80063	-1.21381	0.886976	0.349408	0.471318	0.953608	0.854204	0.791136	-0.162941	0.260689	0.655041	0.616554	0.946594	-0.402811	0.668984	1.14236	0.616375	0.460143	0.611359	0.26214	0.980915	0.186077	-0.311642	-0.804124	0.220935	-0.11377	-0.123948	-0.0441456	0.490319	0.12051	0.104046	0.784256	0.184935
starPep_36001	-0.231397	-0.382757	-0.755244	-0.0434113	-0.786373	0.0922576	0.110941	0.250376	0.896597	0.299543	-0.53142	-0.81177	0.0940851	0.478238	-0.155991	0.789663	-0.194257	-0.5502	-1.30119	-0.981787	-0.0269145	0.384446	-0.212689	-0.192815	-0.0532839	0.320549	0.852418	0.20333	-0.161865	-0.841244	-0.0644911	-0.669313	-0.458906	1.05962	2.03641	1.44286	0.899811	0.0325031	0.140344
starPep_39386	0.174007	0.623523	-0.101562	0.484451	-0.0749725	0.277557	0.175174	0.185819	-0.308445	1.0453	-0.203342	0.0572512	0.0725284	0.570764	0.360012	0.274771	-0.978064	-1.27895	-0.626465	-0.921959	-0.58584	0.0827193	-0.548656	-0.682073	-0.105135	-0.100711	0.0276163	1.67621	1.29123	0.382351	0.689988	1.54593	0.128254	0.767602	1.72338	1.07745	1.0879	0.570282	0.00656996
starPep_38478	0.831722	1.15361	0.253636	0.419	-0.11175	-0.185067	0.497544	0.326459	-0.474432	-0.618603	0.129143	1.91073	1.61457	0.64694	-0.571438	-0.390091	-0.604332	-0.587253	-0.741528	-0.143957	-0.649236	-0.106281	-0.729966	-0.589266	-0.68493	-0.0840933	-0.583502	-0.495979	-0.839241	0.197557	-0.910947	-0.427256	-0.567603	-0.127665	0.338022	0.23486	-0.366866	-0.539164	-1.10821
starPep_41381	-1.75241	-1.24308	0.272065	0.527875	0.0248604	0.0519885	0.339768	0.398352	-0.108244	-0.106283	2.08202	0.100427	0.0811021	1.11045	-0.721336	-0.667796	-0.144528	-0.853204	-0.578435	-0.60156	-0.174719	0.477009	-0.12574	-0.265242	-0.486951	-1.03486	-0.697481	-0.600935	-0.956653	-0.377963	-0.829673	-0.930633	-1.25331	0.437053	0.782789	1.14241	0.415307	0.460097	-0.305569
starPep_00663	0.29699	-0.463028	-0.424253	0.191657	-0.404731	-1.03522	0.0807263	-0.0516414	-0.0903545	-0.47215	0.25081	0.183868	0.00222415	0.633773	0.109924	0.50084	0.642166	-0.152764	-0.63372	0.053658	-0.426352	0.718754	0.137236	-0.161001	0.16355	0.570857	0.0987343	0.0436722	-0.364127	-0.134102	-0.783136	-0.522573	0.674066	-0.426495	-0.103829	-0.789143	-0.799536	-0.262903	-0.260977
starPep_40256	1.86753	1.5782	-0.714064	1.12749	0.490214	2.01107	-0.978808	1.14216	-0.493654	-0.250726	-1.77783	-0.213277	0.431154	0.0152054	-0.770466	-0.323629	-0.405381	-0.315847	-0.144385	0.0129448	-0.562285	-0.517102	-1.28623	-1.48023	-1.27887	-1.48635	-1.39737	0.958043	0.45587	0.501323	-0.609844	0.00322821	-0.654686	0.113401	0.739721	0.477331	-0.765056	-0.391634	-0.483934
starPep_41251	-1.99955	-1.20146	-1.25592	0.11842	-0.63006	1.21941	-0.34286	-1.20905	0.781489	2.18001	0.503606	-0.139199	0.231264	0.50416	-1.74776	-1.36354	-1.95002	-1.76087	-1.34026	-0.870818	-1.47788	0.00985283	-0.846361	-1.37732	-0.996039	0.249252	0.340752	2.01887	1.21591	-1.83605	2.31455	1.04074	1.64028	1.02847	3.5315	3.17903	1.73212	-0.0342527	-0.171795
starPep_05116	0.659012	-0.154603	-0.23149	-0.0869612	-0.633534	-0.434396	0.610056	-0.0887992	0.127236	-1.38136	-0.529905	0.256075	0.698898	0.238906	-0.0794895	-0.177118	0.599846	-0.192256	-0.57578	-0.456078	0.161042	0.120608	-0.355017	-0.696029	-0.312542	0.407187	0.969316	-0.850685	-1.16191	0.514687	-1.20154	-0.701428	1.38773	-1.1427	-0.480816	-0.717267	-0.514978	-1.13874	-0.483934
starPep_09091	0.404024	1.5966	-0.0207201	0.125112	-0.200085	-0.104344	0.181316	-0.0528355	0.967226	-0.554434	0.320219	1.17438	0.960028	0.429687	-0.246168	0.213745	1.46515	1.02777	0.892261	-0.492334	1.14539	0.960848	0.778131	1.00989	0.870616	-0.0150674	-0.0899867	-0.711056	-0.966694	-0.246738	-0.590479	-0.388408	-0.469769	-0.111491	0.370091	0.206351	0.279359	-0.124146	0.318709
starPep_15444	0.0365604	-0.470948	-0.790773	-0.365855	-0.952566	-0.74613	0.154844	-0.0202947	0.33217	-0.326647	0.511336	0.628134	0.436788	0.478313	0.394397	1.20004	0.173771	-0.869824	-0.281972	0.0444976	-0.696519	0.0757289	-0.339433	-0.292649	0.111698	-0.113356	0.6167	-0.819755	-1.08261	-0.0918645	-0.912169	-0.640761	-0.828738	-0.0679319	0.269717	-0.0436083	0.0690043	0.073427	-0.35016
starPep_10914	0.971608	1.57772	-0.989627	-0.466347	-0.87379	0.464587	-0.757042	-2.7681	0.443973	-0.275084	-0.982244	0.129521	0.969092	-0.000909671	1.16532	2.00104	1.12173	0.105613	0.550586	-1.27895	1.1181	0.463995	0.347963	0.216595	0.83762	-0.934751	-0.707272	-0.314339	-0.443106	0.55102	-0.646788	-0.0333838	-1.07312	-0.58442	0.257728	0.224315	0.303639	-0.0141676	-0.439342
starPep_26880	0.213196	0.504046	-0.352165	-0.0796643	-0.322426	-0.905139	-0.241025	-0.797509	0.20955	0.631741	0.822907	0.856151	1.0149	0.420375	-0.274305	-0.538332	0.0410009	0.908319	0.955089	0.346203	0.692317	0.781468	0.775089	0.776384	0.361528	-0.0279392	0.725709	0.224692	0.105108	-0.527233	0.114834	0.218865	-0.253391	-0.639468	-0.20926	-0.558656	-0.139746	0.40444	0.184935
starPep_07717	0.249219	0.31688	0.20672	0.255552	0.21077	-0.439337	0.662492	0.225661	0.558183	0.551548	-0.871891	-0.590287	0.38755	-0.0284526	-0.773485	-0.701151	0.780576	-1.40412	-1.34008	-1.18363	0.03028	0.169429	-0.121211	-0.648532	0.220115	1.24765	1.69497	-0.0567027	-0.13791	0.197628	0.214112	0.960411	0.0905578	0.760043	0.748354	0.484364	0.818854	0.00707995	0.140344
starPep_22646	0.595465	1.46049	1.69602	1.37804	0.953061	-1.35508	-1.43635	0.399031	1.1393	-0.800918	0.365805	1.28379	0.29128	0.276751	-1.29265	-1.73563	1.01879	2.01459	3.56833	-0.105708	2.13281	1.48728	1.45307	2.13881	3.92514	2.46761	1.89473	-0.769774	-0.978034	-0.838602	-0.136967	-0.775758	-0.713754	-0.924851	-0.812048	-1.32439	-1.82077	-0.912484	0.497074
starPep_42937	1.18624	1.30064	1.81109	0.980509	1.2729	0.114342	1.19401	1.37811	-0.0803961	-1.13318	-0.550635	0.584958	0.569068	0.0410361	1.02597	0.425978	0.77147	0.60543	0.937577	-0.396094	1.00239	-0.0242958	-0.299108	0.663563	0.667924	0.813197	0.143008	0.298316	0.285363	1.23889	0.184866	0.610414	0.495831	-0.420453	-0.134842	-0.942217	-0.316759	-0.788079	-0.0380213
starPep_00330	1.03685	0.773486	-0.642648	0.438337	0.101881	-2.07802	0.176495	-0.508744	-0.162882	-0.606958	0.191557	1.31513	0.514196	0.143532	-0.16855	-0.320912	0.562958	0.400513	0.293688	-0.199226	0.280255	0.295506	0.282514	-0.0853036	-0.873481	1.13205	0.477299	-0.517881	-0.623834	-0.247932	-1.25778	-1.33091	-0.153908	-0.863232	-0.665266	-1.37719	-1.45292	0.129834	-0.528525
starPep_00542	-0.0508828	-0.293884	0.110115	0.188998	0.266457	-0.653017	0.335339	0.302885	0.33217	0.742308	-0.295031	-0.449514	-0.139119	0.0175935	1.34572	1.01474	-0.862743	0.0437951	0.791537	0.957474	-0.591889	-0.0110866	-0.0923988	0.445426	0.733917	0.186667	0.476416	0.338599	0.0326017	-1.08676	0.836861	0.315399	0.230637	0.847526	0.302307	0.167931	0.169382	1.19833	-0.0380213
starPep_13096	-0.232581	-0.0605884	-0.307892	-0.50884	-0.788172	-0.316073	-0.0108283	0.10691	0.791967	-0.047927	0.866221	0.654934	0.195745	0.271633	-0.103886	-0.108432	0.801468	0.859653	-0.932537	-0.580703	0.983005	0.710193	0.809947	1.15885	0.70092	-0.12558	-0.295752	-0.909882	-1.18892	-0.46068	-0.650582	-0.78989	-0.232005	-0.152341	0.162193	0.642751	0.371795	0.165584	-0.0380213
starPep_14010	0.216253	0.131292	-0.680439	-0.496984	-0.796714	0.633651	-0.231272	-0.386124	1.20303	0.449704	-0.443195	-0.0953129	0.142343	-0.0147204	-0.0217251	0.093917	-0.138795	0.327222	-0.689464	0.00842718	0.0139847	0.0246225	-0.0346528	-0.0512964	0.55008	0.0698256	0.771698	0.130533	0.201624	-0.331271	-0.069595	0.22826	-0.580529	0.653854	0.986828	1.20803	0.227048	-0.2869	-0.171795
starPep_30193	0.0538737	-0.320558	-0.774702	-0.429356	-0.674429	-0.401961	-0.466252	0.605059	0.351043	-0.253704	0.163048	0.304919	0.45712	0.118835	1.70627	1.11876	-0.255432	0.528622	0.843618	0.757755	0.0745339	0.579875	0.727655	0.637155	-0.152273	-0.500942	0.0736216	-0.112457	-0.135304	-0.974174	0.0215641	-0.849212	0.242294	-0.727905	-0.473316	-0.62969	-0.577417	0.48277	0.942986
starPep_39671	-0.132485	0.295643	0.542824	0.144717	0.00844139	0.415316	-0.444857	1.00179	0.910115	-0.32856	-0.130935	-0.840932	-0.095516	0.0405125	0.2536	0.646363	1.85827	1.19057	0.66766	-0.23335	1.13482	1.13236	1.46142	0.527403	-0.4351	0.421586	0.450731	-0.675014	-0.835689	0.454759	-0.251565	0.453621	-0.117955	-0.250838	-0.540602	-0.580951	-1.02435	-0.299748	-0.662299
starPep_00322	0.888201	-0.0274868	0.0419587	0.182661	0.31592	-1.31688	0.17012	-0.514841	0.124064	-0.752331	0.606038	0.93972	0.568088	0.180711	0.664287	0.913198	-0.406505	0.532348	0.69159	0.636284	0.0650638	0.345825	0.462742	0.390217	-0.029715	-0.12793	0.0886539	-0.905166	-1.05384	-0.137697	-0.915976	-0.68308	-0.182286	-0.911371	-0.535576	-1.44242	-0.689588	0.465604	0.452482
starPep_29523	-0.658191	-0.645046	-0.641108	-0.26211	-0.358351	0.666112	-0.606573	-0.164784	0.266035	1.74021	-0.251075	-1.11144	-0.666769	-0.0288651	-0.314098	-0.19886	1.62893	1.01407	-0.024211	-0.54235	1.25577	0.467472	0.646118	0.861163	0.814051	-0.0442156	0.407364	0.430437	0.50306	-0.536438	0.610571	0.906958	0.291629	1.10249	1.32606	0.982486	1.85865	0.29458	0.407891
starPep_15430	-0.00280493	0.0925723	0.669497	0.336075	0.640329	0.207186	1.46932	-0.0732062	0.912457	0.871246	-0.610222	-0.201672	-0.195951	-0.236724	-0.00786814	0.316279	-0.495683	-0.375956	-0.548999	-0.408349	-0.079683	-0.50592	-0.565763	0.0771019	0.719775	0.649368	1.34822	0.892324	1.41449	-0.25948	0.126558	0.58079	0.571082	0.674841	0.454571	0.721865	-0.00372103	0.0978917	0.586256
starPep_37975	0.283798	-0.366899	-1.1595	0.175682	-0.0209411	1.73712	-0.433606	-1.1865	-0.764437	2.13142	-0.580736	0.482524	0.258455	-0.218744	-1.43404	-1.60691	-1.7007	-1.40314	-0.941849	-0.570121	-1.4372	-0.531882	-1.18862	-2.05061	-0.746209	0.461328	0.132032	1.71452	2.43155	-1.21772	2.03218	1.94939	1.51559	0.169515	2.01674	2.80597	1.70974	-0.320058	-1.33117
starPep_02568	0.684995	-0.093375	-1.28872	-0.496699	-0.510753	-1.68449	-1.10858	-0.966324	0.0796268	-1.13169	0.246188	0.0960998	0.103884	-0.0950418	1.09044	0.586078	0.592486	1.35883	1.66331	1.11908	0.622222	0.828956	1.5402	0.997019	1.62011	1.1634	0.189101	-1.24109	-1.42593	-0.0138956	-1.23707	-0.963013	-1.52221	-1.10491	-0.824119	-2.07393	-1.54314	0.422656	0.407891
starPep_13822	1.70032	1.15955	-1.00631	0.72615	0.912053	2.13177	-0.617257	-2.33741	0.863636	0.209609	-2.4964	-1.07223	0.276092	-0.687819	-0.514091	0.786204	-1.45632	-0.626969	-0.142285	0.148754	-0.525546	-1.08943	-1.43297	-0.96219	-1.98593	-0.921556	-1.90103	0.925864	0.725253	0.0996607	-0.619551	-0.0816988	-0.371805	0.60961	0.675285	1.41998	-0.81027	-0.75216	-1.28658
starPep_18610	-1.19303	-1.09417	0.295648	-0.0610965	-0.00914832	-1.02113	1.17158	-0.669805	-0.346625	0.617763	2.90116	0.37835	0.75426	0.338672	-1.24482	-1.24767	-0.0372567	0.251491	0.668279	-0.160398	0.682366	-0.0855681	0.12803	0.736875	0.0457054	-1.05761	-0.790359	-0.584815	-0.638713	-0.552884	-0.381176	-0.530491	-1.91624	-0.519449	-0.377632	0.0564295	1.07147	0.31869	0.274117
starPep_02943	1.06156	1.58327	1.03617	0.284179	0.98718	-0.810193	0.691058	0.106074	0.602383	-0.602164	0.0924926	0.586698	0.62002	-0.196066	1.51267	0.858595	0.214912	1.72548	3.29282	0.988448	1.14872	0.979661	1.62688	1.59736	2.89754	0.418531	0.0622379	-0.869146	-0.922211	-0.0673449	-0.378391	0.109503	-0.666068	0.311044	-0.287817	-1.04192	-0.685973	0.329243	2.14695
starPep_29086	0.700761	1.01387	1.11034	0.18392	0.224676	-0.322176	-0.798046	0.299601	-0.286485	-0.461671	-0.0528441	1.43697	1.0149	-0.201299	-1.31637	-1.2321	0.110128	-0.0520752	-0.300088	-1.18308	0.788918	-0.505769	-0.436351	-0.0297921	-0.0862804	-0.0677973	-0.76129	-1.17286	-1.32453	0.490135	-1.15376	-0.612351	-1.00761	-0.317185	-0.604685	0.283069	-0.68049	-0.941392	-0.528525
starPep_35814	0.167328	0.356746	-0.234337	-0.47507	-0.407998	0.472658	0.482066	-0.73176	0.845023	1.51013	-0.821482	0.674505	0.269723	-0.378581	0.764585	0.402259	-0.115674	0.553321	1.26201	-0.241404	0.755642	-0.381286	-0.353474	0.633965	1.04031	-0.163503	0.277122	0.365083	0.881331	-0.477026	-0.114036	-0.00166433	-0.575876	0.365787	0.472898	1.11848	0.687862	0.076084	-0.0380213
starPep_21887	0.557995	-0.28711	-0.514066	-0.644792	-0.589631	-0.806805	-0.674324	-1.41134	-0.723711	0.436267	1.26192	0.751872	0.319941	-0.040264	0.1828	-0.320912	-0.979138	0.13167	-0.279854	1.75655	-1.3816	0.0607	0.577048	0.39687	-0.072139	-0.657333	-0.828527	-0.00936715	0.282434	-0.737471	0.236856	0.0926355	-0.119692	-0.791598	-0.769929	-1.25502	-0.942056	0.65417	-0.439342
starPep_04018	-0.528488	-1.11426	-1.36962	-0.955654	-1.10172	-1.16523	-0.74419	-4.24479	-0.965981	0.773044	0.753665	-0.748897	-0.482067	-0.212126	2.41679	0.871443	-1.77943	-0.642631	-0.889314	2.21437	-1.99	0.849683	2.0169	1.37135	-2.39132	-0.502113	-0.157097	0.442068	0.0170923	-2.08971	1.82017	-0.995331	0.155389	-0.23089	-0.529702	-1.12569	-0.376636	2.91006	-1.1528
starPep_34608	0.924846	0.419591	-0.296639	-0.225144	0.272241	-1.15985	0.271955	-1.65064	-1.02692	-0.598535	0.155542	0.601846	0.492639	-0.287881	-0.161699	-0.421716	0.979829	0.745506	0.523458	-0.978743	1.33939	0.0741764	0.710661	0.915637	0.0928432	-0.732635	-0.399644	-0.821432	-0.733573	0.345461	-1.28922	-0.78478	-0.273598	-0.293374	-0.474103	-0.293399	0.00432602	0.217745	0.72003
starPep_35071	1.73797	1.65582	0.770512	-0.0287208	0.672023	-0.0938358	0.765331	1.11237	-1.90559	-1.38747	-0.77087	-0.493215	-0.621941	-0.449474	0.214719	-0.11535	0.453041	0.339071	0.73617	-0.670951	0.718269	-0.737654	-0.666199	-0.0830587	-0.383248	-1.6127	-1.45238	-0.790176	-0.712168	0.270861	-1.12267	-0.605007	0.499451	-0.944288	-0.80481	-0.846624	-0.646084	-0.480086	0.541665
starPep_05360	1.06767	0.639516	2.46485	1.22226	0.372836	1.01196	4.1947	-0.498265	2.97588	0.626983	-0.684823	0.100028	-0.218242	-0.507711	-0.833946	-1.00678	0.715165	1.40842	0.741097	0.914438	1.01579	0.549699	1.65052	0.50843	-0.746209	1.68353	3.48928	-0.319558	0.0397037	0.0816243	0.0597327	0.780659	-0.888291	0.391004	-0.196227	-0.710393	0.683041	-0.38676	0.942986
starPep_06014	1.03522	-0.270553	0.00347555	1.51217	0.577771	2.62737	1.52577	0.163964	0.0648891	1.63307	-0.550201	0.532232	-0.201585	-0.549805	-0.479401	-0.669032	-0.922918	0.857366	0.51112	2.291	-0.0496599	0.390477	1.04269	1.58348	-0.501093	0.797002	-0.436181	0.269033	0.568984	0.0949157	1.29477	2.32774	-0.607074	0.416329	0.0676657	-0.257059	1.13972	-0.135038	-1.10821
starPep_06059	1.19787	-0.347986	0.167618	1.29226	1.38645	2.69334	0.979501	-0.0981814	0.973503	0.35708	-0.750141	-0.164148	-1.02956	-0.634794	-0.659029	-0.817026	-0.854856	0.0399793	-1.17328	2.84086	-1.4634	0.253763	1.43302	-0.0893183	-0.765064	0.927048	-0.358924	-0.380938	0.13298	0.371697	0.232439	1.10575	-0.869311	0.499639	-0.508511	-0.374487	-0.242899	-1.13439	-1.6879
starPep_12939	-1.16452	-1.22569	0.677289	-0.124267	0.257917	-1.08507	2.00872	1.0066	-0.275852	-0.838622	1.36078	-0.307942	-0.322596	-0.300402	-0.432949	-0.36909	0.113333	0.965614	1.16488	2.50508	-1.02023	0.553473	1.80433	-0.505277	0.370956	-1.06001	-0.365269	-1.22461	-1.28361	-0.24392	-1.32565	-1.39257	-1.43533	-1.00032	-0.754339	-1.57162	-0.549222	-0.0402224	0.407891
starPep_23843	2.01437	0.698691	-1.33734	-0.0335552	-0.205157	2.19238	-1.1515	-1.75827	-0.0115253	1.19274	-1.52142	-0.344017	-1.27575	-0.784404	1.86967	-0.118809	1.39077	3.46489	4.38215	0.883599	2.42129	0.550535	1.36712	2.28892	2.74199	-0.017747	-1.49557	0.607513	1.36032	-0.0867805	-0.603393	-0.165056	-0.851521	1.47714	0.608038	0.729325	1.23502	-1.52379	2.50368
starPep_29557	-1.28092	-0.885908	-1.4249	-0.481277	-0.31827	-2.27127	-1.07062	-0.434847	-0.768555	-1.58104	1.6779	0.140151	-0.36473	-0.255451	-1.21049	-1.2573	-0.447863	-0.047412	-1.47427	0.694825	-0.341376	-0.766067	-0.539421	-0.463583	-1.97179	-1.33978	-2.52605	-1.40572	-1.60877	-0.457907	-1.40695	-2.10305	-1.57488	-1.25753	-0.90609	-1.5379	-1.36796	-0.985002	-1.42035
starPep_24200	1.69789	0.270346	0.207458	-0.80167	-0.230712	0.376012	0.0517724	-1.37967	-1.09685	0.00389384	-0.122411	1.07753	0.322145	-0.639511	0.045386	-0.504978	-1.60225	-0.725325	-0.437752	0.859872	-1.19566	-1.09733	-0.903135	-0.326063	-0.0532839	0.00708727	0.237643	-0.452093	0.0900679	-0.601412	-0.610815	-0.960563	0.387751	-0.947986	-0.912512	-0.460258	0.0850156	0.230394	0.898395
starPep_24434	1.36915	2.28789	0.747249	-0.769728	-0.282579	0.165266	1.06955	-0.0122988	0.328998	0.776863	-1.75222	-0.611562	-0.62733	-0.940844	1.04411	0.858595	1.90177	1.13077	0.651674	-0.517175	1.25094	-0.346757	0.618997	0.743584	0.465232	1.64115	1.30299	-0.335087	0.372414	0.452731	-0.169106	0.647677	-1.71849	-0.21745	-0.608804	-0.573481	0.309254	-0.690947	0.0957524
starPep_15916	-0.352459	-2.37114	-2.90518	-2.19093	-3.32788	0.116901	-3.16945	0.0927546	-3.39485	-2.51617	-5.16429	-3.39222	-2.85747	-1.4786	-3.28767	-2.85831	-1.69638	-3.04037	-1.92558	-1.06616	-3.53067	-2.12429	-2.98661	-3.18407	-2.67886	-1.59345	-2.36921	-1.68586	-2.03637	-1.29294	0.11924	-1.83003	-0.341877	-1.83013	-1.30429	0.840347	-2.76574	-3.31055	-2.7135
starPep_37401	1.05937	0.980332	0.143354	-1.08831	-0.528639	0.166099	1.39256	-0.157155	-0.765186	-0.821701	-0.321735	1.77627	0.779246	-0.967413	-2.20645	-2.23224	-0.39448	-0.202237	-1.02521	-0.631532	0.234787	-1.23529	-0.726007	-0.318469	-0.765064	0.243269	-0.280837	-1.04172	-0.568386	-0.50759	-0.542204	-0.577404	0.337497	0.105675	-1.02417	0.460872	-0.642588	-1.73635	0.541665
starPep_19438	-3.63122	-2.37114	-3.41968	-1.94907	-3.32788	0.924878	-4.63515	0.175387	-3.39485	-2.51617	0.622866	-3.39222	-2.85747	-0.977428	-3.28767	-2.85831	-3.12366	-3.04037	-1.92558	5.29304	-4.40905	1.25074	-2.98661	-4.28256	-2.67886	-1.99092	-3.88234	-1.63366	-2.03637	1.05987	-2.42342	-3.50985	-2.05234	-3.5699	-1.24898	-4.2202	-2.76574	-3.31055	-2.7135
starPep_32317	0.265072	0.134007	-0.532751	1.28639	-0.746447	0.0923196	-0.457481	-0.260084	0.328998	0.906507	0.041144	-0.00652803	0.779246	2.47057	-0.202704	0.653034	0.366924	0.432248	0.341902	-0.427236	0.72815	2.77005	0.340479	0.520049	0.653783	-0.704221	-0.180565	2.09974	0.26172	-0.670087	0.12241	-0.0434128	-0.0909278	0.711686	3.67674	0.870039	0.907129	0.766852	0.274117
starPep_06998	0.862002	1.20637	-0.0570177	2.5908	0.24437	-1.3163	0.129787	0.898191	-0.144245	-1.50081	-0.675873	0.874151	1.07443	2.13975	-0.938874	0.457602	0.387838	-0.565748	-1.37245	-1.21207	0.215849	1.82518	-0.293057	-0.218495	0.220115	1.341	0.724959	-0.295357	-1.18445	0.5874	-1.60948	-1.22865	-0.167928	-0.831886	1.08607	-0.606706	-0.465146	-0.769294	-0.35016
starPep_11718	0.235426	0.473764	0.264468	2.34326	0.0687884	0.0343789	0.599611	0.309629	0.129948	0.0559185	0.398127	0.697499	1.06585	2.59914	0.7496	1.32432	-0.107921	0.103566	0.100257	-0.164208	0.098961	2.22749	-0.0139462	0.184214	0.333246	-0.894821	-0.442093	2.61938	0.602291	0.078942	-0.184101	0.368262	1.00528	-0.28688	1.65727	-0.0713798	-0.133026	0.176336	0.630847
starPep_20339	0.112156	0.502089	-0.589519	1.36297	-0.679117	-0.0744318	-0.490034	0.51798	1.94788	-0.856554	-0.865957	-0.132692	0.924754	2.01349	0.392411	0.862548	1.16611	0.406971	-0.00775869	-0.950685	1.05412	2.16624	-0.0552635	0.283716	0.540652	0.261732	0.302713	-0.450461	-1.28711	0.362717	-1.4496	-1.03936	-1.02956	-0.616583	1.38831	0.197502	-0.272429	-0.889785	0.0511612
starPep_01542	-0.0922212	0.0594912	-0.0455384	2.4386	0.155707	-0.174085	0.44528	0.454914	1.11468	-0.0562143	0.284669	0.542309	1.0149	2.53111	0.212894	1.3095	0.30702	0.0603929	-0.311717	-0.596697	0.447377	2.04183	-0.126265	0.162112	0.460518	0.394447	0.46027	1.07552	-0.340649	-0.242019	-0.488709	-0.281534	0.000754902	-0.238038	1.92492	0.148827	-0.101815	-0.336764	0.318709
starPep_06867	0.370705	0.526562	0.185309	2.26837	0.0572365	-0.41371	0.423642	0.318774	1.02508	0.0139395	0.397694	0.400645	0.960028	2.5503	0.32398	1.48837	-0.143619	0.324564	-0.328312	-0.414028	0.289377	2.12218	-0.0654942	0.248786	-0.0391426	-0.238766	0.211122	1.53308	-0.0431078	0.606067	-0.237277	0.400187	0.409869	-0.015646	1.91926	-0.134965	-0.178034	0.0199316	0.497074
starPep_27395	0.123807	0.479162	-0.860327	0.471455	-1.36111	0.333202	-0.163243	0.080717	1.61065	-0.297124	0.235469	0.473188	0.870617	2.48403	-0.472598	-0.0980555	-0.363081	-0.228169	-0.588291	-0.526579	-0.191922	1.52527	-0.467452	-0.51053	-0.152273	-0.755768	-0.15988	2.29684	0.365923	0.322918	-0.530471	0.0463051	0.405646	-0.747429	1.49553	0.142507	-0.528456	-0.34479	-0.171795
starPep_30050	0.346005	0.233849	-0.0178948	2.3466	0.0289483	0.355583	0.703528	0.407532	0.967226	-0.32557	-0.038462	0.501035	0.800068	2.33671	0.302573	1.45675	-0.0891429	0.574967	0.23897	-0.280051	0.520536	2.00437	-0.197009	0.384738	-0.072139	-0.553631	-0.227089	3.09936	0.914202	0.595501	-0.0996349	0.565607	0.600428	-0.67141	1.37186	-0.420702	-0.466575	-0.516391	0.497074
starPep_11713	-0.264514	-0.162662	-0.771222	1.24966	-0.68781	-0.693982	-0.422233	-0.874972	0.30564	-0.167938	0.895198	0.523577	1.45387	2.69052	0.509078	1.14544	0.457341	-0.0295586	-0.429289	-0.486072	0.152238	2.76317	0.409121	0.277519	0.512369	-0.477583	-0.0389589	0.368394	-0.750526	-0.111826	-0.946204	-0.738427	-0.367896	-0.386259	1.56748	0.260123	0.0790692	0.406848	-0.127204
starPep_11861	0.00553428	-0.120624	-0.340896	1.43095	-0.570497	-0.497673	0.259641	-0.210021	1.83666	-0.587699	0.574056	0.335411	1.01955	2.57183	0.0460465	1.31048	0.0474696	0.335897	-0.334963	-0.325224	0.195119	2.30767	0.086165	0.419127	0.229543	-0.135676	0.254272	1.51725	-0.0592331	0.244461	-0.550269	0.00056766	0.753121	-0.784106	1.23743	-0.411914	-0.197189	-0.0973353	0.407891
starPep_32836	0.222033	-0.266105	-0.0126794	1.95696	-0.15409	-0.408841	0.0375962	-0.240932	0.641252	0.0519932	0.320766	0.420726	0.662888	2.46499	0.918	1.29368	-0.186459	-0.0639827	-0.122581	-0.203328	-0.0663348	1.84347	-0.229103	0.371147	0.262539	0.104638	0.161443	2.29646	0.451508	0.158349	-0.127783	0.475167	0.849395	-0.47384	1.52977	-0.428461	-0.0961012	0.197526	0.452482
starPep_02820	0.887053	1.41318	1.11221	3.45033	1.02291	0.11058	1.00326	0.374014	0.161013	0.244414	-0.0957689	1.06381	1.06585	2.25731	0.258768	0.584102	-0.113174	-0.247824	-0.683362	-0.370303	-0.211555	1.80847	-0.245972	-0.243706	-0.288973	-0.077367	0.28136	2.42826	0.552055	0.251904	-0.0106274	0.648602	0.554496	0.46816	2.5358	0.302371	0.474426	0.310845	-0.528525
starPep_03476	-0.0367464	0.126864	-0.26082	1.48168	-0.618277	-0.378931	0.648693	0.303965	0.435563	-0.196072	0.225467	0.293594	0.924754	2.4077	-0.25849	0.830924	-0.423503	-0.690543	-0.281972	-0.555761	-0.229105	1.12793	-0.704882	-0.381564	-0.0815666	-0.00214741	0.271536	2.47336	0.499879	0.314034	-0.629692	-0.0734177	0.637437	-0.632277	1.37713	-0.252295	-0.21607	-0.566381	0.3633
starPep_35921	0.374231	0.77308	-0.253043	1.7824	-0.266864	0.0521862	-0.0953461	0.147039	0.799065	0.65439	0.293179	1.01387	1.5597	2.43731	-0.543965	0.60782	-0.248914	-0.585685	-0.81767	-0.791433	-0.206059	1.49669	-0.446152	-0.353623	0.116412	-0.192094	-0.0752675	1.06229	-0.317129	0.0249514	-0.431121	0.0342722	-0.635889	0.247235	2.89749	0.880448	0.67592	0.0194534	-0.260977
starPep_11820	-0.400912	-0.380263	-0.269431	1.54286	-0.437942	-0.241452	0.186149	-0.328709	0.753676	0.689752	1.06285	0.858448	1.34021	2.7072	0.196937	1.2927	0.48945	0.153172	-0.15736	-0.45908	0.500734	2.44166	0.226422	0.282469	0.469945	-0.543493	-0.202402	0.935851	-0.404556	-0.125272	-0.475632	-0.141298	0.0521957	-0.0328673	2.19662	0.458396	0.645117	0.184853	0.229526
starPep_30436	0.278801	0.146693	0.0399725	1.82493	-0.239512	-0.631197	-0.0975879	0.78902	0.0796268	-0.77082	0.0481495	0.67807	1.17756	2.34296	-0.322492	1.26206	-0.767341	-0.63227	-1.13498	-0.85649	-0.348855	0.801774	-0.924186	-0.829323	-1.04318	0.580851	0.300641	-0.0178041	-0.981168	0.838191	-0.651253	-0.17901	1.23633	-1.02079	0.556433	-0.526709	-0.578278	-0.989121	-0.483934
starPep_01527	0.518762	0.857086	0.122578	2.07268	0.0161098	-0.578015	0.352597	0.184199	0.435563	-0.505768	-0.422198	0.568757	1.03058	2.03152	-0.085229	1.61487	-0.373701	-0.439402	-0.85215	-0.78227	-0.213588	1.30093	-0.549651	-0.549737	-0.416245	0.338674	0.231674	1.46222	-0.0229082	0.477319	-0.200558	0.456102	0.792136	-0.426053	1.4329	-0.36401	-0.160862	-0.269127	-0.573116
starPep_32474	0.434983	0.434004	-0.166681	2.21972	0.0846948	-1.11043	0.324831	-0.361338	0.0796268	0.420192	0.585894	0.805655	1.61457	2.48721	-0.125717	1.48837	0.807127	0.934825	0.191336	-0.141031	0.761285	2.95626	0.59423	0.934732	0.752772	0.156431	-0.1712	0.710326	-0.549317	-0.113864	-0.514104	-0.179499	-0.0152165	-0.0599166	1.9386	-0.321875	0.0422258	-0.285852	1.65645
starPep_15411	0.257867	0.850861	0.123455	2.24517	0.174812	0.241496	0.49618	-0.0742248	-0.127181	0.556019	0.234388	0.74446	1.66552	2.28608	-0.430584	1.61487	-0.442341	-0.524315	-0.514177	-0.637014	-0.18351	1.32919	-0.495426	-0.439137	-0.029715	-0.270897	-0.0697128	2.09733	0.393645	0.329008	0.133081	0.838867	0.370803	0.00204126	2.4178	0.608177	0.47494	0.0718699	-0.483934
starPep_32200	0.0806152	0.346159	-0.634547	1.11861	-0.705397	-0.352556	-0.125001	0.384209	1.07421	-0.332276	0.0483393	0.836905	1.05556	2.18759	0.19534	1.42512	-0.123204	0.187376	0.476561	-0.236696	0.332465	1.28284	-0.532343	-0.0310754	0.0928432	-0.175708	-0.017864	0.61212	-0.57056	-0.316124	-0.356749	-0.192402	0.249013	-0.496207	1.2708	-0.287016	-0.476294	-0.407857	0.3633
starPep_35447	0.106889	-0.240008	0.210583	1.86745	-0.126552	-0.024124	0.096983	-0.216867	0.20955	0.575476	0.7531	0.984261	0.740542	2.47998	-0.145394	0.449696	-0.238842	-0.0660948	-0.171449	-0.521063	0.127042	1.73089	-0.206995	0.0245525	0.0221365	-0.587712	-0.492209	1.90529	0.255717	0.174306	0.238691	0.923414	0.644446	-0.0526942	1.78414	0.394542	-0.0164509	0.312378	-0.171795
starPep_17828	-0.326447	-0.263752	-0.211682	1.89524	-0.0673308	0.412198	-0.110114	-0.047828	-0.23984	0.0119296	0.315963	0.650325	1.17756	2.29598	-0.75892	-0.383914	-1.02529	-0.836938	-0.820099	-0.805886	-0.493911	0.884148	-0.837246	-0.834527	-0.425672	-0.101582	-0.100291	2.64928	0.760263	0.096894	-0.253793	0.295498	0.836716	-0.236996	2.04497	0.73944	0.114494	-0.423268	-0.305569
starPep_32386	0.366895	0.354241	0.0232445	2.28831	0.226207	0.174497	0.486725	0.208217	1.34069	-0.414118	0.270006	0.345836	1.50874	2.26642	0.675119	1.36187	0.230448	-0.003744	0.0961414	-0.36094	0.265738	1.63812	-0.260709	-0.0571966	0.356815	-0.384325	0.221421	2.22196	0.488683	0.604712	0.0403443	0.732502	0.820745	-0.382977	1.40966	-0.392629	-0.0095461	-0.142555	0.00656996
starPep_11793	0.277893	0.581682	0.546286	2.49841	0.47346	0.0883051	0.746347	0.151237	0.979689	-0.259908	0.120252	0.461418	1.07443	2.1343	0.501498	1.27392	0.83011	0.749815	-0.351021	-0.433567	0.828302	2.15254	0.171897	0.486098	0.507656	0.164862	0.213126	2.22078	0.534528	0.352285	-0.529884	0.055715	0.600063	0.0431214	1.91162	-0.119072	0.512716	-0.0120335	-0.439342
starPep_30433	0.906938	0.783918	0.18167	1.85278	-0.0863684	0.0422897	0.716695	0.417496	-0.0572993	-0.451429	-0.343856	1.12546	1.45387	1.94914	-0.546752	-0.273474	-0.36213	-0.355361	-0.0933713	-0.690033	-0.047222	0.868002	-0.776577	-0.566917	-0.321969	-0.172045	0.0458547	0.857902	-0.351599	1.08683	-0.318533	0.0551434	0.298674	-0.744815	0.868124	-0.179912	-0.314956	-0.726071	-0.439342
starPep_02750	0.341976	-0.109052	0.270669	2.21628	0.230292	-0.913858	0.676744	-0.89002	0.0796268	0.263422	0.547953	0.821091	1.09721	2.28429	0.483676	1.40931	0.408282	0.535454	0.8171	-0.401484	0.664709	2.55325	0.484241	0.772944	0.752772	0.234614	0.267875	0.970038	-0.272193	-0.280833	-0.366333	-0.161153	0.7323	-0.115195	1.69201	-0.158083	0.468048	0.53589	0.853803
starPep_06944	-0.371482	-0.292638	-0.0871967	1.81072	-0.0653452	-0.670187	-0.0252932	-0.00723724	0.580096	0.466914	1.21161	0.742533	0.905157	2.51141	0.0551734	1.19881	0.31765	-0.00109823	-0.281972	-0.46839	0.34227	2.2016	0.228263	0.466367	0.865903	-0.388717	-0.390328	0.509022	-0.582817	-0.0895257	-0.698213	-0.391076	-0.15936	-0.106584	1.73587	0.241697	0.495197	0.140339	1.70104
starPep_07048	0.00873701	0.24951	0.30581	2.04665	0.0530352	0.411944	0.84516	0.757707	1.19641	0.126595	0.0482902	0.415211	1.45387	2.05551	0.842	1.45675	0.223625	0.680747	0.181414	-0.46069	0.857114	1.99591	-0.0178286	0.741251	0.4888	0.135702	0.510958	2.38122	0.654815	0.133432	-0.120554	0.475892	0.877129	-0.125996	1.89491	0.00642355	0.134466	-0.272211	0.541665
starPep_04546	1.2553	1.62564	1.10128	3.12442	1.06594	-0.0631721	1.07488	0.405635	0.435563	-0.584045	-1.03471	0.284035	0.588175	1.55761	0.618727	1.61487	0.106005	0.183213	0.191336	-0.386867	0.361199	0.902414	-0.719294	-0.0194464	0.0787018	0.830727	0.409067	2.23233	0.606443	0.621083	-0.0337114	0.643499	0.406243	-0.037002	1.38248	-0.720399	-0.555955	-0.640658	0.0957524
starPep_11813	-0.386504	-0.263727	0.25993	1.86273	-0.00873672	-0.261988	0.0553524	0.0559882	0.0639391	-0.0139529	1.74926	0.980631	1.41076	2.63402	-0.0661626	1.34606	0.156389	-0.129332	-0.249904	-0.442504	0.207756	2.14278	0.218791	0.258793	0.00799518	-1.11392	-0.755856	0.0386233	-0.882288	0.0430563	-0.781429	-0.384559	0.303108	-0.129884	1.67422	0.652384	0.53714	0.361417	-0.35016
starPep_40410	0.371107	0.42063	-0.0747044	1.35999	-0.371659	-0.109083	0.182474	-0.445685	-0.283312	-0.123494	0.647262	0.675356	0.68371	2.23387	0.0858872	1.26206	0.0241219	-0.15066	-0.227492	-0.743128	0.294793	1.64065	-0.148047	0.347066	0.653783	-0.938363	-0.771826	0.519484	-0.544171	-0.00281498	-0.616019	-0.21216	0.443854	-0.127715	1.77953	0.415462	0.290218	0.29303	0.3633
starPep_11383	-0.260618	-0.320483	0.502253	2.15084	0.17859	-0.294513	1.25341	-0.878262	-0.246604	0.466564	1.452	1.26323	1.07565	2.48635	0.540763	1.42512	0.47158	0.650088	-0.00216864	-0.630119	0.844596	2.43427	0.374404	1.12772	1.06859	-0.615367	0.136493	0.605167	-0.491405	-0.345686	-0.576547	-0.532494	-0.186449	0.0443557	2.45615	0.760984	1.65239	0.263171	2.10236
starPep_15952	0.346755	0.684082	0.447514	2.18543	0.338539	-0.0355165	0.55478	0.584688	0.558183	-0.394773	-0.0723632	0.463366	0.677831	1.91761	0.323814	1.34112	-0.240631	0.259818	-0.227492	-0.421767	0.454966	1.25528	-0.489339	0.369036	0.441663	-0.115638	0.268266	0.995369	-0.204828	0.636675	-0.0918042	0.572004	0.823117	-0.640616	1.0021	-0.404243	-0.256222	-0.418209	0.541665
starPep_05144	-0.0175803	0.408774	-0.193581	1.58555	-0.239506	-0.0033692	-0.55365	-0.314939	-0.0301067	-0.517427	0.798246	0.738574	1.50874	2.20361	0.696745	1.10838	0.250428	0.178038	0.236766	-0.632221	0.520104	1.72018	-0.0393364	0.167618	0.172977	-1.17748	-1.09819	0.879907	-0.288655	0.329295	-0.695326	-0.144449	1.12605	-0.557821	0.891473	-0.038825	-0.246331	0.231215	-0.260977
starPep_18931	0.380678	0.905216	-0.200037	1.59994	-0.13328	0.111124	0.0980492	-0.283617	1.34069	0.414706	0.303336	0.787953	1.16139	2.04288	-0.260012	1.32432	0.354538	-0.181771	-0.364143	-0.546685	0.0946289	2.19248	0.313759	0.115738	0.484087	-0.408754	0.160264	0.799523	-0.32843	0.0376274	-0.580428	-0.138131	-0.476348	-0.0652214	1.9947	0.782556	0.34396	0.165811	0.0511612
starPep_32013	0.000759834	0.208354	-0.400646	0.956598	-0.678555	-0.389467	0.0908408	-0.322411	0.750504	0.66069	0.952097	0.509128	0.906626	2.26085	0.825694	1.48837	0.710339	1.14482	0.959814	0.0432197	0.886676	2.80549	0.747389	1.09966	1.38442	-1.05129	-0.308288	1.74226	0.304717	-0.362379	-0.131076	0.0572059	0.0991538	0.274243	2.24119	0.0899746	0.692322	0.5587	0.853803
starPep_06751	0.349566	0.628659	0.411266	1.99305	0.216582	0.163756	0.625947	-0.413119	0.753676	0.0925846	0.421675	0.635279	0.743236	2.05677	0.290836	0.732096	0.895785	1.08706	0.191336	-0.470471	1.21903	2.27383	0.346643	0.935858	0.748058	-0.382713	-0.117761	2.42199	0.804701	0.485265	-0.0797888	0.60311	0.576294	0.0669566	1.64022	-0.151235	0.0218206	0.157584	0.541665
starPep_38617	-0.0885738	0.0082241	0.174926	1.77118	0.0315595	-0.0221476	0.452831	0.493038	0.913287	0.222382	0.295228	-0.207177	0.662888	1.99289	0.63714	1.3095	0.556108	0.639297	-0.133517	-0.640794	0.871414	2.4505	0.52635	0.797487	0.41338	-0.263795	0.201654	1.80955	0.344751	0.437115	0.271658	1.01915	0.450418	0.370204	2.22587	0.45097	0.669424	0.341522	0.586256
starPep_38618	-0.0882864	-0.0535514	0.291768	2.02344	0.216307	0.114945	0.733493	0.251002	0.913287	0.17229	0.219118	0.0435587	1.20303	1.97308	0.54649	1.3095	0.670477	0.746115	-0.268013	-0.697884	0.984618	2.55984	0.586879	0.928607	0.41338	-0.0927473	0.464468	1.47073	0.12835	0.385856	0.0553202	0.758286	0.516679	0.394001	2.48915	0.63377	1.01866	0.303027	0.541665
starPep_28812	-0.62512	-0.325851	-0.0689532	1.54765	-0.157283	-0.065594	0.451883	-0.511108	-0.128317	0.862691	1.43924	0.49345	1.06291	2.37705	0.109147	0.315291	0.362079	0.854948	0.785796	-0.94389	1.40959	2.51852	0.151854	1.53817	0.964892	-1.41085	-0.732199	1.05869	-0.167207	-0.494735	0.0187114	0.0879418	0.0461149	0.102896	2.92598	1.19703	1.32925	0.433128	1.52267
starPep_40538	-0.200098	-0.228375	-0.164169	1.43411	-0.254272	0.35398	0.287712	-0.378716	0.0690812	0.956196	0.627442	0.221055	0.811091	2.10737	0.162574	0.799299	-0.242671	-0.29338	-0.640111	-0.288674	-0.324908	1.55971	-0.126099	-0.167427	-0.0108599	-0.457434	0.0805088	2.60137	0.869207	-0.118683	0.710831	1.3538	0.70126	0.479913	2.54249	0.891807	0.745933	0.259142	0.184935
starPep_06899	0.108489	0.187053	0.301328	2.00859	0.257405	-0.0485721	0.75457	1.07181	0.845023	-0.513489	0.332267	0.939568	0.68371	1.95113	0.365254	0.604856	-0.60935	0.292207	0.613544	-0.0768577	0.392008	1.29566	-0.367839	0.322224	0.535938	-0.737693	-0.955666	2.46913	0.814295	-0.0363049	-0.54057	-0.142328	1.34713	-0.529275	0.99226	-0.29071	-0.375744	-0.339613	0.541665
starPep_30831	0.0298868	-0.232198	0.168081	1.75087	-0.0161647	-0.684968	0.805217	-0.589804	0.660963	0.103066	0.873877	0.751315	1.09721	2.16329	0.0772899	0.37854	0.375744	0.743282	-0.175155	-0.452967	0.758459	2.14533	0.325496	0.793163	0.27668	-0.481019	-0.138318	0.895332	-0.225208	0.026329	-0.643589	-0.223559	0.77268	-0.198234	1.57003	0.0521447	0.797698	0.0264741	0.72003
starPep_32745	0.215565	0.0963434	-0.0871211	1.44739	-0.181908	-0.287863	0.32348	0.109256	1.11151	0.937605	0.674424	0.75162	1.17756	2.0545	1.04086	1.29368	0.0250021	0.62628	0.85382	0.0323457	0.523068	2.42131	0.524933	0.982315	0.691493	-0.695905	-0.269036	1.30356	0.00419983	-0.541735	0.10714	0.144925	-0.258546	0.438596	2.33988	0.287371	0.910888	0.764853	0.3633
starPep_33353	0.976769	1.57547	1.31117	3.43925	1.3493	0.480695	1.80418	0.581742	1.34069	-0.174158	-0.230221	1.10005	1.06585	1.72575	0.197419	0.989048	-0.0225481	0.35755	0.0849892	-0.263055	0.33578	1.6879	-0.00917163	0.416131	0.16355	-0.135803	0.603328	3.00232	1.23622	0.642181	-0.0376447	0.637169	0.341755	0.0271383	1.77458	-0.126154	0.240344	-0.21501	0.942986
starPep_06890	0.4735	0.359173	0.497284	2.1388	0.417556	-0.780495	0.841229	0.525327	0.848196	0.106715	-0.247239	0.632972	0.858369	1.68267	0.648974	1.0901	0.0447219	0.131081	0.210914	-0.228108	0.144918	1.75799	0.091841	0.35285	0.0362778	1.07065	0.968355	1.09471	-0.0635742	0.129106	-0.25862	0.310013	0.601633	-0.479787	1.02841	-0.559379	-0.261284	0.18741	0.3633
starPep_11729	0.118961	0.671221	-0.23182	1.45113	-0.156042	-0.132883	-0.0601459	0.159508	1.1393	1.06536	0.285051	0.470303	1.0149	1.87869	0.812007	1.42512	0.539927	0.577743	-0.311717	-0.783564	0.981653	1.96294	0.214635	0.812185	0.639641	-0.515862	0.194765	1.35271	0.0629332	-0.425491	-0.196733	-0.113801	-0.366141	0.291503	2.35537	0.527926	0.916192	0.449154	0.675438
starPep_31971	1.1034	2.20942	1.25749	3.67385	1.69349	-1.36714	1.35861	0.88346	1.34069	-0.235974	-1.65256	1.07484	0.569068	1.04609	-0.163236	1.17213	1.15665	0.578514	-0.152536	-0.925337	1.07328	1.40655	-0.221484	0.413214	0.653783	3.33386	2.54859	0.116162	-0.778794	0.484005	-1.25668	-0.792149	-1.59713	-0.975876	0.978712	-1.21711	-0.231603	-0.992223	-2.31217
starPep_39258	0.0010504	-0.137785	-0.224327	1.38888	-0.246182	0.393328	0.324131	-0.827187	0.244341	0.578819	0.302452	0.381749	1.17756	1.90608	-0.542314	0.653034	-0.198114	0.0903781	-0.333634	-0.643875	0.283821	1.69822	-0.0258789	0.07393	0.286108	-0.134231	0.209795	2.36365	0.834678	0.317014	0.199515	0.920901	0.507766	-0.379809	1.75976	0.422684	0.264541	-0.082648	0.184935
starPep_06966	0.174186	0.23739	-0.170954	1.16356	-0.399344	-0.204297	0.38093	-0.0795903	0.435563	-0.159854	0.0677522	0.792403	1.45387	1.76743	0.537299	1.45675	-0.24989	-0.0889644	-0.234825	-0.548347	0.10352	1.05585	-0.464619	-0.0541605	0.0739881	0.250446	0.247916	1.42333	0.18873	0.254664	-0.319795	0.286021	0.882437	-0.331129	1.29781	-0.117248	0.0806296	0.037063	0.0957524
starPep_29843	-0.150126	-0.21393	-0.179424	1.16286	-0.438918	-0.256619	0.55957	-0.840282	0.0796268	0.669094	1.29538	0.696737	1.01098	2.22408	-0.0274332	0.720237	0.557771	0.707207	-0.336688	-1.01966	1.22527	2.19351	0.266216	1.17329	1.04974	-0.562977	-0.0986298	0.682568	-0.391592	-0.0941111	-0.333397	0.0724562	-0.138422	0.0486217	2.39528	0.768037	1.34536	-0.0217144	1.92399
starPep_06807	-0.306739	0.204718	0.0386214	1.75508	0.0239619	0.270397	0.858069	0.177974	0.33217	0.0475183	0.560964	0.455789	1.61457	1.91048	0.646697	1.45675	-0.0555608	0.358525	-0.278003	-0.374716	0.463713	1.51103	-0.177856	0.688028	0.469945	-0.352181	0.0713232	2.23807	0.788785	0.419392	0.097669	0.814037	0.712992	-0.0456635	1.73338	0.109876	0.32089	-0.181188	0.853803
starPep_29863	-0.0827849	-0.149807	0.0826359	1.34643	-0.233089	-0.497704	0.614493	-0.901132	0.0796268	0.830929	1.0482	0.742114	1.09721	2.10332	0.527761	1.2927	0.794184	0.838874	0.11901	-0.879261	1.20422	2.47747	0.48867	1.44202	1.06859	-0.283006	0.43231	0.827148	-0.279796	-0.0801994	-0.326112	0.0934632	-0.295734	-0.00507953	2.2553	0.621714	1.26603	0.122607	2.01318
starPep_31204	0.0945404	0.309158	0.467619	2.10654	0.450099	-0.367648	0.871441	-0.138432	0.913287	0.158414	0.776373	0.542338	1.5597	2.01647	0.367523	0.584102	0.512811	0.919818	0.331327	-0.531284	1.07758	2.32882	0.559273	0.950163	0.898899	-0.417439	-0.139298	1.06468	-0.0613823	0.0143966	-0.322918	0.166982	0.675419	-0.224777	1.37394	0.0653912	0.549981	0.178638	0.72003
starPep_00863	0.583443	1.06736	-0.0911287	1.16262	-0.341904	-0.0199539	0.208094	0.635956	1.34069	-0.143181	-0.658413	0.0592829	0.979625	1.43795	0.18873	1.42512	0.148471	-1.03697	-1.18646	-0.999645	-0.335814	1.37334	-0.170749	-0.588134	0.172977	0.505466	0.789155	0.396214	-0.534389	0.368831	-0.751984	-0.201499	-0.859834	-0.228423	1.85311	0.609203	0.118444	-0.00109776	-0.260977
starPep_02780	-0.0982014	0.0905695	0.0124663	1.64571	0.00802478	-0.109316	0.765334	-0.459448	0.558183	-0.0269739	0.494209	0.0544316	0.713106	1.86756	-0.0515714	0.557418	0.554771	0.567463	0.241947	-0.0450254	0.592777	2.11876	0.450843	0.593211	0.653783	-0.536838	0.248301	1.79017	0.489894	0.116391	-0.0355799	0.575487	0.802166	0.029417	1.42365	-0.327388	0.0846328	0.36678	0.318709
starPep_11568	-0.328449	-0.238318	-0.112772	1.25913	-0.339731	-0.151729	0.670568	0.0364397	0.44288	0.778025	0.915961	0.208882	1.17756	2.00679	0.329779	1.34606	0.554156	1.06989	0.147039	-0.467624	1.16292	2.42624	0.559543	1.36231	1.50226	-1.20916	-0.35802	1.78418	0.483821	-0.242903	-0.128211	0.197957	0.722901	0.242743	2.4166	0.536807	1.32181	0.600034	1.79022
starPep_12759	0.983703	2.27793	0.748277	2.57333	0.873648	-0.808248	1.07225	0.485703	0.473526	0.101626	-1.53532	-0.000595347	0.254536	1.04091	0.409326	1.46762	0.247975	-0.384464	-0.783801	-1.41115	0.558548	1.58299	-0.0234577	0.174393	0.403952	2.23627	2.35584	0.710527	-0.295524	0.322336	-0.391809	0.21854	-0.554617	0.416225	2.1054	0.104453	0.392303	-0.226644	-0.483934
starPep_32121	0.574277	0.500888	0.0578389	1.71172	0.136506	-0.701209	0.459608	-0.178413	0.979689	0.0505003	0.485363	0.920573	1.45387	1.86903	0.542439	1.48837	0.831984	0.748285	0.937773	-0.344728	0.839383	2.49907	0.754744	0.865999	1.12987	-0.550401	0.0961182	0.222692	-0.651096	0.104098	-0.719442	-0.264268	-0.028032	0.248066	1.89291	0.119492	0.809612	0.463804	0.764621
starPep_33526	0.508378	1.1323	0.622704	2.17342	0.41932	0.109432	1.31173	0.344265	0.970398	-0.246213	0.260089	0.856989	0.960028	1.80537	-0.333596	0.105529	-0.151364	0.386132	0.60784	-0.193006	0.553244	1.25369	-0.281673	0.208858	0.422808	-0.472376	-0.286385	1.55614	0.319522	0.470879	-0.183605	0.482581	0.861362	-0.459689	1.15262	-0.338221	0.00204316	-0.503777	0.497074
starPep_40568	0.844375	1.42342	0.734528	2.75589	1.07531	0.484836	0.454081	0.409247	0.970398	0.314804	0.15729	1.96953	1.5597	1.77135	-0.852714	-0.11535	0.44922	0.202172	-0.536463	-0.807252	0.558548	1.40187	-0.13545	0.0649071	0.0504192	0.142008	0.482863	0.731436	-0.281564	0.523382	-0.656544	-0.080452	-0.766223	-0.326022	1.83103	0.523337	0.642732	-0.343658	-0.216386
starPep_01743	-0.390787	-0.340562	-0.797473	0.259426	-1.16048	-0.447964	-0.844353	-0.439828	0.768176	0.48518	1.19471	0.704171	1.23439	2.04612	-0.146213	0.0768693	-0.171526	0.333577	0.937773	0.0261662	0.186451	1.60248	0.0765485	0.344908	0.729203	-0.25346	-0.566713	0.971208	-0.203466	-0.908092	0.252787	-0.303186	-0.259691	-0.512244	0.794847	0.0551571	-0.258564	0.440528	-0.35016
starPep_01857	0.0861047	0.42453	-1.21142	-0.26473	-1.63591	0.117641	-0.391053	0.010238	-0.679816	0.372362	1.14819	1.06009	0.174433	2.0419	-1.32177	-0.762671	-2.30588	-1.48994	-0.507885	0.552432	-2.17389	-0.390371	-1.58242	-1.87601	-1.40614	-1.44593	-0.815555	2.31507	0.899485	-0.903905	0.587974	0.244225	0.421639	-1.39216	0.455044	-0.120998	-1.33095	-0.431987	-0.171795
starPep_03526	0.0596503	0.398763	0.131604	1.6197	0.143047	-0.404714	0.346694	0.039531	0.387026	-0.566255	0.00502043	0.67533	1.5597	1.61017	-0.239929	0.449696	0.0710512	0.532565	0.223248	-0.662194	0.907666	1.22006	-0.304753	0.525956	0.653783	0.172168	0.196224	1.38181	0.239965	0.502933	-0.303226	0.341411	0.974311	-0.436198	1.00831	-0.446485	-0.319349	-0.606474	0.318709
starPep_04484	0.430163	0.715487	-0.347648	1.26379	-0.192916	-0.491804	-0.261315	-0.349303	0.157841	0.0323479	0.591995	0.841971	1.7226	1.82155	1.22996	1.34112	0.532967	0.900217	1.03548	-0.318218	0.980698	2.03876	0.397625	0.941611	1.18173	0.0353455	-0.00422015	-0.0176711	-0.801882	0.278206	-1.039	-0.567126	-0.0760695	-0.321845	1.17858	-0.263754	0.0771431	0.0186862	0.72003
starPep_06877	0.414497	0.782763	-0.0932445	1.47378	0.00997216	-0.442893	0.217409	-0.188245	1.19641	0.367506	0.596039	0.829274	1.11044	1.82328	1.20967	1.34112	0.609311	0.841021	0.481694	-0.216964	0.872062	2.04228	0.42149	0.886263	1.06388	0.0266955	0.483987	0.516374	-0.419812	-0.0515932	-0.441677	-0.0274434	0.206324	-0.272824	1.21658	-0.23067	0.188289	-0.0730488	1.70104
starPep_30942	0.0105113	0.28909	0.434633	1.91351	0.364167	0.0481871	0.942615	-0.375036	0.734856	1.68328	1.13361	0.878481	1.10505	1.99266	0.284255	1.34112	0.593765	1.01757	0.00561611	-0.331376	0.97435	2.54615	0.802677	1.37729	1.22415	-0.646408	0.0573814	1.86314	0.524352	-0.377337	0.381918	0.724679	0.153038	0.745943	3.04462	1.04359	1.75164	0.829738	1.74563
starPep_30966	-0.0387498	0.127044	0.15811	1.59866	-0.00204229	-0.455791	1.01028	-0.582839	0.482531	0.559494	1.07548	0.518679	0.897318	1.98319	0.19952	1.19782	0.75395	1.0125	-0.185646	-0.576445	1.07198	2.42285	0.701913	1.31483	1.26657	-0.832301	-0.415231	0.789635	-0.204887	-0.00388574	-0.462698	-0.0174831	0.0237558	0.275415	2.18108	0.615892	1.44754	0.610894	1.07676
starPep_33126	0.897683	1.46559	1.2125	2.5451	0.869617	-0.00965981	1.66781	0.280155	0.0796268	1.16993	-0.138119	0.957574	1.03058	1.55772	0.34822	1.61487	-0.425233	0.156297	-0.420647	-0.557345	0.317524	1.2958	-0.196778	0.235593	0.0645605	0.152825	0.379887	2.48728	0.998384	0.20848	0.686689	1.4795	0.477228	0.792537	2.52825	0.249418	0.949933	0.304382	0.586256
starPep_33132	0.726896	0.834348	-0.867997	0.8018	-0.603467	-0.965687	-0.677737	-0.457191	0.353249	0.144292	0.256248	0.796375	1.7226	1.69783	1.19555	1.40931	-0.0896091	0.245468	0.698812	-0.229987	0.323005	1.73442	0.184121	0.601271	1.1393	0.02872	0.0812623	0.718301	-0.280836	-0.369417	-0.345023	-0.239952	-0.298192	-0.407696	0.755335	-0.780241	-0.722451	0.405543	0.274117
starPep_04545	0.796117	0.648339	0.660072	1.96189	0.480054	0.0297532	0.535525	0.275685	0.328998	-0.0558888	-0.383706	0.433992	0.800068	1.43032	0.208325	0.783486	0.113517	0.381262	0.156039	-0.19155	0.440196	1.27934	-0.150661	0.155638	0.319104	0.119085	-0.105234	1.95973	0.686735	0.681157	0.310958	1.04794	0.497634	0.171912	1.2698	-0.58232	-0.3397	-0.213339	0.407891
starPep_31568	0.426112	0.748694	-0.13832	1.24278	-0.21199	-0.0086087	0.475497	-0.326518	0.660963	0.653858	0.53702	0.632237	0.960028	1.76703	0.59629	1.46762	0.48268	0.797851	0.0595335	-0.452619	0.969896	1.9411	0.345006	0.969876	0.380384	-0.679827	-0.311229	1.12153	0.0573329	-0.0816686	-0.212825	0.236711	0.107673	0.303806	2.07895	0.432484	1.09486	0.417258	0.942986
starPep_32871	1.16476	1.1256	0.256043	1.72635	0.207369	-0.986393	0.743748	1.06181	0.473526	-0.814908	-0.388668	0.596177	1.0149	1.47402	0.798837	1.44094	-0.184033	-0.531735	-0.54331	-0.710635	0.0746556	0.447425	-0.841078	-0.507211	-0.359679	0.991724	0.676395	-0.639442	-1.25931	0.339498	-1.44559	-1.03459	-0.517205	-0.581494	0.724565	-0.762918	-0.381751	-0.577798	-0.35016
starPep_02768	0.306464	0.393437	-0.23512	1.14935	-0.238213	-0.0351961	0.0642103	0.464458	0.551454	-0.075974	0.25426	0.40502	0.68371	1.63403	0.334419	0.308126	0.455694	0.562252	0.301325	-0.144396	0.585013	1.55295	0.0935638	0.619519	0.634927	-0.855491	-0.92039	1.50348	0.363216	0.40855	0.0466348	0.755394	0.272801	-0.371996	0.971776	-0.302028	-0.371064	-0.337694	0.586256
starPep_02847	1.07918	2.32061	0.826267	2.43098	0.893789	-0.704391	1.19772	0.500001	0.473526	-0.327906	-1.60243	0.069377	0.254536	0.884772	0.629845	1.46762	0.329822	-0.353584	-1.20811	-1.38352	0.534	1.46683	-0.00962167	0.248918	0.224829	2.11873	2.39672	0.678261	-0.305256	0.597487	-0.794493	-0.252362	-0.646442	0.282385	1.87232	-0.00268296	0.381127	-0.459078	0.3633
starPep_04450	-0.256621	-0.409841	-0.0543863	1.08917	-0.469104	-0.160969	0.911989	-0.724312	-0.0903545	0.505608	1.40856	0.557681	0.986484	2.02353	0.184127	-0.384161	0.783337	0.997683	-0.00216864	-0.666896	1.28936	2.21591	0.386763	1.61198	1.28543	-1.17414	-0.406991	0.533563	-0.373678	0.035454	-0.676148	-0.254122	-0.138107	-0.124876	1.97737	0.525344	1.54523	-0.199876	2.05777
starPep_06914	0.516446	0.53989	0.573532	1.6592	0.213115	-0.11635	0.878694	0.286462	0.913287	-0.33392	0.615136	1.01317	1.18147	1.77245	0.750445	1.48837	0.223837	0.790864	0.349802	-0.0666492	0.639984	1.82949	0.292174	0.630376	0.220115	-0.712925	-0.344883	1.34705	0.249978	0.557569	-0.418509	0.201285	0.937749	-0.635632	0.610452	-0.730282	-0.515588	-0.106522	0.407891
starPep_30809	0.181371	-0.0691296	0.642678	2.09576	0.526142	-0.738917	1.21806	-0.779048	0.660963	0.521694	0.849823	1.20066	1.20303	1.85488	0.211836	1.26206	0.634719	1.02251	0.345524	-0.524163	1.18009	2.17166	0.564165	1.12144	0.559507	-0.00853958	0.480055	0.73802	-0.207443	-0.0496573	-0.666821	-0.309473	0.850162	-0.0330107	1.74593	-0.0239148	1.27263	0.200996	0.675438
starPep_01162	0.516084	1.21995	0.738041	2.41747	0.864565	0.561262	-0.183748	0.0447416	0.387026	0.0682003	-0.585237	0.47958	0.524485	1.30537	-0.257447	0.989048	-0.745841	-0.690704	-0.761309	-1.03314	-0.13178	0.157344	-1.10623	-0.665153	-0.604796	0.88083	0.687979	1.60178	0.461864	0.594205	0.485732	1.27301	0.473169	0.428773	2.1364	0.484002	0.671982	-0.207286	0.407891
starPep_06818	0.0765667	0.276569	-0.0854422	1.32459	-0.120184	-0.0792919	0.686869	-0.717793	0.323096	1.5488	0.756619	0.568072	1.07957	1.77347	0.354658	1.34112	0.44573	0.797389	-0.223593	-0.703835	0.993766	2.22187	0.557763	1.22701	1.05917	-0.340419	0.460059	1.36889	0.234572	-0.16951	0.243853	0.742061	-0.0679624	0.685365	3.03971	1.13941	1.60029	0.559641	1.74563
starPep_11644	0.397061	0.366871	0.396813	1.76126	0.295478	-0.453361	0.994212	-0.905322	0.660963	0.385487	0.730113	1.18755	1.20303	1.78841	0.23648	0.258959	1.03202	1.45885	1.0341	-0.622317	1.65308	2.41856	0.624547	1.64982	1.70967	-0.235176	0.38662	0.627003	-0.280678	-0.0921678	-0.625832	-0.29494	0.120187	0.000639797	1.79203	0.152211	1.19122	0.0262714	0.898395
starPep_11822	1.11122	1.32525	0.193563	1.55191	0.156095	-0.975926	0.0829959	0.240369	0.20955	-0.816102	0.130441	1.02775	0.858369	1.58386	0.838555	1.34112	0.396959	0.812667	0.505647	0.246464	0.484677	1.39258	-0.0292889	0.25249	0.33796	-0.626296	-0.403516	-0.131493	-0.883982	0.620592	-0.737514	-0.18884	0.168082	-0.989935	0.254621	-1.26376	-1.05988	-0.471289	0.0957524
starPep_32087	0.351988	0.853502	-0.144484	0.96777	-0.408657	-0.784938	0.316094	0.261601	1.07421	-0.818135	-0.410454	0.652393	0.858369	1.36983	0.0225852	0.33555	-0.124843	-0.0101097	-0.178193	-0.448308	0.0730847	1.03544	-0.307624	-0.0955303	-0.0579977	1.0816	0.955563	0.652126	-0.298065	0.0777825	-0.896786	-0.498121	1.00313	-1.12971	0.11566	-0.750181	-0.733301	-0.638286	-0.483934
starPep_02803	-0.215609	-0.09346	-0.725794	0.827444	-0.49693	-0.800264	-0.551185	0.220353	0.33217	0.413625	0.975461	0.201824	0.470838	1.81935	0.43415	1.05551	-0.178525	0.159444	0.361874	-0.522318	0.564749	1.07626	-0.365331	0.71337	0.870616	-0.330173	-0.0850024	0.645177	-0.263405	0.0122789	-0.264722	0.240854	0.281134	0.0520634	1.69936	-0.068585	0.695455	-0.0942059	1.70104
starPep_04503	0.326976	0.104107	-1.14063	1.04853	-0.38224	-1.74713	-0.869207	0.145541	0.387026	-0.84512	0.0276523	0.782671	1.05556	1.50081	0.633432	1.20004	0.127411	-0.122851	-0.421313	-0.2553	-0.194099	1.11129	-0.24469	-0.272233	-0.383248	0.805823	0.147541	-0.375602	-1.07074	-0.403575	-1.09356	-1.40807	-1.41559	-1.06224	0.0552122	-1.16275	-0.874659	-0.194771	-0.528525
starPep_04542	0.805814	1.23805	0.837837	1.81527	0.278549	-0.209829	1.51911	0.39908	1.19641	-0.350258	-0.116969	0.833858	1.11044	1.43699	-0.386253	-0.374279	0.995353	1.07146	0.864914	-0.154864	1.01116	1.93762	0.481281	0.510307	0.55008	0.304725	0.906764	1.55154	0.429444	0.702459	0.0428095	0.723572	0.401965	-0.256435	1.02802	-0.995006	-0.188188	-0.224696	-0.439342
starPep_11571	0.0645	-0.469001	0.568744	1.89122	0.371551	-0.604895	1.29796	-0.885503	0.44288	0.414893	0.93792	0.950531	1.09721	1.8156	0.291649	1.19881	1.31243	1.72643	1.07084	-0.310944	1.64287	2.69105	0.964478	1.67897	1.59654	-0.160033	0.43117	0.586397	-0.312307	-0.272318	-0.458445	-0.267981	0.0280918	0.344747	2.18062	0.245564	1.56568	0.366224	1.07676
starPep_02341	0.535502	0.971591	0.647393	1.8776	0.482281	-0.252915	1.10596	0.195182	0.387026	0.318738	-0.0643807	0.506205	0.62002	1.42083	-0.186189	-0.0012045	0.285868	0.684266	0.575408	-0.13708	0.674447	1.63292	0.204963	0.773098	0.856475	-0.0168686	0.555869	2.32694	1.05335	0.23531	0.358964	1.09774	0.570037	0.186209	1.50878	-0.482571	0.142828	0.240573	0.853803
starPep_31023	0.18981	0.0704002	0.670795	1.98684	0.487208	-0.24092	1.48667	-0.801564	0.44288	0.568353	0.892267	0.915056	1.09721	1.73772	0.348996	0.338021	0.868833	1.36521	0.331327	-0.403301	1.40175	2.47229	0.805871	1.73129	1.67667	-0.566489	0.272214	0.871871	-0.0466422	-0.146916	-0.362682	-0.00711734	0.269662	0.450177	2.3809	0.706927	1.87921	0.543662	1.92399
starPep_31200	0.448635	0.644443	0.295045	1.70272	0.298374	0.0376695	0.977833	0.198863	0.50315	0.244441	0.250938	0.525286	0.960028	1.51521	1.12421	1.61487	0.781917	1.02356	0.397651	-0.710047	1.39111	1.7201	0.189581	1.25578	1.26186	-0.350349	-0.0283311	0.860332	-0.0728066	0.10978	-0.0638778	0.54242	0.747318	-0.0769446	1.63917	0.0507298	0.937197	-0.123382	1.03217
starPep_11628	-0.0445392	0.335776	0.291692	1.5509	0.171939	-0.118604	1.06109	-0.563148	0.44288	0.65073	1.21383	0.823403	1.30494	1.79389	-0.0130831	0.338021	0.725609	1.02348	-0.343784	-0.577257	1.06693	2.11556	0.670537	1.17178	1.03088	-1.1074	-0.217091	0.738754	-0.169666	-0.16401	-0.181038	0.210305	0.428869	0.397778	2.11635	0.860497	1.24787	0.597739	1.79022
starPep_11681	0.0146735	0.476988	0.194234	1.27435	-0.0670944	-0.0901416	0.895227	-0.344215	0.660963	-0.00462223	0.747044	1.18042	1.17756	1.64381	0.396011	1.48837	0.644564	0.926537	0.116509	-0.927473	1.30563	1.77556	0.354223	0.921107	0.748058	-0.519863	0.037566	0.89225	-0.0105584	0.167708	-0.490428	0.0526313	0.459839	0.0760776	1.59389	0.58419	0.963846	0.189904	0.541665
starPep_31029	0.167554	0.187884	0.330335	1.55315	0.149114	-0.225311	1.15301	-0.499744	0.44288	0.52622	0.794036	0.670965	1.09721	1.66869	-0.06479	0.338021	0.912063	1.29009	0.23897	-0.455504	1.28864	2.21402	0.670371	1.51493	1.65782	-0.749095	0.0626049	0.951431	0.0358746	-0.0982271	-0.350447	0.0524474	0.273344	0.427704	2.32965	0.682931	1.73052	0.492162	1.92399
starPep_03107	0.297441	0.75879	0.430409	1.78278	0.517528	0.419118	0.0903652	-0.201695	0.73351	0.537452	-0.394076	0.317921	0.979625	1.21599	-0.231046	0.700471	0.181252	-0.424089	-1.26002	-0.833013	-0.0392421	1.47473	0.193559	-0.25862	-0.199411	0.904748	1.40805	1.8466	0.703805	0.963037	0.00461867	0.562355	-0.0997915	0.377519	1.95786	0.580429	0.798747	0.0948838	0.00656996
starPep_04505	0.374449	0.0808786	-0.578542	1.46605	0.182187	-1.58891	-0.239928	-0.115576	-0.0138265	0.126496	0.784617	1.0111	1.01955	1.6142	0.767348	1.20004	-0.012116	0.288126	0.771671	-0.249269	0.491275	1.14867	-0.108026	0.512903	0.620786	0.609718	0.366827	0.27499	-0.535148	-0.459899	-0.511442	-0.611374	-1.14872	-0.662383	0.520034	-0.898605	-0.506094	0.122061	0.72003
starPep_32110	-0.44682	-0.550824	0.0276714	1.1939	-0.17709	-0.00988792	0.999927	1.07986	-0.690929	-0.472269	0.410864	0.407897	0.444627	1.4485	0.415126	1.10838	0.0820546	0.105625	-0.105722	-0.110191	0.0727615	1.14182	-0.095295	0.430505	0.304963	-0.545018	-0.560889	1.46153	0.417672	0.253077	-0.397721	0.198484	1.11805	-0.277652	0.924178	-0.293909	-0.243695	0.0607396	-0.305569
starPep_17768	0.0572242	0.0617807	-0.655644	0.130398	-0.96561	0.323307	-0.062334	-0.413751	1.4563	-0.132286	-2.74845	1.23554	1.05801	0.382114	0.551288	1.21833	-0.608167	-0.909839	-0.866002	-1.84772	0.265747	-0.806521	-1.7614	-0.845356	-1.20816	0.672102	-0.0138786	0.234075	-0.413392	1.08314	-0.0759729	0.284714	0.71413	-1.16437	-0.0807831	-0.282489	-0.778705	-1.85744	-0.35016
starPep_02854	2.00861	0.742443	1.46132	3.66763	2.80083	1.55749	0.163222	0.928816	-0.321134	0.137731	-1.58683	-0.199702	0.22465	0.648092	-1.45487	-0.553651	-0.683259	0.324759	0.735581	0.986762	-0.163381	0.08193	-0.893661	0.0795786	0.653783	-0.566366	-0.335643	1.63577	0.460326	0.548329	-0.74014	-0.173013	-0.797324	0.535731	1.56197	0.0664781	0.246353	-0.461205	0.987577
starPep_03856	-0.201485	-0.362968	-0.631802	0.420729	-0.640154	-0.112071	-0.644822	-0.496532	0.33217	0.191289	0.227052	0.926355	0.740542	1.1732	-0.383537	-0.246297	1.1441	-0.0290631	-0.675121	-0.664679	0.488094	1.47723	0.414885	0.254619	0.667924	0.0996337	0.210711	0.0929499	-0.518343	-0.24576	-0.537901	-0.336594	-0.50303	0.246234	1.53632	0.889031	0.651337	0.0774243	0.586256
starPep_00536	0.211643	0.393297	0.306542	0.896168	-0.0693108	0.255184	0.225484	0.363747	0.750504	-0.450916	-0.199386	0.646923	0.68371	0.998364	0.0773074	0.830924	-0.0824553	0.00320228	-0.193531	-0.859695	0.530519	0.226953	-0.753855	-0.0263952	-0.0674252	-0.0785108	0.547534	0.997829	0.20612	0.974853	-0.184081	0.327314	0.319591	-0.360254	0.841944	-0.153912	0.0135217	-0.124412	-0.573116
starPep_32606	0.213555	0.357315	-0.790473	0.59189	-0.375538	0.594894	-0.973695	-1.3318	0.127236	-0.0464541	1.11483	0.999034	0.779246	1.3993	-0.802964	0.338021	-0.141015	-0.0821724	-0.633371	-0.610215	0.148832	0.829125	-0.152906	0.080878	0.436949	-1.6366	-0.960428	0.221045	-0.374994	-0.182451	-0.479683	-0.186986	-0.0400279	-0.837932	0.848569	0.857876	0.0757135	-0.0586966	0.184935
starPep_34155	-0.687507	-0.2796	-0.161835	0.509262	-0.47379	0.498219	0.211701	0.360007	0.970398	0.170775	0.247156	0.0604218	0.35644	1.11525	-0.981834	-0.0980555	-0.253878	-0.508344	-0.495233	-0.676344	0.0345303	0.348741	-0.600655	-0.597556	-0.0957079	0.331272	0.591483	1.05189	0.344113	0.759197	0.297144	1.02162	0.275218	-0.902544	0.507051	0.129395	-0.439327	-0.643678	-1.06362
starPep_34205	-0.591093	-0.0863738	-0.0162353	0.619602	-0.391544	0.480245	0.480646	0.418146	0.970398	0.109547	0.133641	-0.0999704	0.0940851	1.08142	-1.14398	-0.0980555	-0.180434	-0.512865	-0.722602	-0.982856	0.22619	0.35452	-0.601078	-0.543937	-0.0768528	0.390375	0.516519	1.06598	0.360785	0.93271	0.28806	0.935464	0.0656851	-0.462194	0.924562	0.289573	-0.0249169	-0.617111	-0.974437
starPep_26882	-0.125286	0.568831	0.109124	0.707348	-0.165711	-0.0956568	0.295111	0.0963625	0.224946	0.292589	1.46363	0.456732	1.0149	1.38508	-0.85784	-0.538332	0.126402	0.409634	0.811266	0.47622	0.031295	1.78466	0.820752	0.206519	-0.54823	-0.625414	-0.0786939	0.483447	-0.108364	-0.023856	-0.285553	0.200613	-0.482087	-0.51878	0.390774	0.12498	-0.206339	0.361894	-0.483934
starPep_38696	-1.59112	-1.39312	0.685635	1.56167	0.75134	0.454924	0.297881	-0.0604851	-0.768947	1.61108	-0.67024	-3.03234	-2.55788	0.7084	0.666493	0.205345	-0.960796	-0.433445	-1.26342	0.587242	-0.718848	1.21472	0.311831	0.279065	-1.70782	1.02851	0.773999	2.53726	0.727808	-2.25877	2.26051	-0.623773	1.13131	2.46819	3.61973	2.07725	2.29051	2.68928	-0.439342
starPep_00805	0.0377346	0.636959	-0.1349	0.947791	0.134462	0.782814	-0.239216	0.97736	-0.286485	-0.0786514	-0.452461	-0.0876943	0.316021	0.77872	0.282843	1.1662	-0.72165	-0.61816	-0.221494	-0.458183	-0.383729	0.0876658	-0.769824	-0.432248	-0.18527	-0.434373	0.111841	2.23058	1.4808	0.829752	0.573453	1.33275	0.33574	-0.10614	0.905176	0.210905	0.171542	-0.109164	-0.885255
starPep_03589	2.30203	3.5181	-0.411949	2.6749	1.56992	2.06212	-0.197778	0.150082	0.0563928	0.380514	-2.22749	-0.713525	-1.00359	0.137115	0.23985	-0.22579	-0.228962	0.122818	-0.104482	1.2858	-0.611352	0.572873	-0.332584	-0.674897	-0.746209	-0.514675	-0.424068	1.49996	0.860754	0.677974	0.5764	1.38303	-0.956232	0.9356	1.56274	0.290191	0.323391	-0.0640887	0.00656996
starPep_10451	0.00423722	-0.471683	0.0839417	0.712854	-0.134255	-0.579999	0.610373	0.659351	0.967226	-0.534895	0.46271	0.276804	0.603363	1.04345	0.261596	1.21857	0.88116	-0.0810044	-1.36526	-0.474156	-0.0137586	1.397	0.402918	-0.119858	-0.232407	-0.489531	0.194633	-0.482491	-0.94929	-0.076623	-1.15471	-0.959237	-0.467728	-0.13148	0.426135	0.377728	0.238015	0.678205	-0.127204
starPep_04021	-0.138741	-0.0846132	-0.203401	0.596499	-0.182702	-0.532646	0.101784	0.0472553	1.07421	0.922396	0.241889	1.06326	1.45387	0.933125	0.12359	1.11876	-0.749125	-0.543357	-0.724461	-0.532855	-0.352214	0.301841	-0.54286	-0.0341792	0.677351	0.59365	0.576604	0.731968	0.096656	-0.962727	0.280076	-0.371947	-0.521497	0.554056	1.47488	0.798201	0.513005	0.266422	0.452482
starPep_37385	-0.85093	-0.750545	-0.0565772	0.603436	-0.382215	-0.320996	-0.802177	-0.150507	-0.508632	0.598013	1.49484	-0.23401	0.891439	1.27478	-0.0101825	0.261924	0.27339	-0.0650118	0.349802	-0.0769628	-0.0898588	1.57055	0.622922	0.111365	0.531224	-1.06851	-1.18577	0.248453	-0.443471	-1.0042	0.194229	-0.631983	-0.205754	0.344853	0.583483	0.669722	0.194865	1.12995	-1.06362
starPep_31750	0.504095	0.819651	-0.105104	0.649778	-0.0861982	-0.116378	0.226384	0.457805	-0.0781859	-0.0763844	0.118111	0.0641473	0.135974	0.854252	0.887442	0.862548	-0.190803	0.293201	-0.200269	-0.522061	0.463361	0.457316	-0.394576	0.512426	0.248398	-0.852335	-0.286284	1.2093	0.651354	0.773821	0.166187	0.865298	0.417279	0.0477417	1.10572	-0.162895	0.699084	0.00838946	0.809212
starPep_09230	0.371754	1.10932	-0.229464	0.355096	-0.425098	-0.265486	-0.483038	-0.236149	-0.43096	0.100024	-0.500639	0.0873323	0.442422	0.59451	0.517172	0.799299	-0.181749	-1.03944	-1.04732	-0.714121	-0.668181	0.501044	-0.243136	-0.484623	0.00799518	0.269644	-0.0666975	0.241662	-0.275615	-0.146153	0.299957	0.850026	0.359054	0.449572	1.0875	0.673888	0.141336	0.152078	-0.0826125
starPep_27635	-3.06753	-2.07196	-2.89633	0.181762	-1.81694	2.02821	-3.08576	-0.440814	-0.980757	1.299	0.830406	-2.27316	-1.40901	0.961441	-2.33701	-1.78974	-2.51114	-2.38895	-1.92558	0.215314	-3.26024	0.261978	-1.98237	-3.07316	-1.67482	-0.605942	-1.7381	5.64872	4.29098	-2.37956	3.69019	2.08765	3.49375	0.280781	3.9235	2.89932	0.617919	0.9808	0.140344
starPep_11944	0.936298	1.73868	0.264427	0.637486	0.00775965	-0.771082	0.80305	-0.364541	-0.346625	-0.0116591	0.942156	1.52305	0.979625	0.942151	-0.835337	-0.772554	-0.287788	-0.501831	-0.31158	0.00143376	-0.641977	-0.207158	-0.997341	-0.54146	0.634927	-0.931033	-0.57921	-0.0234183	-0.475172	0.591514	-0.364806	0.280363	-0.505111	-0.595064	-0.134696	-0.358676	-0.996601	-0.480564	-0.171795
starPep_14055	1.43282	1.56693	1.51346	1.72602	1.37386	-0.321806	1.23945	0.319547	-0.130014	0.735855	-0.107243	1.10795	1.06585	0.686058	-0.411966	-0.11535	-0.377182	-0.0186431	-0.349124	-0.199732	-0.0140449	0.463633	-0.161719	-0.0491495	-0.392676	-0.168342	0.392911	0.356977	-0.155882	0.163303	0.0712013	0.749009	-0.291467	0.32992	0.771783	0.0754381	0.241419	0.408228	-0.305569
starPep_15743	1.33436	2.00429	1.34568	1.69388	1.32197	-0.219168	1.33237	0.313018	-0.130014	0.795427	-0.0889168	0.893519	1.06585	0.684399	-0.344457	-0.11535	-0.0380474	-0.0671081	-0.649896	-0.661605	0.250362	0.621459	0.00505294	-0.0307237	-0.699071	-0.605373	-0.180745	0.339966	-0.133012	0.196817	-0.0217282	0.649147	-0.370365	0.369699	0.921406	0.318694	0.488341	0.678146	-0.171795
starPep_22002	-0.609612	0.969539	0.484189	3.45843	2.69865	-2.85405	0.668174	3.27221	-2.31809	-2.1069	-3.06089	-1.44939	-0.607488	-0.378998	-2.41537	-2.12007	-2.6188	-2.57909	-1.67508	-2.12246	-2.50836	-0.712449	-2.41963	-3.41342	-1.96236	6.10234	-0.766001	0.0197029	-0.439049	1.62828	-0.235307	-0.575637	3.38103	-3.49104	-1.4155	-2.52598	-2.47784	-2.90917	-1.42035
starPep_01132	-0.941037	-0.849747	-1.01683	-0.183213	-0.885554	0.149397	-0.605163	0.0611214	-0.590532	-0.0106941	0.980874	0.490368	0.61708	0.901153	0.0107574	0.478356	0.125619	0.211524	0.200158	-0.128299	0.238031	0.620722	0.0503546	0.241306	0.319104	-1.482	-1.00333	-0.0407726	-0.510338	-0.870361	0.0519145	-0.537897	-0.151634	-0.304386	0.780265	0.873448	0.514251	0.342527	0.541665
starPep_00044	0.416653	-0.225604	0.818563	1.20966	0.864888	0.679946	0.430461	0.0138504	-0.318327	0.685564	-0.580869	-0.369302	-0.36718	0.431718	-0.0278003	0.648093	0.550442	-0.0608563	-0.773245	-0.0442229	0.0894393	0.348531	-0.228402	0.124971	0.281394	0.665696	-0.00582044	2.33178	1.96424	0.199131	0.614442	1.42068	0.490673	1.31429	1.48766	0.403173	0.660921	0.0336648	-0.528525
starPep_04804	-1.67429	-1.09438	0.090329	0.363149	-0.177915	0.116096	0.233935	0.394409	-0.108244	-0.127403	1.9546	0.192004	0.0811021	1.08167	-0.328152	-0.612453	-0.238942	-0.988406	-0.630499	-0.753007	-0.217411	0.418566	-0.137407	-0.0339913	-0.486951	-1.01738	-0.600913	-0.610684	-0.956678	-0.314308	-0.924867	-0.963535	-1.31458	0.386613	0.923331	1.26287	0.47626	0.433156	-0.171795
starPep_01113	0.973415	0.720835	0.745721	1.17092	0.767989	0.698612	1.00198	-0.120175	0.0764547	1.03016	-0.660346	0.749638	1.0149	0.402856	0.0267116	0.684659	0.100064	0.198174	-0.770186	-0.848988	0.658506	0.739859	0.229407	0.464302	0.0598467	-0.0540037	0.591962	0.992227	0.446066	-0.0115231	-0.970941	-0.644848	-0.469198	0.667316	1.67079	1.3061	0.91499	-0.0813001	0.00656996
starPep_10178	-0.132992	0.0909841	-0.245471	0.30298	-0.353858	-0.121548	-0.782774	0.0630325	0.695204	-0.093707	0.561634	0.861349	0.603363	0.716179	0.0767293	0.536417	0.641403	0.311041	-0.158451	-0.90884	0.98333	0.684033	0.145011	0.73416	0.597217	0.423266	-0.0940786	-0.949851	-1.29027	0.0711548	-1.16799	-0.825295	-1.21033	-0.18402	0.513859	0.5666	0.141685	-0.28786	-0.0380213
starPep_02051	-0.315092	1.36105	0.54759	2.56862	1.87012	-2.51996	1.13864	2.42752	1.19641	-0.338171	-2.72193	-0.601092	-0.642763	-0.339343	-2.37208	-2.01729	-0.169424	-0.914425	-1.57129	-1.96777	0.445384	0.0104766	-0.6501	-1.33893	-2.67886	5.79494	3.49588	-0.549876	-0.861879	0.274363	-1.24625	-0.799126	-3.4838	-1.4476	-0.563552	-1.42579	-1.05742	-2.23377	-1.1528
starPep_38415	0.460075	0.319749	0.332377	0.420844	-0.141612	-0.604253	-0.327223	0.639458	-0.286485	-0.392925	0.393223	1.50953	1.28338	0.652318	-1.43665	-1.2321	-0.0787018	-0.694934	-0.99543	-0.970089	0.00273459	-0.0351515	-0.58625	-0.487914	-0.0344288	0.200281	-0.877653	-1.09577	-1.42969	0.40636	-1.23447	-0.749702	-1.55539	-0.0129359	0.0696256	0.341189	-0.664926	-1.31218	-0.483934
starPep_35077	1.4825	2.34597	-0.437634	0.63598	0.174988	1.31165	-0.261233	0.640952	-1.61339	-2.03564	-1.51552	0.940722	1.12538	0.0997526	-0.977962	-0.970456	-0.479661	-0.414424	-0.610249	-0.75391	0.0260063	-1.12481	-1.82624	-1.25855	-0.585941	-0.902777	-0.860445	-0.394407	-0.689101	1.16721	-0.731705	-0.541894	-0.0197024	-1.8152	-0.478528	-0.414655	-0.871423	-1.93922	-1.59871
starPep_41011	-0.0821555	0.0894764	-0.717713	0.235505	-0.2535	0.907174	-0.340434	0.301856	0.292397	1.41321	0.391791	0.247883	0.68371	0.591375	-0.977126	-0.731046	-0.600996	-0.892195	-1.12142	-0.456221	-0.993876	0.145761	-0.335583	-0.423394	-0.0532839	-0.841044	-0.558044	0.999186	0.678453	-0.935306	0.700652	0.38774	0.335424	0.508638	1.84803	1.74896	0.778881	0.478982	0.541665
starPep_38500	0.688675	0.6314	-0.364021	0.00786289	-0.453146	-0.276995	0.0646521	0.55023	-0.262938	-0.814697	-0.329551	0.888985	1.28338	0.358636	-0.457748	-0.784166	0.613376	0.104918	-1.39425	-0.992385	0.396469	0.345447	-0.0538713	-0.0176959	0.0928432	-0.382167	-0.419148	-0.941914	-1.25381	0.277147	-1.28317	-0.840447	-0.944501	-0.204042	0.22786	0.184538	-0.149113	-0.739821	-0.0380213
starPep_05331	0.048954	-0.654249	0.0513568	0.475155	-0.0150035	0.985775	0.713569	-0.0193608	1.11468	0.805295	-0.100844	0.0747383	-0.0653855	0.371753	0.185629	1.11876	-0.0581034	-0.0334857	0.646287	0.189967	0.071691	0.415835	0.0726789	0.092788	0.0362778	0.303089	1.19546	1.57135	1.45592	-0.468363	0.470621	0.776132	0.910108	0.695231	1.25076	0.577876	1.00377	0.252872	0.229526
starPep_07406	-2.39343	-1.71449	-1.53419	-0.445173	-0.984071	0.853927	-1.36971	-1.59613	-1.07707	1.93661	0.643493	-1.55811	-1.73383	0.490635	-1.52766	-1.831	0.754887	-1.18937	-0.0841722	0.277309	-0.0901344	0.283647	-0.0991875	0.302454	0.997888	-0.253833	-0.847994	1.39507	1.09359	-1.49616	1.44024	0.349738	0.0349743	2.07862	2.69236	2.27395	2.36135	1.15357	0.541665
starPep_05963	1.35075	2.47909	-0.251716	0.846547	0.648221	0.962843	0.398582	0.359353	1.43221	0.64994	-0.350691	1.22105	0.366974	0.235594	0.453878	0.60782	0.172335	0.773221	1.09577	0.0636185	0.718349	0.63121	0.450264	0.683903	0.946037	-0.971807	-0.576805	0.243183	0.0355019	0.795018	0.151379	0.862129	-1.2041	-0.881673	-0.0657995	-0.127236	-0.0833333	-0.222227	-0.573116
starPep_10153	0.238527	-0.326107	-0.573002	0.248039	-0.0832167	-1.704	-0.230788	0.577825	0.970398	-0.199782	0.915434	1.15167	0.575437	0.547122	-0.661809	-0.549203	-0.144733	0.250324	0.301325	0.0707932	0.0969784	0.224339	-0.0579942	0.112905	-0.293687	0.971956	0.891772	-0.446311	-0.673813	-0.525815	-0.57743	-0.810289	-1.39044	-0.905072	-0.429703	-0.939536	-0.809244	-0.341766	0.0511612
starPep_13041	-0.227241	-0.420967	-0.686826	-0.376215	-0.815634	-0.522318	-0.560065	-0.66035	-0.741554	0.0579689	0.960958	0.562683	0.479901	0.499181	1.01875	1.20375	-0.222667	-0.271269	-0.536022	-0.89971	0.24768	0.289983	0.0819716	-0.145407	0.0362778	-0.30397	0.0918289	-0.132833	-0.292399	-0.565769	-0.442539	-0.674827	-0.527492	-0.264399	0.212108	0.550453	0.154144	0.810254	-0.483934
starPep_36100	0.657616	0.515211	-0.704355	-0.0269454	-0.407297	0.601452	-1.46498	1.33978	0.910115	-1.10182	-0.767828	-0.0129479	0.436788	0.106299	-0.224925	-0.323135	0.645173	0.204438	-0.523413	-0.992601	0.752687	-0.102145	-0.454364	0.262943	0.33796	-0.833007	-0.676168	-0.851566	-1.08736	0.69329	-0.989838	-0.483833	-0.118171	-1.0181	-0.0896897	0.314073	0.031159	-1.26683	-0.260977
starPep_38835	0.125916	1.3216	-0.0560941	0.442528	0.302518	0.74505	0.3475	0.327093	1.11151	0.267404	-0.291812	0.235869	0.537223	0.19981	0.0603209	0.410165	-0.00540404	-0.503453	-0.411998	-0.32269	-0.0830887	-0.0644479	-0.468156	-0.574234	-0.0532839	0.350268	1.16624	0.34045	0.274745	-0.341981	-0.118352	0.139237	0.506589	0.244195	0.373461	0.72502	0.0640878	-0.118685	-0.528525
starPep_08283	-0.388193	-0.089881	-0.948258	-0.590344	-1.07131	-0.873831	-0.886703	0.0740513	-0.283312	-0.349965	0.685148	0.150432	0.266294	0.389163	-0.473328	0.244135	-1.17647	-1.21221	-0.624705	-1.05344	-0.557733	-0.132476	-0.406959	-0.890388	-0.114563	-0.109376	0.0708195	-0.581816	-0.753672	0.197688	-0.852012	-0.341102	-0.808766	0.0500935	0.358798	0.862761	0.40206	0.059698	-0.483934
starPep_27570	-0.914245	-0.583439	-2.03881	-1.02674	-1.67201	0.540009	-2.00596	-2.31433	-0.462938	1.22109	0.792525	0.607792	0.493619	0.39621	-1.11549	-0.762918	-0.893107	-0.419454	-0.563747	0.0273185	-0.480036	0.0370673	-0.337964	-1.14467	-0.774492	0.00838996	-0.637436	0.560104	0.493287	-0.502275	0.504581	0.791247	-0.669004	-0.472835	1.17265	1.44219	-0.090958	-0.198428	-1.19739
starPep_29014	-1.77982	-1.03112	-0.0692073	0.19691	-0.284424	-0.546418	1.22428	1.13204	-2.75461	2.20077	1.6944	-0.63612	-0.88699	0.586283	-0.740545	-0.996645	-1.40081	0.981758	2.01782	1.78405	0.0041941	1.49179	0.338768	2.93726	3.96757	-1.38005	-0.632307	1.8902	0.932162	-2.06997	2.19469	0.0546784	0.53026	0.860851	1.41852	0.43416	1.1573	-0.160237	3.97519
starPep_07653	0.0296746	-0.299334	1.00698	0.550226	0.645336	-0.285943	0.753901	-0.359487	-0.130014	1.22936	-0.007589	-0.227124	0.505377	0.18577	1.09807	1.06144	-0.292147	-0.392789	-0.825309	-0.409238	-0.115618	0.409303	0.317198	0.137008	-0.251263	0.293577	0.647578	0.802096	0.83024	-1.03559	0.693807	0.185128	1.23927	1.75243	1.24147	1.12696	1.41846	1.92827	0.318709
starPep_10623	0.423388	-0.878228	-2.16589	1.46421	0.449216	2.28621	-0.968491	1.13892	1.03869	1.30932	0.390049	0.784466	-0.412498	0.259496	-0.612061	-1.0552	-1.33762	0.645389	0.780465	2.48761	-0.528687	1.05002	0.674768	2.22037	2.89283	-0.372048	-1.17291	1.84102	1.99631	-0.198028	1.40845	2.23226	0.234117	-1.17352	-0.310901	-0.754758	-0.514348	0.227312	0.274117
starPep_06208	-0.120566	-0.241707	-0.557757	-0.315712	-0.5798	-0.583238	-0.490148	-0.655025	-0.138456	0.986661	0.139965	-0.23373	-0.276298	0.161522	-0.0506819	-0.281875	-0.0107994	0.570526	-0.0221467	0.380043	0.15761	0.742791	0.863833	1.03813	0.752772	0.0399017	0.322818	0.47263	0.403146	-1.33767	0.774694	-0.46526	0.52436	0.818065	0.625971	0.443446	0.539917	1.03346	0.898395
starPep_02305	-0.871301	-0.601552	-1.19602	-0.962166	-1.51146	-0.515764	-0.326976	1.1144	0.632531	-0.835372	0.706653	-0.487892	-0.396575	0.231702	-0.163731	-0.116092	0.0016303	0.266247	0.675595	0.402942	0.105327	0.139523	0.0248504	-0.230386	-0.072139	-0.909297	-0.349099	-0.681269	-0.811109	-0.707592	-0.423853	-0.950457	-0.651805	-0.940826	-0.708725	-0.633306	-0.957862	-0.406095	0.586256
starPep_35141	2.01191	2.83736	-1.2276	1.65674	0.689543	2.85226	-1.5845	1.41087	-1.25664	-0.708355	-2.59471	-1.2401	-0.462715	-0.545593	-1.78461	-1.3754	-2.13257	-1.46058	-0.104482	1.35941	-2.65456	-1.15059	-1.93163	-2.30274	-0.746209	-1.58202	-2.92142	1.00528	1.26927	1.58087	0.487351	0.612658	-2.24271	-0.0813916	0.350323	0.166161	-1.10176	-1.61603	-1.42035
starPep_00492	0.464361	-0.337551	-1.44886	-0.664841	-1.02551	-1.64793	-1.36531	-0.687003	-0.388895	-0.48912	0.643422	0.19546	0.00222415	0.184505	0.539789	1.25712	-0.196184	-0.07156	0.532727	0.114471	-0.352752	0.170283	0.204646	-0.0150032	-0.699071	0.454443	0.0788409	-0.58316	-0.667173	-0.22343	-0.9074	-0.780821	-0.289322	-0.5253	-0.538147	-0.815152	-0.814087	0.566228	-0.305569
starPep_35917	1.29956	1.15282	-0.136899	1.63987	1.88844	2.2054	0.0950452	0.196483	2.55874	0.988424	-2.3181	-1.29989	-1.16992	-0.536817	-0.686915	-0.912395	-0.111887	0.888111	-1.05795	0.035386	0.258585	-0.152504	-0.266598	0.0261943	-1.67011	1.26884	2.02454	1.2615	1.45252	-0.0630171	-0.115917	0.425373	-0.435308	0.73388	1.35747	1.33658	0.764227	-1.3922	-0.885255
starPep_07640	-0.345439	-0.283294	-1.51244	-0.723381	-1.24057	0.854494	-0.565483	-0.0672732	1.26808	-1.02632	-0.202526	0.213194	0.564169	-0.0447708	-0.481923	-0.548215	0.933233	1.01251	0.635575	-0.787136	1.3759	-0.0694424	-0.0415715	0.06812	0.196546	-0.424559	0.283848	-0.887911	-1.01649	0.513544	-0.946605	-0.377566	-0.131005	-0.85364	-0.36382	0.419616	-0.325426	-1.15332	-0.305569
starPep_43403	1.06601	2.28068	0.895115	2.03115	2.98604	2.15705	0.419734	-0.86073	2.55874	-0.492343	-1.67971	-0.586026	-1.16992	-0.422978	-0.523487	-1.10214	1.54436	1.35175	-0.412159	0.268436	0.958912	0.888439	1.28741	0.466511	-1.01489	2.63018	2.54288	0.0332482	-0.318976	-0.166697	-0.542905	-0.214196	-0.817432	1.38207	0.707409	1.09943	-0.895354	-2.4881	-1.19739
starPep_02607	0.496775	-0.84234	-0.780674	-0.196181	-0.145193	-1.66261	-0.378243	0.323868	-0.253564	-1.18181	0.755613	0.98881	0.533793	0.0377218	1.11513	1.20375	-0.341323	0.284863	0.362281	0.872996	-0.35476	-0.264353	-0.200887	-0.172636	-0.581227	0.338358	0.073024	-1.13098	-1.28756	0.0692804	-1.44713	-1.15925	-0.424673	-1.28361	-0.688063	-1.76958	-0.807019	0.0737183	0.00656996
starPep_06677	-2.15491	-2.37114	2.03366	0.789213	-3.32788	-0.794984	-4.63515	0.175387	-3.39485	-2.51617	1.14401	-3.39222	-2.85747	0.111212	-3.28767	-2.85831	-0.09584	-3.04037	-1.92558	1.44735	-4.40905	0.789875	-2.98661	-4.28256	-2.67886	-0.607326	-3.88234	-0.180863	-2.03637	-2.3824	1.96957	-3.50985	0.0117596	2.94288	0.255516	2.08767	-2.76574	-3.31055	-2.7135
starPep_18184	-0.609892	-0.769569	0.0919234	-0.230623	-0.0900065	-0.934237	0.302361	-0.0301522	0.247513	-0.598897	0.903091	0.256411	0.444627	0.0553507	0.73576	0.755073	1.23157	1.24794	0.978993	0.234485	1.10612	0.787221	1.39292	0.496725	-0.661361	-0.283662	0.0968788	-1.00234	-1.12865	-0.307546	-1.04697	-1.10785	-0.316231	0.551076	-0.348775	-0.272244	-0.49765	1.15728	0.274117
starPep_40717	-1.10234	-1.12195	-0.307973	-0.112055	-0.277592	0.711213	0.875987	0.062354	1.61065	1.06946	1.18965	-0.0229365	-0.0766538	0.121342	-1.17883	-0.605288	0.690639	0.59382	-0.491214	-0.231099	0.676311	0.248089	0.3839	-0.419031	-0.453955	0.219897	1.4126	-0.0786037	0.0783902	-0.754623	0.0971068	-0.173994	-1.03589	0.36772	0.15573	0.747637	0.119192	-0.413309	-0.796072
starPep_09789	0.360783	0.311415	-0.665976	-0.781637	-1.16178	-0.551976	-1.32147	-0.0165217	-1.02657	-0.346329	0.815097	1.09323	0.641332	-0.00165667	0.712504	0.394353	-0.788524	-0.591964	-0.48458	-0.336153	-0.507302	-0.935943	-1.16687	-0.229086	-0.387962	-0.451833	-1.1215	-1.01912	-1.13637	-0.204127	-0.850206	-0.66303	-0.544016	-0.353571	-0.544679	-0.167185	-0.746874	-0.323727	0.140344
starPep_09828	-0.621006	-1.09402	-1.50459	-0.737813	-1.04706	-1.43453	-0.678081	-4.30607	-0.965981	0.784183	0.57937	-0.81932	-0.482067	-0.07086	2.90287	0.871443	-1.86686	-0.530382	-0.415542	2.37638	-1.89332	1.35167	2.26973	1.66794	0.752772	-0.588623	-0.209088	0.449585	-0.0433408	-1.90456	1.50051	-0.983734	-0.355098	-0.295438	-0.305193	-1.48205	-0.398632	2.96404	1.03217
starPep_24415	0.579249	0.706298	1.2635	0.388911	1.04785	0.0327872	1.17333	1.01315	0.450959	-1.66698	-0.355804	0.897506	0.713106	-0.229785	0.352612	0.152472	0.532879	-0.297782	-0.0749245	-0.246244	-0.0261551	-0.689044	-0.783448	-0.23196	-0.161701	0.918038	0.600603	-0.736072	-0.817818	0.783586	-1.09531	-0.632773	1.37033	-1.23994	-0.825477	-0.775405	-0.324701	-1.45325	-0.260977
starPep_02747	-0.927514	-1.03241	-0.424957	-0.196302	0.138502	-1.56436	-0.479562	0.89765	-0.283312	-0.349248	1.64695	0.244424	0.0181467	0.0806421	-2.6637	-2.36467	-0.595761	-1.51576	-0.557481	-0.0846717	-0.989874	-0.881642	-1.17071	-0.965384	0.653783	-0.275382	-0.252539	-1.08176	-1.19998	-0.665691	-0.450821	-0.878474	-1.91319	1.16244	-0.0127512	0.0746665	-0.396193	-0.282881	0.987577
starPep_06789	-1.74814	-1.33439	-0.220455	-0.314565	-0.118456	-1.21981	-0.84231	0.669838	-0.616503	-0.316214	1.92257	-0.466408	-0.140589	0.117638	-2.65136	-2.36467	-0.780929	-1.58655	-0.557481	0.0179754	-1.05801	-0.818106	-1.08336	-0.942254	0.653783	-0.917108	-1.04824	-0.998198	-1.10636	-0.920422	-0.074581	-0.860997	-1.45094	1.54994	0.124808	0.530865	-0.433678	-0.0319464	0.987577
starPep_26603	-1.77209	-1.68536	-1.58214	-0.849851	-1.01827	-1.82909	-2.05153	-0.563452	-1.323	-0.811897	2.10574	-1.08057	-1.49131	0.143589	-0.799237	-1.2573	-1.65631	-1.42144	-0.254527	1.46129	-2.33596	-0.579275	-1.02197	-1.33558	-0.637792	-1.27952	-1.64883	-0.800812	-0.987122	-1.21159	0.186176	-1.30355	-0.726736	-0.750475	-1.03642	-1.22072	-1.63241	0.468674	-0.171795
starPep_09360	-2.06289	-1.54496	-1.16185	-0.788986	-0.899215	-1.66933	-0.9531	-0.441622	-1.59288	0.338391	2.94796	-2.59081	-2.13067	0.20321	-1.73785	-1.388	-1.14159	-1.53377	-1.45227	1.51279	-2.35759	-0.733483	-0.809382	-0.200477	0.634927	-1.7405	-1.32788	-0.199867	-0.114179	-1.20945	0.506153	-0.579532	-0.771407	-0.742948	-0.774158	-1.067	-1.05043	0.387989	0.72003
starPep_17964	1.62051	1.03243	0.836369	0.114474	0.768963	-0.429576	0.452747	-0.0369177	-0.0301067	-1.2061	-0.0323384	1.22625	0.569068	-0.258316	-0.0797824	-0.368349	0.616882	1.08883	1.48247	0.293106	0.673739	-0.207008	0.079994	-0.0452969	0.403952	-0.666429	-0.774518	-0.956304	-0.974625	0.234533	-1.20181	-0.723392	0.38227	-0.0647465	-0.674921	-0.686642	-0.590694	0.163207	-0.439342
starPep_18033	1.05076	0.431782	0.894443	-0.176149	0.14561	-0.396136	1.51135	-0.0564388	-0.435223	0.75821	-0.712339	0.159226	-0.000225479	-0.368475	-0.743526	-0.846674	1.20502	-0.683281	-0.934375	0.648219	-1.36204	-0.330132	-0.432061	-0.773264	-0.651934	0.742968	0.960731	-0.27467	0.0231297	0.542239	-0.662918	-0.0156913	-0.973542	-0.0810297	-0.418483	-0.17393	-0.188225	-0.898685	0.318709
starPep_33993	-0.231249	0.168983	-0.0923776	1.32972	0.101285	2.27695	1.62002	-1.38866	2.54764	0.660981	-0.777854	-1.52665	-1.26105	-0.43182	-0.503857	-0.689044	1.65381	2.48263	4.35932	0.579201	1.64309	1.09095	2.21598	1.34178	2.48273	1.90014	2.11694	-0.166429	0.17422	-0.241044	-0.230489	0.143921	-1.16552	0.95382	0.293776	0.720947	0.560037	-1.06905	-1.10821
starPep_02686	0.273433	-0.882164	-1.46819	-0.706942	-0.636766	-1.7772	-1.521	-0.870872	-0.388895	-0.84074	0.218013	0.312832	-0.301285	-0.28133	-0.953988	-1.2746	-0.595717	-0.175984	0.736831	0.474983	-0.328429	-0.0387881	-0.87832	-1.92892	-0.868767	0.942255	0.670759	-0.791895	-0.998629	-1.17928	0.389156	-0.718606	-0.407969	-0.709963	-1.38709	-1.22565	-1.68061	-0.618355	-2.35677
starPep_34604	0.924846	0.454635	-0.296639	-0.10251	0.51448	-1.15985	0.186148	-1.65064	-1.02692	-0.599452	0.0534961	0.0650866	0.16145	-0.297118	0.248427	-0.421716	0.979829	0.728164	0.523458	-0.978591	1.33323	0.0944367	0.744228	0.927362	0.210688	-0.732635	-0.439309	-0.823519	-0.736458	0.345461	-1.28326	-0.777494	-0.273812	-0.293374	-0.474103	-0.293399	-0.000190623	0.296798	0.72003
starPep_08179	0.613984	1.09226	0.27422	-0.454735	-0.0623701	-0.38816	0.0894389	0.26536	-0.308445	1.00534	-0.874754	0.734807	0.174433	-0.555389	-0.346453	-0.513378	-1.1533	-2.19793	-1.54988	-1.30623	-1.44734	-0.676116	-0.492708	-1.04645	-0.279545	1.35038	1.12224	-0.3502	-0.0594028	-0.533877	0.373301	0.629042	-0.30258	0.940304	0.584082	1.35207	1.0458	0.307814	-0.216386
starPep_08180	0.653765	1.07163	0.299353	-0.417666	-0.0755329	-0.527299	-0.210017	0.148522	-0.308445	1.02482	-0.858326	0.761028	0.0725284	-0.55301	-0.0727224	-0.415539	-1.48625	-2.34437	-1.63509	-1.33968	-1.80807	-0.80119	-0.758815	-1.3847	-0.22298	1.42008	1.48066	-0.316587	-0.0183315	-0.533068	0.424976	0.702481	-0.270358	0.898914	0.636017	1.46421	1.03227	0.367631	-0.127204
starPep_09139	-0.670534	-0.623238	0.371105	-0.350307	0.0606636	-0.557154	1.23921	0.197422	-0.996528	-0.22216	1.227	0.247014	-0.0795934	-0.195996	0.708965	1.16323	-0.363097	-0.0186336	-0.351021	-0.0732824	-0.0747868	-0.42589	-0.0356218	0.363756	-0.0485701	-1.34	-1.69906	-0.431977	-0.132685	0.725029	0.311826	1.15099	0.994635	0.305902	-0.383321	0.22019	-0.0515003	0.398858	0.229526
starPep_13092	-0.171765	-0.61223	0.255491	-0.283651	0.190265	0.0608856	-0.282924	-0.476528	0.114087	1.28146	-1.63198	-1.13956	-0.995754	-0.711509	-0.690721	-0.336971	-1.55509	-0.892283	-1.51168	-1.16986	-0.771033	-0.838678	-1.26494	-0.784287	-1.73139	2.31959	1.5024	0.0797761	0.52925	-1.61201	1.08024	-0.743401	-0.049519	1.32028	1.1535	2.36439	1.22904	-0.663435	-1.06362
starPep_33853	1.08442	1.50828	-0.342591	-0.88389	-0.847912	0.462684	-0.39198	-0.730992	-0.354587	0.879355	-0.385962	0.081218	-0.476188	-0.4505	0.0935809	-0.670267	2.23468	1.60481	2.56246	-0.307868	1.65334	0.290099	1.18428	1.58477	0.979033	-0.602108	-0.696988	-0.334655	-0.173522	0.228827	0.725776	1.65809	-0.742144	0.554259	-0.166087	0.30254	-0.107767	0.350182	-0.0826125
starPep_00319	1.00462	0.136755	-1.17053	-0.431911	-0.247134	-2.02694	-0.487864	-0.338253	0.0796268	0.337478	-0.155022	0.178193	0.125685	-0.46777	1.51739	1.162	0.9315	0.60263	0.147622	0.11228	0.121236	0.036236	0.82915	0.047453	-0.637792	1.29373	0.899945	-0.523086	-0.303595	-0.33429	-0.253414	0.0247264	-0.280067	-0.739285	-0.880158	-1.60538	-1.20561	0.836518	-0.35016
starPep_41954	0.811865	0.631148	0.271314	-1.17212	-1.49656	-0.414392	-0.40858	1.55666	-1.59507	-1.09104	0.497509	0.979489	0.142343	-0.365228	-0.978529	-0.925736	-2.70618	-1.98647	-1.18813	2.23693	-3.1866	-0.402833	-0.966918	-2.28936	-1.97179	-1.08969	-1.53242	-0.384618	-0.287982	-1.3894	1.06254	0.000290794	1.50015	-0.700154	-1.54457	-0.749236	-1.86909	-0.164192	-1.28658
starPep_13538	-1.08374	-1.24398	0.496525	-0.319864	0.111527	-0.884175	1.62924	1.06589	0.028906	-0.837652	1.02002	-0.213927	-0.322596	-0.351967	-0.411517	-0.36909	0.0656934	1.19429	2.02564	2.13001	-0.534043	0.403882	1.65977	-0.471693	0.484087	-0.837484	-0.126823	-1.22855	-1.27706	-0.18661	-1.4105	-1.41899	-1.38254	-1.02718	-0.852137	-1.59207	-0.580836	-0.0653358	-0.0380213
starPep_27835	0.290793	0.493624	-1.7268	-1.52687	-1.91125	0.143376	-1.10444	0.0734635	-1.32545	-1.37989	-0.0204447	-0.413002	-0.46198	-0.570177	0.555089	-0.147469	0.566064	-0.832556	0.0777388	-1.13204	0.433594	-1.09967	-1.12986	-0.76498	0.234256	-1.47633	-1.97153	-1.11062	-1.04332	0.236635	-1.52767	-1.09951	-0.552037	-1.13669	-1.0694	-0.0901144	-0.931843	-0.476361	-0.35016
starPep_42269	1.8671	0.591735	0.13987	-0.854408	-0.48198	0.896983	-0.799414	0.403063	-0.835771	-1.07932	-0.288773	1.30051	0.238613	-0.609609	-0.758587	-0.796766	0.389532	1.07634	1.03118	0.189669	1.06507	-0.622348	-0.205381	0.571698	-0.293687	-1.57811	-1.29488	-0.689234	-0.41237	0.607441	-1.11902	-0.547615	-0.207798	0.1013	-0.308332	-0.324476	0.990312	0.052368	-0.260977
starPep_08438	1.77072	2.8167	0.234021	-0.419398	0.602811	0.81272	0.161194	0.874757	0.0563928	-0.852971	-1.25724	0.548758	0.366974	-0.846698	0.533462	0.075881	0.362397	-0.19894	-0.319784	0.560196	-0.396876	-1.00465	-0.761291	-0.507426	-0.072139	-0.0271709	-0.295943	-1.02568	-0.841355	0.474299	-0.415486	0.344778	-0.73226	-0.366523	-0.771574	-0.779736	-0.385381	-1.42288	-0.751481
starPep_17442	-0.752176	0.561796	-2.38537	-0.321442	0.075698	1.6249	-1.20792	2.38103	1.82378	-0.946324	0.195489	-2.98143	-2.60883	-0.635983	-0.10662	-0.928207	2.46357	2.54304	-1.28907	-2.1439	3.52951	0.712163	0.550659	3.02154	-2.67886	-0.410066	-1.15874	-0.0434064	-0.846314	3.12448	1.75545	-1.74855	-2.38793	-0.461669	0.620585	2.48913	0.752408	-1.60755	-1.55412
starPep_17633	0.377548	-0.468162	-1.34298	-1.35603	-1.50655	0.294083	-1.4034	-0.569243	-1.27697	-0.452361	-0.0914928	-0.224183	-0.656725	-0.663564	-1.03319	-1.09424	3.08586	-1.6478	-1.34008	-0.821159	0.30867	0.0521082	0.929737	0.136497	0.870616	-0.304557	-0.363693	-0.824602	-0.547488	0.929926	-1.35002	-1.02819	-1.6747	0.41733	-0.21994	0.793102	1.36394	0.20436	-0.929846
starPep_33888	0.732101	-0.795926	-0.539199	-1.15135	-1.13597	-0.426486	-0.731988	-0.586988	-0.934403	-0.377613	0.128051	-0.487606	-0.656725	-0.597657	-1.2867	-1.19208	1.89668	-1.71061	-1.68098	-0.4636	-0.478413	-0.126227	0.554293	-0.402963	-0.675502	0.65291	1.09589	-0.851992	-0.599523	0.674344	-1.53419	-1.07689	-1.60424	0.421062	-0.375303	0.427547	1.19719	0.209019	-1.73249
starPep_33913	0.292098	-0.451657	-1.23585	-1.35432	-1.53471	0.184389	-1.41095	-0.555725	-1.27697	-0.532978	-0.154593	-0.24233	-0.656725	-0.673031	-1.03907	-1.09424	3.09218	-1.64791	-1.34008	-0.821447	0.306409	0.00714671	0.860023	0.155289	0.870616	-0.27059	-0.320467	-0.830045	-0.570012	0.847967	-1.54258	-1.20485	-2.17191	0.329969	-0.23346	0.667321	1.38274	0.20436	-0.929846
starPep_35638	1.77363	0.467224	-0.504606	-0.868613	-0.414998	1.09507	-0.607121	0.319659	-1.86493	-0.627389	-0.437994	1.40941	0.112212	-0.696935	-1.04175	-0.810108	-0.447905	0.163045	1.03118	0.132779	0.125916	-1.16413	-1.2164	0.226673	0.950751	-1.49625	-0.654357	-0.636714	-0.204932	0.33141	-0.4925	0.233932	-0.203583	-0.0111684	-0.258315	0.217751	1.03684	-0.14704	0.72003
starPep_01421	0.713695	-0.527983	0.752738	-0.756946	-0.240691	-1.16068	1.32712	0.0970067	0.286768	-0.81975	0.231585	-0.302617	-0.645947	-0.658878	-0.708705	-1.01147	0.943362	1.13824	2.4691	1.07802	0.145909	-0.0688874	1.38755	0.735733	0.611359	1.2822	0.379672	-1.15221	-1.07418	-0.264802	-0.712087	-0.485733	-1.42437	0.275104	-0.970207	-0.897057	-1.20071	0.911448	-0.439342
starPep_04860	-1.2042	-0.68126	-1.55849	-0.805597	-0.523515	1.51414	-0.973818	-0.742761	-0.162682	0.711544	-0.829402	-1.55864	-1.32082	-0.858894	-0.00949943	-0.06396	0.547906	-0.326185	-0.324503	-0.077271	0.125652	-0.617795	0.0922748	-0.509052	0.484087	0.721144	-0.159027	-0.326029	0.557207	-1.37654	0.663538	-0.763155	-0.287681	1.30116	0.383492	1.95531	0.754295	-0.0623557	-1.24198
starPep_07604	-1.35953	-0.731201	-0.668378	-1.13373	-0.886574	0.110423	-0.58998	-0.193168	-0.463205	2.25687	2.10569	0.635969	-0.10458	-0.435739	-1.90853	-2.03112	-1.2766	-0.5352	-0.578435	-0.572897	-0.175435	-0.995912	-0.75987	0.0776037	0.314391	-1.0372	-0.410399	-0.0784769	0.726623	-1.16125	0.894958	0.347476	-0.458116	1.12513	0.190569	1.68504	1.30077	0.539795	1.25512
starPep_19028	1.26689	1.40152	0.580975	-0.554329	0.106926	-0.919075	1.6111	-0.59288	0.353249	-0.935444	-0.743977	0.664301	0.259435	-0.81633	-0.133722	-0.175141	1.14121	0.595189	0.742615	0.100447	0.399785	-0.548649	-0.611893	-1.2604	-1.11388	0.84121	1.64456	-1.28701	-1.27676	0.330479	-1.23198	-0.670083	-1.1768	-0.882292	-1.52485	-0.869384	-1.60285	-0.797093	-0.70689
starPep_38070	-2.35161	-1.51331	-2.68219	-0.662593	-2.35939	2.61512	-3.96705	1.95159	-1.65419	3.75826	-0.17624	-2.68018	-2.52016	-0.761786	-0.526676	-1.56194	2.18293	4.14313	4.75373	0.589517	3.77186	0.885486	1.14921	4.18759	4.5945	0.958148	-3.39559	0.908931	1.69239	-1.31595	2.42476	2.50707	0.0203185	2.31936	1.41209	2.16522	4.24666	0.714952	2.14695
starPep_41767	-0.237151	-1.1407	-0.406991	-0.661505	0.162535	-0.979748	0.468555	0.18216	1.31425	0.223519	0.499853	1.31289	0.00222415	-0.65383	-0.923473	-1.3922	-0.258842	0.866082	-0.416715	0.988372	-0.408949	-0.509711	0.423964	1.01314	1.76623	0.585485	2.28263	-1.08415	-1.1405	0.118131	-1.96698	-1.75519	-1.69654	-0.721981	-0.887546	-0.653842	-0.576321	-0.187726	2.14695
starPep_31925	-0.143386	-0.408072	-0.952051	-1.25912	-1.12154	-0.626794	0.139979	1.07363	-0.922879	0.781172	0.236534	-0.314963	-0.844612	-0.761261	2.08051	0.871443	-0.0420606	1.14005	1.71199	0.675764	0.580788	-0.13473	1.03624	2.26285	2.8504	-1.25929	0.143939	-0.399562	0.551901	-0.749909	-0.186533	-0.54746	0.168194	0.729924	-0.253096	0.106211	1.36828	0.611013	2.72664
starPep_04393	-1.94871	-1.40808	0.983654	-0.523325	0.468433	0.342039	-0.552607	2.64751	-2.03556	0.908062	2.08677	-1.73874	-1.92343	-0.528888	-1.08777	-1.45026	-1.88028	-0.167965	-0.241178	2.49642	-1.42495	0.0966499	1.99526	1.63886	0.898899	-0.555673	-1.52481	0.0989926	0.965723	-1.85441	1.7447	-0.0471722	1.13558	-0.374215	-0.93114	-0.308687	-0.685777	1.06516	0.72003
starPep_14584	1.18868	2.03795	0.415082	-1.12307	-0.773901	-0.322602	0.00833834	0.0801585	0.247513	-0.209216	-0.983222	-0.0593306	-0.574908	-0.925962	0.00894532	-0.670267	2.58806	0.933297	-0.439965	-0.939751	1.58179	-0.262699	1.04342	0.386386	-0.576513	1.02816	1.61137	-1.01684	-0.860459	0.862526	-0.221887	0.516497	-1.69346	0.30581	-0.797597	-0.159664	-0.714803	-0.204038	-0.171795
starPep_06281	-1.70876	-1.75502	-0.574098	-1.47508	-1.92433	-0.734305	-1.36282	1.19163	-2.24913	-2.18482	2.57972	-2.13912	-2.16447	-0.566955	-1.97856	-1.86905	-0.634087	-0.692945	-1.92558	2.05993	-1.28083	-0.240063	-0.763805	-1.85963	-2.67886	-2.14903	-2.43726	-0.849978	-0.849349	-1.99417	1.28039	-2.56433	0.888958	-0.257322	-1.45326	-0.1739	-1.19864	-0.0419102	-2.26758
starPep_15261	1.87212	1.52608	1.21507	-0.834815	0.129995	-0.727736	0.534456	0.878881	0.0764547	-0.641344	-1.20666	0.397926	-0.445078	-0.998307	-0.707981	-0.954891	1.56338	1.0157	-0.94103	-0.572094	0.970889	-0.65158	0.513385	0.26749	-1.40614	2.19394	0.507072	-1.46685	-1.57768	0.364661	-0.916276	-0.232794	-1.85782	-0.00879013	-0.922078	-1.01957	-0.855513	-1.54088	-0.573116
starPep_15477	-2.38773	-1.61342	0.0954155	-0.447584	1.07604	1.35876	0.233236	-2.56113	0.57261	2.93932	0.0602192	-0.659991	1.02764	-0.852975	-1.71389	-0.136598	-0.7524	-0.795526	0.0722586	0.0554456	-0.422607	-1.1014	-0.6494	0.860585	1.67667	0.17642	-0.496429	0.414104	1.88361	-0.759758	2.24937	3.0933	0.664799	1.77937	0.829945	2.10221	3.17426	1.10797	1.56726
starPep_15480	-2.57615	-1.77114	-1.337	-0.333651	0.43938	2.28519	-1.36641	-2.72128	1.21012	2.95971	-0.345451	-1.632	0.176148	-0.90759	-1.59506	0.183603	-0.254779	-0.497763	0.490195	0.0979699	0.0444803	-1.05937	-0.525318	0.993888	1.94064	0.79961	-1.78578	0.404249	1.37568	-0.496627	2.52216	3.70426	0.359696	1.56001	0.821176	2.17477	2.9996	0.59718	0.898395
starPep_29038	2.14973	3.28867	1.73631	-0.581681	0.55679	0.104135	2.1042	1.83335	-0.812318	-1.68951	-0.622393	1.94875	0.62002	-0.951477	1.08013	0.60782	-0.171333	0.831745	0.95206	1.02307	-0.190626	-0.751305	0.278958	0.0653066	-0.887622	-1.89373	-1.43664	-1.0779	-0.913327	1.03759	-0.458634	0.106704	0.303553	-0.794506	-1.18165	-0.92783	-1.15754	0.320594	-0.127204
starPep_11002	-1.69149	-1.57217	1.32637	-0.72992	0.425057	0.962258	-0.699693	1.23166	-2.03556	-0.775916	0.471856	-2.08298	-2.22694	-0.899222	0.525411	-0.943031	-1.87125	-0.703837	-0.119221	3.27893	-2.36888	0.346537	3.29715	-0.0732154	0.898899	0.573736	-0.799483	-1.03534	-0.588574	-0.796334	-0.407716	-1.04848	-0.256346	-0.556236	-1.35104	-1.30855	-1.44598	-0.248201	1.03217
starPep_15892	-2.34019	-1.68018	2.0444	-0.11845	2.4686	1.76364	-0.603436	-1.48303	-0.845885	1.48385	0.034749	-1.7933	-1.96238	-0.956186	-0.935227	-1.19578	0.992702	1.08349	1.79516	1.58672	0.0699116	0.00634236	2.42851	0.954124	-1.17988	1.12127	-0.81749	-0.379928	0.917723	-1.01795	0.6013	0.246065	-0.766852	2.25618	-0.0434784	0.977758	1.702	0.663996	0.987577
starPep_26046	1.67873	0.542013	1.33337	-0.697559	0.54788	-0.114057	2.05439	-0.496647	-0.987126	0.350626	-1.14572	0.549315	-0.284872	-1.09241	2.05625	0.914186	-0.295499	-0.430105	-0.900913	-0.894001	0.0135637	-1.14691	-0.738489	0.311258	-1.0526	1.87277	2.48165	-0.545716	-0.0162692	-0.498694	-1.32787	-2.03101	-0.342331	1.15811	-0.265528	0.585158	0.083312	-0.846835	1.70104
starPep_14534	0.013658	-0.446325	0.763737	-1.27141	-1.36476	0.0592861	2.10416	-0.821972	2.31327	-1.0035	-1.41542	1.54633	1.62241	-1.14101	2.32571	1.87059	2.73893	3.22789	4.16149	-1.29772	4.01204	-0.324447	1.21386	2.31707	3.18508	1.04711	2.6014	-1.61952	-1.87549	0.472913	-2.50216	-2.18019	-1.03751	-0.91757	-1.11962	-0.53322	0.689981	-1.06084	0.675438
starPep_15709	0.323632	0.795475	-0.0742982	1.75649	-0.449705	-0.344441	-0.324868	0.690575	0.970398	-0.729674	-0.345803	0.186959	1.0149	2.28654	0.539191	1.48837	0.333534	-0.516903	-0.4896	-0.726453	0.0518642	1.95864	-0.255154	-0.15783	0.37567	0.0185234	0.163282	0.481605	-0.717799	0.301721	-0.871932	-0.366833	0.231076	-0.230618	1.87247	0.213598	-0.00132504	-0.142185	0.274117
starPep_30037	0.287204	0.00624947	0.0395254	2.40849	0.107083	-0.230052	0.170234	0.517676	0.0897	-0.658067	0.0666321	0.216733	0.800068	2.47786	0.881534	1.3095	-0.0525561	0.209051	0.23897	-0.366874	0.457523	1.79752	-0.355546	0.330659	0.347387	-0.28166	-0.422623	0.982006	-0.410093	0.729816	-0.242869	0.36127	0.914915	-0.671596	1.25914	-0.670703	-0.343948	-0.299134	-0.127204
starPep_30341	0.320875	0.679874	-0.0397281	2.02005	-0.197333	-0.076553	-0.0737188	0.102234	0.886976	-0.0403319	0.140212	0.572547	1.07443	2.50949	0.54722	1.34112	0.015288	0.614022	0.223404	-0.262049	0.663491	1.9872	-0.290623	0.609868	0.469945	-0.0660945	0.121595	2.07417	0.255975	0.626812	-0.185711	0.45703	0.44356	-0.573738	1.56156	-0.456116	-0.193912	-0.345695	0.809212
starPep_11951	0.313344	0.321191	-0.335237	1.9099	-0.247583	-0.0626536	-0.0920918	-0.437438	0.435563	0.138639	0.323369	0.723298	0.960028	2.56222	0.435682	1.48837	-0.305905	-0.198552	-0.193531	-0.699893	0.162138	1.9717	-0.197031	-0.110937	0.154122	-0.154337	0.306282	1.70237	0.0390883	0.516753	-0.200744	0.453051	0.17951	-0.460859	1.77405	0.24436	-0.305597	0.0757022	-0.171795
starPep_07033	0.339503	0.448915	-0.218983	1.54339	-0.52358	-0.269227	0.316855	0.231021	0.979689	-0.0558836	-0.00679093	0.425688	0.924754	2.38567	0.912502	1.48837	-0.0510622	-0.19799	-0.729312	-0.403174	-0.0938494	1.57303	-0.447173	-0.105991	-0.166415	-0.00409045	0.152922	1.3158	-0.188989	0.464927	-0.382846	0.238415	0.676358	-0.145355	1.97426	-0.0833807	0.105054	-0.158852	0.452482
starPep_29924	0.0765743	0.621684	0.299276	2.48072	0.194199	-0.137467	0.58405	0.324826	0.558183	0.485535	0.0982483	0.415783	1.12538	2.42369	-0.37209	-0.11535	-0.623859	-0.463444	-0.536022	-0.484285	-0.373458	1.39617	-0.594278	-0.117083	-0.0532839	-0.124893	0.176263	3.20956	0.979542	0.387215	0.254302	0.98867	0.671377	0.0667972	2.34834	0.00587298	0.0711887	0.0379814	0.0511612
starPep_31841	0.945682	1.57487	0.534821	2.68003	0.287189	0.0966395	1.02114	1.01605	0.967226	-0.539038	-0.261685	0.511361	0.62002	2.28312	0.745325	1.61487	0.11112	0.17482	0.74681	-0.187254	0.248246	1.73178	-0.338735	0.0804146	-0.0909941	-0.907812	-0.20801	2.04125	0.244885	0.841881	-0.0718348	0.521932	0.661733	-0.602036	1.28735	-0.606429	-0.44275	-0.387055	0.00656996
starPep_32079	0.54414	1.03031	-0.077799	2.19121	-0.0201332	-0.753023	0.207055	-0.281611	1.34069	0.927277	-0.13874	0.593029	1.50874	2.36347	0.596713	1.19782	0.827751	0.98982	-0.226023	-0.958098	1.28267	3.33377	0.552738	1.30225	0.634927	0.986883	1.04117	1.55049	-0.0911021	-0.145029	-0.134187	0.274553	-0.357196	0.0477563	2.65126	0.229321	0.468315	-0.0927686	0.318709
starPep_33175	-0.282923	0.0546169	0.0938041	2.34085	0.0938592	-0.0363999	0.353373	0.460013	1.11468	0.171957	0.495664	0.441632	1.50874	2.61069	-0.473565	0.211522	-0.190169	-0.31624	-0.509028	-0.853434	0.143991	1.73695	-0.367368	0.208865	0.323818	-0.245306	-0.0154726	2.27296	0.389774	0.0600242	-0.472894	0.00463723	0.837054	0.221387	2.77874	0.565095	0.712029	-0.183986	0.318709
starPep_02342	0.352707	0.880931	0.356503	2.54331	0.264868	-0.424668	0.576099	0.36366	0.0959993	-0.0461719	0.143231	0.732118	1.0149	2.42323	0.242846	1.15038	0.214969	-0.193074	-0.556023	-0.733058	0.267423	1.91863	-0.197136	0.223736	0.281394	0.212941	-0.051635	1.74972	0.0854974	0.154484	-0.189557	0.398631	0.77214	0.335237	2.34419	0.0577186	0.311685	0.120989	0.140344
starPep_30134	0.314077	0.789476	0.246899	2.61269	0.287753	0.271042	0.649715	0.205261	1.19641	-0.0256313	0.157468	0.65781	1.12538	2.43176	-0.0883307	0.434625	-0.000194243	0.769598	0.203277	-0.422202	0.815665	2.15354	-0.110175	0.463878	0.0268503	-0.461819	0.110601	3.28068	1.03553	0.512448	0.260594	1.0004	0.552885	-0.420697	1.78058	-0.394275	-0.114177	-0.330806	0.586256
starPep_35574	0.707555	1.31898	0.325311	2.60037	0.294077	0.0716218	0.669993	0.893945	1.94788	0.273315	-0.202986	0.789131	0.62002	2.30661	-0.972542	-0.252968	-0.245676	-0.49051	-0.647993	-0.736493	-0.0658093	1.10952	-0.754745	-0.341563	0.347387	0.0306618	0.298716	1.13441	-0.297813	0.362886	-0.451706	0.147768	-0.764704	-0.064754	2.33878	0.334928	-0.121878	-0.713307	-0.35016
starPep_02347	0.254564	0.325973	0.512181	2.49821	0.248423	-0.197647	0.682903	0.686902	0.753676	-0.0240671	0.500499	0.767496	1.07443	2.56916	0.521501	1.44094	-0.136434	-0.0636369	-0.168408	-0.338335	0.198411	1.43613	-0.541468	0.236682	0.347387	-0.499005	-0.213784	1.54876	-0.0267311	0.287916	-0.318721	0.290288	0.825802	0.0227337	2.25462	-0.0492561	0.470761	-0.114289	0.630847
starPep_32227	-0.114263	-0.0697701	-0.0975954	2.06607	-0.0820116	-0.299594	0.288146	-0.123625	0.848196	0.462278	0.641936	0.539703	1.34021	2.62158	0.616227	1.40931	-0.239216	0.125057	0.234173	-0.17356	0.0854658	2.09853	-0.0770973	0.442227	0.55008	-0.635181	-0.295404	2.59743	0.630694	-0.0917282	-0.222397	0.20799	1.08888	-0.298978	1.74193	-0.0560531	-0.0443541	0.426734	0.764621
starPep_11765	0.132033	-0.110153	0.024506	2.13392	-0.0098659	-0.140117	0.290853	-0.164573	1.1393	0.399748	0.73043	0.494201	1.45387	2.63568	0.226812	1.29368	0.365477	0.366629	-0.343784	-0.370013	0.480183	2.5629	0.278256	0.541961	0.540652	-0.213126	0.409067	1.5748	0.00479093	0.340485	-0.283196	0.344524	0.401268	0.0261461	2.42219	0.0883212	0.685258	0.1501	0.541665
starPep_33217	0.450413	1.20521	0.251645	3.46599	0.980857	0.871349	0.356775	0.378439	0.0959993	-0.123128	-0.655135	0.483113	0.493374	2.04487	-1.51631	-0.988492	-1.14736	-0.951625	-0.68827	-1.43269	-0.281586	0.0228223	-1.71141	-1.39499	-1.28829	0.229272	0.7082	4.26048	1.68608	1.4945	0.559195	0.764327	-0.145592	-0.563139	2.19753	0.0105412	0.0365614	-0.896173	-0.35016
starPep_02335	0.252512	0.377985	-0.00634473	1.99151	-0.117668	-0.604182	-0.0344985	0.0551923	0.886976	-0.365761	0.27315	0.592824	0.960028	2.40783	0.482016	1.44094	0.0973056	0.329259	-0.177495	-0.552738	0.617544	1.81732	-0.228147	0.233551	0.0928432	0.177051	0.130908	0.93373	-0.395201	0.536603	-0.437934	0.171609	0.6975	-0.198859	1.57658	-0.429702	-0.279627	-0.229051	0.0957524
starPep_02787	-0.452486	0.0892476	-0.0212242	1.85855	-0.22423	-0.420538	0.488896	0.301799	0.33217	-0.391965	0.562313	0.516477	0.568088	2.53024	-0.506703	0.142343	-0.3692	-0.65528	-0.676735	-1.08778	0.0759517	1.28972	-0.611128	-0.0177521	0.323818	-0.13041	-0.117307	1.64541	0.0601598	0.0568166	-0.459668	0.0196731	0.94513	0.265168	2.3308	0.503331	0.314385	-0.36545	0.541665
starPep_03519	-0.277896	0.388235	-0.0895538	1.84901	-0.298657	-0.181078	0.713135	0.101615	0.244341	0.250518	0.55816	0.541081	1.50874	2.51944	-0.274364	0.605597	0.227807	-0.175623	-0.671692	-1.04545	0.506229	2.03478	-0.0961096	0.389715	0.347387	-0.344491	-0.249279	2.4923	0.591208	0.221987	-0.411285	0.159464	0.568598	0.393654	2.75105	0.599224	0.682438	-0.100886	0.407891
starPep_04526	0.100332	0.166345	-0.133654	1.81675	-0.256861	-0.386241	0.426949	-0.339119	1.1393	-0.422347	0.657168	0.903694	1.45387	2.58679	0.117412	1.14544	-0.0663478	0.00999669	-0.351131	-0.463076	0.104474	2.05288	-0.0797934	0.339009	0.0975569	0.0969989	0.122047	1.1598	-0.252495	0.243903	-0.517833	0.0394533	0.914974	-0.705173	1.34558	-0.274234	0.00911976	-0.136956	-0.216386
starPep_02767	0.101115	0.5313	0.329433	2.34357	0.146906	-0.0279212	0.841605	-0.283734	0.00320048	-0.12933	0.603153	0.920587	1.50874	2.54148	-0.39863	-0.24185	-0.030065	0.0128667	-0.425169	-0.806819	0.449604	1.77009	-0.335318	0.523704	0.748058	-0.292045	-0.448752	2.11499	0.361722	0.199376	-0.469104	0.0815118	0.864389	0.0763284	2.37339	0.557129	0.764117	-0.117871	0.541665
starPep_06897	-0.032259	0.11116	0.0700012	1.96807	-0.104866	-0.339082	0.404474	-0.498802	0.33217	0.36722	0.545897	0.572249	1.23439	2.4984	1.02347	1.11876	0.083141	0.594402	0.473215	-0.208572	0.676394	2.7535	0.386016	0.967067	0.922468	-0.372627	0.23405	2.42046	0.556703	-0.0935524	-0.00956429	0.473521	1.00004	-0.263029	1.82869	-0.186192	0.373601	0.404574	0.853803
starPep_07046	0.0796744	-0.143235	0.0438465	2.34115	0.162751	0.184455	0.502573	0.258727	1.61065	0.25176	0.324714	0.757613	1.30494	2.41469	0.222168	1.29368	-0.0840793	0.352995	0.22125	-0.525638	0.679553	1.74561	-0.320262	0.459642	0.385097	-0.32378	0.249572	2.06747	0.337554	0.271184	-0.208741	0.417698	0.597312	0.256076	2.76694	0.348384	0.894404	-0.324924	0.586256
starPep_11941	0.0702635	-0.152001	0.045505	2.32979	0.154225	0.149801	0.511564	0.257467	1.61065	0.221355	0.342384	0.730618	1.30494	2.42165	0.0904746	1.29368	-0.0614173	0.371242	0.22125	-0.546216	0.698144	1.67348	-0.371903	0.439931	0.385097	-0.333254	0.24927	2.07596	0.342642	0.256836	-0.209012	0.413296	0.621657	0.249931	2.75624	0.31985	0.849846	-0.340658	0.586256
starPep_31473	-0.0158036	0.31027	0.0442355	2.06104	-0.0580323	-0.21463	0.580205	0.107655	0.791967	0.39192	0.958192	0.805569	1.61457	2.65797	0.191984	1.05551	0.408217	0.967592	0.89838	-0.333841	1.07046	3.12552	0.687519	1.00321	0.158836	-0.718414	-0.0353601	1.56918	0.0234357	-0.115144	-0.411226	-0.0498174	0.597374	-0.128794	2.07399	0.0799297	0.671132	0.470513	0.541665
starPep_04496	0.128247	0.423479	0.451895	2.5229	0.30489	-0.127706	0.945599	-0.274985	0.473526	0.386243	0.407491	0.978901	1.50874	2.43163	-0.283774	-0.24185	0.0194329	-0.0648129	-0.220624	-0.779408	0.420656	1.75244	-0.303094	0.465949	0.649069	0.0837566	0.0637682	2.04234	0.31806	0.0862505	-0.0216247	0.571051	0.813477	0.131344	2.40881	0.442807	0.738439	0.0218259	0.675438
starPep_11767	0.583338	0.725958	0.534147	3.20831	0.483506	0.4652	1.61303	0.489962	0.0764547	0.117583	0.160253	1.16719	1.5597	2.32467	-0.176592	-0.11535	0.0274412	-0.244197	-0.128118	-0.880234	0.345454	1.35598	-0.545096	0.115396	0.271967	-0.390285	-0.32447	3.07219	0.991018	0.727749	0.0659922	0.733391	0.45916	-0.149395	2.17678	0.198315	0.463756	-0.308647	0.229526
starPep_30283	0.161104	0.521207	0.206765	2.7638	0.536571	0.368333	0.225207	0.233746	1.1393	-0.25604	0.119849	0.273036	1.11044	2.2995	0.256417	0.700471	0.888093	1.12082	-0.197237	-0.488745	1.11388	2.8945	0.499215	0.95817	0.540652	-0.25682	-0.0303082	2.02906	0.299254	0.931177	0.362316	1.00541	0.384951	-0.186665	1.8366	-0.114818	0.117206	-0.297095	0.0957524
starPep_12105	0.359203	0.174832	-0.541038	1.49925	-0.440382	0.412253	-0.560888	0.858636	1.56405	0.0787845	-0.0130181	0.861785	1.51879	2.21477	0.264736	0.815111	-0.803728	-0.610573	-0.405841	-0.218167	-0.56868	0.747433	-0.938146	-0.583676	-0.171128	-0.348151	-0.0238694	2.69438	0.766641	0.179607	-0.0278605	0.604804	0.813989	-0.573552	1.66385	-0.0656373	0.166542	-0.406117	-0.35016
starPep_18835	0.538988	1.21217	0.154601	2.37748	0.253495	0.0961201	0.394269	0.132943	1.34069	0.143507	0.488804	1.61716	1.66552	2.45831	0.00916677	1.46762	-0.345965	-0.277992	-0.406043	-0.521954	-0.0254228	1.35933	-0.513097	-0.228597	-0.156987	-0.0759712	0.44939	1.00199	-0.316361	0.135967	-0.70172	-0.229562	-0.764585	-0.458699	1.74189	0.475988	-0.0994417	-0.425171	-0.439342
starPep_32515	-0.119164	-0.340129	-0.615098	0.940029	-0.886237	-0.205288	-0.430109	-0.322655	0.575245	0.0350548	0.564203	0.401023	1.09231	2.45606	0.244643	1.00214	0.839253	0.469082	0.823227	-0.12626	0.468303	2.91776	0.559979	0.382977	-0.152273	-0.896625	-0.691881	0.676976	-0.524346	-0.113001	-0.576384	-0.258486	0.200047	-0.0266202	1.90848	0.202439	0.508264	0.49535	0.318709
starPep_33687	0.011508	-0.332533	-0.699531	2.08541	-0.0247738	-1.61186	-0.470435	1.18473	1.72186	-0.822006	0.453044	0.380966	0.740542	2.42738	-0.0924716	1.20375	0.1432	0.259283	-0.148076	0.0454022	0.198412	1.83157	-0.165526	-0.117419	-0.152273	0.4551	0.222316	-0.245533	-1.11758	-0.0444145	-1.39037	-1.24978	-0.71739	-0.842083	1.00508	-1.13361	-0.745266	-0.493308	-0.796072
starPep_00761	-0.479999	0.0709858	-0.51313	1.48715	-0.470047	-0.00599793	-0.5799	-0.226471	0.575245	-0.145336	1.1297	0.44439	0.743236	2.64163	-0.0331196	0.604856	-0.476685	-0.947935	-0.72963	-0.685067	-0.511208	1.53816	-0.373291	-0.504786	-0.109849	-1.30472	-0.799734	0.51904	-0.655062	0.561868	-0.201805	0.450184	0.632998	-0.22791	1.82286	0.638232	-0.0104344	0.189549	0.140344
starPep_11473	0.0971072	0.037632	0.400296	2.10185	0.0345598	-0.281663	0.245883	0.342365	1.61065	-1.00837	0.025341	0.10571	0.740542	2.2	0.442001	1.45675	0.1144	0.50361	0.0266261	-0.46025	0.526119	1.94121	-0.0721126	0.114397	-0.029715	0.115268	-0.195237	1.54832	-0.0153871	0.997206	-0.345229	0.0940813	1.04421	-0.652471	1.00746	-0.885707	-0.401733	-0.289123	-0.528525
starPep_20456	0.290884	0.246328	-0.102709	2.03724	-0.0136761	0.203966	-0.198249	-0.352976	0.14105	0.0813851	0.566554	1.23021	1.50874	2.45559	0.0557705	1.34112	-0.0735489	-0.318188	-0.765742	-0.656047	-0.055728	1.6261	-0.297259	-0.105197	0.257825	-0.507644	-0.164163	0.486442	-0.655799	-0.454282	-0.386929	-0.429466	-0.303552	0.0476312	2.52442	0.896619	0.59855	0.234587	0.0957524
starPep_20457	0.429661	0.633221	0.0892067	2.45527	0.336478	0.332018	0.138853	-0.109114	0.14105	0.134438	0.42952	1.22167	1.5597	2.40187	0.168581	1.46762	0.0421182	-0.131233	-0.705026	-0.551766	0.0752653	1.77701	-0.188058	0.0133711	0.243684	-0.420453	-0.0730025	0.499766	-0.663191	-0.398302	-0.328953	-0.26375	-0.22141	0.0685835	2.53072	0.877395	0.713069	0.293311	0.0511612
starPep_31845	0.637774	0.801074	0.510967	2.51131	0.359596	-0.139163	0.855564	-0.278477	0.387026	-0.289157	0.224276	0.73147	1.5597	2.30612	0.350342	1.46762	-0.0690359	-0.0677079	-0.200269	-0.769929	0.430913	1.63659	-0.313757	0.304644	0.465232	-0.0542625	0.27259	2.19447	0.459268	0.565213	-0.170359	0.487126	0.638617	-0.299193	1.83335	-0.10979	0.411038	0.0576419	0.541665
starPep_18952	0.483717	1.44035	0.0645	2.0636	0.0373384	-0.155932	0.0635325	-0.0652787	1.34069	0.165129	0.113953	1.15677	1.66552	2.24256	-0.00677345	1.32432	0.0848087	-0.0205984	-0.405515	-0.88576	0.527244	1.91186	-0.117909	0.216119	0.564221	0.400143	0.752622	0.951405	-0.339445	0.110484	-0.420804	0.0992393	-0.578451	-0.230146	2.01046	0.573456	0.0797755	-0.241519	-0.483934
starPep_23497	0.36868	0.592291	0.434902	2.38378	0.278864	-0.232427	0.211749	-0.157004	1.1393	0.395979	0.850358	0.84457	1.45387	2.51088	-0.289435	0.862548	-0.00787154	-0.107365	-0.128103	-0.454854	0.0637485	2.31038	0.212386	0.283063	0.460518	-0.417706	-0.0817924	1.97115	0.330112	0.529372	-0.0948441	0.580206	0.281447	-0.392835	1.49191	0.177252	0.0212294	0.526303	0.00656996
starPep_04488	0.160544	0.359534	0.292987	2.32528	0.104082	0.102693	1.14095	0.012739	0.33217	-0.388817	0.251083	0.764344	1.23439	2.24558	0.21536	1.3095	-0.334322	0.138881	-0.278003	-0.368084	0.246775	1.60197	-0.386064	0.449597	0.347387	-0.410412	-0.0950466	3.06717	1.03901	0.458049	0.145977	0.867456	0.7385	-0.502665	1.56896	-0.332381	-0.0446364	-0.193438	0.407891
starPep_04572	0.281059	0.238056	-0.132111	1.60077	-0.328257	-0.538508	-0.197575	0.0607012	0.114087	0.0977138	0.39362	0.647314	0.779246	2.33142	0.168592	1.26206	0.173731	0.179405	-0.109005	-0.773038	0.627223	1.77093	-0.172298	0.368891	0.568935	0.20516	0.0762192	0.592194	-0.562212	-0.148462	-0.444151	-0.121863	0.288632	-0.0951261	1.95129	0.0554356	0.403822	-0.0797932	0.72003
starPep_06945	-0.552006	-0.219943	-0.0969801	1.4981	-0.384245	-0.30493	0.198576	0.440358	1.11151	0.809116	1.51192	0.407222	1.09721	2.72945	-0.190919	1.34606	0.266223	-0.0314296	-0.0943428	-0.679554	0.560378	2.19351	0.146575	0.384702	0.960178	-0.898553	-0.243001	1.06194	-0.286293	-0.0626359	-0.357778	0.0630242	-0.216429	-0.00492394	2.20726	0.59077	0.664358	0.251946	-0.127204
starPep_32046	0.547968	0.370172	0.428799	2.24704	0.185023	0.00778996	0.815083	0.457484	0.620633	0.111208	-0.0519105	0.225914	0.527179	2.1339	0.567273	1.26206	0.0657197	0.69267	0.363927	-0.153866	0.5836	2.39811	0.226435	0.795687	0.818765	-0.241036	-0.0948839	2.69042	0.786299	0.197074	-0.391292	0.175378	0.67358	0.202953	2.21966	-0.11371	0.170082	0.15559	0.675438
starPep_32482	-0.173146	-0.152542	-0.412602	1.52575	-0.373102	0.244924	0.0573209	0.245355	0.772115	0.851823	0.651341	0.56852	1.30494	2.40219	0.863931	1.40931	0.461125	0.400119	-0.0698203	-0.30711	0.637139	2.64677	0.474574	0.696157	0.432235	-0.818192	-0.255282	1.08122	-0.291161	-0.322792	-0.130918	0.102326	-0.369731	0.303604	2.48765	0.741303	0.894369	0.580194	0.630847
starPep_02766	0.602718	0.416244	0.166405	2.09948	0.115695	-0.168932	0.365512	0.244459	0.0897	0.045239	-0.134373	0.534954	1.30494	2.07016	0.377076	1.44094	-0.0376296	-0.283409	-0.0424739	-0.701673	0.308734	1.52427	-0.329209	0.158973	0.432235	-0.273526	0.196405	1.27111	-0.103636	0.378522	-0.283452	0.352231	0.642104	-0.116628	1.86953	-0.0440099	0.376179	0.0798279	0.541665
starPep_02795	0.011936	0.510459	0.224	1.80677	-0.150309	-0.32953	0.706114	0.107699	0.886976	-0.446492	0.284017	0.883244	1.45387	2.23836	0.073899	0.862548	-0.0277096	0.0263416	-0.439965	-0.882057	0.457722	1.69406	-0.211871	0.141729	0.0551329	0.0500478	0.078513	1.74728	0.211658	0.148445	-0.324553	0.235278	0.897676	0.0361561	1.78833	0.213571	0.125822	-0.317417	0.407891
starPep_07281	1.23404	1.90999	1.20784	3.53583	1.18869	-0.790948	1.50364	0.410776	0.558183	-0.836253	-1.33294	0.214293	0.344682	1.52769	0.35949	1.26206	0.114115	-0.0798971	-0.221494	-0.988158	0.462264	1.35247	-0.482406	0.099555	0.356815	2.02797	1.89287	2.22562	0.505321	0.893599	-0.497582	-0.0224535	0.569814	-0.595337	1.39915	-0.861384	0.0376562	-0.731069	-0.305569
starPep_18843	-0.188795	0.734182	-0.251543	1.99889	-0.0830591	0.310464	0.598574	-0.344428	1.34069	0.247899	1.4805	1.82592	1.5597	2.67998	-0.32918	1.46762	0.281663	0.110548	-0.152607	-0.994649	0.761414	2.11359	0.0174892	0.497425	0.748058	-0.643752	0.0962364	0.586121	-0.552156	-0.211116	-0.663761	-0.476408	-0.69307	-0.322282	2.39403	1.03198	0.876482	-0.055754	0.541665
starPep_32816	0.335627	0.87893	0.198925	2.33741	0.0784269	-0.0155503	1.23813	0.447454	1.07421	-0.119409	-0.294178	0.391159	0.858369	1.99058	0.152215	0.700471	-0.134545	0.0427876	-0.197237	-0.77599	0.437936	1.60771	-0.335741	0.243963	0.295536	0.219158	0.784122	3.01606	1.03902	0.773219	0.352336	1.06291	0.433767	-0.524013	1.63809	-0.349412	0.0166357	-0.452021	0.497074
starPep_33123	0.672238	0.572993	1.12886	3.1041	0.865513	-0.367316	1.44617	0.3049	2.97588	0.660778	0.378876	0.765932	1.11044	2.28721	-0.119501	1.44094	0.0409606	0.877326	0.876033	-0.0300619	0.709899	2.78468	0.514318	0.909601	1.01203	-0.195419	0.36069	2.90453	0.969408	0.102926	-0.0343022	0.565184	0.718123	0.430539	2.54829	-0.298303	0.698555	0.561891	0.00656996
starPep_40541	-0.126366	0.484121	-0.59754	1.53614	-0.339837	0.550575	-0.336072	-0.71449	0.979689	1.03253	0.352092	0.519113	1.06585	2.28402	0.293051	1.61487	-0.552154	-0.687626	-0.523197	-0.879598	-0.147383	1.31504	-0.551796	-0.585077	-0.199411	-0.350351	0.194329	2.83391	0.92309	-0.116317	0.210552	0.732496	0.550333	-0.415145	2.58925	0.990438	0.418562	0.33761	0.274117
starPep_31525	0.311432	0.580951	0.29029	2.37889	0.327484	-0.205854	0.815275	0.523017	1.1393	0.118902	0.58649	0.818588	1.5597	2.32989	0.45495	1.46762	0.463786	1.00237	0.625084	-0.462425	1.1524	2.54068	0.298646	1.14829	0.847047	-0.348451	0.233157	1.40125	-0.00547647	0.251221	-0.493479	0.072925	0.517564	-0.198212	1.96587	-0.0701386	0.703014	-0.142155	0.764621
starPep_35760	0.398058	0.556695	-0.200737	1.47963	-0.41092	-0.353372	0.502588	0.0173276	1.34069	0.0216982	0.0063028	1.00517	1.5597	2.11262	0.354831	1.40931	0.111059	-0.305927	-0.298355	-0.694169	0.263911	1.55069	-0.289516	-0.0356169	0.253112	0.476632	1.00199	0.914029	-0.32565	-0.288414	-0.561067	-0.433779	-0.261925	-0.370124	1.6384	0.13494	0.012374	-0.364626	0.318709
starPep_36090	-0.0198888	0.0599909	-0.416002	1.54244	-0.319953	-0.184949	0.104349	0.139973	-0.122595	0.000352024	0.249471	0.685482	1.17756	2.19318	-0.271148	0.830924	0.781928	-0.0481457	-0.60634	-0.985319	0.602904	2.18333	0.172225	0.435936	0.55008	-0.861069	-1.00372	0.602852	-0.54418	0.269034	-0.606264	-0.0563715	-0.0514504	-0.167822	2.18388	0.622858	0.211883	0.202429	-0.662299
starPep_40181	-0.128677	0.149383	-0.594304	1.1095	-0.664981	-0.0323553	-0.307609	-0.0071812	0.791967	0.431105	0.82078	1.27499	1.61457	2.40767	-0.0453158	0.605597	0.113718	0.0528486	-0.578085	-0.442996	0.174099	2.30849	0.252416	-0.203769	0.0739881	-0.365197	-0.191427	0.960106	-0.301587	-0.288414	-0.318798	-0.107156	-0.176398	-0.43553	1.61316	0.618491	0.0976071	0.0921999	-0.617707
starPep_03535	0.636294	0.481617	-1.07468	0.711258	-0.971846	-1.48615	-1.17874	-0.243783	0.435563	-0.929181	-0.430496	0.59232	0.677831	1.93572	0.357427	1.0565	-0.104432	-0.0757915	-1.00987	-1.24101	0.459269	1.41504	-0.79135	0.465922	-0.274831	1.92363	0.212247	-0.673353	-1.36656	0.427928	-1.52337	-1.11349	-0.985585	-0.794315	1.38567	-0.288915	-0.328258	-0.751462	-0.70689
starPep_04474	0.454017	0.451136	0.249736	2.02051	0.0923847	-0.521021	0.437035	0.197255	0.558183	0.241011	0.0823958	0.755455	0.947535	2.0933	-0.0829988	1.0901	0.00413866	0.384149	-0.175155	-0.591438	0.655396	1.82653	-0.0959587	0.356477	0.23897	0.246304	0.301241	1.65212	0.168095	0.357138	-0.169699	0.484807	0.773702	-0.0652408	1.55352	-0.524863	-0.400011	-0.157212	-0.260977
starPep_32833	0.945296	1.05232	-0.179983	2.34086	0.343327	-1.43575	-0.14435	0.674131	1.1393	-1.23845	-0.340564	0.975251	1.0149	1.96362	0.0465872	0.684659	0.436668	-0.165768	-0.173247	-0.711254	0.308127	1.37029	-0.429029	-0.269564	-0.486951	1.67845	1.08794	0.432387	-0.653621	0.558954	-1.42182	-0.997285	0.874695	-1.15457	0.314713	-1.17821	-1.07078	-0.879198	-0.483934
starPep_33191	0.342628	0.862504	0.53506	2.46071	0.441133	-0.432518	0.432338	-0.0632378	1.83666	-0.407254	-0.0876235	-0.17909	0.569068	2.03055	0.405395	1.12667	0.820331	1.62943	1.79126	0.370265	1.19209	3.33784	0.944767	0.641681	0.479373	-0.113751	0.439128	1.41504	0.014493	0.579983	-0.448609	0.156093	0.832052	-0.114034	1.55627	-1.1918	-0.3139	0.20713	0.407891
starPep_02433	0.303876	1.54946	-0.465271	3.40465	0.961179	-2.37601	-0.486961	1.63618	-0.33592	-1.41569	-2.60011	-1.1377	0.075223	0.847866	-1.69272	-1.08435	-1.27554	-2.11729	-1.63715	-1.81836	-1.27991	0.340449	-1.6437	-2.25695	-2.46674	4.82684	1.34847	-1.28199	-1.79544	1.05504	-1.80234	-1.91811	-1.84016	-1.662	-0.191917	-1.18561	-1.54937	-2.84586	-1.46494
starPep_06974	-0.164324	0.126034	0.0470059	1.93804	0.0431371	-0.0574875	0.386624	-0.0355298	0.206378	0.570526	0.463362	0.40725	1.17756	2.21798	0.0757405	0.589784	0.22347	0.351262	-0.140683	-0.825738	0.769719	2.35201	0.230274	0.861314	0.66321	-0.449313	-0.326032	1.76994	0.267026	0.0686493	-0.173348	0.379391	0.532427	0.505451	2.93594	0.829665	1.00085	0.348771	0.809212
starPep_11780	0.13712	0.212982	-0.480036	1.0632	-0.698696	-0.712969	0.123686	-0.588916	0.0796268	0.0666891	0.743461	0.228446	0.546531	2.33621	0.997038	1.34112	-0.114254	0.184844	0.14624	0.120247	-0.00598183	1.96491	0.0521282	0.303787	0.319104	-0.845469	-0.650004	1.37131	-0.0240579	-0.0332407	-0.0965791	0.410939	0.697642	-0.602511	0.843106	-0.535637	-0.577249	0.190978	-0.0826125
starPep_18890	0.466442	1.14433	-0.0166079	1.7926	-0.0736721	-0.150644	0.16085	0.0488439	1.34069	-0.0499975	0.120896	1.36885	1.66552	2.1097	0.370038	1.46762	0.573491	0.1722	-0.211227	-0.938476	0.775585	1.93245	0.0195717	0.262752	0.564221	0.519675	1.09131	0.544528	-0.551367	0.128053	-0.774093	-0.320774	-0.731508	-0.429745	1.59916	0.360591	0.0709874	-0.385607	-0.305569
starPep_32473	0.15668	0.228062	-0.248658	2.17789	0.105192	-1.24457	0.486621	-0.403617	0.30564	0.136542	0.936813	0.847048	1.5597	2.42288	-0.755637	-0.0506183	0.930359	0.852704	-0.281972	-0.299333	0.763385	2.71672	0.584844	0.841824	0.752772	-0.296745	-0.241238	0.425082	-0.664569	-0.112601	-0.764419	-0.499389	0.0215168	-0.119288	1.70805	-0.268142	-0.016353	-0.284703	1.65645
starPep_33372	0.488532	1.57926	0.261562	2.37977	0.405751	0.216491	0.286474	-0.201977	0.750504	-0.399548	0.233305	1.17519	1.16139	2.1288	0.726076	1.61487	0.459873	0.776941	0.825771	-0.00954068	0.588242	1.87794	-0.0431256	0.539375	0.653783	-0.412311	-0.198052	1.89457	0.347141	0.323647	-0.137328	0.517612	0.817415	-0.520278	1.31649	-0.472966	-0.00389588	-0.0616029	0.0957524
starPep_06908	0.252053	0.336986	0.21954	1.85614	-0.0163704	0.00911705	0.594051	0.383714	0.750504	-0.281512	0.120932	0.688538	0.68371	2.0673	0.41754	0.799299	0.212528	0.326667	-0.128103	-0.285504	0.408298	1.68932	-0.146383	0.39014	0.328532	-0.237038	0.0330157	1.84682	0.330049	0.186996	-0.375681	0.19141	0.875755	-0.180918	1.52758	-0.096626	-0.0874798	-0.0420432	0.541665
starPep_11418	-0.111644	-0.350342	0.124739	2.21631	0.204259	0.280334	0.806799	0.0512659	0.0897	0.447054	0.768005	0.856985	1.17756	2.3135	-0.727242	-0.338948	-0.0487515	0.0874382	-0.236967	-0.500821	0.306881	1.52082	-0.282301	0.267801	0.16355	-1.20692	-0.558436	2.62118	0.813863	0.332028	0.380991	1.13603	0.995479	0.0786766	2.29125	0.269354	0.67547	-0.00500053	0.497074
starPep_32044	-0.409724	-0.239741	-0.102273	1.63252	-0.217074	-0.34585	-0.174015	-0.0313999	0.353249	0.941302	0.699236	0.335112	1.45387	2.26607	1.04884	1.16323	-0.425673	0.140056	0.0803195	-0.201198	0.142633	1.86463	-0.0257987	0.418729	0.224829	-0.493739	-0.0168271	2.02104	0.419322	0.0191589	0.322003	0.956574	0.863531	0.331081	2.35468	0.0825491	0.722287	0.842377	-0.127204
starPep_32701	0.171458	-0.0456817	-0.808769	0.76511	-0.884056	-0.838377	-0.403886	0.565232	0.913287	-0.759673	0.360439	0.23108	0.779246	2.14063	0.843542	1.2927	0.496486	0.455287	-0.351131	-0.504847	0.57067	2.10953	0.198911	0.295961	-0.166415	-0.207292	0.181667	-0.300617	-1.10426	0.0227662	-1.25479	-0.998692	-0.380632	-0.518381	1.06099	-0.325761	-0.194843	-0.084907	-0.171795
starPep_02351	0.254651	0.295153	0.249281	1.98247	0.146528	-0.43027	0.3825	0.389431	0.57542	0.174051	0.449186	0.733423	0.779246	2.15369	0.305794	1.26206	0.163704	0.439311	0.254175	-0.671109	0.794367	1.95802	0.0489387	0.703633	0.58779	-0.0738776	-0.0241295	0.576669	-0.504744	-0.0675194	-0.409915	-0.00460593	0.296452	0.0274296	1.97699	0.120207	0.539668	0.0809206	0.853803
starPep_03484	-0.0384444	0.0691367	-0.00525674	1.44958	-0.321826	-0.159111	0.538951	0.220747	0.660963	0.197215	0.108232	0.258724	0.800068	2.00519	0.34294	0.684659	-0.0459664	0.292366	-0.451003	-0.449916	0.346282	1.42521	-0.362007	0.340931	0.304963	0.0585558	-0.212167	2.08166	0.520689	0.534151	0.0233217	0.72245	0.799374	-0.19659	1.59973	-0.333217	-0.0187342	-0.402206	-0.127204
starPep_06850	-0.0398855	-0.420318	-0.514137	1.82866	0.0181617	-1.01888	-0.399377	0.318068	1.1393	0.0116356	0.334418	0.455846	0.450751	2.10998	-0.402022	0.0116431	-0.400595	-0.532308	-0.89431	-0.726001	-0.286461	1.4841	-0.282212	-0.490739	0.130553	0.959118	0.48408	0.883164	-0.331371	-0.588714	-0.37163	-0.640795	-0.685742	-0.00914388	1.74939	0.111287	0.178831	-0.00168776	0.541665
starPep_11775	0.321321	0.868143	0.143296	1.62621	-0.196568	-0.373638	0.743803	0.00614906	0.473526	-0.282132	0.0156674	0.35807	0.803497	1.97381	0.502981	1.48837	-0.438498	-0.371168	-0.262457	-0.763786	0.0200549	1.31918	-0.388913	-0.0616962	0.196546	0.0269553	0.229927	1.41573	0.0586579	0.540621	0.124785	0.842384	0.833741	-0.327444	1.41875	-0.215454	-0.0587933	0.110837	0.407891
starPep_06723	-0.269601	-0.30367	0.594233	2.26187	0.33565	-0.21947	1.14158	-0.467622	0.505671	0.463698	1.39895	1.23695	1.07565	2.46979	0.476297	1.42512	0.596651	0.710779	-0.00216864	-0.697467	0.942629	2.46694	0.395945	1.15703	1.06859	-0.546968	0.131888	0.603252	-0.491143	-0.319313	-0.59098	-0.515195	-0.248152	0.0335769	2.4547	0.799725	1.64122	0.259932	1.92399
starPep_11891	-0.370119	-0.37317	-0.643967	1.2387	-0.557405	-0.313141	0.373527	-0.34356	1.61065	-0.122276	1.2064	0.803571	0.864003	2.39282	0.280036	1.14544	0.784677	0.726977	-0.0413025	-0.592183	1.01648	2.29595	0.350382	0.799588	0.644355	-0.65268	-0.205796	-0.252242	-1.05793	-0.17467	-1.10656	-1.02977	-0.799542	-0.23438	1.69488	0.210527	0.592273	-0.0604377	0.72003
starPep_29983	0.116693	-0.0996363	-0.326217	1.31354	-0.406509	-0.254822	0.253853	-0.216023	-0.0781859	0.460094	0.808951	0.450861	1.34021	2.24658	0.95613	1.3095	-0.169443	0.425202	0.532727	-0.308484	0.464131	1.754	-0.123087	0.67069	0.441663	-0.839784	-0.445864	1.87558	0.35727	0.255901	0.283315	1.00478	0.821665	-0.261166	1.60456	-0.34906	0.053549	0.35647	0.675438
starPep_30841	-0.114878	0.0962497	0.142908	1.91165	0.0252956	-0.761501	0.786164	-0.445042	0.886976	0.316375	1.15402	1.04221	1.5597	2.37695	0.0514834	0.653034	0.143675	0.866942	0.191336	-0.434044	1.0021	2.21574	0.166337	1.08637	0.748058	-0.0605331	0.238457	0.888822	-0.293657	-0.275003	-0.268569	-0.0234194	0.697915	-0.248201	1.70586	-0.161444	0.603687	-0.174506	0.853803
starPep_33396	-0.274667	-0.0462947	-0.656423	1.04208	-0.626179	-0.183445	-0.404297	-0.508501	0.657076	0.216015	0.453821	0.701071	1.50874	2.11837	0.783849	1.27491	0.601493	0.405978	0.08278	-0.493677	0.591739	1.96579	0.129176	0.342712	0.719775	-0.238217	-0.173208	0.509772	-0.577372	-0.116436	-0.66236	-0.37004	-0.695679	-0.299316	1.64092	0.488428	0.494791	0.26857	0.00656996
starPep_04476	-0.111392	0.393994	-0.936771	0.807202	-0.820175	-0.301227	-0.187073	-0.709568	0.886976	-0.422061	0.900649	0.46986	1.11044	2.2457	1.05894	1.44094	0.41213	0.264471	0.00111806	-1.11057	1.02701	1.70117	-0.0957503	0.47393	0.465232	-0.441594	0.337489	0.114914	-0.803847	-0.0746929	-0.916754	-0.657402	0.371202	-0.139613	2.02154	0.403807	0.596577	0.0510229	1.79022
starPep_06928	0.116599	0.361751	-0.0388602	1.53748	-0.190623	-0.0797943	0.0272683	-0.0262347	0.657791	-0.526542	0.455095	0.409016	1.09721	2.08988	0.415793	0.457602	0.605134	1.13721	0.0266765	-0.708549	1.26458	2.2938	0.248677	0.970508	0.771627	-0.262037	-0.391585	1.70819	0.290237	0.462188	-0.325101	0.31163	0.672349	-0.501658	1.31885	-0.244385	0.100725	-0.229335	0.764621
starPep_11800	0.715616	0.738762	0.440587	2.17138	0.34585	-0.711415	0.642868	0.0407119	0.0796268	-0.667355	1.18717	1.72885	1.39141	2.37783	0.752852	1.29368	-0.40472	-0.0400719	-0.281972	0.165115	-0.211635	0.858782	-0.711288	-0.0878414	0.347387	-0.988186	-1.13528	-0.30411	-1.10035	0.281016	-1.04555	-0.577138	0.34158	-0.810319	0.650675	-0.696758	-0.707269	-0.419864	0.541665
starPep_18927	0.49544	1.29319	-0.343634	1.76084	0.00385194	0.239231	-0.0500597	-0.410278	1.34069	0.614404	0.294186	1.07132	1.5597	2.03752	-0.359591	1.32432	0.400434	0.087649	-0.00216864	-0.666776	0.544004	2.19412	0.32372	0.289225	0.55008	-0.297322	0.239519	1.29801	0.0164036	0.147625	-0.400925	0.144697	-0.486102	-0.245219	2.01395	0.745016	0.294961	-0.0563655	-0.216386
starPep_30284	0.331916	0.734691	0.106336	1.6025	-0.129048	-0.205837	0.361993	0.199046	1.94788	-0.686768	0.607339	0.838412	1.7226	2.14554	0.493583	1.34112	-0.101267	0.564136	0.993679	-0.0800968	0.510796	1.37838	-0.321461	0.27894	0.446376	-0.378118	0.0705085	1.063	-0.184684	0.566462	-0.562681	0.024102	0.94959	-0.987034	0.540488	-0.882671	-0.684714	-0.169483	-0.305569
starPep_32106	0.389412	0.230757	-0.268314	1.44489	-0.270365	0.359209	0.0992838	1.06749	0.57542	-0.675123	0.0426681	0.0267648	1.17756	1.93334	0.885255	0.783486	0.386937	0.953087	0.554713	-0.390818	1.0172	2.15639	0.184512	0.862657	0.83762	-0.932535	-0.533068	1.92334	0.412466	0.766879	-0.590452	-0.0660485	0.550006	-0.529713	1.26039	-0.399587	-0.0539778	-0.225581	0.72003
starPep_33604	0.554502	-0.114287	0.37125	2.03935	0.205529	-0.65939	0.10604	0.645297	0.755475	-0.473699	-0.254718	-0.2527	0.125685	1.81878	0.521534	1.3095	0.370087	0.758532	1.04156	-0.294006	0.856138	1.97639	0.115201	0.57685	0.894185	-0.00839601	-0.00518086	0.498706	-0.53371	0.487738	-0.313416	0.325582	0.964144	-0.209387	1.29216	-0.86236	-0.241219	-0.0905148	-0.751481
starPep_11604	-0.183393	-0.166785	0.121688	1.68368	-0.040276	-0.706799	0.315011	-0.754855	0.660963	0.0958281	0.943211	0.885262	1.09721	2.24758	0.569076	1.2927	0.335684	0.813304	0.147039	-0.496758	0.947364	2.24661	0.323384	0.931248	0.441663	-0.124286	-0.223811	0.684255	-0.407702	-0.304297	-0.461828	-0.317185	1.01085	-0.307403	1.43334	-0.0544312	0.594943	0.173759	0.764621
starPep_11840	-0.00549235	0.0111317	0.23452	2.01966	0.216889	-0.36216	0.725244	-0.790707	0.886976	1.48111	0.997835	0.720139	1.45387	2.29104	-0.0634857	0.142343	0.421748	0.825566	-0.952778	-1.03508	1.21054	2.43676	0.124889	1.41267	1.05917	0.122083	0.659282	1.56734	0.163194	-0.231273	-0.193046	0.123166	-0.565654	0.240755	2.73724	1.03216	1.1573	-0.19433	1.92399
starPep_13948	-0.248739	0.137625	-0.253616	1.6134	-0.106312	0.461456	0.0375949	-0.191743	0.495324	0.82849	0.764694	0.70524	1.44824	2.1656	0.420922	1.34112	-0.0928293	0.063155	0.263671	-0.690961	0.68475	1.53582	-0.279234	0.775992	1.48812	-0.451704	-0.128333	1.68012	0.294118	0.0143516	0.153846	0.750466	0.556844	0.652804	3.0444	1.12489	1.29868	0.21588	2.10236
starPep_30236	0.458853	0.778678	0.170515	1.86159	0.108471	0.0441815	0.203689	0.0344943	0.886976	-0.741007	0.0140345	0.57597	1.61457	1.89615	0.361953	0.62981	0.245074	0.796413	-0.15736	-0.5088	0.983339	1.53524	-0.265565	0.579682	0.37567	-0.137072	-0.356476	0.610788	-0.460447	0.603582	-0.508055	0.0835037	1.02555	-0.377772	1.38438	-0.421646	0.107294	-0.68775	0.184935
starPep_35396	0.195667	0.707873	-0.292582	1.37417	-0.303884	0.0113446	0.107736	0.309684	1.34069	0.188954	-0.131364	0.326387	1.0149	1.83096	-0.0532746	0.736049	0.506257	-0.156215	-0.350986	-1.26777	0.817454	1.8905	0.110396	0.10772	0.644355	-0.119434	0.204641	1.07912	-0.132894	0.620809	-0.642304	-0.0798431	-0.14255	-0.287728	1.89513	0.536533	0.260279	-0.100557	-0.35016
starPep_02636	0.650326	0.994615	0.341873	1.66322	-0.129451	-0.394678	-0.128377	-0.335741	0.0796268	-0.0579762	0.0605747	0.348045	1.0149	1.89292	0.807843	1.48837	-0.146662	-0.000250685	-0.122581	-0.11338	-0.182823	1.53247	-0.166159	-0.147826	-0.369107	-0.292794	-0.398747	1.24404	-0.00435359	-0.109062	0.0514138	0.542618	0.86025	-0.262181	0.795536	-0.280494	-0.742981	0.494831	0.184935
starPep_03450	0.29495	0.0215605	0.238314	1.85879	0.127106	-0.678854	0.49734	-0.835965	0.0796268	0.320654	0.78795	0.91356	1.09721	2.18302	0.331154	1.19881	0.901794	1.16608	0.64707	-0.820622	1.50348	2.52954	0.287202	1.60276	1.29014	0.292919	0.359773	0.422835	-0.580281	-0.175725	-0.556443	-0.292392	-0.165945	-0.251184	2.00461	0.112277	1.00521	-0.226824	1.34431
starPep_30308	0.567708	1.21019	0.680856	2.35464	0.555907	-0.339632	0.759323	0.54503	1.11151	-0.576445	-0.0802792	0.665189	1.12538	1.8177	0.883962	1.61487	-0.0591082	0.5333	0.817225	0.0571333	0.513348	1.70685	-0.0291721	0.379885	0.187119	-0.36586	-0.0670112	1.73671	0.341889	0.216759	-0.269299	0.332586	0.931325	-0.0699048	1.33462	-0.516197	-0.228493	0.140223	0.72003
starPep_31255	-0.421263	-0.474241	0.499832	2.30883	0.514523	-0.21251	0.706611	0.317483	-0.0570697	0.573424	1.09806	0.79459	1.20303	2.26039	0.445017	1.14544	0.209977	0.693867	0.165951	-0.10939	0.693567	2.27147	0.381183	0.989756	0.748058	-0.819519	-0.475035	1.09379	-0.112719	-0.354684	-0.204968	-0.03239	0.976668	0.304915	2.01921	0.398436	0.977405	0.677842	0.853803
starPep_31867	0.861231	0.988828	-0.759076	2.27539	0.200621	-1.86421	-0.0690372	0.289954	-0.0326376	-0.770085	-0.332557	1.23236	1.0149	1.74351	0.278429	1.16323	0.237712	-0.399352	-0.562744	-0.910262	0.163323	1.31004	-0.339908	-0.269159	0.243684	1.87961	1.27927	0.34348	-0.62214	0.234297	-1.07877	-0.635163	0.404641	-1.06236	0.551635	-1.16297	-0.613332	-0.384756	-0.528525
starPep_01936	0.268216	0.847467	0.0128979	1.57801	-0.0861477	-0.13092	0.291138	0.0716994	0.979689	-0.329451	-0.112232	0.391439	0.909321	1.77568	0.799348	1.46762	0.159813	0.144325	-0.069571	-0.253667	0.274258	1.23359	-0.360191	0.192296	0.672638	-0.0444755	0.0312091	0.860235	-0.253356	0.37116	-0.294755	0.341105	0.889701	-0.285962	1.11562	-0.347344	-0.258228	-0.273527	0.407891
starPep_30242	0.183781	0.757488	-0.058127	1.80936	0.101334	0.167361	0.340629	0.229302	0.473526	0.163426	0.0840461	0.39997	1.07443	1.8521	0.241447	0.830924	-0.0327313	0.50074	-0.210639	-0.596557	0.813985	1.40976	-0.356584	0.521215	0.436949	-0.159046	0.0373016	1.72605	0.351038	0.38298	-0.143873	0.522025	0.64522	0.108702	2.08436	-0.0416696	0.486738	-0.403294	0.675438
starPep_30883	-0.0464677	-0.033125	-0.193763	1.33751	-0.338095	-0.359992	0.477196	-0.569673	0.886976	0.0699369	0.677976	0.593588	1.45387	2.08415	0.365356	0.37854	0.531706	0.806977	0.22125	-0.501301	0.956732	2.17464	0.34898	0.852235	0.667924	-0.631708	-0.0553748	0.981063	-0.167655	-0.0640847	-0.662013	-0.319337	0.763334	-0.260906	1.5716	0.0984172	0.846815	0.166259	0.809212
starPep_31606	-0.0148002	0.112071	-0.02102	1.50495	-0.210757	-0.45584	0.656958	-0.661355	0.660963	-0.0729329	0.904152	0.883289	1.20303	2.17104	0.302373	1.19881	0.681054	0.880892	-0.111434	-0.63153	1.08888	2.38145	0.478334	1.04567	0.997888	-0.351003	-0.224726	0.425808	-0.55894	0.0799905	-0.749133	-0.317493	0.692201	-0.210815	1.51711	0.129653	0.783623	-0.0287673	0.809212
starPep_32172	0.395321	0.25556	-0.0530163	1.78946	0.0253936	-0.964727	0.553189	0.337868	1.07421	-0.178045	-0.412099	0.512175	0.924754	1.66841	0.524305	1.0901	0.175203	-0.203018	0.0595335	-0.419619	0.0338508	1.51673	-0.145635	0.0456187	0.215401	1.30444	0.855202	0.759879	-0.324279	-0.151824	-0.406322	-0.0732441	0.584726	-0.234801	1.21376	-0.399049	-0.228356	-0.12668	0.00656996
starPep_02743	0.221765	0.338038	0.100989	1.60324	-0.0422395	-0.247766	0.290289	-0.132565	0.247513	-0.237352	0.513247	1.07096	1.31106	1.99106	0.212393	1.45675	0.500073	0.258642	0.223404	-0.459039	0.660281	1.48149	-0.147821	0.32623	0.653783	-0.0394242	-0.276746	1.25258	0.0344648	0.521079	-0.252246	0.39832	0.875389	-0.242433	1.39148	-0.588669	0.191728	-0.309363	-0.0380213
starPep_11519	0.661577	0.635534	0.518631	2.4163	0.659419	-0.183543	0.514496	-0.205064	0.886976	0.727039	0.337131	1.15047	1.61457	1.93943	0.171218	1.3095	0.708897	1.01059	0.267418	-0.587558	1.29179	2.55234	0.631438	1.14414	1.12516	-0.0336713	0.33668	1.39238	0.127638	0.107845	-0.10668	0.483671	-0.0260146	0.222263	1.94927	0.206786	0.623174	0.361254	0.497074
starPep_11585	-0.139647	-0.276973	0.112763	1.6483	-0.102837	-0.57361	0.850859	-0.465948	0.660963	-0.0217185	0.90518	0.721118	1.20303	2.14712	0.128157	0.261924	0.510764	0.882853	-0.106036	-0.728101	1.12213	2.1552	0.26656	1.04735	0.634927	-0.500788	-0.198926	0.743672	-0.319983	0.00519219	-0.719554	-0.33394	0.877424	-0.259012	1.67271	0.124056	0.896397	-0.14385	0.72003
starPep_11898	0.866088	1.19046	-0.62075	1.9169	0.0688839	-1.63465	-0.0403009	1.34976	0.558183	-1.52993	-0.888244	0.427124	0.537223	1.48072	0.554961	1.20375	-0.543786	-0.831988	-0.689784	-1.20002	-0.102454	0.164773	-1.18503	-0.7553	-0.39739	1.73435	0.495537	-1.00989	-1.56606	0.265759	-1.65402	-1.31683	-1.09308	-1.02989	0.417691	-0.95573	-0.534817	-1.17723	-0.573116
starPep_30529	-0.313088	0.282254	-0.00658461	1.63329	-0.120143	0.220553	0.74414	0.0591046	0.247513	-0.195084	0.648297	0.407507	1.61457	2.03073	0.355522	1.45675	0.123531	0.412827	-0.118425	-0.531546	0.663555	1.67434	-0.135099	0.775149	0.422808	-0.508092	-0.0730929	2.02795	0.584576	0.482431	0.0924159	0.808586	0.663021	-0.161001	1.77195	0.207143	0.282907	-0.0307005	0.140344
starPep_33348	0.973169	1.59633	1.31066	3.44018	1.34869	0.489373	1.80319	0.426042	1.34069	-0.172705	-0.265659	1.12534	1.06585	1.71447	0.199323	0.989048	0.0251571	0.407074	0.0887989	-0.450036	0.562215	1.6356	-0.078521	0.540892	0.16355	0.0117842	0.730617	3.00073	1.23559	0.639208	-0.0381594	0.637169	0.34878	0.0163274	1.83241	-0.0931414	0.302961	-0.256035	0.942986
starPep_33351	0.953604	1.43009	1.25175	3.18167	1.20918	0.327527	1.62648	0.496189	1.1393	-0.476393	-0.203451	1.13467	1.06585	1.73687	0.11001	0.989048	0.0154819	0.430058	0.256229	-0.474094	0.602607	1.57988	-0.131461	0.523503	0.328532	0.0264135	0.501861	2.58824	0.953871	0.722799	-0.122849	0.514176	0.417655	-0.245519	1.52299	-0.295511	0.0634522	-0.269384	0.675438
starPep_02330	-0.0440004	0.145508	-0.258066	1.07706	-0.523781	-0.455055	0.412289	-0.81423	0.660963	0.106841	0.997304	0.82973	1.20303	2.14976	0.0422384	0.589784	0.447971	0.705453	-0.109005	-0.81764	1.02138	1.99199	0.16966	0.942361	0.634927	-0.40504	-0.173938	0.7951	-0.277763	-0.03691	-0.440101	-0.0161192	0.744085	-0.294997	1.6057	0.148956	0.663805	-0.228159	0.541665
starPep_02777	0.184611	-0.0103235	0.637701	2.16221	0.461041	-0.364242	0.535014	0.222908	0.558183	0.428043	-0.112742	0.117182	0.924754	1.74287	-0.0326853	1.1662	-0.349243	-0.0737124	-0.506718	-0.525836	0.164379	1.29162	-0.292101	0.0716227	-0.284259	0.43565	0.479691	1.51542	0.2335	0.387746	0.255308	0.997643	0.74936	0.340027	2.13888	-0.152998	0.627049	0.17558	-0.305569
starPep_11499	-0.0341093	0.254088	-0.291328	1.23763	-0.337956	-0.311035	0.0220906	0.0449261	1.1393	1.18902	0.513629	0.435374	1.45387	1.9705	0.0598407	0.402259	0.244731	0.830148	-0.0664275	-0.606631	1.02699	2.04955	0.222362	0.982185	0.748058	-0.350389	0.291366	1.40072	0.0725906	-0.438787	-0.0716592	0.0410265	-0.783398	0.136038	2.28406	0.390506	0.88826	0.356311	0.497074
starPep_11500	-0.0822975	0.446385	-0.228068	1.36747	-0.238652	-0.264107	0.292402	0.224621	1.1393	0.692008	0.618795	0.692921	1.45387	2.01002	-0.0700341	0.457602	0.0278823	0.298134	-0.27043	-0.625728	0.570552	1.5538	-0.112191	0.528748	0.535938	-0.546296	0.119086	0.85117	-0.301011	-0.334994	-0.323343	-0.167028	-0.511012	-0.00879494	2.00671	0.471779	0.655515	0.106009	0.675438
starPep_11745	0.130612	0.29115	-0.0797748	1.45715	-0.274833	-0.322752	0.847106	-0.414298	0.886976	0.934464	0.664121	0.365497	0.960028	2.02219	0.672	1.48837	0.795812	0.853111	0.69271	0.17725	0.58352	2.53097	0.695416	0.855772	0.748058	-0.66483	0.394314	1.24936	-0.0285873	-0.285269	0.0223267	0.349158	0.0192811	0.494853	2.52952	0.195656	1.0237	0.561884	1.03217
starPep_11781	0.458121	0.641754	-0.167835	1.54648	-0.11648	-1.13577	0.292393	-0.626772	-0.564708	-0.446416	0.455915	0.474782	0.568088	1.95046	1.42218	1.48837	-0.301934	-0.013011	0.161729	-0.0516491	-0.00791611	1.20581	-0.357357	0.290842	0.436949	-0.207745	-0.563054	0.632126	-0.407107	0.0776966	-0.37566	0.140492	1.12767	-0.707539	0.701718	-0.884833	-0.67761	0.120356	0.72003
starPep_18844	0.0814994	0.696235	-0.738312	1.01121	-0.610295	0.297919	0.0821019	-0.0421548	1.34069	0.22674	0.448838	0.98697	1.5597	1.94335	-0.239342	1.46762	0.48956	0.0133658	-0.232146	-0.892424	0.562938	1.80997	0.112069	0.267515	0.465232	-0.546766	0.274678	0.836284	-0.242967	0.027174	-0.593327	-0.159881	-0.594769	-0.469503	1.91268	0.80977	0.312481	-0.136221	0.541665
starPep_19860	-0.241059	0.0732184	-0.467079	1.10617	-0.487196	0.233367	-0.589575	-0.504179	0.970398	0.332618	0.631535	0.875012	1.50874	2.03241	-0.883281	-0.478789	-0.121756	-0.730217	-1.33497	-1.19405	-0.12311	1.4488	-0.19746	-0.549628	-0.444527	0.0841734	0.422548	0.489113	-0.507947	0.0458762	-0.920006	-0.553294	-0.828821	-0.254066	2.46072	1.37507	0.404351	-0.0358741	-0.305569
starPep_24017	0.272892	0.853452	0.0382501	1.67812	0.032346	0.0955356	0.403189	0.191064	0.473526	0.0898232	0.0181342	0.349339	0.979625	1.77385	0.277391	0.830924	0.0393003	0.539867	-0.234825	-0.633095	0.876345	1.39938	-0.328555	0.54119	0.436949	0.0138489	0.156225	1.45719	0.199805	0.526728	-0.0966312	0.583094	0.646729	-0.126941	1.80931	-0.221153	0.447371	-0.414123	0.00656996
starPep_06728	-0.160593	-0.305972	-0.0534594	1.39511	-0.271416	-0.404326	0.767069	-0.318155	0.913287	0.39478	1.36397	0.895602	1.07957	2.24861	-0.0765156	0.195709	0.405406	0.616654	-0.173247	-0.813826	0.924982	1.88157	0.0106924	1.09543	0.969606	-0.292889	0.143465	0.338241	-0.60564	-0.110287	-0.666125	-0.366886	-0.233433	-0.277353	1.90922	0.386617	1.09626	-0.413865	2.05777
starPep_11815	0.322664	0.289118	0.218888	1.72849	0.0608315	-0.24383	0.842219	-0.0584074	0.473526	0.358006	0.161222	0.792816	1.45387	1.8102	-0.161773	0.830924	0.459453	0.47776	-0.0424739	-0.603479	0.891585	1.68479	-0.00490279	0.624703	0.436949	0.35046	0.405187	0.753924	-0.323316	0.443655	0.111366	0.831221	0.355221	0.166269	1.94899	-0.11597	0.771072	-0.134589	0.0957524
starPep_29847	0.150792	0.366016	-0.368638	0.988967	-0.661525	-0.614904	0.578549	-1.09091	0.0796268	0.588605	1.02971	0.643608	1.09329	2.11584	0.562367	1.05551	0.757344	0.872492	0.0720426	-0.925598	1.23568	2.68788	0.591975	1.60969	1.16287	-0.336993	0.221672	1.07028	-0.154227	0.12822	0.00461273	0.628651	0.0436102	0.0336588	2.31234	0.46436	1.23619	0.245763	2.05777
starPep_32501	0.162352	0.342262	0.186753	1.68571	0.00636817	-0.362619	0.877628	-0.521647	0.886976	0.633991	0.91748	0.683234	1.5597	2.08241	0.270966	1.34112	0.620666	1.15826	0.477558	0.17621	0.801055	2.52412	0.655825	1.06667	0.752772	-0.558723	0.327509	1.32792	0.102428	-0.232776	-0.180912	0.13906	0.371688	0.377184	2.28523	-0.00359324	1.00243	0.501793	0.942986
starPep_32607	0.870579	1.49423	-0.0156553	1.7535	0.105355	0.42827	0.396044	0.290617	1.19641	-0.178264	-0.21461	0.91996	1.66552	1.68576	0.283623	0.858595	0.836778	0.638974	-0.0165094	-0.632221	0.949564	2.05082	0.335599	0.640498	0.653783	-0.472874	0.168691	0.361698	-0.56965	0.35891	-0.695965	-0.137242	-0.872288	-0.136155	1.71612	0.330838	0.2155	-0.427925	0.00656996
starPep_33089	0.616116	0.396485	0.167038	2.15904	0.486178	0.357158	0.406391	-0.284022	0.657791	-0.167704	0.0710518	0.279196	0.68371	1.79297	0.650188	0.700471	0.430474	1.03721	0.205393	-0.212214	0.894442	2.12004	0.391972	0.620222	0.847047	-0.586749	-0.271425	1.94913	0.524365	0.339588	-0.345236	0.276817	0.516102	0.0822977	1.57243	-0.0316108	0.139206	0.0717021	0.898395
starPep_02344	1.08313	1.66227	0.992181	2.52598	0.843912	0.0124462	0.855831	0.404197	0.558183	-0.373682	-0.526956	0.599859	1.03058	1.50872	0.387887	1.61487	-0.0965176	0.0970423	0.528757	-0.210897	0.36049	0.91305	-0.543587	-0.104801	0.0787018	0.248813	0.351418	1.6771	0.389781	0.68468	0.195119	0.90637	0.411266	0.0737063	1.23126	-0.630298	-0.385674	-0.25471	0.3633
starPep_06935	0.275474	0.256125	-0.24552	1.20289	-0.389897	-0.0289765	0.494042	0.686807	0.353249	-0.744317	-0.0570583	0.840693	1.45387	1.71322	0.107606	0.425978	-0.762907	-0.899635	-0.54331	-0.747537	-0.41658	0.342364	-1.00462	-0.860993	-0.482238	-0.104749	0.14704	0.879514	-0.19633	0.259362	-0.767948	-0.24948	0.749128	-0.779126	0.874141	-0.0102461	-0.00782496	-0.878287	-0.840664
starPep_11511	0.184226	-0.0933581	0.378869	1.85412	0.220742	-0.416474	0.841042	-0.404589	1.1393	0.222927	0.653878	0.316178	1.45387	1.98073	0.280341	0.66687	0.869898	1.2726	0.40511	-0.49531	1.35328	2.71572	0.814183	1.32931	0.870616	-0.0253651	0.124865	1.32425	0.128154	0.0184976	-0.57859	-0.147071	0.525902	-0.0499984	1.582	0.0595985	0.723862	0.369308	0.541665
starPep_30976	-0.156985	-0.361901	0.203183	1.72141	0.119034	-0.470003	0.615827	-0.406059	0.755475	0.298054	0.729948	0.452533	1.09721	1.98857	0.28909	1.00214	0.679694	1.02106	0.295122	-0.459277	1.11843	2.50563	0.681902	1.17055	0.880044	-0.172653	0.445608	1.21341	0.0551241	-0.139527	-0.449564	-0.115804	0.837594	-0.171805	1.68166	0.166215	0.877262	0.325274	0.898395
starPep_31202	0.102891	0.304567	0.248769	1.874	0.246112	-0.343655	0.712212	-0.692938	0.660963	0.152037	0.780659	0.587885	1.5597	2.01388	0.407331	0.858595	0.684823	0.972686	0.331327	-0.515763	1.15526	2.4242	0.644783	0.978813	0.898899	-0.530355	-0.295611	1.03459	-0.0791807	0.0379089	-0.373114	0.120286	0.627766	-0.229077	1.36994	0.0396654	0.574934	0.199515	0.630847
starPep_18883	0.585264	1.44579	0.0885125	1.75802	0.189969	0.103068	0.247767	-0.295994	1.34069	0.194421	0.062225	1.16687	1.06585	1.73426	0.443257	1.32432	0.268405	0.0163479	-0.351131	-0.709639	0.412225	1.56421	-0.00248481	0.181696	0.545366	0.0818067	0.38182	0.666192	-0.327389	0.017486	-0.531122	-0.0884446	-0.339547	-0.350123	1.40217	0.612369	-0.0817665	0.0398851	-0.305569
starPep_29870	0.191947	0.404036	0.462456	2.08878	0.138025	-0.776201	1.54401	-0.885618	0.30564	0.312644	0.972401	1.29276	1.45387	2.04692	-0.254203	-0.384161	0.92878	0.972264	0.213085	-1.2348	1.70527	2.40981	0.228767	1.78139	1.77566	-0.227548	0.326219	0.450117	-0.511849	0.117038	-0.702043	-0.235301	-0.0500475	-0.0855718	2.18732	0.432128	1.41239	-0.33858	2.23613
starPep_30684	0.186498	-0.0843564	0.501019	2.01975	0.339366	-0.0178843	1.09483	-0.512821	0.660963	0.581138	1.03386	0.585156	1.09721	2.07097	0.0516901	0.338021	0.692485	1.38043	1.1351	-0.278727	1.42921	2.57622	0.650723	1.54179	1.78509	-1.22288	-0.243144	1.70123	0.424911	0.0183179	-0.268427	0.237169	0.440188	0.285907	2.44348	0.433478	1.58686	0.517108	2.01318
starPep_31958	0.968673	1.39004	0.667516	2.29982	0.668774	0.156634	0.529826	0.187396	0.657791	0.0983433	-0.0818491	0.911652	1.16139	1.65386	-0.335096	0.584102	0.505919	1.16132	0.846832	-0.412044	1.30076	1.95105	0.152998	1.06716	1.58711	-0.22168	0.101525	2.25436	0.818735	0.6087	-0.0812291	0.593169	0.218262	0.397649	2.05377	-0.195321	0.63344	0.0128344	1.07676
starPep_33014	0.649955	0.8397	0.184814	1.72919	0.146336	-0.754081	0.579547	0.0550795	0.30564	-0.54309	0.0982652	1.2334	1.61457	1.74962	-0.147306	1.13457	0.111189	-0.386281	-0.758284	-0.725989	-0.0825814	1.19199	-0.300586	0.0239323	0.465232	0.569881	1.1201	0.660683	-0.355538	0.242103	-0.998552	-0.533289	-0.0875966	-0.485056	1.15342	-0.162114	-0.0867054	-0.255273	0.318709
starPep_40567	0.30572	0.98212	-0.290153	1.56383	0.0141097	0.417181	-0.0123159	-0.146648	0.967226	0.590722	0.555357	1.63491	1.61457	1.89141	-0.718225	0.653034	0.432835	-0.590576	-1.35634	-0.986477	-0.00181972	1.52443	-0.0349332	-0.442106	0.205974	-0.137451	0.355586	0.760261	-0.259201	0.169541	-0.712691	-0.220248	-0.860333	-0.161644	2.20936	0.993831	0.669774	-0.0959669	0.0957524
starPep_05779	0.53074	0.548263	0.410679	1.80247	0.208968	0.210469	-0.021327	0.202173	0.753676	0.446797	-0.143701	0.838654	1.61457	1.62345	0.215323	1.29368	0.124687	-0.162145	-0.506718	-0.551046	0.194445	1.01747	-0.432414	-0.296461	-0.392676	0.143043	0.274021	1.39058	0.211821	0.577404	0.0720052	0.78042	0.34062	0.0147976	1.64796	0.143947	0.367092	-0.155765	-1.01903
starPep_29862	-0.14433	-0.178167	-0.0507615	1.13017	-0.424094	-0.504141	0.682751	-0.899844	0.0796268	0.966562	1.0731	0.665846	1.09721	2.05161	0.352281	1.14544	0.566312	0.876591	0.0998446	-0.83002	1.21003	2.32305	0.369588	1.45791	1.04974	-0.245656	0.40036	0.959914	-0.178144	-0.141096	-0.236074	0.156552	-0.331408	-0.041917	2.07167	0.547546	1.20702	0.0479168	2.05777
starPep_30706	0.213685	0.426855	0.304221	1.49499	-0.0449686	-0.255353	0.730778	-0.235719	0.657791	0.64721	0.827297	0.384291	1.17756	1.95315	0.0665656	0.338021	0.507613	1.15957	1.07119	-0.308728	1.14917	2.45861	0.619388	1.41929	1.63896	-1.0587	0.0124571	1.60372	0.363754	-0.0207834	0.057572	0.614411	0.47467	0.339341	2.46604	0.377797	1.4257	0.646241	2.10236
starPep_30717	0.235832	-0.0896959	0.0808474	1.53452	-0.0633223	0.0236513	0.777372	-0.177389	0.44288	0.572018	0.918187	0.883599	1.28338	1.99127	0.775982	1.26206	0.484016	1.11676	0.857838	-0.40308	1.27879	2.1373	0.314792	1.28377	1.56826	-1.27907	-0.469553	1.21771	0.0834309	0.0861196	-0.281571	0.261664	0.400101	0.182053	2.14669	0.277162	1.30944	0.424131	0.898395
starPep_30736	0.0717824	0.0830758	0.0236574	1.5018	-0.0604907	0.169408	0.589567	-0.577553	0.327772	0.585363	1.10505	0.582057	0.986484	2.06076	0.0411597	0.732096	0.710422	1.13033	0.397651	-0.602093	1.45801	2.26031	0.494299	1.23248	1.00732	-1.15031	-0.632237	1.4446	0.255069	0.208964	-0.361389	0.221602	0.0811993	0.19143	2.2514	0.632157	1.46282	0.472031	0.898395
starPep_30963	-0.156764	0.0752015	0.0419865	1.49506	-0.0472779	0.0517567	0.538169	-0.547874	0.327772	0.591281	1.13534	0.439687	0.986484	2.06502	0.157128	0.732096	0.741111	1.03862	0.331327	-0.607297	1.38132	2.2861	0.541215	1.19404	1.00732	-1.10742	-0.617626	1.45708	0.263743	0.130194	-0.359816	0.189263	0.186502	0.215303	2.24605	0.663243	1.44597	0.509667	0.898395
starPep_31092	0.0612773	0.43524	0.179443	1.3429	-0.190966	-0.30687	0.689819	-0.227704	0.657791	0.64529	0.879383	0.270813	1.17756	1.96723	0.164358	0.338021	0.568164	1.0685	0.267418	-0.335189	1.04634	2.47371	0.660124	1.36022	1.53997	-1.04144	0.0068628	1.573	0.34502	-0.0519165	-0.010973	0.509085	0.500849	0.340673	2.46144	0.411018	1.40075	0.628268	2.10236
starPep_33189	0.273635	0.857513	-0.0607588	1.36055	-0.140958	0.124317	0.138621	0.19005	0.791967	-0.0553391	0.295503	0.401354	1.16139	1.75733	1.05893	1.32432	0.533917	0.729084	0.725343	-0.261777	0.756869	2.10356	0.463429	0.532225	0.262539	-0.602479	-0.455832	1.7305	0.451593	0.530986	0.100976	0.819178	0.461808	-0.055987	1.10824	-0.189111	-0.00911034	0.179295	0.00656996
starPep_01937	0.495362	0.93517	0.0769012	1.58516	0.040933	0.0991601	0.674679	-0.248365	0.979689	-0.200923	-0.0153299	0.762518	1.61457	1.63285	-0.0797578	0.0798341	0.305575	0.537443	0.23897	-0.443918	0.62745	1.28451	-0.205746	0.364061	0.16355	-0.179624	0.295419	2.01505	0.691531	0.456791	-0.0313621	0.663966	0.732719	-0.43383	1.29521	-0.351984	0.0770293	-0.58963	0.987577
starPep_06913	0.327	0.316711	0.28379	1.56382	0.0437378	0.0654061	0.70219	0.18167	0.657791	-0.51653	0.448248	0.504367	0.446831	1.79861	0.790345	0.783486	0.25013	0.711985	0.579751	-0.14801	0.72903	1.79631	0.205415	0.680349	0.748058	-0.670094	0.0894283	1.6553	0.411663	0.212151	-0.155042	0.471248	0.807805	-0.240515	1.34444	-0.323954	0.251825	0.0463044	1.3889
starPep_11483	0.864271	1.87358	0.22237	2.69809	0.897758	-1.76279	0.621907	0.79606	-0.162882	-1.12129	-1.37134	1.17497	1.5597	1.08544	-0.418901	1.12469	-0.215638	-0.85669	-1.37035	-1.75347	0.280763	0.72027	-0.655704	-0.801919	-0.359679	3.12424	1.67167	-0.725753	-1.35367	0.756905	-0.871046	-0.397913	0.989137	-1.086	0.160964	-1.07197	-0.791595	-1.19706	-1.24198
starPep_24497	-0.188125	0.265101	-1.28057	0.198929	-1.17221	0.51208	-0.928117	0.147024	0.695204	0.818254	0.424357	0.565065	1.20303	1.78626	-0.346608	0.862548	0.00117825	-0.295999	-0.981727	-1.17934	0.343519	1.23824	-0.33406	0.121459	-0.307828	-1.07612	-0.628057	0.829503	-0.182211	0.251259	-0.561571	-0.00343061	-0.7594	-0.20932	2.63308	1.39562	0.581251	-0.321264	-0.0380213
starPep_24726	-0.181535	0.097036	-1.25236	0.46131	-0.930432	0.520984	-1.01723	0.347269	0.695204	0.936807	0.307793	0.209897	1.09721	1.73992	-0.516639	-0.0506183	0.461978	0.176146	-1.16771	-1.08685	0.698841	1.95605	0.32432	0.357023	0.27668	-1.14182	-0.62043	1.13093	0.0401936	0.142404	-0.377167	0.174523	-0.395458	-0.111738	2.66632	1.37645	0.571215	-0.0764845	0.3633
starPep_31910	-0.0977767	0.151556	-0.00327993	1.08791	-0.456864	0.0515702	0.760697	0.289346	0.551454	0.186146	0.256518	0.410313	1.09721	1.71598	1.74599	1.27787	-0.0563574	0.498362	0.924481	-0.322582	0.587188	1.58954	-0.0152809	0.734815	0.205974	-0.545273	0.288843	1.84611	0.556874	0.210724	-0.0934145	0.544766	1.13059	-0.293123	1.30866	-0.328839	0.187926	0.429793	1.03217
starPep_32076	0.62119	1.04402	-0.270772	1.30639	-0.187766	-0.840228	0.237321	-0.57312	0.473526	-0.252407	0.362964	0.747989	1.11044	1.77825	1.00774	1.44094	0.722368	0.695875	0.616598	-0.570288	1.02656	1.98639	0.336237	0.946774	1.39385	0.26961	0.356629	-0.0636804	-0.847493	0.273811	-0.85569	-0.348832	0.180648	-0.258966	1.29458	-0.321445	0.203691	0.0873223	1.3889
starPep_32631	0.0802386	-0.236281	-0.267419	1.20736	-0.288396	-0.501275	0.365745	-0.418058	0.660963	0.853828	1.12674	0.396103	0.75426	2.04729	0.393561	1.19881	0.591432	0.968052	-0.166411	-0.574975	1.06875	2.09526	0.265602	1.36847	1.4127	-0.40192	0.152912	0.995774	-0.0946568	-0.0655069	-0.422104	-0.0144067	-0.812001	0.0881154	2.05688	0.324962	1.09016	-0.162977	2.05777
starPep_32634	0.0247171	-0.281857	-0.148343	1.33187	-0.212568	-0.624598	0.581635	-0.405936	0.660963	0.782282	1.19018	0.496101	0.668033	2.06909	0.295451	1.19881	0.393055	0.789979	-0.249554	-0.528118	0.869917	1.96799	0.167908	1.25535	1.39385	-0.372406	0.1307	0.87459	-0.198104	-0.163134	-0.38938	-0.0599527	-0.772798	0.0744115	2.00882	0.321369	1.00996	-0.174326	1.03217
starPep_35583	0.103679	0.469576	0.199774	1.4888	-0.022312	0.0560335	0.619987	-0.291278	0.73351	0.315631	0.549662	1.17523	1.50874	1.83788	-0.209021	1.21462	0.274554	-0.547284	-1.06474	-0.747852	-0.0380143	1.66841	0.119243	-0.124194	0.12584	-0.078715	0.414918	0.77649	-0.220326	-0.119554	-0.58932	-0.275503	0.0758641	-0.00243678	1.76414	0.834351	0.428565	0.375024	-0.528525
starPep_38455	-0.214922	0.239899	-1.13857	0.223886	-1.16438	0.25342	-0.518641	0.354839	0.752316	0.847402	0.372665	0.297159	1.09721	1.76045	-0.514827	-0.0506183	0.204156	0.0760747	-1.15679	-1.16668	0.628134	1.61025	0.0382761	0.209018	0.220115	-1.02636	-0.426167	1.03008	-0.0342809	-0.00803416	-0.458889	-0.0161403	-0.373565	0.052953	2.63894	1.31632	0.562845	-0.0115491	0.140344
starPep_02853	-1.35026	-0.510683	-2.68925	0.852473	-1.65382	1.9234	-2.53327	0.371282	-0.617367	1.46668	1.64809	0.560815	0.999222	2.17016	-1.39282	-0.939325	-1.48871	-1.69609	-1.2915	-1.24212	-1.19036	0.772875	-1.04067	-2.08203	-1.02904	-1.64678	-1.58911	1.82083	0.537541	-0.515823	0.608269	0.868361	0.915227	-0.548051	3.80267	2.74301	0.547541	-0.258998	-1.55412
starPep_10969	-0.119764	-0.170393	0.189372	1.42365	-0.154672	-0.343954	1.00729	-0.34783	0.913287	0.25399	1.12475	0.970237	1.20303	2.01308	0.12671	0.195709	0.442392	0.628569	-0.734013	-0.968998	0.958902	1.92121	0.114762	1.20897	1.06859	-0.177961	0.256263	0.0963897	-0.722943	-0.0822071	-0.743967	-0.438403	-0.0909184	-0.209414	1.94412	0.61565	1.30438	-0.368696	2.01318
starPep_11582	-0.357746	-0.653761	0.0478853	1.39756	-0.160576	-0.178553	0.837705	-0.405189	0.660963	0.531561	1.2902	0.842741	1.31106	2.04479	0.417034	0.66687	0.273966	1.00535	-0.00187095	-0.366315	1.028	2.01303	0.273981	1.15981	1.34199	-0.971178	-0.0653854	1.05573	-6.70918e-05	-0.128949	-0.453256	-0.109106	0.634411	0.188998	2.23491	0.463195	1.49327	0.466689	2.01318
starPep_11842	0.126616	-0.0106422	-0.128144	1.33221	-0.137962	-0.265926	0.40447	-0.784337	0.657791	0.960595	1.26212	0.879138	1.31106	2.05434	0.327022	1.05551	0.569908	1.00626	0.119178	-0.709225	1.24126	2.33018	0.464436	1.4515	1.28071	-0.460588	-0.000850994	0.90353	-0.172708	-0.160528	-0.249021	0.123279	-0.661568	0.117073	2.06579	0.594959	1.09791	0.151528	1.92399
starPep_31145	-0.00551792	0.0759165	0.442844	1.84163	0.253519	-0.391436	1.096	-0.278167	1.1393	0.449999	0.852637	1.33638	1.45387	1.90176	0.207989	0.086752	0.969609	1.11615	0.249052	-0.715206	1.45795	2.32771	0.516152	1.50681	1.53997	-0.13322	0.390657	0.6382	-0.32047	-0.233924	-0.59665	-0.408708	-0.262611	0.0600219	2.04765	0.397378	1.45296	0.170371	2.05777
starPep_31293	0.244792	0.135167	0.454668	1.90164	0.313952	-0.477105	1.08395	-0.388473	1.1393	0.0733502	0.663553	1.52227	1.45387	1.8425	0.571049	1.08985	0.982827	1.09786	0.263671	-0.699955	1.37942	2.26408	0.448782	1.51539	1.43156	0.251641	0.504073	0.279414	-0.576263	-0.183513	-0.841869	-0.677089	-0.205926	-0.093731	1.80533	0.206679	1.32184	-0.0835366	2.05777
starPep_31974	0.402355	0.601628	-0.445029	0.725603	-0.674624	-0.541171	-0.19928	-0.295537	0.247513	0.787882	-0.0453307	0.511422	0.767977	1.59397	0.914344	1.42512	-0.552378	-0.61713	-0.216118	-0.592849	-0.263893	1.01972	-0.432024	-0.0248411	0.304963	0.608179	0.528653	1.60235	0.361231	-0.752912	0.276368	0.0494131	-0.126393	0.229706	2.05832	0.452677	0.174881	0.360002	0.229526
starPep_32241	-0.106748	0.278668	0.0722695	1.70625	0.218316	0.296158	0.0317897	-0.237193	0.50315	-0.452155	0.874282	0.682467	0.589155	1.90752	0.157014	0.604856	-0.0450701	0.204582	0.166669	-0.513779	0.466099	1.09621	-0.340017	0.276439	0.0692743	-0.812998	-0.71747	0.554443	-0.371676	0.724667	0.0775799	0.756688	0.794093	-0.250268	1.15558	0.0323239	-0.00530039	-0.0133252	0.630847
starPep_02020	-0.390093	0.474491	-0.016015	1.17767	-0.321971	-0.961742	-0.510013	1.2302	-1.21505	-0.428537	-2.1214	-1.39618	-0.505583	0.695767	-1.48474	0.0494446	-2.23155	-2.31097	-1.78348	-1.91661	-1.96687	0.210282	-2.07564	-2.31017	-2.24519	3.0066	0.939215	-0.605193	-1.2563	-0.181274	-0.714956	-0.504349	-1.73906	0.141815	2.27887	0.818708	-0.239939	-2.18794	-1.06362
starPep_04540	0.269957	0.537648	0.0407723	0.992177	-0.419583	-0.101445	0.494153	0.553894	1.19641	-0.599625	0.269924	0.242333	0.854204	1.66885	0.327772	0.66687	0.49203	1.33304	-0.327331	-0.512005	1.32607	1.9425	0.289881	0.757189	0.27668	-0.319832	-0.163716	1.9271	0.636959	0.598316	-0.529989	0.0622701	0.585834	-0.234419	0.980014	-0.536441	-0.291168	-0.284121	0.0957524
starPep_06837	0.0807356	-0.158861	0.451786	1.9704	0.347018	-0.545793	1.21657	-0.713117	0.660963	0.451259	0.982288	1.2357	1.20303	1.92907	0.147493	1.14544	0.661643	0.927002	0.0720426	-0.62042	1.06769	2.09896	0.445567	1.15159	0.781055	-0.0323004	0.557287	0.556094	-0.359417	-0.103825	-0.572651	-0.238386	0.718952	0.0854467	2.04307	0.208664	1.50072	0.039392	1.12135
starPep_07010	0.314175	0.68117	0.66402	1.94955	0.472328	-0.239855	0.706166	-0.414618	0.886976	0.642919	0.267266	0.496381	1.50874	1.67005	0.507387	0.783486	0.325165	1.23225	0.673467	-0.304038	1.34285	2.23818	0.400981	1.41526	1.40799	0.0195412	0.0449419	2.67262	1.22594	-0.0133368	0.328018	0.95251	0.726906	0.478414	1.75994	-0.158043	0.160316	0.398603	1.43349
starPep_11772	0.365961	0.681569	0.491412	1.6268	-0.102176	0.10762	1.45835	0.521211	0.620633	-0.0720507	0.465618	0.982067	0.858369	1.74951	-0.0449134	0.525794	-0.340178	0.368044	0.435126	0.0213325	0.304927	1.21145	-0.252462	0.420244	0.554793	-0.585661	-0.366432	2.25908	0.85146	0.184992	-0.322516	0.260284	0.771226	-0.377435	1.0802	-0.386405	-0.427103	-0.345345	0.586256
starPep_30662	0.337481	-0.227782	0.735046	2.04548	0.504851	-0.397187	1.16296	-0.813769	0.660963	0.714206	0.912724	1.30218	1.20303	1.91394	0.0941799	0.653034	0.633279	1.15026	0.721281	-0.452918	1.30824	2.17522	0.489772	1.27034	1.37028	-0.0675321	0.475119	0.878815	-0.127853	-0.13402	-0.260024	0.133542	0.620145	0.0868316	2.01877	0.114401	1.53821	0.219791	1.3889
starPep_31509	0.416271	0.69656	0.394041	2.06989	0.489847	-0.0686911	1.10131	-0.153462	0.886976	0.389658	0.481181	0.671911	1.5597	1.76284	0.617635	1.61487	0.764695	0.879765	0.0546819	-0.511446	0.958274	1.98405	0.368747	1.0557	0.771627	-0.32009	0.14446	0.852018	-0.182372	0.0676418	0.00180031	0.598633	0.490763	0.014896	1.70139	0.191746	0.789898	0.031091	0.72003
starPep_33095	0.896593	0.608126	1.15752	2.15949	0.606145	-0.302252	1.47103	0.444182	1.72186	-0.0948696	-0.767459	0.0605933	0.569068	1.28532	0.515735	1.36187	0.547009	0.953984	1.30502	-0.367198	1.09947	1.75968	0.209803	0.649804	1.11573	0.685135	1.08619	1.75167	0.513635	0.39636	-0.31326	0.32587	0.632699	0.394066	1.65357	-0.512734	0.0348566	-0.100247	0.318709
starPep_33239	-0.141231	-0.638046	0.210814	1.3996	-0.175776	-0.0519475	1.02918	-0.618434	-0.25824	0.349251	1.24698	0.713238	1.06291	2.01448	0.135575	0.720237	0.783389	0.938867	-0.185646	-0.648627	1.16205	2.14336	0.317188	1.5478	1.50698	-0.905426	-0.294616	0.512207	-0.400391	-0.211764	-0.579411	-0.359282	-0.151299	0.116153	2.34101	0.695399	1.79594	-0.219532	2.05777
starPep_11389	-0.0368555	0.0216905	0.380418	1.54525	-0.111238	-0.331319	1.3432	-0.670091	0.247513	0.425422	1.23999	0.846992	1.17756	1.97465	0.243433	-0.384161	0.945437	1.21984	0.397651	-0.728264	1.51086	2.37357	0.476936	1.73221	1.28071	-0.915713	-0.140838	0.520925	-0.39015	-0.0995294	-0.611105	-0.28332	0.130879	-0.0674157	1.97176	0.415254	1.61728	-0.0809009	2.05777
starPep_11535	-0.0917515	-0.0750175	0.190956	1.62832	0.192114	-0.361397	0.578634	-0.759862	0.660963	0.316585	1.29214	0.44007	1.09721	1.99393	0.487898	1.26206	0.21546	0.966213	0.264032	-0.501808	1.13154	2.09626	0.476432	1.06408	0.158836	-0.855453	-0.31328	0.973142	-0.0373004	-0.108787	-0.244506	0.175304	0.901872	-0.111263	1.4982	0.133865	0.800807	0.426328	0.586256
starPep_11682	0.163599	0.725479	0.019667	1.43226	-0.0661254	-0.0879796	0.79819	-0.242321	1.19641	0.70637	0.623154	0.898258	1.5597	1.76271	0.41512	1.46762	0.610984	0.985961	0.310146	-0.499051	1.13826	1.99109	0.411966	0.979658	0.474659	-0.224387	0.627621	1.17298	0.088275	-0.239391	-0.110826	0.226165	0.360155	-0.218856	1.37969	0.107894	0.442571	0.21912	0.497074
starPep_29855	-0.110569	-0.359641	0.0210013	1.18296	-0.407617	-0.146197	1.01378	-0.789067	0.244341	0.48447	1.3026	0.938725	1.09721	1.98587	0.544042	1.19881	0.781323	1.043	0.212329	-0.593106	1.26339	2.23227	0.403778	1.61708	1.28071	-0.878262	-0.00747719	0.503183	-0.391461	0.0121604	-0.705804	-0.308314	-0.0849442	-0.144571	1.93644	0.432474	1.55242	-0.206811	2.05777
starPep_29856	-0.0907361	-0.332577	0.122949	1.21404	-0.403002	-0.223082	1.12641	-0.757169	0.244341	0.364608	1.306	0.907767	1.09721	1.98864	0.561523	1.19881	0.858121	1.05276	0.245817	-0.580771	1.29563	2.25115	0.457889	1.59853	1.28543	-0.886898	-0.0604253	0.479326	-0.411895	0.0551639	-0.759744	-0.344109	-0.029808	-0.119299	1.91385	0.372242	1.58018	-0.150209	2.10236
starPep_29859	-0.0524831	-0.197604	0.146556	1.23247	-0.341525	-0.406541	1.06606	-0.622201	0.244341	0.397688	1.15434	0.748744	1.09721	1.9491	0.373175	1.19881	0.629997	0.980859	0.161818	-0.502899	1.07432	2.12684	0.350873	1.4874	1.08745	-0.602074	0.165215	0.490141	-0.398307	-0.100525	-0.664309	-0.352678	0.0156533	-0.15653	1.78729	0.248483	1.24194	-0.237752	2.10236
starPep_30808	0.212772	-0.207527	0.546	1.87396	0.369093	-0.569575	1.04182	-0.927981	0.657791	0.702023	0.858805	1.21848	1.20303	1.8558	0.22513	0.653034	0.631249	1.08007	0.355805	-0.369824	1.11224	2.25998	0.644028	1.13742	0.564221	0.00169161	0.345092	0.898955	-0.0945433	-0.19579	-0.340764	-0.0282931	0.853848	-0.0370343	1.73766	-0.0153803	1.29538	0.287612	0.898395
starPep_31011	0.0163329	-0.14516	0.420529	1.8622	0.234173	-0.716695	1.24028	-0.741695	0.660963	0.505668	0.874327	1.1112	1.20303	1.85711	0.158363	1.14544	0.791655	0.997934	0.161236	-0.545263	1.15443	2.20039	0.595044	1.13329	0.559507	0.010608	0.446145	0.610417	-0.306266	-0.0542363	-0.599753	-0.228336	0.807409	-0.0452568	1.74746	0.00648437	1.27699	0.175515	0.675438
starPep_31232	-0.0104239	-0.187997	0.287716	1.5872	0.10223	-0.744151	0.823085	-0.927846	0.660963	0.0368053	0.816058	0.846897	1.09721	1.84244	0.347878	0.66687	0.753243	0.96317	0.0961414	-0.481516	1.0355	2.09037	0.499924	1.10306	0.997888	-0.0036693	0.0236873	0.558613	-0.345595	-0.253924	-0.489095	-0.287778	0.926886	-0.234105	1.32096	-0.0986487	0.673259	0.139562	0.72003
starPep_31541	0.0584204	-0.280927	0.270132	1.69674	0.126766	-0.530221	1.08133	-0.894043	0.657791	0.682975	0.845476	1.18331	1.20303	1.84198	0.178712	0.536417	0.784003	1.05172	0.289481	-0.392667	1.07581	2.27957	0.666097	1.15902	0.851761	0.0341557	0.367359	0.79111	-0.18528	-0.201364	-0.31901	-0.00568947	0.810551	-0.0499096	1.7567	0.0084686	1.31167	0.226558	0.898395
starPep_02784	0.243908	0.361969	0.540428	1.67456	0.237734	-0.421077	0.964432	0.292391	0.913287	0.188458	0.196943	0.446643	0.237878	1.586	0.486662	1.3095	0.683181	0.963488	1.0675	-0.386588	1.28007	1.82681	0.222178	1.00422	1.15344	0.066061	0.0195477	1.99944	0.740856	0.231557	0.229326	0.940325	0.782045	-0.0361495	1.25191	-0.747888	-0.323242	-0.0554955	0.0957524
starPep_04552	-0.0922215	0.024311	0.0406563	1.14822	-0.215003	-0.0921689	0.260674	-0.578406	0.657791	-0.523015	0.657736	0.27805	1.17756	1.73653	0.808949	1.1662	0.644109	1.44369	0.200158	-0.144398	1.18429	2.33781	0.579897	1.40619	0.832906	-0.891137	-0.413656	1.87921	0.664674	0.338319	-0.0968597	0.575942	0.826937	-0.324184	1.10971	-0.357676	0.242388	0.105555	0.675438
starPep_11561	0.361515	0.0911323	0.833742	2.18788	0.604315	-0.420177	1.52723	-0.68376	0.458741	0.457102	0.804607	1.18438	1.09721	1.80242	0.715446	1.34112	0.796123	1.35467	1.04274	-0.316624	1.35795	2.56956	0.787155	1.69617	1.84165	-0.56133	0.128503	0.796205	-0.152154	-0.177699	-0.456246	-0.15959	0.220828	0.411507	2.33477	0.457383	1.75859	0.62081	1.3889
starPep_31603	-0.0405607	0.235136	0.227993	1.63434	0.131414	-0.0109133	0.975703	-0.470171	0.886976	0.727521	0.919081	1.03707	1.45387	1.82275	0.53686	1.14544	0.204862	0.787506	-0.0966385	-0.732527	1.05145	1.75266	0.105464	1.15287	0.847047	-0.451301	0.322824	2.01487	0.753361	-0.0214984	-0.39846	0.0509953	0.658086	0.461165	2.30499	0.705281	1.29031	0.218316	0.987577
starPep_03517	0.931586	1.00873	1.05722	2.14034	0.676487	-0.213683	1.39908	0.508069	1.11468	-0.254816	-0.310717	0.3815	0.569068	1.37804	0.181581	1.45675	0.417158	0.461496	0.461306	-0.176031	0.444358	1.54392	0.148412	0.155489	0.0221365	0.302223	0.772179	1.83735	0.661088	0.425566	0.0557096	0.768505	0.690871	0.28157	1.44412	-0.612068	0.0143019	0.169948	-0.127204
starPep_03518	0.940997	0.747423	0.879292	2.06924	0.675731	-0.511416	0.859069	-0.544565	-0.0781859	-0.0604585	0.263371	0.964585	1.11044	1.59598	-0.0172095	0.783486	-0.370285	0.491493	0.7315	0.283441	0.0582727	1.58705	0.145802	0.50794	0.455804	-0.0476476	0.211115	1.8662	0.68352	0.0590098	0.0841468	0.695977	0.980643	-0.113581	1.14571	-0.862039	-0.225266	0.347727	0.0957524
starPep_04541	0.887155	1.35722	0.660791	2.01257	0.619898	-0.3588	0.622062	-0.235009	0.30564	-0.347057	-0.22449	0.642069	0.569068	1.40397	0.431469	1.26206	0.670747	0.855144	0.730068	-0.249311	0.940558	1.72381	0.235816	0.761501	0.776341	0.101178	0.0727973	1.79132	0.620411	0.516871	-0.374947	0.257413	0.822613	-0.642605	0.697576	-1.18138	-0.502153	-0.113722	0.407891
starPep_04543	0.554929	0.869175	0.439874	1.60599	0.151553	-0.264889	1.11102	-0.14088	0.660963	-0.0936071	-0.0294982	0.487371	0.62002	1.47821	0.0753011	1.32432	-0.141717	0.573393	-0.1388	-0.218329	0.433954	1.53463	0.0730693	0.560417	0.0645605	0.134199	0.721923	2.02409	0.808052	0.29893	0.110866	0.816377	0.548946	0.230464	1.66265	-0.287876	0.170257	0.106681	0.586256
starPep_06879	0.2358	0.271862	-1.12743	0.193274	-1.10354	-1.0257	-0.608259	-0.24083	0.886976	0.0957816	0.20744	0.477359	1.01955	1.55469	1.08258	1.26206	0.257845	0.979005	0.442889	-0.205558	0.9063	2.01982	0.504347	0.899762	0.729203	0.183414	0.473657	0.280617	-0.531044	-0.235036	-0.796356	-0.679467	-1.0521	-0.397202	1.11783	-0.580615	0.171061	0.317226	0.0511612
starPep_11574	0.177606	0.00486821	0.614613	1.82724	0.236656	-0.412833	1.49255	-0.763259	0.657791	0.444068	0.859235	1.04405	1.09721	1.79043	0.373419	1.34112	1.15359	1.60852	1.1351	-0.424793	1.60353	2.49392	0.774108	1.65444	1.45984	-0.377049	0.440511	0.553613	-0.331575	-0.170845	-0.469868	-0.169879	-0.0466832	0.320113	2.24065	0.42748	1.6128	0.299633	1.92399
starPep_32671	1.1563	1.39101	0.448697	2.2993	0.775554	-1.41311	0.836296	0.149694	0.30564	-0.590648	-0.261013	1.42197	1.7226	1.42372	0.131031	1.27787	0.294144	0.00254115	-0.273831	-0.583125	0.246863	0.974967	-0.34214	-0.128233	-0.293687	1.61193	0.993031	-0.0910997	-0.813745	0.397732	-0.885549	-0.353459	0.999115	-0.92584	0.289054	-1.19721	-0.833818	-0.733502	-0.573116
starPep_02774	0.591291	0.479756	-0.0564082	1.49494	0.0762113	-1.07116	0.581345	0.324292	1.11468	-0.320366	0.166726	0.254437	0.767977	1.53443	0.795101	1.29368	0.325474	0.320261	0.10765	0.132745	0.132196	1.68369	0.282008	0.167534	-0.406817	0.28524	0.397862	0.17467	-0.599448	-0.336385	-0.644566	-0.609517	-0.552223	-0.0179441	1.02895	-0.636637	-0.302105	0.333507	0.72003
starPep_02779	0.474343	0.768188	0.466073	1.93954	0.538363	-0.331759	0.990997	0.244805	0.247513	-0.972342	-0.0297232	0.281508	0.569068	1.44338	0.473967	1.1662	0.284111	0.431862	0.254801	0.150401	0.390746	1.58032	0.204389	0.106521	-0.293687	-0.270487	-0.470993	1.47237	0.388011	0.470334	0.00548962	0.711012	0.950809	-0.18063	0.616831	-0.895444	-0.786073	0.218658	-0.260977
starPep_03497	-0.0608458	-0.383563	-0.712916	1.13073	-0.187659	-1.18824	-0.44633	0.19025	0.913287	-0.149104	0.481089	0.0460807	0.458345	1.62645	0.362811	0.555195	0.544845	0.408278	-0.298355	-0.485175	0.548748	1.75946	0.359791	0.481466	0.0598467	0.248951	-0.0464715	0.225233	-0.581251	-0.336176	-0.75654	-0.768729	-1.1792	0.0330017	1.26093	-0.247888	0.184195	0.262697	0.140344
starPep_03498	-0.129846	-0.543722	-0.651447	0.932644	-0.369763	-1.06725	-0.576859	0.0977546	0.913287	-0.307165	0.546336	0.221607	0.444627	1.6438	0.493095	0.555195	0.212892	0.292531	-0.249904	-0.412664	0.471826	1.41718	0.064022	0.220622	0.154122	0.27413	0.109613	0.338123	-0.488168	-0.380217	-0.617826	-0.638058	0.297286	-0.363007	0.953101	-0.453709	0.0996544	0.136556	0.853803
starPep_03506	-0.047726	-0.510443	-0.762927	1.0246	-0.28759	-1.13698	-0.463564	0.172598	0.913287	-0.311074	0.333133	0.271201	0.444627	1.57754	0.689037	0.53617	0.411938	0.497868	-0.311717	-0.534921	0.693012	1.52963	0.160324	0.416088	0.154122	0.47254	0.174507	0.154321	-0.634672	-0.362058	-0.848737	-0.945764	-1.06882	-0.203473	1.04808	-0.344199	0.0833102	0.00192973	0.72003
starPep_06999	0.248433	0.299397	0.662409	1.86255	0.49581	-0.196461	0.966496	0.931974	0.812586	-0.978909	0.0512747	0.250417	0.858369	1.484	-0.0140632	0.830924	-0.14225	0.422481	0.913138	0.446899	0.146735	1.28869	-0.0473284	-0.0967182	-0.354966	-0.0809531	-0.0936348	1.0392	0.0698689	0.536708	-0.116717	0.563572	0.994817	-1.01986	0.245029	-1.21418	-0.992545	-0.567808	0.0957524
starPep_11556	0.345896	0.80505	0.584472	2.02199	0.565593	-0.080149	1.23164	0.0124936	0.886976	0.436311	0.365899	0.817034	1.5597	1.5934	0.71741	1.61487	0.613918	0.919431	0.331327	-0.567529	1.06569	1.82068	0.270506	1.16599	0.941323	-0.183372	0.252055	0.844551	-0.130488	0.0587299	0.0590456	0.665779	0.579807	0.0367436	1.65406	0.248825	0.874013	-0.0711689	0.987577
starPep_11587	0.0312611	0.174161	0.644865	1.90271	0.535464	-0.426164	0.939182	-0.301487	1.34069	0.210906	0.72189	1.12735	1.45387	1.70381	0.764528	1.2927	0.818479	1.12847	0.372853	-0.877053	1.55737	2.14962	0.533148	1.41358	0.993175	0.199871	0.472209	0.814619	-0.105758	0.0641567	-0.616593	-0.159547	0.592485	0.165773	1.73678	0.389743	1.16668	0.165185	0.987577
starPep_11659	0.101543	0.363739	0.332753	1.87025	0.413145	0.0780565	1.06675	-0.125099	0.886976	0.580766	0.732611	1.01246	1.45387	1.71927	-0.00469174	0.425978	0.527708	0.779526	0.154497	-0.608055	1.01589	1.59086	0.0970094	0.980012	0.781055	-0.216791	0.292107	0.874653	-0.0650297	0.116964	-0.219277	0.35663	0.425566	-0.0175806	1.62978	0.439189	1.00803	-0.292771	0.987577
starPep_11757	0.671895	0.6854	0.622205	1.84751	0.355725	-0.0372016	1.32321	0.151575	1.11468	-0.675077	-0.413784	0.40276	1.00241	1.31797	0.658948	1.3095	0.0970843	0.746835	0.249394	0.235267	0.424096	1.38024	0.00967006	0.295181	-0.227694	0.472226	0.549465	1.79338	0.606988	0.590976	-0.348498	0.281506	0.586615	-0.192797	0.964218	-0.82748	-0.462485	-0.699725	1.12135
starPep_11854	-0.0650053	-0.545946	-0.703603	1.07536	-0.240242	-1.11839	-0.38997	0.144366	0.913287	-0.267682	0.422381	0.144018	0.376037	1.61434	0.461599	0.53617	0.469304	0.614712	-0.249904	-0.51287	0.7773	1.6845	0.294048	0.453763	0.0787018	0.420105	0.106814	0.166745	-0.625195	-0.397541	-0.784534	-0.91179	-1.1099	-0.202928	1.04112	-0.365696	0.0702466	0.0325409	0.72003
starPep_30606	0.00363155	-0.163564	-1.22499	0.545138	-0.814542	-1.36573	-0.626116	0.588022	1.19641	-0.42909	0.720993	0.470275	1.01955	1.71041	-0.0417538	1.01474	0.113361	0.306131	-0.182685	0.00573556	0.143994	1.35491	0.0093715	-0.121324	-0.354966	0.197833	0.51638	-0.0179988	-0.780809	-0.185373	-0.95867	-0.836177	-0.879633	-1.09778	0.101106	-1.12975	-1.029	-0.339909	-0.840664
starPep_31169	0.0949463	-0.153762	-0.244655	1.24345	-0.236734	0.51607	0.608436	-0.0137931	1.50378	0.803808	1.18062	0.774748	1.20303	1.86968	0.048633	0.290584	0.41972	1.09281	1.07119	-0.26699	1.17867	1.90119	0.351531	1.23433	1.43627	-1.27002	-0.279973	1.01117	0.0479125	-0.0488673	-0.342078	0.101858	-0.0203386	0.199615	2.15286	0.792498	1.41089	0.11475	1.74563
starPep_31936	0.421653	0.216308	-0.332997	1.02722	-0.305541	-0.894619	0.200276	-0.0550542	0.336737	-0.175935	-0.00546867	0.723656	1.45387	1.46661	0.454949	1.42512	0.298024	-0.283148	-1.2986	-0.729582	0.00132931	1.39803	0.0434152	0.0949477	0.611359	0.750165	1.10186	0.0603286	-0.701122	-0.211046	-0.683352	-0.495646	-0.715202	-0.324287	1.19849	-0.00182086	0.401084	0.140158	0.942986
starPep_39135	-0.17654	0.150421	-0.228552	1.03991	-0.295177	0.367303	0.222016	-0.804779	0.753676	0.101928	1.55417	1.83201	1.17756	1.96902	-0.548364	0.0798341	0.0874843	-0.59194	-1.1523	-1.01947	0.0384826	1.27307	-0.0602458	-0.206216	0.323818	-0.746991	-0.101452	-0.157048	-0.879108	0.101518	-0.908417	-0.49571	-0.811941	-0.434672	1.55645	1.23772	0.865426	0.022415	0.541665
starPep_39137	-0.0667639	0.347453	0.0313631	1.02162	-0.293873	0.102056	0.380926	-0.513492	0.753676	0.270571	1.28583	1.69537	1.17756	1.88618	-0.78732	0.0798341	0.110159	-0.548859	-1.1923	-1.00651	0.105978	1.29938	-0.0366346	-0.166274	0.347387	-0.372467	0.210833	-0.0108511	-0.745698	0.0981787	-0.858732	-0.436506	-1.12899	-0.114747	1.76209	1.15248	0.725827	0.0925865	0.274117
starPep_03502	0.515271	0.45447	-0.180511	1.18921	-0.129868	-0.788893	0.36007	0.228462	0.970398	-0.321755	0.326693	0.416389	0.979625	1.55328	1.18755	1.29368	0.452555	0.838994	0.132139	0.210803	0.516314	1.83727	0.454897	0.354058	0.168264	0.0525191	0.213265	-0.0877356	-0.793506	-0.279507	-0.727367	-0.643739	-0.887209	-0.253141	0.87389	-0.701358	-0.271065	0.174606	0.72003
starPep_06889	0.147027	0.529515	-0.194417	0.766084	-0.509299	-0.597844	0.187172	0.276473	1.07421	-0.376351	0.0499919	1.32728	1.5597	1.43985	0.22013	0.928516	-0.353687	-0.565072	-0.507287	-0.807746	-0.137639	1.02437	-0.262041	-0.191618	0.144695	1.00368	0.913221	0.363921	-0.441588	0.211292	-0.636192	-0.105251	0.693398	-0.997662	0.319477	-0.290518	-0.59102	-0.326064	-0.171795
starPep_11599	-0.348237	-0.108526	0.227727	1.31922	-0.114367	-0.267431	1.08915	-0.0862337	-0.0908466	0.820048	1.29814	0.710312	1.20303	1.85679	-0.202469	0.338021	0.674467	0.881246	-0.311717	-0.463807	1.00006	2.00674	0.513086	1.24957	1.25243	-0.938417	-0.10903	0.781304	-0.170077	-0.320876	-0.333092	-0.157844	-0.496448	0.324575	2.14638	0.802107	1.30368	0.227251	0.942986
starPep_11624	0.103701	0.371987	0.554955	1.90524	0.287119	-0.623966	1.58095	-0.797376	0.886976	0.767014	0.928279	0.984146	1.45387	1.7396	0.144232	1.19782	0.840725	1.25658	-0.0984951	-0.295836	1.12013	2.46679	0.911486	1.472	1.25243	-0.267072	0.544092	1.05141	0.0551651	-0.278447	-0.127071	0.166095	0.236331	0.449168	2.17708	0.459358	1.53274	0.663515	1.07676
starPep_30417	0.249943	0.75144	0.0324978	1.79705	0.21959	0.658779	0.983961	-0.546543	0.0563928	0.875078	1.02971	1.53494	1.5597	1.77267	0.522289	0.60782	0.79901	0.81028	0.105586	-0.726909	1.19877	2.1287	0.530172	1.42053	1.28071	-1.17036	-0.519921	0.883869	-0.0551678	0.105431	-0.298218	0.25527	-0.128573	0.0834265	2.21463	1.14286	1.72902	0.262725	1.47808
starPep_31032	0.0657692	0.388641	0.160244	1.46993	0.0870809	-0.361364	0.910619	-0.677594	0.469843	0.456573	0.881809	0.647306	1.50874	1.7275	-0.117675	0.338021	1.02288	1.31243	-0.115514	-0.48944	1.29811	2.27887	0.731751	1.40195	1.36556	-0.515774	0.155863	0.76203	-0.130712	-0.176617	-0.466612	-0.17067	0.127616	0.354458	2.20737	0.520667	1.60471	0.424696	1.92399
starPep_31051	0.0619708	0.506012	0.451167	1.72876	0.154441	-0.354233	1.48179	-0.924679	0.886976	0.788811	0.963381	1.03056	1.45387	1.74866	0.130563	0.732096	0.993799	1.32784	-0.00216864	-0.522259	1.38035	2.46451	0.879069	1.5377	1.04974	-0.316728	0.780989	0.977177	0.0253282	-0.166646	-0.284413	0.0748691	0.0199638	0.373693	2.31547	0.663133	1.71201	0.448624	1.92399
starPep_31551	0.115829	0.471326	-0.0539337	1.40876	0.0167351	-0.294001	0.805767	-0.673155	0.469843	0.0879634	0.765534	0.667134	1.50874	1.68787	0.200878	0.732096	1.18363	1.4107	-0.115514	-0.568819	1.43493	2.3566	0.791875	1.44031	1.19587	-0.527619	-0.0377541	0.314994	-0.477083	-0.0622701	-0.632644	-0.275368	0.0526603	0.188419	1.91587	0.401168	1.35076	0.257419	1.07676
starPep_01986	-0.19644	0.876787	-0.327699	0.860665	-0.395574	-1.10701	-0.0842362	1.15813	0.0959993	-0.265279	-1.77214	-0.452472	-0.113888	0.740488	-1.81817	-0.909677	-1.53911	-2.21407	-1.57052	-1.78071	-1.39113	-0.0197039	-1.77675	-2.29789	-2.39132	2.98227	1.41275	-0.127415	-0.822704	-0.178892	-0.831412	-0.654887	-1.64195	-0.80216	0.885809	-0.0150069	-0.529822	-2.06764	-1.33117
starPep_04504	0.460965	0.815016	-0.0298584	0.935694	-0.340694	-0.632494	0.431083	0.433535	1.83666	-0.617065	-0.203227	1.27873	1.66773	1.33107	0.0949007	1.40931	0.349455	-0.31776	-0.720173	-1.12592	0.31966	0.86595	-0.371136	-0.434969	-0.317255	1.06963	1.01562	-0.326302	-0.968397	0.475162	-1.14124	-0.650812	0.202603	-0.776814	0.377784	-0.136996	-0.354533	-0.735875	-0.216386
starPep_06806	0.216867	0.582487	-0.154969	1.04245	-0.21382	-0.979567	-0.0878443	0.769106	1.07421	-0.966546	-0.322898	0.960301	1.5597	1.27686	0.134793	0.443767	0.148396	-0.628195	-1.25699	-0.871088	-0.138082	1.156	-0.156557	-0.500587	0.102271	1.36411	1.26093	-0.606054	-1.18775	0.376488	-1.09603	-0.606288	0.229213	-0.964785	-0.0244263	-0.373126	-0.88856	-0.750235	-0.171795
starPep_11506	0.213463	-0.00912368	0.633283	1.76286	0.296416	-0.230943	1.4652	-0.616287	0.657791	0.515017	1.00189	1.03858	1.09721	1.73629	0.28405	1.34112	0.936557	1.63643	1.55245	-0.443959	1.6889	2.27926	0.602003	1.72399	1.77095	-0.833626	0.131825	0.559887	-0.283451	-0.12454	-0.386864	-0.0169906	-0.0244391	0.353557	2.21839	0.535919	1.65711	0.386601	2.10236
starPep_11559	0.217381	0.372866	0.300172	1.64701	0.326928	-0.213589	0.871829	-0.631604	0.469843	0.479608	0.811728	0.804022	1.50874	1.67885	-0.0924478	0.338021	0.849591	1.26268	0.331327	-0.513884	1.33866	2.04241	0.489492	1.46473	1.63896	-0.530101	0.142872	0.865946	-0.0318369	-0.1006	-0.40036	-0.012947	0.17189	0.353938	2.24995	0.620029	1.6493	0.305168	1.92399
starPep_11637	0.21886	0.0924056	0.524785	1.69828	0.342949	-0.141467	1.13373	-0.693792	0.657791	0.532459	1.02198	1.03418	1.09721	1.74575	0.411431	1.34112	0.817689	1.43481	1.07084	-0.422976	1.54587	2.21273	0.566861	1.63499	1.6861	-0.826433	-0.0232236	0.643991	-0.207191	-0.154736	-0.482501	-0.168707	0.0317323	0.32673	2.20025	0.551981	1.63249	0.305822	2.10236
starPep_11661	0.564514	0.947	0.318241	1.67234	0.317561	-0.08355	0.98079	-0.26382	0.886976	0.147802	0.556734	0.991329	1.5597	1.6004	0.517818	1.46762	0.499547	0.915507	0.289481	-0.389456	1.02082	1.56407	0.186357	0.811382	0.469945	-0.416449	0.0190218	0.292371	-0.495018	0.0123097	-0.55714	-0.120388	0.197754	-0.149283	1.2467	0.0564955	0.845103	-0.00135509	0.229526
starPep_30999	0.142381	0.15692	0.630795	2.01535	0.439594	-0.417509	1.6496	-0.614358	0.458741	0.527941	0.978272	1.02942	1.09721	1.72299	0.226281	0.338021	0.923264	1.25814	0.331327	-0.518321	1.35811	2.41542	0.804364	1.67399	1.67667	-0.773323	0.098791	0.777345	-0.111578	-0.0635023	-0.387932	0.0337703	0.105751	0.46533	2.34387	0.665994	1.82854	0.53255	2.10236
starPep_32068	0.356679	0.324922	-0.0153483	1.28183	-0.0550079	-0.810773	0.631009	-0.543522	0.779279	-0.211398	0.725351	0.802937	1.11044	1.65338	0.629507	1.44094	0.510403	1.10444	1.11722	-0.0818633	1.06357	2.02446	0.555007	1.10454	1.39385	0.350739	0.284131	-0.2174	-0.882281	0.256892	-1.08334	-0.626012	0.289432	-0.461069	0.880046	-0.521502	0.188844	0.00525627	0.987577
starPep_04509	0.388986	0.092017	-0.269134	1.58464	0.281981	-1.49263	0.0360943	-0.468769	0.435563	0.108714	0.419409	0.976249	0.960028	1.52502	0.0179263	0.574219	0.302872	0.526213	1.03878	-0.0393099	0.512711	1.60355	0.294283	0.678988	0.776341	0.718035	0.735474	0.293913	-0.531347	-0.625841	-0.403224	-0.759733	-0.819787	-0.56898	0.639173	-0.745738	-0.340712	0.127792	0.0511612
starPep_28732	0.590503	-0.00876523	0.292461	1.59859	0.343826	0.182142	0.140297	0.524134	0.753676	-0.204453	-0.145589	-0.0147677	0.527179	1.32831	-0.0498212	0.573231	-0.692013	0.335146	0.769637	0.273936	0.170121	0.853051	-0.385459	0.191127	0.653783	-0.742208	-0.457078	2.02939	0.899621	0.457575	0.365068	1.14004	0.668602	-0.468622	0.753861	-0.66262	-0.231175	0.0354185	0.452482
starPep_31042	0.215443	0.27089	0.807522	2.05771	0.55928	-0.508479	1.6796	-0.647689	0.886976	0.573261	0.876485	0.883198	1.45387	1.66618	0.153567	0.338021	0.81867	1.29787	0.331327	-0.408343	1.28526	2.30903	0.743406	1.64038	1.65782	-0.513515	0.412045	0.609331	-0.242749	-0.168961	-0.336215	0.00695751	0.203546	0.459258	2.17545	0.5045	1.73244	0.49544	2.10236
starPep_33119	1.0455	0.686123	1.27721	2.13874	0.873257	-0.506328	1.19182	0.497503	0.30564	-0.731251	-0.270492	0.911772	0.569068	1.26951	-0.698831	-0.273474	0.180579	0.522964	0.7315	-0.271647	0.660265	1.22062	-0.0495048	0.339854	0.55008	0.470824	0.405014	1.72498	0.644805	0.488501	-0.275685	0.378471	0.651337	0.144796	1.09263	-0.907077	-0.384365	-0.109954	-0.260977
starPep_11598	-0.376244	-0.629447	-0.0829376	1.0317	-0.375884	-0.691531	0.950487	-0.75167	-0.138456	0.692737	1.20368	0.418057	1.20303	1.71751	0.193034	1.00214	0.643222	0.887336	-0.0984951	-0.262211	0.780461	2.29668	0.896905	1.35651	1.34199	-0.995735	-0.279987	0.79207	-0.0696412	-0.554947	-0.405723	-0.622034	-0.281904	0.359817	2.01974	0.599196	1.3473	0.889434	1.92399
starPep_30648	0.390804	0.19552	0.304426	1.77158	0.430886	0.525885	0.929401	-0.00681674	0.0893965	0.933123	1.128	1.15281	1.09231	1.70735	-0.0402308	0.338021	0.574929	1.33398	1.59873	-0.294539	1.47358	2.01146	0.50287	1.49485	1.96893	-1.8027	-0.894153	1.45473	0.462811	0.172085	0.0239799	0.677229	0.24398	0.441014	2.22409	0.724255	1.58863	0.496032	1.70104
starPep_32061	0.0615138	0.371278	-0.154784	1.13777	-0.0657547	-0.284168	0.11766	0.0522976	1.43221	0.170766	0.799581	0.738581	1.7226	1.604	0.47801	0.815111	0.00713809	0.62572	-0.0139955	0.225596	0.306172	1.46072	0.194395	0.520977	0.432235	0.124494	0.298089	0.748173	-0.120332	-0.160697	-0.696269	-0.453268	0.516959	-0.383501	0.683185	-0.33076	-0.404535	-0.223226	0.630847
starPep_32063	0.383343	0.694629	-0.614565	0.827878	-0.410604	-0.5365	-0.655134	-0.413687	0.127236	-0.09258	0.901704	1.06949	1.7226	1.63642	0.870472	1.44094	0.761968	1.05857	1.0975	-0.494338	1.39827	1.81194	0.477626	0.928852	0.66321	0.0959535	0.0137897	-0.180396	-0.839191	0.119094	-1.22974	-0.880693	-0.676694	-0.472725	0.682363	-0.347322	0.0221411	-0.0503846	0.140344
starPep_15785	0.69807	0.933727	0.074544	1.10084	-0.101721	-0.200948	0.629374	0.174699	0.799065	0.352465	0.0119274	0.340945	0.237878	1.32949	-0.189249	0.481321	0.296137	-0.344284	-0.92922	-0.532475	-0.201611	1.10325	-0.126863	-0.182801	-0.392676	-0.0763569	0.258465	0.574755	-0.21498	-0.0466849	-0.290784	0.170349	-0.421362	0.606955	1.70162	0.567149	0.0782084	0.199057	-0.35016
starPep_32183	0.344381	0.437783	-0.428388	0.951996	-0.286769	-1.09351	0.211701	0.849386	1.19641	-0.26841	-0.290664	1.02858	1.5597	1.20438	0.384826	1.23735	-0.108422	-0.654069	-1.4018	-0.902568	-0.214889	0.774327	-0.385435	-0.52686	-0.119277	1.38419	1.19702	-0.0682667	-0.757327	0.0933945	-0.515343	-0.0145888	0.124729	-1.02699	0.120367	-0.549438	-0.785515	-0.693389	-0.0380213
starPep_02724	0.588796	0.752666	0.877346	1.58172	0.429732	-0.185637	0.9284	0.307647	0.0796268	-0.544403	-0.592642	0.0823818	0.569068	1.05481	-0.082265	0.425978	0.391943	0.169007	-0.359501	-0.374971	0.390822	1.09061	-0.0696567	0.181194	0.281394	0.720591	0.259141	2.07977	1.01493	0.205891	-0.00699651	0.653532	0.76613	0.510911	1.44737	-0.285625	0.135967	0.178842	-0.260977
starPep_06917	0.471865	0.583901	-0.420238	0.875722	-0.312465	-0.58406	0.334667	-0.138208	1.94788	0.357775	0.203162	0.881044	1.61457	1.34863	0.189734	0.783486	0.155377	0.166432	-0.0945255	-0.677122	0.419912	1.28143	0.101062	0.278658	0.446376	0.27419	0.81711	0.580729	-0.201919	-0.256167	-0.421515	-0.196002	-0.650548	-0.309929	1.08568	0.129587	0.189264	0.236017	0.274117
starPep_11358	-0.067591	-0.0030251	0.499683	1.38352	-0.114697	-0.142357	1.54365	-0.698063	0.247513	0.586346	1.2233	1.17984	1.17756	1.66205	0.538693	1.19881	0.627732	0.64694	-0.0380188	-0.931187	1.05798	1.69219	0.21024	1.41162	1.16287	-0.79767	0.112808	0.448123	-0.314026	-0.0398698	-0.583075	-0.191087	0.15672	-0.043959	1.83521	0.768167	1.69283	-0.23052	1.92399
starPep_25923	0.084134	0.235755	-0.00290925	1.0192	-0.125003	-0.575919	0.204398	-0.18679	-0.0988046	0.964319	0.582347	0.29773	0.677341	1.44945	-0.634459	0.274771	0.612249	0.165348	-0.434567	-0.879975	0.541655	1.68438	0.46797	0.549482	0.776341	-0.586804	-0.441577	1.44725	0.513904	-0.00150934	-0.154337	0.372131	0.411305	0.732203	2.02226	0.719191	0.794882	0.566865	0.541665
starPep_31001	-0.0605563	-0.289929	0.282455	1.70405	0.447915	0.032233	1.07423	-0.444496	0.535593	0.573028	0.985371	1.22287	1.30494	1.5866	0.482764	1.15038	0.843885	1.18785	0.23897	-0.102064	1.01538	1.95907	0.592235	1.43904	1.67667	-0.974757	-0.148687	0.614957	-0.166165	-0.131034	-0.543086	-0.221757	-0.0135439	0.220051	1.90393	0.662305	1.60858	0.480447	1.92399
starPep_00644	0.447952	0.989863	-0.0283376	1.26778	0.0828082	0.0885653	-0.365588	0.0314499	0.580096	0.596074	0.566253	1.0661	1.5597	1.44105	-0.388427	0.731355	0.193716	-0.167892	0.228139	-0.0647415	-0.0969711	1.09459	-0.0741976	-0.14316	0.0928432	-0.528425	-0.592894	0.697273	-0.174382	-0.277625	0.115053	0.486361	-0.475431	-0.247414	0.80764	0.251737	-0.0928206	-0.0698252	-0.483934
starPep_01052	0.923123	0.592283	0.335749	1.31494	0.20087	-0.478529	0.538957	-0.407692	-0.286485	-0.0490533	0.584414	1.51049	1.61457	1.45084	0.605408	1.26206	-0.323699	-0.131839	0.249394	-0.19843	0.00342871	0.714411	-0.389547	-0.0436345	-0.072139	-0.0262612	-0.377597	0.282019	-0.421056	-0.541972	-0.430966	-0.635106	-0.0581264	-0.168498	0.705167	-0.271973	-0.0499114	0.30184	0.898395
starPep_30174	0.892627	0.0728388	0.398264	1.17752	0.0174932	-0.0307748	0.878269	0.206383	0.660963	-0.678463	-0.101889	0.519596	0.870617	1.21129	1.27551	1.1662	0.490887	1.57308	1.51867	0.384688	1.18947	1.98806	0.5275	1.05143	1.24772	-0.921588	-0.700374	1.20589	0.329923	0.521534	-0.54144	0.0634477	0.769927	-0.466627	0.652318	-0.954003	-0.173253	0.020929	0.675438
starPep_11379	0.696752	0.616095	-0.138892	0.751139	-0.344087	-0.616648	-0.0274851	0.601935	-0.346625	0.059706	0.662911	1.4397	1.07443	1.43739	0.178622	1.26206	-1.23835	-0.903903	-0.791376	-0.106116	-1.05222	0.0327046	-0.992755	-0.841764	-0.765064	-0.443633	-0.173958	0.447789	-0.272739	-0.132245	-0.483752	-0.145247	-0.609637	-0.887597	0.302245	-0.532548	-0.432864	-0.461831	-0.171795
starPep_24077	1.02916	1.50895	0.520953	1.31466	0.261847	0.16293	0.688239	0.669604	0.247513	-1.08307	-0.884214	0.109366	0.81893	0.914699	-0.420517	-0.11535	0.629272	-0.65751	-1.38455	-0.804111	-0.137834	0.652054	-0.428919	-0.519731	0.130553	0.00360849	0.691698	-0.2625	-0.850551	0.588997	-0.769504	-0.215175	-0.820961	-0.420174	0.914786	0.0243552	0.120341	-0.540967	-0.127204
starPep_30452	0.474922	0.688808	-0.802964	0.410089	-0.664404	-1.14226	-0.829719	-0.44202	0.387026	0.145099	-0.0620013	0.830779	0.450751	1.16026	-0.268497	0.481321	0.605416	0.10173	-0.392681	-0.698315	0.355212	1.29932	0.169946	-0.0578814	0.455804	0.839902	1.05688	0.109784	-0.546889	-0.0684244	-0.549356	-0.170661	-0.742103	-0.508208	0.419825	-0.240115	-0.624125	-0.150415	-0.305569
starPep_13985	0.1026	0.0933664	-0.973672	0.123093	-0.935245	0.0676154	-0.390858	-1.63833	1.03479	-0.588604	-0.288958	-0.0664675	1.25055	1.05368	-0.0373156	1.61981	0.476554	-1.15118	-1.15339	-0.672778	-0.564581	0.762892	-0.312329	-0.488764	0.304963	-0.114695	0.195206	0.811552	-0.024962	0.0929165	-0.877058	-0.457792	0.262484	-0.168679	1.1549	0.447432	-0.020767	-0.151089	0.3633
starPep_17942	0.283784	0.359623	0.190056	1.05653	0.0290907	-0.699441	0.111649	0.0922675	0.435563	0.272408	0.00089207	0.4692	0.677831	1.16091	-1.22928	-0.415539	0.0744113	-0.671946	-0.610503	-0.500942	-0.38874	0.906125	-0.183516	-0.444358	0.220115	0.872528	0.994472	0.365448	-0.320254	-0.161173	0.0245634	0.479517	0.0936825	0.178353	1.04995	0.243052	-0.125097	-0.0607158	-0.171795
starPep_16117	-0.828921	-0.510492	0.606431	1.5104	0.496324	-0.0850091	0.137814	-1.10644	0.336737	0.57713	1.8666	0.796076	1.45387	1.64505	-0.049477	0.243147	0.220559	-0.286323	-0.597502	-0.263241	-0.226725	1.81062	0.626615	0.058967	0.319104	-0.747919	-0.291026	0.854802	-0.0749701	-0.620284	0.145495	0.0905703	1.41627	-0.141845	0.593013	0.646801	0.551413	1.20221	0.853803
starPep_37389	-0.970006	-0.806873	-0.111753	0.804113	-0.30138	-0.283039	-0.500144	-0.18313	-0.287185	0.456714	1.52319	-0.173662	0.891439	1.55734	-0.0322101	0.261924	0.11419	-0.119298	-0.0945255	-0.0740977	-0.173206	1.60703	0.472406	0.185937	0.634927	-1.05418	-0.881323	0.283136	-0.522408	-1.00001	0.132688	-0.739649	-0.307837	0.349807	1.04564	0.820624	0.431106	1.1452	0.318709
starPep_35322	-0.812396	-0.545285	-0.400661	0.756734	-0.2196	-0.900703	-0.365585	-0.057355	0.328998	-0.600918	1.32737	0.345992	0.568088	1.45272	0.247923	1.10986	0.35645	0.0876338	-0.56624	-0.833599	0.525034	1.08698	0.100263	0.309685	-0.180556	-0.659369	-0.253211	-0.452581	-1.00228	-0.583618	-0.707531	-1.16722	-0.563614	0.274706	1.11155	0.437776	0.275567	0.727002	-0.171795
starPep_11443	-0.306399	-0.341014	-0.314179	0.616111	-0.348521	0.237229	0.21605	0.229653	-0.253564	-0.524331	1.03992	-0.238655	0.0811021	1.34625	-0.0307139	1.2927	-0.165758	-0.666222	-1.01284	-0.878217	-0.245916	1.05707	0.0333002	-0.642462	-0.4351	-1.65793	-1.59067	0.972225	0.254214	1.1259	0.0732086	0.535479	0.932681	-0.326311	0.325415	0.291513	-0.166499	-0.249574	-1.24198
starPep_34109	-0.504439	-0.0228647	-0.192811	0.457618	-0.511148	0.30633	0.164344	0.25673	0.753676	-0.0888292	0.234302	0.116886	0.35644	1.11049	-0.607318	-0.0980555	-0.354738	-0.784231	-0.495233	-0.909799	-0.0957793	0.217237	-0.758871	-0.626453	-0.378535	0.242833	0.183917	0.852215	0.169433	0.918977	0.202679	0.838423	0.168135	-0.876871	0.454756	0.0683157	-0.503925	-0.416531	-0.885255
starPep_34145	-0.640835	-0.194594	-0.00676949	0.598623	-0.383246	0.412059	0.396804	0.37328	0.970398	0.0791194	0.225771	0.0862801	0.35644	1.10719	-0.983707	-0.0980555	-0.217003	-0.503276	-0.722602	-0.888882	0.18984	0.41908	-0.537934	-0.526219	0.0315641	0.36042	0.677172	1.07645	0.368777	0.895736	0.263804	0.925035	0.155362	-0.642341	0.778581	0.222472	-0.21235	-0.550201	-0.974437
starPep_34202	-0.60783	-0.0878547	-0.0919598	0.61918	-0.351719	0.545493	0.216231	0.33721	0.970398	0.23154	0.121654	-0.146805	-0.0668553	1.07715	-1.18966	-0.0980555	-0.157682	-0.499485	-0.722602	-0.962444	0.243532	0.443475	-0.512053	-0.589606	-0.0768528	0.381003	0.753427	1.08738	0.377928	0.847406	0.338491	1.03814	0.07956	-0.47835	0.960958	0.343459	-0.0277066	-0.545243	-0.974437
starPep_34443	-1.17874	-0.985693	-0.0438047	0.804682	-0.1331	0.271319	-0.00781671	0.854983	1.27278	-0.574576	1.56935	0.211867	0.0350491	1.49124	-0.353836	0.106765	1.19282	0.337877	-0.830333	-0.562715	0.51044	1.5702	0.543786	0.219741	-0.208839	-1.03398	-0.543853	-0.451233	-0.966735	-0.191826	-1.07175	-0.99539	-0.982616	-0.340291	0.598344	0.826288	-0.0173477	0.311989	0.318709
starPep_28354	0.464616	0.541216	0.0571448	0.619048	-0.369841	-0.885072	0.628426	-0.608298	-0.0749861	-0.4631	0.583134	0.647058	0.68371	1.18	0.95071	1.48837	0.645205	0.000733128	0.726575	-0.0961329	0.160271	1.37477	0.410558	0.318774	0.634927	-0.429421	-0.26395	0.079921	-0.486345	0.227883	-0.542267	0.0224626	0.386308	-0.16718	0.565802	-0.351141	-0.0444098	0.570232	-0.171795
starPep_07666	-1.59112	-1.39312	0.685635	1.56167	0.75134	0.454924	0.297881	-0.0604851	-0.768947	1.61108	-0.67024	-3.03234	-2.55788	0.7084	0.666493	0.205345	-0.960796	-0.433445	-1.26342	0.587242	-0.718848	1.21472	0.311831	0.279065	-1.70782	1.02851	0.773999	2.53726	0.727808	-2.25877	2.26051	-0.623773	1.13131	2.46819	3.61973	2.07725	2.29051	2.68928	-0.439342
starPep_10113	0.0985137	-0.305832	-0.308661	0.816686	-0.147865	-0.814568	-0.843574	0.550219	0.580096	0.113214	0.72609	0.191609	0.174433	1.17801	-0.487531	-0.903006	0.526913	0.314711	-0.885691	0.604412	-0.611606	1.55383	0.610949	0.108812	-0.147559	0.168123	-0.283023	-0.057386	-0.590003	-0.0607513	-0.395722	0.0344832	-0.195474	-0.433126	0.177154	-0.582166	-0.468976	0.113561	-0.171795
starPep_25256	-1.26423	-1.21731	0.0155286	0.676372	-0.264227	-0.467522	-0.244112	-0.290608	-0.287185	0.69731	1.82702	0.156223	0.362319	1.47518	0.0520521	0.169273	-0.174058	-0.114414	-0.305775	0.267062	-0.360663	1.28601	0.32957	0.225065	-0.180556	-1.04403	-0.711676	0.490942	-0.367519	-1.11213	0.274148	-0.793767	-0.943677	0.0529855	0.692505	0.429569	0.312519	1.16364	0.987577
starPep_30429	0.263062	0.382334	-0.686029	0.180649	-0.746327	-0.929396	-0.158954	0.389761	1.94788	0.319855	0.202225	0.191868	0.450751	1.00377	1.03315	1.19881	1.11438	0.292791	0.0918819	-0.88962	0.87579	1.17397	0.320832	0.667605	0.955464	0.599195	0.815035	0.344647	-0.264194	0.0718659	-0.521766	-0.0278716	-0.724126	-0.604609	0.368756	-0.379984	-0.232388	0.10382	0.541665
starPep_38524	-0.285472	0.446773	-0.95234	0.63976	-0.277099	0.784883	-0.386696	-0.00206809	0.473526	0.662523	-0.249535	-0.299502	0.344682	0.853503	-0.83911	-0.411092	-0.47442	-0.936536	-1.19084	-1.10294	-0.101623	0.219945	-0.652037	-1.01143	-0.642506	0.11605	0.477399	1.36809	0.707508	0.497087	0.213688	0.971009	0.237318	0.0811791	1.62312	0.825151	0.70571	-0.543419	-0.35016
starPep_19442	-0.240772	-0.657667	-0.395776	0.325947	-0.570921	-0.322655	0.386645	-1.20694	0.660963	1.04616	0.982448	0.280248	1.01098	1.18995	0.340919	0.946552	0.835215	1.08976	0.16725	-0.151827	0.943853	1.72024	0.891656	1.13016	0.686779	0.0315316	0.415991	0.246521	-0.28013	-0.26441	-0.440059	-0.223189	-1.08053	0.78539	1.99986	0.677123	1.60729	0.770206	1.07676
starPep_20758	-0.5907	-0.37947	0.265404	1.10734	0.34785	-0.716201	0.244925	-0.218169	0.336737	0.628053	1.62112	0.842609	0.924754	1.33927	0.0165022	0.243147	-0.286366	-0.433263	-0.305775	0.0333823	-0.44141	0.885615	0.00971339	0.0463398	-0.180556	-0.127303	0.0977955	0.990878	0.136069	-0.52826	0.408131	0.59799	1.21335	-0.612097	0.164701	-0.293932	-0.00871399	0.707166	-0.35016
starPep_37311	0.213789	0.247459	-0.779384	-0.183625	-1.11254	0.282322	-0.259572	-0.184397	0.247513	0.922358	-0.0253404	-0.379099	-0.23343	0.900268	-0.329529	0.409177	0.696523	-0.563644	-1.30442	-1.30635	0.580954	1.19019	0.376063	0.0238156	0.653783	-0.563285	0.161768	0.63503	0.0753745	0.408804	-0.456999	0.16951	-0.92436	0.500035	2.07589	1.51285	1.26406	0.366621	0.541665
starPep_43325	-1.12994	-0.798565	0.11286	1.00848	0.205825	0.421409	0.513963	0.931614	1.27278	-0.942981	1.46287	0.215326	0.281972	1.30699	-0.330451	0.142343	1.51619	0.392959	-1.03158	-0.686721	0.641351	1.64712	0.820622	0.532132	0.427521	-1.01269	-0.278943	-0.627225	-1.07292	0.00476083	-1.35112	-1.12926	-0.57858	-0.269556	0.827941	0.920627	0.528703	0.173159	-0.127204
starPep_16447	-0.18678	0.525562	0.389922	1.14605	0.460567	-1.1135	-0.179254	-0.0985492	0.558183	-0.616294	0.88175	1.01605	0.924754	1.06784	-0.105322	0.226346	0.435541	0.206394	-0.292775	-0.866176	0.729709	0.977448	0.232975	0.399777	0.418094	0.34277	0.755975	-0.523315	-0.978556	-0.319684	-0.568684	-0.468421	1.28353	0.166663	0.631403	0.0355044	0.13213	0.53814	-0.394751
starPep_00729	0.0696818	-0.162076	0.243897	0.829829	0.151418	0.390401	0.399704	-0.449365	0.896597	1.12315	-0.184434	0.148523	0.142343	0.742002	-0.632277	0.168285	-0.225778	-0.390222	-0.299437	0.158595	-0.456783	0.782535	0.0365972	-0.120285	0.634927	0.842292	0.822029	1.77821	0.948742	-1.23513	1.32348	0.759108	1.02724	0.705353	1.55202	0.868942	0.471739	0.770339	-0.260977
starPep_27744	-0.84023	-0.459631	-0.575228	0.467875	-0.302484	0.582326	-0.0158889	1.68364	0.252469	-1.08417	1.17147	0.70357	0.88164	1.11489	0.196483	0.267854	1.00038	0.228818	-1.05226	-1.22241	0.984138	1.36832	0.658559	0.869473	0.58779	-1.33448	-0.881131	-1.12698	-1.51453	0.054953	-1.58351	-1.37936	-1.08701	-0.416058	1.06228	1.36154	0.733431	0.172658	0.853803
starPep_02548	0.0362264	0.786637	0.0464858	0.495309	-0.186895	0.200878	0.308474	0.594454	1.19641	0.527026	0.0447044	-0.209025	0.482351	0.757417	-0.166291	0.13666	-0.121851	-0.705394	-0.88616	-0.709277	-0.36086	0.0526367	-0.694547	-0.181317	0.356815	-0.00189628	0.34416	1.88101	1.3508	0.668965	0.275812	1.03012	0.289521	0.086365	0.894429	0.0522952	0.146588	-0.0907207	0.541665
starPep_13143	0.649757	0.486023	-0.0450303	0.749941	0.113688	0.115031	-0.257244	0.221162	1.34069	0.762882	-0.438032	1.00415	1.5597	0.613325	-0.347779	0.525794	0.512762	-0.0783558	0.223679	-0.862238	0.704668	0.32681	-0.352861	-0.0819674	0.658496	0.565399	0.901162	0.350713	-0.0682437	0.141071	-0.702623	-0.204613	-1.19047	-0.231013	0.623933	0.277636	0.0089075	-0.468127	-0.528525
starPep_35779	0.206531	0.621526	-0.392896	0.063509	-0.766269	-0.0309049	-0.694206	0.285813	0.328998	0.450324	0.0960249	1.0102	0.775816	0.736634	-0.50714	-0.0506183	0.776827	-0.0355875	-0.758966	-0.486309	0.182036	0.680759	0.00462576	-0.133949	-0.392676	-0.109976	0.407317	0.185321	-0.278724	0.39633	-0.221242	0.455155	-0.368605	-0.060548	0.557406	0.374605	-0.117457	-0.289117	-1.01903
starPep_38474	0.346333	-0.130667	-0.0696808	0.489147	-0.173749	0.242364	0.404904	0.469028	0.244341	0.333413	-0.167895	-0.03902	0.0940851	0.679782	-0.391354	-0.0980555	-0.741309	-1.17715	-0.83948	-0.629673	-0.798418	-0.08821	-0.793447	-0.81322	-0.637792	-0.420111	-0.00304716	1.03225	0.587528	0.75544	0.265894	0.995836	0.036667	0.24302	1.10304	0.55156	0.357471	-0.270001	0.764621
starPep_06105	-0.26732	0.647092	-0.0144901	0.561147	-0.0277106	-0.908158	-0.111067	0.557788	0.970398	0.12453	0.997071	0.795701	0.537223	0.929487	-0.124294	0.141354	-0.299912	-0.45681	-0.47006	0.0835207	-0.623726	0.203941	-0.505311	-0.332186	-0.213552	0.244299	0.762	0.0804282	-0.40241	-0.730945	0.0239512	-0.280148	-0.531215	0.270599	0.656466	-0.138755	-0.135036	0.062438	0.184935
starPep_12565	-2.04045	-1.35565	-2.46464	-0.478901	-1.47997	1.11532	-2.08254	-2.63773	-0.764437	0.140865	1.23231	-0.18925	-0.468349	0.983335	-1.73257	-1.90166	-2.09276	-1.16823	-0.261237	-0.115407	-1.06114	0.439531	-2.72418	-3.9996	-2.66	-0.147498	-0.838881	4.00604	0.242379	-3.33439	3.9445	-1.79619	4.95362	-0.494397	3.36633	2.68033	0.545164	-1.59997	-2.44595
starPep_18132	-0.100043	-0.0335298	-1.00423	0.291946	-0.362292	0.669938	-1.21718	-0.0665946	0.0517375	0.653418	0.0836697	0.0216297	0.458345	0.710207	-0.921162	-0.494601	-1.04509	-1.0325	-0.827555	-1.23012	-0.403755	0.151512	-0.724721	-1.15419	-0.708499	-0.142004	-0.115809	1.18245	0.770956	0.789111	0.549376	1.3281	-0.309006	0.00598771	1.46585	1.26255	0.713966	-0.258862	-0.0826125
starPep_20634	0.379371	0.262458	-0.0136871	0.570245	-0.0258296	-0.807104	-0.0948275	0.0533252	-0.0138265	-0.0457749	-0.413288	0.557511	0.514196	0.577008	-0.878633	-0.404421	-0.500945	-0.515328	-0.807429	-0.867564	-0.148522	0.110405	-0.563325	-0.499414	-0.180556	1.60244	0.902482	-0.0172269	-0.451717	-0.912283	0.236252	-0.322744	-0.459002	0.605949	1.04618	0.609724	-0.208693	-0.10614	-0.439342
starPep_29031	-2.87582	-2.02623	0.496107	3.48804	2.72608	-2.86418	0.676263	-2.92143	-1.28143	-2.10175	2.99872	-2.11229	-1.73579	1.39285	-1.8013	-1.64075	-2.27747	-0.466556	0.58609	3.04406	-1.94834	2.79641	0.287208	-1.48075	-0.369107	-2.60806	-3.83975	0.449756	0.0544303	0.22668	-0.23253	0.404987	3.38103	-2.72558	0.74958	-3.43969	-2.74699	-2.45506	-2.13381
starPep_36245	0.334485	1.34826	0.267992	0.928356	0.356529	0.0653097	0.823993	0.84434	-0.0572993	-0.654602	0.207277	1.35414	1.12538	0.733627	-0.864911	-0.323629	-0.731409	-0.886932	-0.407674	-0.913892	-0.0540781	-0.520084	-1.24269	-0.751105	0.16355	-0.121306	0.545397	0.805238	0.396169	0.847843	-0.0552197	0.570939	0.184459	-0.0406302	0.519088	-0.0221281	0.113016	-0.711672	0.140344
starPep_16077	-0.605111	-0.309775	1.18986	1.36425	0.987049	-0.169918	0.77202	-0.646465	0.336737	0.152399	1.57732	1.1283	1.45387	1.03708	0.177447	0.243147	0.335249	-0.130686	-0.869847	-0.0864156	-0.271448	1.29194	0.657603	0.113351	-0.345538	-0.391812	-0.0646585	1.00097	0.363426	-0.382864	0.484321	0.878043	1.96419	-0.0861246	0.149592	0.280422	0.628268	1.04753	-1.01903
starPep_35772	0.354202	0.628446	0.115361	0.503355	-0.134772	-0.309743	-0.211752	0.266475	0.33217	0.736752	0.171373	0.590539	0.641332	0.702349	-0.596095	-0.342654	0.710957	0.0268452	-0.506718	-0.268664	0.0734764	0.577696	-0.0629932	-0.146555	-0.147559	-0.0405737	0.0493033	0.146236	-0.388675	0.322584	0.0607219	0.784226	-0.304977	0.346053	0.731153	0.320574	0.222169	-0.00261026	-0.885255
starPep_35999	-0.345407	-0.346363	-0.420306	0.352301	-0.294663	0.266469	0.299521	0.196268	0.896597	0.295262	-0.387148	-0.844861	0.0940851	0.520718	-0.172838	0.789663	-0.3245	-0.532183	-0.775632	-0.882224	-0.0240654	0.326396	-0.276798	-0.193433	0.403952	0.278829	0.821708	1.11694	0.702529	-0.598773	-0.0670063	-0.174259	0.787067	1.12886	1.96089	1.30002	0.922151	0.240361	0.140344
starPep_40675	0.902801	0.84942	-0.300536	0.580929	0.0339011	0.812664	-0.759	-0.122404	0.92356	1.29512	-0.190625	1.05012	1.61457	0.620377	-0.0638358	0.557418	0.485878	-0.536369	-0.401331	-0.427946	-0.197759	0.536286	-0.124955	-0.482074	0.578362	-0.0483433	0.0340824	0.562278	0.176157	0.132728	-0.265525	0.327993	-1.07556	0.0299396	1.03074	0.829303	0.608746	0.0005241	-0.171795
starPep_40938	0.595634	1.01148	0.0316883	0.456477	-0.247365	0.449438	0.812672	-0.284483	-0.430688	-0.950102	-0.0687398	0.715433	0.493374	0.634953	0.226143	1.32432	-0.664279	-0.500405	-0.129979	-0.415453	-0.26178	-0.212234	-0.872132	-0.747287	-0.430386	-0.409971	-0.418919	1.81585	1.1996	0.804632	-0.469565	0.0875405	0.513094	-1.24042	-0.627679	-0.737492	-1.29072	-0.558917	-1.10821
starPep_02776	0.764388	0.631216	0.529964	0.773547	0.287245	-0.696963	0.936282	0.214739	1.11468	0.403721	-0.115779	0.134004	0.537223	0.580109	-0.048908	-0.526473	0.181986	-0.0576716	-0.421313	-0.206337	-0.0174516	0.820125	0.272691	0.0698563	-0.274831	0.926968	1.4396	0.236012	-0.111045	-0.624015	0.0186478	-0.0887583	-0.053803	1.06431	1.1315	0.269271	0.457262	0.648481	0.72003
starPep_04454	0.410507	0.319763	-0.586727	0.0250594	-0.596334	-0.928578	-0.41079	0.217578	-0.0572993	-0.168829	0.169225	1.03417	1.01955	0.656339	-0.758817	-0.35896	-0.615674	-0.702062	-0.807429	-0.702274	-0.359775	-0.123692	-0.742714	-0.679326	0.33796	0.993989	1.01544	-0.557683	-0.957238	-0.450887	-0.613549	-0.734087	-0.659656	0.131274	0.586065	0.0955877	-0.269316	-0.540523	-0.216386
starPep_32597	0.093708	-0.278308	-1.0144	-0.0471304	-0.684386	-1.27001	-1.01212	-0.166993	-0.210631	-0.434715	0.67922	0.350211	0.493129	0.781747	-0.238301	0.53617	0.620602	0.827834	0.816986	0.22645	0.548269	0.941557	0.451198	0.405677	0.33796	-0.196279	-0.576004	-0.292092	-0.634085	-0.244007	-0.738941	-0.596056	0.136454	-1.03621	-0.275208	-1.47493	-1.00617	-0.127465	0.318709
starPep_09423	-1.47636	-1.2135	-1.81738	-0.76456	-1.59803	-1.1647	-1.22312	-0.107413	-1.28073	0.730984	1.41039	-1.41589	-1.71251	0.907412	-0.0237513	-1.00999	-2.28979	-1.97622	-0.890975	1.15731	-2.99112	-0.474008	-1.11353	-0.651796	-0.072139	-0.689846	-0.317017	1.11871	0.269535	-1.62877	1.23071	-0.505184	0.114789	-0.808631	-0.154919	-0.787936	-0.75174	0.917834	0.898395
starPep_14552	0.0659317	-0.0170527	0.0452163	0.402191	-0.200395	-0.689497	0.872202	-0.584522	0.0796268	-0.760057	0.00399943	-0.0454187	0.35644	0.572701	-0.77097	-0.713998	-0.0216554	-0.110454	-0.872022	-0.875731	0.142814	0.358894	-0.169322	-0.297451	-0.156987	0.174361	-0.379646	1.20396	0.898837	0.707774	0.0712087	0.78211	1.04927	-0.71184	-0.171857	-0.3904	-0.250434	-0.403733	-0.439342
starPep_26341	-0.218829	0.778853	-0.104383	0.879004	0.379867	-1.57466	0.347313	-2.12929	0.473526	0.602491	1.7347	0.791939	0.514196	0.980093	-1.20276	-0.901524	0.25534	0.907433	0.752003	-0.121448	1.21883	1.84021	1.50958	1.41405	0.672638	-0.148679	0.718422	0.61281	0.0701406	-1.08112	0.568756	-0.150351	0.173324	-0.00587027	0.306832	-0.391481	-0.140613	1.26559	-0.70689
starPep_33668	0.940166	1.53075	1.03313	1.15762	0.714306	-0.0628512	0.123135	0.344379	0.0897	0.822288	-0.356445	-0.000834444	0.556575	0.464909	1.36891	1.61487	-0.465974	-0.00772677	-0.278142	0.512068	-0.249636	0.624233	0.113829	-0.20798	-0.661361	0.241943	0.463185	0.650385	0.219044	-0.517116	0.585312	0.864694	0.508109	1.19309	1.08976	0.153553	0.511041	1.03633	-0.394751
starPep_39385	0.380203	1.38047	-0.141304	1.13832	0.758093	0.669154	0.469975	0.432255	0.435563	0.49384	-0.602427	0.735755	1.5597	0.396865	-0.834201	-0.935125	-0.797882	-0.874057	-0.0924481	-1.03173	-0.110496	-0.380081	-1.03217	-0.913551	-0.340824	-0.0739297	0.0796272	0.971847	0.51359	0.874928	0.877494	1.69865	-0.0271134	-0.312232	0.731168	0.527642	0.516661	-0.588735	-0.171795
starPep_09021	-0.112291	-0.473367	-0.411093	-0.0100516	-0.600907	-0.858946	0.228525	0.451449	-0.130014	0.781954	0.661629	0.656144	0.973746	0.707092	-1.14365	-0.752294	-0.468385	-1.10066	-0.678802	-0.566017	-0.543693	0.0295661	-0.541431	-0.617202	-0.477524	0.557549	0.867083	-0.119139	-0.452852	-0.169695	-0.445467	-0.115039	-0.806334	0.614172	0.945802	0.540458	0.797173	-0.263878	-0.127204
starPep_09744	-0.468247	-0.738352	-1.26066	-0.689666	-1.45046	-0.823994	-0.593543	-1.6046	0.912174	-0.344535	1.05421	0.791902	2.3279	0.799841	0.771126	2.62687	-0.18953	0.292234	-0.0896739	-0.198456	0.236104	0.282038	-0.211258	0.0559	-0.072139	-0.00777239	0.076158	-0.340368	-0.704459	-0.778101	-0.296539	-0.917912	-1.1404	-0.944901	-0.193969	-0.479615	-0.611662	-0.0823729	0.407891
starPep_10455	-0.0465701	-0.0513573	-0.13504	0.504219	0.0909461	-0.879417	-0.0349626	-0.53701	-0.485535	-0.257917	1.02901	0.803031	0.603363	0.778923	-0.682741	-0.538332	0.570453	-0.424899	-0.779627	-0.941791	0.164706	0.852209	0.382671	0.100027	-0.0909941	-0.671708	-0.463089	-0.889856	-1.21228	-0.0770749	-0.913905	-0.633082	-0.359119	0.254717	0.475917	0.574158	0.324215	0.373318	-0.483934
starPep_25925	-0.838251	-0.928342	-0.190094	0.157895	-0.352619	-0.306736	0.266368	0.0658679	-0.264066	0.0197477	1.3638	0.0170358	0.130585	0.854331	-0.280685	0.0533977	0.431728	0.0609465	-0.264596	-0.633615	0.469118	0.82622	0.409881	0.561542	0.87533	-1.47135	-0.775529	-0.508395	-0.873324	-0.693616	-0.107683	-0.408962	0.310484	0.870411	1.33086	1.241	1.16147	1.0153	1.79022
starPep_00184	-0.409747	-0.366276	-1.28774	-0.870206	-1.62719	-0.831039	-1.08959	-0.288352	0.20955	-0.222841	1.18932	0.739083	1.20303	0.771199	0.162957	0.297502	-0.146069	0.295538	-0.313061	-0.0770992	0.161346	0.267115	-0.186215	0.0222636	0.106984	-0.0221569	0.167513	-0.355507	-0.662222	-0.657267	-0.396066	-0.798723	-1.13695	-0.961616	-0.283679	-0.436918	-0.695075	-0.325579	-0.439342
starPep_13994	1.45368	0.282683	-0.938338	1.53663	0.692997	2.11826	-0.612615	0.17107	0.0907872	-0.220469	-1.77453	-0.753391	-0.317697	-0.00430131	0.134507	0.354822	-0.703675	-0.270177	0.15305	1.13839	-1.17615	-0.250177	-0.937449	-1.01084	-0.581227	-0.303446	-0.93156	0.755842	0.251912	0.0421118	-0.533292	-0.0476056	-0.504198	0.852271	1.0996	0.945677	-0.333123	-0.757714	-0.751481
starPep_40257	1.77628	1.17829	-0.768107	0.851405	0.242468	1.91836	-1.13956	1.13954	-0.493654	-0.272486	-1.71182	-0.273963	0.431154	0.0348525	-0.710219	-0.323629	-0.417226	-0.36421	-0.144385	-0.048292	-0.571534	-0.522537	-1.27584	-1.46036	-1.65597	-1.41276	-1.37287	0.865545	0.385208	0.36316	-0.588405	0.0194509	-0.49902	0.103466	0.779969	0.555681	-0.613925	-0.415416	-0.483934
starPep_00803	0.0699119	-0.357425	-1.3994	-0.738417	-1.54213	0.238553	-0.358317	-1.05824	0.253346	1.03549	0.446089	0.214431	-0.188847	0.542321	1.21428	1.26206	-0.237963	0.932955	0.864557	0.941663	0.291109	1.10646	0.854003	0.80023	0.743344	-0.782251	0.393028	1.23225	0.859664	-1.25674	1.12855	0.399546	0.534212	-0.185303	0.384771	-0.199786	-0.00657475	0.819978	0.274117
starPep_01485	0.155437	-0.443944	-1.19592	-0.423178	-1.05277	0.15591	-0.361626	-0.863506	0.253346	1.03033	0.366423	0.348798	-0.163371	0.517241	0.972508	1.26206	-0.0852594	1.05816	0.837811	0.797147	0.360313	1.13736	0.886632	0.734259	0.743344	-0.716063	0.470529	1.25589	0.927533	-1.24929	1.07899	0.332077	0.475454	0.123142	0.547013	-0.0356269	0.0156863	0.888137	1.29972
starPep_15747	0.449505	1.45511	-0.253977	0.661651	0.297117	0.865556	0.230549	-0.0363049	1.61065	0.286979	-0.163343	0.364988	0.783655	0.411604	0.515462	0.434625	0.181751	0.850119	-0.629497	-0.75198	0.936017	0.506918	0.0463679	0.393805	-0.029715	0.19297	0.736841	0.489831	0.279196	0.0834257	-0.0807488	0.537554	0.18136	0.053199	1.04131	0.773516	1.05413	-0.0962098	0.452482
starPep_23239	0.842824	1.01401	1.068	0.965375	0.784341	0.43694	0.492076	0.41965	-0.668206	-0.708078	-1.22263	-0.820177	-0.253517	0.113772	0.212986	1.23735	-0.849753	-0.51984	-0.789355	-0.611075	-0.31953	-0.696131	-1.31477	-0.643549	-0.670789	0.933337	0.595151	0.605824	0.252162	0.997131	-0.0969277	0.441111	0.472366	-0.212872	0.345628	-0.34889	0.173228	-0.712136	-0.751481
starPep_29165	1.08396	2.47495	0.888267	1.51961	1.43898	0.803002	1.00703	0.560592	0.657791	-0.698898	-0.516224	0.509205	0.395634	0.304088	0.0446577	0.434625	0.703853	0.541215	0.756721	-0.678795	0.897717	0.421523	0.042041	0.209769	0.257825	0.20167	0.15519	0.932799	0.435773	1.87182	1.22121	1.20248	-0.158938	-0.541081	0.20065	-0.744712	0.453228	-0.534323	0.541665
starPep_30105	0.170791	-0.626123	0.0554311	0.369005	0.00685358	-1.21229	0.218511	0.0599751	0.970398	-0.343476	0.984203	1.15913	0.662888	0.689734	-0.419008	-0.526473	-0.493205	0.0451797	0.478457	1.11072	-0.637679	0.689913	0.0998248	-0.844844	-1.66068	0.0263304	0.873016	-0.313845	-0.661052	-0.695184	-0.278721	-0.686791	-0.264829	-0.914786	-0.549383	-1.20857	-1.06736	0.085511	-0.394751
starPep_36355	0.0299695	0.122556	-1.46137	-0.475293	-1.18961	0.8572	-0.857269	-1.03251	0.244341	2.27724	-0.329199	-0.320669	-0.129321	0.335283	-1.17413	-1.12216	0.0130636	0.141306	-0.647064	-0.931438	0.627011	0.563009	0.145824	0.321837	0.380384	0.423549	0.947125	1.54812	1.39015	-1.14517	0.938453	0.335246	0.368482	1.50704	3.0056	2.49736	2.20158	0.847284	1.16594
starPep_38137	-0.294858	0.114355	-1.36103	-0.186052	-0.796427	0.998447	-0.910561	-1.41356	0.244341	2.14407	-0.397943	-0.314005	-0.129321	0.316192	-1.07775	-1.37318	-0.226526	0.0753118	-0.64911	-0.799112	0.538207	0.440942	-0.0015237	0.273433	0.380384	0.626906	1.02335	1.90104	1.28537	-1.82751	1.89936	0.254754	0.530354	1.71196	3.31505	2.70815	2.42919	1.24627	1.16594
starPep_06303	0.140966	-0.629187	-0.0108069	0.524109	0.280531	-1.5624	-0.384399	0.188906	0.970398	-0.412104	0.602158	0.523514	0.125685	0.556358	-0.279359	-0.526473	-0.696653	0.250255	0.374175	1.32966	-0.52795	0.934239	0.538458	-0.749722	-1.77381	0.175871	0.650983	-0.187863	-0.629223	-0.991256	0.148774	-0.668379	0.212497	-0.841446	-0.624525	-1.35998	-1.38794	0.416957	-0.840664
starPep_13256	0.166961	0.888621	0.0883761	0.245341	-0.134623	-0.199644	-0.0542504	-0.513938	-0.580015	-0.934215	0.381961	1.50156	1.50874	0.504215	0.865274	1.27787	0.44429	-0.557003	-0.593073	-1.02275	0.238027	0.209088	-0.174093	-0.0535666	0.33796	-0.613942	-0.241067	-1.06167	-1.36058	0.0472501	-1.55716	-1.34464	0.526136	-0.74526	0.000673194	0.562144	0.319633	-0.057437	0.764621
starPep_07166	0.749312	0.719678	1.11467	0.849421	0.770147	-0.702504	1.14138	-0.0682468	0.336737	0.126498	0.295336	1.98787	0.514196	0.420703	-0.952908	-0.126468	-0.20918	0.518695	0.883837	0.325518	0.447291	0.821814	0.633005	0.346887	-0.666075	0.197863	0.610114	0.196715	-0.071405	-0.775644	0.306496	0.0853878	0.255576	0.0218358	-0.0255038	-0.389735	-0.762744	0.547007	0.586256
starPep_12675	2.21682	2.44739	0.12756	1.59838	1.70303	1.73433	-0.395696	0.0167002	0.0563928	0.641046	-1.99168	-0.8439	-1.00359	-0.189444	0.117734	-0.323629	-0.579974	0.0248451	0.615347	1.16293	-0.51765	0.126415	-0.263025	-0.294993	0.733917	-0.505256	-0.842316	1.16104	1.08934	0.0402578	0.478235	1.20542	-0.358022	1.32837	1.33202	0.724754	0.704686	0.479334	0.541665
starPep_29515	0.14708	0.139903	-0.15986	0.457388	-0.114936	-1.41692	0.952786	0.26203	-0.773252	-0.935961	0.395943	-0.783429	0.245717	0.408142	1.34903	1.40931	-0.709773	0.475423	1.41294	0.722097	0.142244	0.968315	0.39506	1.32199	1.32785	-1.05559	-0.785424	0.136135	-0.0154156	-0.475993	-0.599638	-0.749403	2.01973	-0.442073	0.258193	-1.34796	0.0127549	1.1003	0.72003
starPep_35128	0.0104292	-0.498611	-0.0590729	0.0561708	-0.241892	-0.00777779	0.201256	-0.0125888	1.72186	-0.151874	-0.442687	0.262845	0.0595454	0.209853	-0.100015	0.17792	-0.347588	0.148114	0.34214	0.305339	-0.108727	-0.0894649	-0.516188	-0.705802	-1.02904	-0.0173078	0.529972	-0.349269	-0.539464	-0.491954	-0.412617	-0.494824	-0.283482	0.602962	0.411202	0.698566	-0.257911	-0.477634	0.229526
starPep_44451	-0.767991	-0.0632824	-0.0510743	0.11702	-0.276029	-0.2254	-0.459959	-1.4477	-0.120612	1.31377	1.83271	0.654991	0.924754	0.723417	-0.420479	-0.989233	-0.397807	-0.91251	-0.324758	0.0884219	-1.04063	0.67952	0.301739	-0.286464	0.752772	-0.61403	0.0835571	0.33672	-0.0335834	-0.945963	0.278656	-0.316805	-1.30057	-0.383201	-0.169113	0.681682	-0.12013	1.30311	1.03217
starPep_08925	-0.347022	0.0820444	-0.276168	0.297788	-0.0730092	0.831157	0.53879	-0.767194	1.1393	2.43696	-0.541533	-0.661368	0.200889	0.117571	-0.337156	-0.220108	-0.812844	-0.189256	-1.18791	-0.60632	-0.204715	0.407625	-0.15204	0.574204	-0.0532839	0.646165	1.47544	2.19596	1.86248	-1.82349	2.15876	0.790725	1.70885	1.34223	3.02863	2.46531	2.47015	0.788501	1.16594
starPep_11401	0.831192	2.42662	0.16991	0.4729	0.38423	-0.0458346	0.645128	0.027947	0.161013	-0.0283495	-0.0179683	1.66239	1.5597	0.261011	0.209892	0.584102	0.618338	0.93428	1.09079	-1.15827	1.81977	0.543425	0.335744	0.798694	0.583076	-0.43575	-0.354909	-0.524842	-0.910502	0.170077	-0.0257344	0.653184	-0.415929	-0.0150612	0.302434	0.390714	0.293147	0.040101	-0.528525
starPep_30092	0.256308	-0.578874	-0.0637636	0.182978	-0.0426857	-1.27793	0.239023	0.303669	0.970398	-0.374824	0.546278	0.786181	0.662888	0.407932	-0.304361	-0.526473	-0.569671	0.168317	0.167463	1.08273	-0.475252	0.529578	0.180415	-0.70915	-1.98593	0.289115	0.967316	-0.260782	-0.531064	-0.889514	0.00183536	-0.66136	-0.0101368	-0.960161	-0.65626	-1.26331	-1.13194	0.0830907	-0.394751
starPep_26892	0.400843	0.559482	0.43675	0.306716	0.220922	-0.630549	0.334513	0.389369	0.970398	0.287822	0.476045	0.910341	1.0149	0.347818	-0.080195	-0.538332	-0.0356838	0.660103	1.26734	0.525434	0.339894	0.665977	0.627119	0.470804	-0.496379	-0.270144	0.638883	0.00187496	-0.117239	-0.355304	-0.188997	0.0291051	-0.0237608	-0.734156	-0.294012	-0.662169	-0.20163	0.220137	-0.439342
starPep_27124	0.872013	1.06074	-0.0577097	-0.0659901	-0.304901	0.0344582	0.343726	-0.698557	-0.0749861	0.0374051	-0.477114	0.399555	0.397104	0.133512	-0.70334	-0.216154	-0.156675	0.146549	0.97538	-0.720954	0.625009	0.061426	-0.165414	-0.0553501	0.347387	0.479422	-0.169715	0.443996	0.437783	0.0722075	0.217987	0.910242	0.233673	-0.209951	0.281834	0.212534	-0.0511477	-0.123697	-0.528525
starPep_00297	1.14735	1.03897	1.02693	0.768724	0.946548	-0.926987	0.491493	0.196723	1.19641	0.328202	-0.714352	0.114054	0.135239	0.00914989	1.09447	1.02487	0.254646	0.368567	1.30582	0.36584	0.0973486	0.712224	0.756448	0.564879	0.23897	1.44044	1.2294	0.0272075	-0.106427	-0.788276	0.285404	0.0377207	-0.162925	0.742851	0.333979	-0.459154	-0.0668568	1.04507	0.00656996
starPep_01579	0.0400869	-0.284539	0.862417	0.469297	0.527475	-0.393	0.650256	-0.396525	-0.130014	0.78362	0.086354	-0.212976	0.505377	0.208867	1.13389	1.06144	-0.329235	-0.350238	-0.825309	-0.369684	-0.0992809	0.370846	0.267359	0.118068	-0.0627115	0.236939	0.563167	0.52606	0.572649	-0.817513	0.249643	-0.0762116	1.04294	1.55415	1.00079	0.902477	1.0144	1.74188	0.318709
starPep_03849	0.22559	0.281964	1.77584	1.0581	1.37271	-0.322152	1.17062	0.0824478	1.34069	1.37768	0.132277	0.687068	0.960028	0.216178	-0.527701	-0.339689	0.847317	0.440268	-0.506526	-0.316709	0.687883	0.817392	0.888263	0.737254	0.941323	0.746155	1.37898	0.311692	0.269672	-0.821347	0.140261	-0.260904	-0.096728	1.37869	1.04464	0.857221	1.08254	0.645383	0.853803
starPep_05171	-0.0303357	-0.511911	1.80141	1.0893	1.40562	-0.031304	1.0698	0.274185	0.956867	1.36685	0.288786	0.359188	0.505377	0.253538	-0.408344	-0.339689	0.644193	0.382533	-0.506526	0.00473425	0.34596	0.789272	0.843086	0.597636	0.554793	0.294926	0.85302	0.745223	0.830345	-0.637778	0.216771	0.199123	0.795112	1.38251	1.04139	0.833113	1.09223	0.707597	0.630847
starPep_05333	-1.12343	-1.17656	0.22787	0.431374	0.230215	0.693391	1.03702	-0.010217	1.11468	0.413177	1.01622	-0.337043	-0.0413792	0.395702	-0.273578	0.593243	0.614623	0.210751	0.675595	1.27434	-0.687831	0.941079	0.586442	-0.241646	-0.642506	0.0722071	0.741015	0.498506	0.546305	-0.895158	0.441266	0.0720588	0.729855	0.401817	0.0562884	0.115582	-0.337124	0.394892	-0.0380213
starPep_06142	-2.71953	-1.81562	-2.13681	-1.30932	-2.0493	-0.734419	-1.70794	0.175387	-0.679816	0.607518	2.87458	-2.84786	-2.48709	0.749134	-2.48411	-2.32192	-2.65977	-1.97361	-1.38736	0.373749	-2.65479	-1.08313	-1.7776	-2.08872	-1.34486	-1.37521	-0.860397	0.669145	0.467567	-1.41854	1.05513	-0.155009	0.0117596	-1.18244	-0.448811	0.0435582	-1.39536	-0.126741	-0.171795
starPep_06556	0.0803723	-0.477102	0.9299	0.551673	0.650094	-0.54219	0.728559	-0.319688	-0.130014	0.791294	0.000985316	-0.144919	0.505377	0.184479	1.03002	1.06144	-0.344508	-0.443839	-0.883094	0.0625189	-0.573838	0.478968	0.312645	-0.131631	-0.666075	0.280315	0.636148	0.519945	0.566038	-0.81224	0.240757	-0.0797198	1.03191	1.6305	0.872166	0.721627	0.825233	1.71117	-0.305569
starPep_06567	0.0900414	-0.344833	0.916535	0.53957	0.629405	-0.418436	0.682783	-0.444799	-0.524942	0.7832	-0.0136921	-0.22442	0.505377	0.181662	0.984072	1.06144	-0.176828	-0.347454	-0.544726	-0.247088	-0.18221	0.430226	0.315308	0.165713	0.0551329	0.234015	0.556742	0.564453	0.625365	-0.871193	0.189775	-0.288421	1.15162	1.61194	1.02365	0.844232	1.08677	1.80363	0.541665
starPep_06570	0.0296746	-0.299334	1.00698	0.550226	0.645336	-0.285943	0.753901	-0.359487	-0.130014	1.22936	-0.007589	-0.227124	0.505377	0.18577	1.09807	1.06144	-0.292147	-0.392789	-0.825309	-0.409238	-0.115618	0.409303	0.317198	0.137008	-0.251263	0.293577	0.647578	0.802096	0.83024	-1.03559	0.693807	0.185128	1.23927	1.75243	1.24147	1.12696	1.41846	1.92827	0.318709
starPep_07656	0.0900414	-0.344833	0.916535	0.53957	0.629405	-0.418436	0.682783	-0.444799	-0.524942	0.7832	-0.0136921	-0.22442	0.505377	0.181662	0.984072	1.06144	-0.176828	-0.347454	-0.544726	-0.247088	-0.18221	0.430226	0.315308	0.165713	0.0551329	0.234015	0.556742	0.564453	0.625365	-0.871193	0.189775	-0.288421	1.15162	1.61194	1.02365	0.844232	1.08677	1.80363	0.541665
starPep_07658	0.0319763	-0.336471	0.972036	0.558953	0.646538	-0.340533	0.614653	-0.407085	-0.130014	0.782034	0.00104148	-0.120319	0.505377	0.184066	1.12964	1.06144	-0.463246	-0.392945	-0.883094	-0.186392	-0.241943	0.394797	0.298679	0.152493	-0.0627115	0.33993	0.458542	0.56535	0.614548	-0.92775	0.439562	0.000782545	1.0688	1.74799	1.11823	1.06296	1.01116	1.80017	0.318709
starPep_16659	-0.0854762	0.294864	0.062453	-0.286371	-0.65755	0.295461	0.699224	0.574256	0.0639391	-0.424865	-0.372821	0.507373	0.698898	0.0933423	-0.427633	0.279713	-0.966959	-0.544118	-0.694497	-0.907255	-0.305581	-0.839986	-1.41198	-1.07863	-1.37314	0.666955	0.60357	1.35017	1.55528	0.916087	0.626266	1.39819	0.389993	-0.845866	-0.485583	-0.452272	-1.12288	-1.40538	-1.01903
starPep_28260	0.518128	0.556267	1.25642	0.808207	0.972761	-0.529614	1.40779	0.448816	-0.321134	1.97193	0.597686	0.831899	0.537223	0.325404	-0.353053	-0.526473	-0.92279	-0.182462	-0.261237	0.183689	-0.0933123	-0.460801	-1.44112	1.04829	1.70024	-0.451644	0.581308	1.40099	1.38958	-0.789474	1.03004	1.13794	0.736389	1.22003	1.65789	0.30413	2.12037	0.0153493	3.35091
starPep_39167	0.0382736	0.107174	-0.477404	-0.178175	-0.479113	0.455784	0.202353	0.761781	1.61065	-0.0100843	-0.027733	0.113762	0.104129	0.181439	0.309215	0.244876	0.562214	1.09347	-0.175155	-0.611521	1.17177	0.255893	0.0544552	0.665531	-0.00614615	-0.573401	0.452758	0.238512	0.239458	0.348605	-0.267457	0.417441	-0.063336	-0.323988	0.381342	0.160362	0.724346	-0.688579	0.274117
starPep_00136	0.566135	-0.0625378	0.152366	0.0125673	-0.0667695	-0.178339	0.249602	-1.136	-0.371843	0.917423	0.666454	0.651711	0.237878	0.274289	0.180802	1.01474	-0.0211772	0.19793	-0.026846	1.5371	-0.599262	0.922747	1.05164	0.543747	-1.27887	-0.222315	-0.0616612	0.671892	0.666474	-1.07935	0.875083	0.391383	0.250111	0.476774	0.308831	-0.270488	-0.0903134	1.00666	-0.483934
starPep_13607	0.10238	0.958592	1.23695	0.737892	1.09112	-0.0312674	0.79203	0.438789	0.0897	-0.608855	0.561745	0.934285	1.0149	0.219952	-0.648906	-0.405903	0.805249	-0.13973	-1.26148	-0.637956	0.34013	0.21104	0.221436	0.407725	0.168264	-0.00777184	0.188462	-0.194565	-0.209407	0.0170978	-0.79549	-0.377518	0.381856	0.503122	0.544343	0.658658	1.05178	0.391415	-0.394751
starPep_14614	-1.42423	-0.966389	-0.351447	-0.150807	-0.248856	0.565753	-0.415498	0.405555	0.522223	0.841439	1.45113	-0.822804	-0.544777	0.384706	-0.470838	-0.182553	0.377022	0.885715	0.388002	-0.293204	1.12771	0.555447	0.686201	0.957118	1.15816	-0.923716	-0.425246	0.105295	0.119839	-0.679122	0.3901	0.392027	0.57025	0.403515	0.861515	0.876361	1.47164	0.724176	0.853803
starPep_15461	1.21045	1.24475	0.965135	0.68696	0.908035	0.404796	1.43391	0.755231	0.247513	0.698836	-0.544432	1.25315	1.03058	-0.00744713	-1.01217	-0.641607	-0.494842	-0.743481	-0.68178	-0.260711	-0.563378	-0.721403	-1.07669	-0.892033	-0.392676	-0.0365583	0.75088	0.204782	0.281783	0.0546264	-0.411634	0.131524	-0.735044	0.420896	0.487791	0.446405	0.364951	-0.546061	0.0957524
starPep_24340	0.533252	-0.133	0.308747	0.527588	0.775499	-1.40194	-0.104229	0.59484	0.161013	-0.120716	-0.082652	0.0200247	0.29471	0.0886897	0.538429	0.866749	0.564486	1.00028	1.46637	0.415065	0.687513	0.630247	0.756399	0.528973	0.267253	0.564819	-0.112742	-0.440193	-0.550249	-0.369317	-0.621257	-0.590395	-0.633544	-0.43929	-0.260089	-1.18217	-0.633104	0.359294	-0.662299
starPep_35821	0.894293	0.964026	-0.15389	0.0275001	-0.0227359	-0.96406	-0.465262	-0.920628	-0.388895	-0.986033	0.027824	1.37633	0.603363	0.115892	1.0413	1.27787	0.923142	0.104449	0.37667	-0.948356	0.877031	0.107367	0.0603628	0.237524	0.210688	0.557918	0.428354	-1.16216	-1.39685	0.0463442	-1.39892	-1.12782	-0.805141	-0.742321	-0.55092	-0.436703	-0.543787	-0.00137066	-0.840664
starPep_00326	0.975257	-0.0512873	0.00378433	0.176376	0.304837	-1.33533	0.138844	-0.312724	0.0764547	-0.848622	0.435062	1.02618	0.568088	0.144491	0.749341	0.913198	-0.0775079	0.595111	1.3404	0.52991	0.0146371	0.270001	0.343938	0.382002	-0.029715	-0.114123	-0.0381204	-1.0221	-1.2066	0.0623478	-1.24917	-0.917181	-0.205898	-0.985458	-0.542173	-1.48976	-0.685547	0.16048	0.00656996
starPep_08186	0.79801	1.41948	1.23323	0.45364	0.655613	-0.266823	1.5868	0.649838	0.0959993	0.928693	-0.453369	0.518681	0.450751	-0.078371	0.497365	1.16323	-0.771276	-0.591715	-0.80026	-1.16378	0.16959	-0.707666	-1.14934	-0.0357793	-0.585941	1.49668	1.99782	0.951711	1.21896	0.995709	1.09393	1.94627	-0.0915521	0.757555	0.613612	0.0651339	0.885439	0.0728606	0.00656996
starPep_14589	0.587337	0.35081	0.184995	-0.29719	-0.406014	-0.04144	0.422391	-0.4362	0.127236	0.0442573	-0.158068	-0.178419	-0.0668553	0.0330191	0.566838	0.783486	0.299165	0.576813	0.333081	-0.448103	0.731981	-0.041544	-0.0749855	0.251451	0.0409916	-0.279317	0.0198208	0.349187	0.473128	0.3182	-0.452536	0.197027	0.539525	-0.953693	-0.664775	-0.551007	-1.02648	-0.247889	0.0957524
starPep_15025	-1.06339	-1.07771	-0.572397	-0.376943	-0.580801	-0.787854	0.147061	-0.923627	0.20955	1.07804	1.41395	-0.069721	-0.487211	0.331777	-1.22363	-1.17305	-0.991332	-0.17915	-0.604834	1.37363	-0.952856	0.283532	0.361992	0.409843	0.979033	-0.8234	0.284657	0.817831	0.565688	-1.66499	1.39762	-0.241628	0.070239	-0.149397	-0.0637032	-0.150731	-0.355358	0.877188	0.72003
starPep_18781	0.603355	2.04457	0.545857	0.58742	0.958884	0.519557	0.487507	0.482883	1.34069	0.725246	0.240603	1.24148	1.66552	0.0876158	-0.755462	-0.483483	-0.0928114	-0.656151	-0.176024	-0.664944	-0.0800108	-0.260221	-0.391488	-0.43978	0.465232	-0.00822723	1.32422	0.54144	0.756094	-0.0185328	0.502827	1.22766	0.488863	-0.0914755	0.0496501	0.355693	0.155222	0.235707	0.140344
starPep_24059	-0.308394	-0.672444	-0.556642	-0.473944	-0.721487	-0.537954	0.161322	-0.810145	-0.0570697	1.02317	1.20045	0.763028	1.09721	0.283609	1.04388	0.611279	-0.291839	0.690252	0.837833	0.301372	0.526385	0.415769	0.445023	1.27625	1.04031	-0.124952	0.359349	0.111509	0.0104499	-0.982359	0.470667	-0.060043	-0.182666	-0.0990724	0.137648	0.0644144	0.875596	0.55799	1.16594
starPep_34045	2.17966	2.32964	0.861493	0.636526	1.01813	0.170304	1.09636	-0.0205618	-0.32799	-1.5083	-1.21674	-0.23616	-0.242983	-0.211754	1.95475	1.61487	-0.180352	0.598568	0.720939	0.681116	-0.0588255	-0.237464	-0.353192	-0.474533	-0.0532839	-0.667424	-0.368355	-0.653235	-0.736515	0.396654	-0.89804	-0.326475	0.636897	-1.03092	-0.74192	-1.13146	-0.767401	-0.142973	0.229526
starPep_41637	0.625553	0.208228	-0.665703	-0.390728	-0.608018	0.590804	-0.272927	0.865741	-0.299139	-0.400631	0.0421837	1.10404	0.870617	0.0536458	0.317296	0.525794	-0.477737	0.0389897	0.559565	-0.11372	0.196647	-0.875059	-1.24318	-0.130613	0.323818	-0.972231	-1.11236	-0.33587	-0.366787	-0.109928	-0.665668	-0.320706	0.0782513	-0.474181	-0.175774	0.175273	-0.438005	-0.353982	0.0511612
starPep_03042	0.11354	0.140782	-0.0453777	-0.260761	-0.306084	-0.761213	0.345598	-0.0627634	0.127236	-0.29972	0.458764	-0.204757	0.206033	0.0926666	0.286543	0.068716	-0.431257	0.632117	0.0807975	0.742049	0.00458403	-0.00194398	0.04239	0.342092	0.347387	-0.615981	-0.400942	0.532551	0.818059	-0.317486	-0.0724103	0.247185	1.22141	-1.05227	-0.677303	-1.41548	-1.05163	0.11192	0.407891
starPep_20413	0.929124	0.222255	0.20084	-0.3118	-0.365635	-0.0914866	0.305958	-0.702635	-0.592583	-0.731102	-0.0114138	0.752687	0.603363	0.0119671	0.997309	0.815111	1.16374	0.591276	-0.713848	-0.367228	0.597601	0.134391	0.24859	0.762367	0.960178	-0.229108	-0.120273	-0.783326	-0.898237	0.200149	-1.07018	-0.595859	-0.716293	-0.56632	-0.316461	0.0328777	0.348787	0.26063	0.452482
starPep_25168	1.0137	0.635891	0.131966	-0.182419	-0.259165	0.213281	0.788513	-1.54401	0.863636	-0.413088	-0.969834	0.731552	1.78776	-0.186497	0.213574	2.33631	-0.142305	-0.0522341	-0.365637	-1.02441	0.568148	-0.371147	-0.503934	0.0670938	0.4888	0.0649081	0.691133	-0.540153	-0.601688	0.0870574	-1.04054	-0.629261	-0.741661	0.270283	0.305586	0.33489	0.373249	-0.361249	-0.0826125
starPep_01665	0.45447	1.29269	0.0369432	0.792587	0.850849	1.48764	1.14064	0.752144	-0.898254	-0.674078	0.232136	0.272239	0.524485	-0.064332	-0.584777	-0.646054	-0.739239	-1.32113	-0.787033	-0.415358	-1.1306	-0.63612	-0.79749	-1.06077	-0.369107	-1.87538	-1.46979	2.0545	3.00231	1.20746	1.40384	2.22225	0.240364	0.378454	0.0856052	0.171718	0.179429	0.53076	-1.37576
starPep_05784	0.522757	-0.665964	1.61074	0.716876	1.4793	-1.03701	0.967346	-0.612088	-0.130014	1.16474	0.303071	0.913015	0.123236	-0.0459768	-2.09179	-1.48757	0.669271	0.673784	-0.773245	0.251661	0.487144	0.450398	0.877705	0.599865	-0.331397	0.915632	0.952635	0.173485	0.157679	-1.25593	0.919919	0.0670824	0.12985	2.02119	0.851453	0.852979	1.24942	1.28662	-1.24198
starPep_11275	0.751467	0.239627	1.06325	0.483663	1.09464	0.462461	0.54269	0.37659	-0.535315	0.81083	0.572536	1.36283	0.811091	0.0141008	-0.345584	-0.54698	-0.58638	0.182638	0.175726	0.769877	-0.456399	-0.264708	-0.20405	-0.176429	-0.963043	-1.47805	-1.19502	0.55793	0.934586	0.565964	0.355027	1.19791	0.270635	0.164568	-0.032537	-0.0939536	0.409799	0.200991	-0.796072
starPep_12633	0.771538	1.07962	1.29895	0.570433	0.744851	-0.277578	-0.378149	0.600851	-0.130014	0.669193	-0.925902	0.148454	-0.03599	-0.303491	-0.312762	0.141354	-0.356529	-1.56907	-0.895904	-0.232764	-1.13645	-0.553543	-0.863508	-1.14977	-0.788633	1.72967	0.806963	0.00686774	0.238994	-0.438187	0.194067	0.47269	0.696776	1.06074	0.254948	0.473267	0.207504	-0.138446	-1.01903
starPep_37977	0.231697	0.138862	-1.22663	-0.103762	-0.314247	1.5795	-0.60976	-1.09833	-0.732114	2.07916	-0.689629	0.518508	0.436788	-0.245183	-1.56363	-1.65434	-1.60589	-1.47476	-1.16431	-0.809617	-1.3621	-0.489553	-1.1499	-2.17434	-0.746209	0.497066	0.194286	1.45874	2.16826	-1.4371	1.57365	0.773805	1.22277	-0.0335936	2.04796	2.91578	1.45997	-0.783378	-1.33117
starPep_02574	1.80618	-0.633662	-0.226961	-2.07701	-3.13562	-0.157789	0.0347823	-1.38641	-1.51284	-1.78816	-0.792052	0.375884	-0.765489	-0.266581	-1.20073	-1.68424	-1.87004	-1.22183	-0.00534475	0.196189	-1.55853	-1.01887	-1.4711	-2.33585	-0.967757	1.19137	0.525619	-0.947894	-1.47427	2.02041	-0.391812	-2.24327	0.781944	-2.11556	-0.709324	-0.549383	-1.90134	-2.07912	-2.1784
starPep_06010	0.600998	0.175316	1.02455	0.952737	0.813249	0.84588	2.57659	0.283976	2.74986	1.39221	0.410543	1.13149	0.446831	-0.0857685	-0.292439	-0.669032	-0.218462	0.916749	0.741097	0.699231	0.911937	0.481514	0.81104	1.63481	2.11034	0.416417	1.76205	0.502524	0.502605	-0.684557	1.19919	1.54872	-0.0456612	0.222801	0.225677	-0.307902	0.754628	0.372752	-0.617707
starPep_06438	-0.598293	-1.11977	0.814746	0.282699	0.86998	-1.00291	0.78504	3.89296	-0.805963	0.584597	2.26388	-0.325358	-0.373549	0.238546	-1.66553	-1.75268	-2.26782	-1.02414	-1.27746	2.55886	-2.24726	0.78231	1.49761	0.907991	-0.765064	-1.68172	-0.939878	0.47518	0.387708	-1.72242	1.46509	-0.284847	1.53332	-0.292064	-0.501588	-0.694479	-0.738494	1.52658	0.407891
starPep_15654	-0.944356	-0.401835	1.05321	0.22784	0.766294	-0.0172809	0.726317	-0.553108	-0.0412091	-0.56851	1.97415	1.23796	0.987464	0.201374	-1.40179	-1.09794	-0.16759	-0.673503	-1.1523	-1.04221	0.14976	-0.20025	-0.0185873	0.11965	0.653783	-1.01727	-1.01537	-1.02551	-1.20099	0.32095	-1.38267	-0.918644	1.50464	0.0541337	0.0731034	1.39746	1.43557	0.120117	0.586256
starPep_15670	-0.962515	-0.340829	-0.349243	-0.331362	-0.361877	-0.594558	-0.956491	-0.783872	0.00732792	1.19122	1.51672	0.197001	0.246697	0.119275	-1.39398	-1.135	-0.537836	-0.42287	0.0631567	-0.277752	-0.195889	-0.284874	-0.147291	0.0165222	0.634927	-0.873988	-0.273829	0.193692	0.473319	-0.553531	0.548828	0.819587	0.97848	-0.587149	-0.433392	0.238351	-0.499636	0.336668	0.72003
starPep_15672	-0.55517	0.482863	-0.457331	-0.292068	-0.169995	-0.954776	-0.79369	-0.639194	0.435563	1.08534	1.11861	0.777863	0.482351	0.0436628	-1.46205	-1.15403	-0.468167	-0.396884	0.0631567	-0.383654	-0.112475	-0.329849	-0.21624	-0.0820659	0.526511	-0.111965	0.7722	0.195828	0.484895	-0.52959	0.530423	0.82484	0.928339	-0.662996	-0.564978	-0.122161	-0.732071	0.215536	0.452482
starPep_15674	-0.965907	-0.373815	-0.637534	-0.506616	-0.630085	-0.705499	-1.14981	-0.783872	0.00732792	1.40078	1.42172	0.168355	0.0159421	0.098283	-1.40778	-1.15403	-0.70855	-0.480579	0.0631567	0.0265417	-0.543838	-0.298912	-0.168608	-0.0130412	0.634927	-0.820716	-0.318155	0.426779	0.729604	-0.752173	0.887966	1.02129	1.149	-0.627791	-0.468272	0.0440866	-0.717805	0.369838	0.72003
starPep_15676	-0.875589	-0.341319	-0.461204	-0.400275	-0.471155	-0.629292	-1.03652	-0.933431	-0.0749861	1.56975	1.52337	0.067565	0.0159421	0.108109	-1.3173	-0.977621	-0.184026	0.281762	0.0631567	-0.100817	0.251356	0.094992	0.437471	0.48523	0.946037	-0.801453	-0.43139	0.475256	0.810119	-0.743115	0.909263	1.06496	1.0486	-0.0588797	-0.120106	0.15505	-0.236551	0.583	1.07676
starPep_15678	-0.951784	-0.392814	0.0473255	-0.0996019	-0.00155348	-0.462351	-0.705212	0.271008	0.768176	1.56346	1.47221	0.0720484	0.0159421	0.0998628	-1.64771	-1.43124	-0.293755	0.135165	0.0631567	-0.105399	0.12946	0.0684802	0.396663	0.455766	0.898899	-0.480416	-0.0809199	0.487575	0.843641	-0.717233	0.889505	1.07404	1.00511	-0.0765449	-0.124126	0.213329	-0.340555	0.404058	0.764621
starPep_15683	-1.19078	-0.382911	-0.178601	-0.106969	-0.0942103	-0.516873	-1.1339	-0.645503	0.00732792	1.51483	1.56241	0.741009	0.493619	0.119739	-1.46659	-1.15403	-0.734979	-0.523018	-0.127693	-0.115323	-0.348106	-0.399954	-0.327275	0.0270459	0.634927	-0.72845	-0.303599	0.446791	0.695217	-0.928816	0.923371	0.786555	1.22878	-0.188193	-0.143656	0.382176	-0.390203	0.426556	0.72003
starPep_15685	-0.723355	-0.426133	-0.260886	-0.0433092	0.314813	-0.87709	-0.133303	-0.428064	0.00732792	1.27424	0.984153	0.660336	0.0159421	0.0276656	-1.42466	-1.15403	-0.663413	-0.473771	0.0144732	-0.128815	-0.353134	-0.532681	-0.542417	0.0956669	0.922468	0.0108977	0.549163	0.447155	0.704659	-0.904876	0.912205	0.811784	1.17407	-0.24073	-0.103396	0.0278439	-0.186514	-0.0291472	1.12135
starPep_15687	-1.19654	-0.374548	-0.458946	-0.399276	-0.469696	-0.627814	-1.03473	-0.645503	0.00732792	1.17941	1.42442	0.427276	0.0159421	0.0949197	-1.47045	-1.15403	-0.919118	-0.324889	0.186727	-0.0489436	-0.0511576	-0.440606	-0.392113	0.0446002	0.634927	-0.677028	-0.303098	0.4885	0.677523	-1.12746	1.19183	0.828341	1.49757	-0.221608	-0.14794	0.191178	-0.332558	0.51231	0.72003
starPep_15699	-0.965907	-0.454726	0.498413	-0.0666585	0.22772	-0.198224	0.167832	-0.351742	0.129948	2.605	0.530516	0.49205	0.0159421	-0.0738177	-1.40532	-1.43569	-0.593359	-0.753541	-0.773245	-0.615529	-0.300007	-0.281397	-0.141827	0.0127202	0.653783	-0.0197794	0.618846	0.795763	1.18298	-0.878347	1.24413	1.34416	0.885957	1.68398	1.5325	1.83584	2.28413	0.969547	0.987577
starPep_17290	0.0192526	0.344085	-0.258674	-0.52549	-0.503455	0.0336409	0.219963	0.174966	0.317051	-0.331502	0.872342	0.736897	0.577886	0.00202663	-0.183611	0.00818412	0.890215	0.606524	-0.311366	-0.347867	0.661399	0.287073	0.716011	0.880298	0.432235	-0.608483	-0.453377	-0.320854	-0.217438	-0.22192	-0.749365	-0.546607	-0.20587	-0.0931104	0.0148225	0.675373	0.349705	0.2274	-0.127204
starPep_20058	1.06283	-0.0656815	1.26344	0.472493	1.19361	-0.998645	0.975983	0.0236205	0.967226	1.2979	-0.579729	-0.185565	-0.574908	-0.26514	-0.120699	-0.716222	1.28516	1.0536	1.46637	0.385704	0.516175	0.554366	1.13244	1.10615	1.84637	1.51019	1.54001	0.248786	0.49459	-0.719174	0.373025	0.32107	-0.650456	0.77817	0.330505	-0.638083	0.516923	0.532135	-0.127204
starPep_26860	-0.964211	-0.430665	-0.458408	-0.398744	-0.469197	-0.627457	-1.03539	-0.553108	0.00732792	1.56628	1.29957	0.294747	0.0159421	0.0739686	-1.45642	-1.15403	-0.652235	-0.465228	0.0631567	-0.130869	-0.353073	-0.296644	-0.165154	-0.00820663	0.634927	-0.696872	-0.308333	0.470442	0.784699	-0.771584	0.937319	1.06324	1.10579	-0.122535	-0.129338	0.322707	-0.380053	0.426556	0.72003
starPep_06205	0.823263	1.18471	-0.589906	-0.482657	-0.468778	0.24689	0.460251	1.1406	-0.702025	0.602664	0.00797227	0.323744	0.581806	-0.201084	2.23223	1.34112	0.596317	0.726511	1.4362	0.273248	0.251549	0.117286	0.568349	0.59425	1.01203	-1.52237	-0.589586	-0.354043	-0.29341	0.00348944	0.0249202	0.670995	0.0556709	0.12499	-0.156242	0.405061	-0.0120533	0.964054	0.0957524
starPep_09752	0.365671	-0.378978	-0.34846	-0.61001	-0.587762	-0.663262	-0.329146	-3.23632	0.78225	0.20746	0.217291	0.572374	2.3279	-0.127585	0.0988744	0.896644	-0.590314	0.472783	0.850521	0.697453	0.156733	0.00650144	0.390309	0.380398	0.898899	-0.582689	-0.940851	-0.318162	-0.141723	-0.531855	-0.307388	-0.374846	-0.32893	-0.798942	-0.763176	-0.819529	-0.586676	0.289105	0.3633
starPep_10206	1.86307	-0.724273	-0.0595223	-2.07701	-3.13045	-0.144706	0.160216	-1.27618	-1.51284	-1.82182	-0.957906	0.161521	-0.765489	-0.347283	-1.2389	-1.68424	-1.80644	-1.17429	-0.00534475	0.172584	-1.48401	-1.06209	-1.46138	-2.32337	-1.0526	1.281	0.549373	-0.957721	-1.45945	2.02601	-0.372878	-2.20988	0.736127	-2.09188	-0.793895	-0.597941	-1.95069	-2.12424	-2.1784
starPep_17179	-3.05908	-1.94417	-2.975	-0.932571	-1.50195	1.17461	-2.58732	5.03769	-1.58833	0.000822106	2.29433	-2.2356	-1.84332	0.166069	-2.40455	-2.15441	-2.75138	-2.16213	-1.92558	1.52537	-3.12219	-0.224754	-1.04741	-1.26128	-2.67886	-1.36684	-3.17813	2.29764	-0.184246	-3.06657	4.03119	0.450366	5.49507	-2.12355	0.244611	1.0034	-1.41504	-1.66339	-2.7135
starPep_18692	0.429124	1.0884	0.451637	0.153072	0.752328	-1.01499	0.145618	-3.48399	0.355998	0.770714	0.281034	0.72764	1.72823	-0.138615	-0.523365	0.79584	-0.207132	0.240977	0.854086	-0.458681	0.472318	0.304761	0.75084	0.266432	-0.703785	-0.163573	-0.325553	-0.111347	-0.207288	-0.951752	0.611036	0.258973	0.135743	-0.459728	-0.748549	-0.327696	-0.837246	1.02399	0.3633
starPep_36716	-0.699153	-0.868059	0.126656	-0.190818	0.159954	-0.553068	0.246511	-1.04548	0.0897	-0.222875	0.633641	0.0735131	-0.0482382	-0.112766	0.376681	0.289349	1.03167	1.32489	0.985331	0.072989	1.14975	0.71332	1.51441	1.02802	0.196546	-0.380892	0.0544862	-0.083772	0.236848	-0.390526	-0.267988	-0.0962999	0.894187	1.33956	0.141682	0.186861	-0.0147023	1.3518	0.00656996
starPep_37914	0.33524	1.49053	0.468748	0.292474	-0.464398	-1.70891	1.79631	0.987826	-0.463205	1.37705	1.74392	0.778337	0.62002	0.0871748	-0.281209	-0.11535	-1.24205	-0.0290235	-0.345467	1.196	-0.800725	-0.257645	-0.576559	0.735321	-0.699071	-1.18604	-0.0391054	0.221191	0.3478	-0.613246	0.396143	0.528112	0.0276312	0.323623	0.287132	-0.877809	0.92016	-0.864334	0.898395
starPep_44301	-0.661654	-0.87715	-0.764602	-0.648953	-0.654964	-1.17659	-0.912418	-2.89282	0.78225	0.390741	0.398889	-0.18548	1.2824	-0.120241	-0.614975	0.79584	-0.648351	0.436718	0.824209	0.705601	0.265786	0.506952	1.15143	0.506091	-0.354966	-0.546202	-0.540791	-0.0784933	-0.218754	-1.3141	0.799978	-0.317133	-0.320206	0.0089671	-0.492139	-0.538686	-0.850714	1.16452	-1.06362
starPep_00219	-0.184	0.502496	-0.557222	-0.616407	-0.704047	-0.528918	-1.08039	0.107193	-0.668206	-0.944986	-0.397318	0.777106	0.26115	-0.343254	-0.996711	-0.73574	-1.60486	-1.57291	-0.777678	-1.19919	-1.10785	-0.983797	-1.39166	-2.56718	-1.6324	1.67972	0.178638	-0.708586	-0.677616	-1.39494	0.592565	-1.05728	0.0231786	0.145415	0.0169842	0.990375	-0.696903	-0.595075	-1.46494
starPep_07424	-0.0389126	0.556363	1.29369	0.353545	1.20418	0.461055	0.675436	-1.57128	0.950136	1.63161	-0.985884	-0.346288	0.677341	-0.469577	-1.48887	0.528511	-0.683758	-0.971521	0.00111806	-0.682164	0.141954	-0.723493	-0.701411	-0.384016	0.66321	1.50017	1.89955	0.708372	1.45149	0.146823	1.1576	2.14286	0.724878	1.60408	0.789179	0.844115	1.60451	0.281615	1.83481
starPep_12752	-1.69159	-1.31066	-0.898252	0.832769	0.764033	1.93181	0.632337	-1.0365	2.412	2.60308	0.0241341	-2.181	-1.73383	-0.282689	-0.971724	-1.25286	2.08523	3.4058	4.35932	0.0548242	3.26652	1.11487	1.43636	2.65169	3.16151	1.04758	1.80141	0.659728	1.04554	-0.366139	0.923713	1.53992	-1.32245	1.56599	1.21601	1.164	2.5228	-0.0763193	0.140344
starPep_20102	1.27371	2.09977	0.458613	-0.166456	0.27861	0.143527	0.306143	1.12318	-0.893704	0.710442	-0.508157	0.766462	0.524485	-0.385953	1.52146	1.61487	0.426833	1.11099	0.646287	0.144229	0.785679	0.0869482	0.621848	0.237804	-0.585941	-0.924988	-0.600545	-0.125502	-0.0601311	-0.482607	0.593365	0.980875	0.46392	0.843457	0.0691648	0.0896961	0.720613	1.35613	-0.127204
starPep_04056	1.1713	0.338072	-0.553567	-0.460305	-0.484276	-1.59063	0.0864249	-0.00888411	-0.25824	0.165998	-0.0466469	0.0128235	0.206033	-0.336751	1.39204	1.162	0.539844	0.669732	0.222364	0.557811	-0.123234	0.217332	0.895957	-0.197738	-1.34486	0.438174	0.261197	-0.542652	-0.428054	-0.167607	-0.362447	0.0510784	-0.129593	-0.823974	-0.827205	-1.4931	-1.16995	0.717143	-0.483934
starPep_04301	-0.471237	-0.364444	-0.810735	-0.872543	-0.892413	-0.777505	-0.396793	-1.12912	-0.62313	1.2309	-0.0342183	-1.02856	-0.139119	-0.353763	1.78032	0.890467	-0.606624	0.166932	0.208923	1.18131	-0.702432	0.622804	1.62607	1.09865	-1.03846	-0.0299	-0.254805	0.325307	0.495313	-1.53287	1.26554	-0.0476449	0.185469	1.15676	0.310815	0.39395	1.09885	2.82592	0.184935
starPep_13926	0.205838	-0.14111	0.498017	0.202351	1.03694	-1.6844	0.487781	-0.765787	-0.409805	-0.800236	1.57904	0.893036	-0.284382	-0.0517918	-1.21063	-0.749329	-1.48838	0.17999	-0.217684	2.3371	-1.07357	0.705678	1.77463	0.337891	0.634927	-0.961853	-0.515893	-0.62997	-0.483149	-1.12447	0.103794	-1.1484	0.517247	-0.642429	-0.812725	-1.4613	-1.35111	1.02996	0.274117
starPep_21997	0.289789	0.829772	0.763429	-0.0739843	0.560186	-0.0762224	0.91779	-1.80742	-1.11662	-1.29735	-0.80551	0.697822	1.21895	-0.449989	-1.75866	-0.323382	-1.92455	-1.66853	-0.943357	-1.8343	-0.821687	-1.20416	-1.74321	-1.83782	-0.915905	0.791804	1.70015	0.0391177	0.431111	2.17393	0.664572	-0.288957	1.35581	-1.27972	-0.645476	-0.654306	-0.116894	-1.44089	0.184935
starPep_25377	1.70306	1.66073	-1.24554	0.849838	1.11909	-2.91938	-0.480676	-0.757016	-0.204675	-2.23158	-0.646435	0.818866	0.569068	-0.423641	-0.308482	-0.558098	1.4612	1.05958	1.48297	-0.3641	0.953555	0.0992953	0.732823	0.463785	-0.354966	1.94614	-0.0597786	-1.35418	-1.53636	0.200828	-1.82867	-1.52593	1.58868	-1.48213	-0.644587	-2.33362	-1.18452	-0.431313	-1.50953
starPep_27510	0.217618	1.03583	-0.432467	-0.236329	0.10714	1.11212	0.142399	0.436277	0.73351	0.500935	-0.696863	0.205681	0.200889	-0.47371	-0.890661	-1.05273	1.7911	0.0940291	-1.08991	-1.06772	1.17636	-0.271271	0.0663957	0.0906386	0.611359	0.996841	1.57629	-0.474793	-0.333969	0.80905	0.0535194	0.79453	-0.894816	-0.593765	-0.372558	0.085532	-0.283598	-0.689969	-1.64331
starPep_28214	-1.74964	-1.29639	-0.517934	-0.682221	-0.548799	0.133549	0.119352	-0.419769	-0.131571	1.60893	0.462631	-0.298756	-0.354441	-0.258001	1.27771	0.767427	-1.26777	-0.606202	0.208923	1.08666	-0.996576	-0.339808	0.014296	0.500619	0.606645	-0.245135	-0.0719175	0.56332	0.811447	-1.7757	1.59131	-0.18028	0.484085	1.15946	0.624714	1.10491	1.19752	1.38226	0.0957524
starPep_28773	-0.425277	-0.469093	-0.849361	-0.686538	-0.569712	0.600896	-0.813377	0.0729139	-0.0745071	0.00359683	0.0595023	0.351977	-0.201585	-0.312303	0.0410146	-0.26285	0.42649	0.457654	1.26825	0.430108	0.185762	-0.63114	-0.532763	-0.344934	-0.996039	-1.00909	-0.932235	-0.521793	-0.381308	-0.33089	-0.279368	-0.0215778	-0.59009	-1.00832	-0.887962	-0.176074	-0.597287	-0.227984	-0.305569
starPep_34946	2.05907	1.71152	-1.49747	-0.206297	-0.0592833	1.88137	-1.56943	0.699115	-0.763781	0.137882	-0.543021	2.01748	1.66552	-0.396896	-0.28692	0.075881	-1.10294	0.0196156	-0.383107	1.55111	-0.884156	-0.93999	-1.01979	0.186304	-0.072139	-1.84664	-1.53973	-0.454758	-0.282977	0.65452	-0.702349	-0.0792318	-0.814526	-1.34447	-0.840192	-0.338619	-0.42847	-0.538909	0.274117
starPep_41971	2.91974	4.93838	2.51107	1.35418	3.21534	1.01991	1.55793	1.90659	-1.36223	-1.19485	-1.37274	1.77764	0.397104	-0.594909	-0.358697	-1.03568	-2.84791	-2.12084	-1.69584	2.35006	-3.3531	-0.717019	-0.695612	-2.25753	-1.47213	-1.76782	-2.10996	-0.124467	-0.131665	0.734069	1.09941	2.10265	-0.528992	-1.35142	-1.50698	-1.9128	-2.17597	-0.546575	-0.305569
starPep_42368	2.99641	5.00662	2.66622	1.56695	3.61252	1.29535	0.85894	2.62792	-1.25664	-0.748964	-1.905	0.3431	-0.462715	-0.711984	0.85704	-0.22579	-2.01439	-0.963069	-0.468246	1.86031	-2.25337	-0.700327	-0.671246	-2.24064	-1.45328	-1.2385	-2.23707	-0.0779268	-0.0982254	0.665558	1.25391	2.30579	-0.640662	0.726679	-0.658016	-0.72934	-1.40503	-0.173133	-0.305569
starPep_22000	0.797447	1.7555	0.399155	-0.0574511	0.717688	-0.488166	0.869381	-0.411475	0.473526	-0.139763	-0.485793	1.59203	0.854204	-0.456718	-1.09933	-0.910418	1.18107	-1.41396	-1.25834	-1.63162	0.474503	-0.280283	0.216683	-0.861765	-0.359679	2.60429	3.26305	-1.0921	-1.14101	0.723007	-1.02525	-0.495155	-1.48132	-0.195325	-0.448277	0.555133	-0.0191425	-0.778706	-1.33117
starPep_23003	-0.772288	-1.24098	-0.165024	-0.224591	0.326096	-1.33828	0.386745	-2.55138	-0.859195	0.926042	1.91991	-0.397193	-0.500929	-0.0839021	-0.816205	-0.776507	-1.33731	-0.231013	-0.788311	2.01017	-1.52547	0.500568	1.54516	0.984367	0.752772	-0.675145	-0.465809	0.477123	0.108535	-2.16888	1.97893	-0.934057	0.29782	0.419025	-0.299177	-0.43352	-0.115655	2.26922	-1.1528
starPep_44430	0.172907	0.549763	-0.136022	-0.605526	-0.328325	-0.645636	0.512021	-0.0203347	1.19641	1.22279	-0.73875	-0.227245	-0.592055	-0.53246	0.505132	0.44352	1.04741	0.357554	-1.19276	-1.00325	0.787325	-0.0405829	0.634057	0.394504	0.58779	1.54318	2.69008	-0.0973772	0.309693	-0.452996	0.159628	0.437507	-1.4276	0.296998	0.0257503	0.426518	0.499781	0.0603074	0.497074
starPep_00960	-0.323581	-0.266192	-1.69376	-1.40713	-1.91847	-0.821044	-2.07398	-1.8587	-0.267692	-0.839503	0.547146	-0.881875	-0.735603	-0.355785	1.28827	1.12469	0.742755	0.912449	1.01113	-0.873473	1.68847	-0.136854	0.587902	0.539198	0.4888	-0.23383	-0.0130465	-0.943868	-0.954028	-0.386054	-0.440549	-0.311329	-0.587209	-0.622456	-0.744024	-0.430226	-0.344625	1.33083	0.452482
starPep_06026	0.990572	-0.100716	-0.0608627	1.09498	0.492349	2.40468	1.29877	0.476849	0.945248	1.47552	-0.428078	0.528353	-0.201585	-0.522366	-0.541079	-0.421716	-1.01836	0.48968	0.51112	2.12729	-0.305832	0.189964	1.06687	1.35212	0.898899	0.481873	-0.573408	0.391513	1.06172	-0.249312	1.22669	2.05687	-0.166912	0.395966	0.0754762	-0.044061	1.05504	-0.174482	-1.37576
starPep_07876	-0.178823	-0.516026	-0.488218	-0.642515	-0.411511	-1.38478	0.226758	1.07632	0.351043	0.0534145	0.108194	-1.04543	-0.838733	-0.432886	2.0353	1.162	-0.88696	0.327635	1.33848	1.63788	-0.908559	0.485669	1.68147	0.586468	-0.072139	0.253047	0.702259	-0.388959	-0.284175	-1.28803	0.61593	-0.589396	0.231295	-0.386288	-0.840565	-1.24851	-1.02033	2.12159	2.905
starPep_08958	-0.252864	-0.545301	0.19478	-0.555987	-0.114349	-1.16118	0.223249	1.16939	0.351043	0.113539	0.131513	-1.06076	-0.838733	-0.428307	1.4286	1.162	-0.896881	0.121506	0.69034	1.52392	-1.08307	0.272114	1.20007	0.12083	-1.67482	0.196477	0.711812	-0.292789	0.0299158	-1.07667	0.66333	0.096433	2.09938	-0.476899	-0.91452	-1.2207	-1.0508	1.8648	2.19154
starPep_23122	-1.08431	-1.60302	-0.429885	0.0618588	0.753724	-2.17305	0.0802064	-0.281904	0.293932	-1.39253	2.40958	-0.787012	-0.500929	-0.0827035	-2.54956	-2.13489	-0.930087	0.233505	0.292333	2.2487	-1.15215	0.524614	1.75157	0.656055	0.432235	-0.281456	0.100713	-1.30237	-1.41785	0.414124	-1.79214	-1.37454	0.192773	-0.622058	-0.75844	-1.6267	-1.36191	0.831584	0.407891
starPep_27002	-1.18329	-0.900355	-1.07738	-0.97219	-1.05658	-0.869709	0.0166038	0.648675	-1.28073	0.511319	0.209356	-0.960944	-1.07978	-0.423981	1.51384	1.162	-2.19932	-1.3716	-0.63362	0.794943	-1.96708	-0.95483	-0.891533	-0.19536	0.37567	-0.115026	-0.133458	0.104965	-0.133989	-1.89755	1.54231	-0.806044	0.082275	0.590063	-0.147165	0.120657	0.353917	1.3886	2.28072
starPep_29109	-0.558809	-0.758178	1.37035	-0.0777859	0.799319	0.0426832	0.611011	-0.225287	2.34225	0.860874	0.997287	1.00845	0.575437	-0.292202	-0.467602	-0.678667	-0.175661	1.1182	1.07883	1.14146	0.327304	0.253345	1.27526	1.07035	0.559507	0.590449	0.850359	-0.0177872	0.0656335	-1.4127	1.22307	0.242153	0.0737919	1.67489	-0.133466	0.492199	-0.307156	1.25037	-1.46494
starPep_04225	-1.97685	-1.65982	-0.162282	-0.59657	-0.161889	0.471377	-0.832183	0.178662	-1.99686	0.834902	-0.185276	-2.87174	-2.57258	-0.566896	-0.0578446	-0.550933	0.746018	1.51885	2.45896	1.97151	0.094763	1.15231	3.12412	0.784622	0.997888	-0.227093	-0.847685	-0.282169	0.211933	-1.31663	0.700853	-0.497409	-0.471837	2.34337	0.29817	0.441693	1.00944	2.04311	1.29972
starPep_05202	0.15826	-0.53437	0.864492	-0.330097	0.247314	-0.0726441	1.83475	0.243515	0.719751	1.47195	0.0678936	0.175326	-0.220692	-0.490665	-0.455698	-0.825921	1.22477	-0.863998	-0.406001	-0.481408	-0.247749	-0.0655494	0.155019	-0.794731	0.281394	1.18325	2.75382	-0.208763	0.324212	-0.215727	-0.0642012	0.423156	-0.736432	0.134346	-0.561338	0.434891	-0.321367	-0.22682	0.764621
starPep_07230	0.169645	-0.489415	1.12357	-0.146146	0.60881	-0.33554	1.88145	0.230861	1.11468	-0.25275	0.774219	1.23836	0.361339	-0.380269	-0.451195	-0.264086	0.816688	1.50465	2.39269	-0.0504503	1.96149	-0.167876	0.58303	0.948587	1.19115	-0.0117634	0.900782	-1.12366	-1.11676	-0.32249	-0.74342	-0.647347	-0.407965	-0.0460017	-0.601369	-0.113114	0.084499	-0.253828	-0.171795
starPep_08215	0.560311	0.455886	-0.361027	-0.546786	-0.0652013	-1.22101	0.466619	0.412554	-0.370258	0.307378	0.190362	1.06315	0.254781	-0.457444	-1.85384	-1.81766	-0.482644	-0.0977817	-0.99543	-0.89762	0.210826	-0.641519	-0.26603	0.0443322	-0.453955	1.36679	0.935967	-1.19005	-1.22356	-0.194467	-0.594989	-0.266277	-1.03266	0.573915	-0.186823	0.239371	-0.234582	-0.831953	-0.171795
starPep_33987	0.871499	0.312	2.05956	0.198463	1.57576	0.022745	1.51854	0.370315	0.20955	-1.02421	-0.496503	0.824257	0.0717935	-0.585769	-0.720488	-0.641607	-0.935256	-0.760835	-0.148728	-0.322376	-0.499823	-1.23946	-1.44593	-1.7608	-1.38257	1.22555	0.859515	0.40132	1.22997	1.93061	1.53389	1.67327	0.0833982	-1.4783	-1.29553	-1.57781	-1.25452	-0.914828	-0.0380213
starPep_39642	-0.265289	0.268165	-0.417207	-1.12282	-1.13785	-0.0281304	0.0839216	0.698016	0.967226	-0.642242	0.22997	1.08109	0.568088	-0.46725	-0.88988	-0.993433	-0.00908679	-0.837333	-1.45623	-1.52396	0.242728	-0.710555	-0.377654	-1.34124	-0.383248	0.793201	1.91786	-1.16867	-1.20371	0.190062	-1.0571	-0.541276	-0.651304	-0.989453	-0.845457	0.533895	-0.646653	-0.764494	-1.10821
starPep_00082	-0.325844	-0.617761	-0.362031	-0.809601	-0.486687	-1.17017	0.339588	0.797012	0.637208	0.224209	1.56639	1.26173	0.45712	-0.348799	-0.936715	-1.02728	-0.0719045	0.0359994	-0.345927	0.989029	-0.965607	-0.243809	0.544456	-0.14237	-1.50041	-0.0282268	0.958632	-0.63185	-0.253467	-0.576152	-0.310448	-0.420288	-1.30227	-0.76145	-1.02289	-1.15746	-1.13979	-0.00959338	0.853803
starPep_01868	0.99211	-0.244783	0.312813	-0.420173	0.454714	-0.757131	0.528152	-1.58222	0.0416076	1.50301	0.211839	0.682757	-0.619246	-0.521417	0.84887	0.229064	0.606859	2.30624	3.53763	2.09396	0.170448	0.515645	1.72595	2.14842	2.37902	0.293431	0.889444	0.12695	0.994203	-0.470634	0.314113	0.661345	-0.755326	-0.88591	-0.676993	-1.67168	-0.203209	-0.665386	2.23613
starPep_16752	-1.86085	-1.29375	1.20858	-0.241688	0.804503	-1.16263	0.802989	-0.131319	-2.0306	0.9433	2.77241	-2.39409	-2.06208	-0.194076	-1.4969	-1.6956	-2.06149	-0.59036	-0.788311	2.24001	-1.77047	0.13667	1.381	1.42641	0.634927	-2.21126	-1.36372	0.549046	1.57781	-1.5721	1.65249	0.632636	2.5519	-0.33837	-0.703209	-1.00706	-0.560349	1.83892	0.72003
starPep_36162	1.78825	1.99484	-0.529031	0.14645	1.08044	2.11451	-0.401164	1.5784	-0.852768	-0.609066	-1.09597	1.22329	0.493374	-0.756691	-1.11597	-1.0043	0.512222	-0.0811645	-0.258379	0.80414	-0.848029	-1.0604	-1.09898	-1.20982	-1.01489	-0.774289	-0.702803	-0.376957	0.0337353	0.786623	-1.27225	-0.817236	-0.535186	-0.4397	-0.842407	-0.188126	-1.22965	-1.02845	-1.50953
starPep_36961	-1.69651	-1.05773	0.311417	-0.660635	-1.01323	-0.766011	1.85542	0.983223	-3.204	2.47154	1.12764	-2.23819	-1.83304	-0.409607	0.386331	-1.08757	-1.05897	0.809337	1.86614	1.43933	0.0592854	0.474801	0.801271	3.23342	4.08541	-0.899729	0.458187	0.937338	0.798384	-2.40032	2.59025	-0.298981	0.4882	1.94888	0.697228	1.18785	1.92868	1.11086	4.73324
starPep_38022	-2.21934	-1.50745	1.98803	0.439343	1.63471	0.889005	2.57578	0.445345	-0.214298	2.18965	0.949751	-0.864347	-0.975177	-0.442438	-1.5663	-1.53081	0.16989	1.83931	2.01782	1.25972	1.09979	0.617434	2.14704	2.31003	3.96757	0.42105	0.287795	0.629028	1.11796	-1.77617	2.07551	0.864245	0.808252	2.16338	0.780821	1.52981	2.17665	1.71368	0.72003
starPep_40310	0.796683	-0.271899	-0.451412	-0.920941	-0.630587	-0.389252	0.281437	-0.688088	-0.625877	-0.461819	-0.0241774	0.514135	-0.443118	-0.570619	-0.2131	-0.538332	2.55726	-0.306742	-1.32542	-0.894023	0.6611	0.0182388	1.02821	0.588727	0.436949	0.46483	0.558873	-0.811301	-0.531136	0.633323	-1.27618	-0.749003	-1.63161	0.351677	-0.218098	0.459914	1.3144	0.170298	-0.929846
starPep_04392	-1.81663	-1.53758	0.976125	-0.163297	1.19134	-1.50527	0.615113	4.35679	-1.99376	0.0151154	2.70491	-1.84549	-1.70051	-0.283364	-1.58585	-1.45026	-2.21094	-0.772963	-0.217684	2.85009	-2.21788	0.466737	2.26919	0.565505	0.634927	-1.46746	-0.965204	-0.435971	-0.257285	-1.64154	0.982896	-1.10655	0.179646	-0.260063	-0.946092	-1.13632	-1.15234	1.56115	0.72003
starPep_07192	0.73117	-0.190424	1.06964	-0.687183	0.00293588	-0.489483	1.01145	0.649257	0.351043	-0.620166	0.564568	0.419431	-0.0482382	-0.557803	0.479416	0.00818412	0.362898	1.24435	1.87536	1.69638	0.0031098	0.160015	1.64678	0.822669	-0.029715	0.0242516	0.150582	-0.710171	-0.266049	-0.779349	-0.468574	-1.17491	0.129322	-0.823804	-0.995599	-1.21604	-0.848767	-0.205412	1.16594
starPep_10379	1.4689	-0.0602649	0.475232	0.753762	1.38729	2.43161	1.12003	0.326299	-0.661682	0.85796	-0.884242	-0.15116	-1.02956	-0.771141	-0.624684	-0.421716	-0.858067	-0.235208	-1.17328	2.29012	-0.854935	-0.209343	0.898276	0.100576	-0.746209	0.489875	-0.345209	-0.179328	0.705807	0.170728	0.302542	1.17239	-0.557198	0.698344	-0.267108	-0.130397	1.03713	-0.80544	-1.6879
starPep_13050	-0.698836	-0.452275	-0.400986	-0.826482	-0.283604	-0.319998	0.141171	-3.30325	0.78225	-0.0606675	0.433272	-0.0598413	1.72823	-0.567217	1.31097	2.47961	1.03261	1.36897	1.73539	-0.534325	1.77632	-0.127934	0.751612	1.90116	1.92179	-1.11465	-1.046	-1.06154	-0.90845	-0.59602	-0.5697	-0.876843	-1.46073	0.892559	-0.00474252	0.749951	0.972868	1.02061	2.59286
starPep_19559	1.76077	0.0515145	0.0411099	-1.02302	-0.736495	0.291068	0.137495	-0.662499	0.0460214	-1.00184	-0.638035	0.0641576	-0.446058	-0.720964	1.73246	0.577925	1.10744	2.05026	1.82006	1.81443	0.647024	-0.0811671	0.965437	0.29406	-0.354966	-0.247047	-0.241753	-1.47456	-1.65838	0.763852	-1.2338	-0.744965	-1.26808	-1.36459	-1.23627	-1.9124	-1.48443	-0.358272	-0.35016
starPep_20514	-1.30103	-1.21451	-0.388477	-0.921926	-0.5167	0.832597	-0.297947	0.213872	-0.196511	1.98531	-0.0454948	-1.90296	-1.89403	-0.667543	-0.261266	-0.999363	0.914665	1.06616	-0.825309	-0.108661	0.667329	0.00534095	1.3342	1.01475	0.771627	0.0115539	-0.73683	0.456268	0.921817	-1.9381	2.1437	0.511678	0.68144	1.94225	0.898886	2.0003	2.31787	2.79572	0.987577
starPep_27586	-1.58353	-1.09181	-0.0972439	-0.576552	-0.941553	-1.36052	1.70299	1.99649	-3.204	2.30785	1.01739	-2.98505	-2.66101	-0.497432	0.219252	-1.08757	-1.50868	0.715888	1.86614	1.84399	-0.0877612	0.594749	1.12668	3.09698	4.08541	-1.22992	0.346568	0.478784	0.681372	-2.04162	1.94324	-0.364103	-0.319883	1.37223	0.335777	-0.0144062	1.7551	1.44519	4.73324
starPep_33885	0.659688	-0.781876	-0.163352	-1.11939	-1.09552	-0.498741	-0.645393	-1.04806	0.0796268	-0.39034	-0.0561518	-0.0466176	-0.656725	-0.644048	-0.839753	-0.865946	3.25698	0.468632	-1.70879	-0.327747	0.656246	0.256843	1.54667	0.53101	-0.0485701	0.64215	0.687258	-0.850861	-0.596748	0.709392	-1.49934	-1.05037	-1.49954	0.58436	-0.339123	0.252493	1.34946	0.381443	-1.33117
starPep_38419	0.726981	-0.194142	1.30935	-0.0509366	1.43359	-1.16005	0.562769	0.101479	-0.62118	0.141447	-0.0200105	1.09165	0.376037	-0.610062	-2.12348	-1.95552	0.415025	-0.07063	-0.64911	-0.871587	0.362666	-0.567913	0.171386	0.222476	0.347387	1.69527	0.196873	-1.24539	-1.23637	-0.597637	-0.584909	-0.906728	-1.66584	1.41546	-0.287922	0.774435	-0.259562	-0.665267	0.541665
starPep_40699	0.215873	-1.10916	-0.0903968	-0.500257	0.0907649	-1.56946	0.861235	-0.121309	-0.430688	-1.16345	0.70589	2.43162	0.891439	-0.533601	0.727054	0.206333	-0.256166	-0.246897	-0.790977	-0.439862	-0.198008	-0.679955	-0.0659533	-0.043624	-0.180556	0.909967	-0.266461	-1.43813	-1.61551	-0.0676003	-1.91702	-1.97715	-0.449322	-0.935961	-0.959746	-0.563124	0.628325	-0.817406	-1.37576
starPep_41967	1.13235	0.534535	0.779145	-0.850671	-0.727442	-0.421559	-0.584467	1.58975	-1.56681	-0.929187	0.31179	1.26508	0.142343	-0.592456	-1.16444	-1.32105	-2.68216	-1.90216	-1.37064	2.3824	-3.13654	-0.61259	-0.544707	-1.91592	-1.37786	-1.17211	-1.52123	-0.752079	-0.77606	-1.03978	0.852608	0.533664	1.12447	-0.784555	-1.57236	-0.925088	-1.68795	-0.381809	-2.53513
starPep_42965	-1.82381	-1.39857	-2.65825	-1.5377	-2.48758	1.34153	-2.67683	2.29519	-1.43758	0.667419	1.31873	-1.99183	-1.74632	-0.46723	0.734564	-0.0182523	-0.987137	0.949359	1.40498	3.21605	-0.854525	0.85134	3.04493	1.39479	-2.59872	-0.658491	-2.45299	-0.244587	0.554063	-1.00474	0.54295	0.0900128	-0.235858	-0.805615	-1.04587	-0.888475	-0.639618	0.370327	0.274117
starPep_17202	-2.61207	-1.53718	-2.06921	0.363977	0.814956	2.39869	-0.616769	0.995556	1.03869	1.91697	1.35479	-0.930668	-1.55231	-0.542207	0.0332204	-1.0552	-1.17934	1.464	2.69498	2.20269	0.0128314	0.26167	0.995476	3.19642	4.47666	0.365988	-0.680959	0.845605	2.26355	-0.853024	2.24488	2.90823	0.86389	-1.05331	-0.703557	-0.385638	-0.42418	-0.123245	-0.0380213
starPep_24995	0.191464	-0.397511	-1.08795	-1.61351	-2.07475	-0.416072	-1.0984	-0.458988	0.24138	-0.335526	-0.52111	-0.558325	-0.533264	-0.798438	-0.553952	-0.596146	2.16673	0.490637	-0.145986	0.0556419	0.511644	-0.239258	0.396068	-0.453713	0.323818	0.128809	-0.169976	-1.2535	-1.37342	0.531063	-1.56528	-1.06387	-1.50785	0.300244	-0.778965	0.184867	-0.530719	-0.86954	-0.662299
starPep_25835	-1.48117	-2.26395	-0.386529	-0.98046	-2.32998	-0.592913	-3.5782	1.71242	-3.28927	-2.03567	0.144414	-1.999	-2.21591	-0.708253	-1.54926	-2.07016	-1.15744	-1.26872	-0.325242	1.79225	-2.78886	0.096614	-2.95372	-4.25962	-2.66	-0.729732	-3.09225	-0.585306	-1.94147	-2.32652	1.865	-3.27939	-0.0307537	1.96775	-0.810477	0.6153	-2.00614	-2.816	-2.44595
starPep_44589	0.368077	0.228372	0.498263	-0.475775	0.682567	0.439967	0.446015	0.681637	-0.427781	-0.0933393	0.258696	-0.525633	-0.739033	-0.650141	0.673543	0.684659	1.26454	1.06201	1.0341	-0.609212	1.58185	-0.149492	1.19349	0.851776	0.564221	-1.59817	-1.80584	-1.17213	-1.07656	-0.125393	-0.443468	0.0466678	-0.917706	0.391144	-0.487387	0.776892	0.952542	0.774214	-0.171795
starPep_04422	-1.97865	-1.64911	2.5247	0.0711356	2.24481	-1.15721	1.90964	2.61905	-1.99376	-0.750249	2.35532	-1.28184	-1.70051	-0.496744	-1.70722	-1.92587	-2.20051	-0.870541	-0.217684	3.30231	-2.53712	0.513599	2.82506	-0.202413	0.634927	-0.701807	-0.151039	-1.01934	-0.733055	-1.01584	-0.175387	-1.33349	-0.254844	-0.572061	-1.01649	-1.59054	-1.56442	0.956985	0.72003
starPep_15037	1.50389	1.57889	-1.85673	-0.763915	-0.692556	-2.25044	-0.440554	-1.16684	-0.204675	-1.22553	-0.130625	1.46475	1.01955	-0.895202	3.32072	0.754085	0.896552	1.43989	2.36362	-0.0286958	1.28683	0.0565532	1.85257	1.24168	1.29014	1.37271	0.95733	-1.34634	-1.31372	0.0512042	-1.46133	-1.11416	2.33691	-0.903821	-0.951486	-2.17002	-1.26173	1.50091	0.853803
starPep_20347	-0.260202	-0.861225	-1.54872	-1.3753	-1.318	0.227402	-1.83386	-1.03871	-0.848996	-0.15474	0.248873	-1.49668	-1.56652	-0.841712	-0.76186	-1.29288	3.2864	1.08281	-0.517088	-0.249335	1.30202	-0.145112	1.72164	1.63028	1.13459	-1.1714	-1.54883	-0.732922	-0.0416977	0.178456	-0.48253	0.252239	-1.58571	1.1834	-0.0447333	0.972406	1.36543	1.11085	-0.0380213
starPep_24437	-0.160428	0.174764	-0.617089	-1.31919	-1.23979	0.106414	-1.39556	-1.42539	-0.354587	-0.0301201	-0.913826	-0.778994	-0.788025	-1.00212	-0.748798	-1.31956	1.78627	-0.0596207	-0.380834	-0.869755	0.772968	-0.766167	0.240854	0.227912	0.578362	0.597952	-0.604376	-0.762542	-0.141888	-0.0537607	-0.692118	-0.179162	-1.38685	0.968706	-0.102818	1.39606	0.759793	0.606703	-1.33117
starPep_28575	2.2316	3.22806	2.24318	-0.0913437	1.99087	-0.23625	2.48357	0.32163	-1.51357	-0.0799884	-1.15527	-0.374569	-0.533264	-1.00403	0.311761	-0.22579	0.457251	-0.119937	-1.03573	0.15539	-0.646617	-1.00344	-0.720806	-0.941806	-1.30715	0.232915	0.790162	-0.692964	-0.161277	0.353158	0.483367	1.51932	0.328231	0.698286	-0.685818	-0.332458	0.303088	0.595481	-0.305569
starPep_38009	-2.39128	-1.59373	-2.8185	-0.493575	-0.941429	2.53312	-2.71515	2.64415	-0.514972	3.39207	-0.199706	-2.76189	-2.52016	-0.910769	-0.920263	-1.56194	2.06238	3.4957	4.35932	0.520555	3.10049	0.390992	2.13334	3.5526	4.51437	0.909338	-2.51203	0.631272	1.76042	-1.62176	2.53168	2.15744	0.858942	2.25323	1.09761	2.9281	3.99433	1.76553	0.541665
starPep_01696	0.888002	0.142654	1.23819	-1.13851	-0.478138	-0.332049	1.4054	-0.167819	-1.12781	-0.704448	0.853551	0.689011	-0.303489	-0.828355	-1.14053	-1.32253	0.725427	0.521265	1.45914	1.6682	-0.77553	-0.704549	-0.775578	-1.91106	-2.26405	-2.16035	-1.14947	-1.30247	-1.16373	0.272907	-0.883493	-0.191265	-0.680802	-0.439433	-1.62948	-0.626606	-1.54899	-0.916538	-1.33117
starPep_06257	-2.22714	-1.30706	-2.11737	-0.770385	-0.466859	2.02432	-1.33607	-2.52431	3.45249	1.2865	-0.325021	0.0964007	0.84857	-0.952184	-0.208383	0.352598	-1.34547	0.534415	-0.241178	1.46111	0.536512	-0.31012	1.62696	1.46982	0.898899	0.660462	-1.37429	-0.253059	1.04498	-1.14169	1.04057	0.723637	0.528824	-1.13157	-1.12962	0.184792	-0.742345	-1.30962	-1.37576
starPep_33959	0.392562	1.03228	0.444045	-0.895502	0.265699	-1.42936	0.630094	-2.67753	-1.22021	-1.07427	-0.269798	-0.399735	-0.747607	-0.975586	1.45142	0.188297	-0.100935	0.00523732	0.536669	-0.337065	0.468494	-1.10455	-0.811984	1.20363	1.25243	0.505972	-1.77811	-0.288151	0.977287	-0.127452	-0.700142	-0.238404	2.51611	-0.690165	-1.2194	-1.36875	-1.3896	-0.00395784	1.47808
starPep_07116	1.55823	0.841087	-0.0990515	-1.50965	-1.32801	-0.0963981	0.0469204	0.326813	-1.72499	-0.676832	0.289327	1.31031	0.460794	-0.993895	3.08811	0.783486	0.267576	1.07226	0.348889	2.252	0.347938	-0.444705	-0.349668	1.999	1.67196	-1.75971	-1.34105	-0.943783	-0.440092	0.0957784	-1.60606	-1.22408	-0.53276	-0.75875	-1.03677	-1.69463	-0.161522	-1.15541	2.86041
starPep_20266	1.1747	-0.578624	-0.227708	-1.58233	-1.51761	0.58859	-0.827547	-0.732602	-0.348723	0.240077	0.221016	0.0868579	-0.813012	-1.0015	-0.324139	-1.13278	1.55241	1.95891	2.70097	0.257326	2.07792	-0.683609	0.842104	1.77711	1.93593	-1.4695	-1.7199	-1.28741	-1.12437	0.946179	0.00917714	0.868305	-1.47057	0.843151	-0.777721	-0.0346624	-0.0429978	0.0355217	-0.0380213
starPep_40461	-0.738097	-1.34682	-0.15621	-1.21881	-0.286513	-0.764043	-0.561137	-0.502905	-1.323	-0.161965	2.20634	0.913404	-0.0996803	-0.91417	0.425802	-0.787872	-0.408366	-0.80703	-0.959545	0.597423	-1.63555	-1.05403	-0.0766006	-0.723779	-0.699071	-1.39467	-0.504467	-1.3754	-1.23316	-0.962139	-0.33874	-1.43603	-0.868794	-0.398528	-1.32389	0.26536	-0.00730388	0.690783	-0.260977
starPep_06609	-0.35147	-0.295938	1.02398	-0.956045	1.21741	-0.601413	1.34572	1.70344	-1.67903	-1.24521	0.885813	2.31031	0.281972	-1.14236	-0.843388	-1.34501	1.47963	1.09931	-1.56042	0.905231	-0.394786	-0.85926	1.17876	0.0373757	-1.24116	-1.5933	-0.680986	-1.57599	-1.71	0.0957784	-2.23822	-2.0846	0.494231	-0.332927	-1.39816	-0.354756	0.131475	0.275699	-0.127204
starPep_06898	-0.123233	0.0367851	-0.268825	1.80988	-0.350266	-0.431664	0.255702	-0.27311	0.753676	0.0684444	0.805347	0.901878	1.23439	2.79383	0.19872	0.732096	0.489229	0.583261	-0.364143	-0.462835	0.665035	2.5471	0.182035	0.46884	0.304963	-0.68355	-0.234305	0.851497	-0.514906	-0.23977	-0.542861	-0.351362	0.25861	-0.333539	1.81302	0.174203	0.187934	-0.0132051	0.541665
starPep_11408	-0.0848402	0.0643454	-0.0347758	2.40139	0.104706	0.0454961	0.140056	-0.0314659	0.657076	0.65973	0.685443	1.06385	1.61457	2.72997	-0.167155	1.42512	-0.294575	-0.489301	-0.485124	-0.560491	-0.088136	1.86938	-0.282007	0.0107676	0.564221	-0.241023	0.265853	2.43701	0.477433	-0.527802	-0.042446	-0.0521128	0.155697	0.511457	3.65898	0.946883	0.862954	0.532734	0.72003
starPep_11440	0.572967	0.812971	0.719773	3.3661	0.687432	0.155161	1.36096	0.840862	0.913287	0.0440591	0.245733	0.926283	1.5597	2.55289	-0.0892513	1.61487	-0.734063	-0.0682174	-0.292775	-0.328801	-0.0461571	1.32242	-0.687776	-0.118131	-0.345538	-0.409257	-0.102541	2.72565	0.652706	0.598185	0.203641	0.924351	0.484253	0.104408	2.32293	-0.173397	0.0740845	-0.352059	0.0957524
starPep_15541	0.116449	0.157497	-0.199585	2.04229	-0.174023	0.124392	-0.194542	0.718449	0.92356	-0.164115	-0.163286	0.00721706	1.0149	2.36058	0.726681	1.3095	0.389384	0.0955308	-0.235057	-0.354734	0.236633	2.72384	0.288888	0.0770279	-0.0344288	-0.189198	-0.128313	1.00591	-0.397767	-0.0202974	-0.375959	0.0699047	0.0957204	0.259381	2.70326	0.490612	0.618282	0.154263	0.140344
starPep_24307	0.213904	0.379234	0.0557923	2.32282	0.0297942	-0.271987	0.00857958	0.568674	0.913287	-0.321304	0.176943	0.779553	1.50874	2.51847	0.747118	1.45675	-0.143798	0.000769014	-0.311366	-0.337358	0.124227	2.19668	-0.0520663	0.225488	0.394525	-0.0708988	-0.080739	0.504341	-0.700862	0.0121855	-0.581757	-0.162322	0.161787	-0.0251417	2.15944	0.228999	0.107336	-0.0521687	0.541665
starPep_29904	0.382299	0.808611	-0.826879	1.38529	-0.657591	-0.677319	-0.551226	-0.143649	0.20955	0.068933	-0.376152	0.260763	1.07443	2.27344	0.634014	1.34112	0.0654457	-0.254156	-0.535212	-0.57344	-0.0399373	2.09719	-0.119995	-0.0633715	0.418094	0.544962	0.380792	1.22247	-0.292759	-0.417151	-0.248027	-0.179548	-0.441491	-0.194751	2.04927	0.0626937	-0.126399	0.303606	-0.171795
starPep_30335	0.417678	0.967903	0.526522	3.07812	0.610053	0.284967	0.434131	0.306178	0.910115	0.646356	0.0557057	0.612792	1.77355	2.47369	0.538462	1.46762	0.00469797	0.439774	0.0982955	-0.434757	0.54532	2.36009	-0.0518935	0.709819	0.465232	0.143945	0.518829	2.70007	0.637096	0.439562	0.29167	1.03637	0.496038	-0.0103061	2.63823	-0.0505773	0.509921	-0.0683017	0.541665
starPep_31872	0.293838	0.345201	-0.187626	1.82576	-0.375438	-0.0433695	-0.342164	-0.0260013	0.473526	0.379929	-0.109109	0.119598	0.924754	2.39657	0.665751	1.27787	-0.0941433	-0.303975	-0.21184	-0.177622	-0.195324	1.985	-0.205831	-0.129536	0.385097	-0.0583636	0.354425	2.12154	0.281351	-0.460745	0.129331	0.280577	0.436221	0.43238	2.87512	0.444037	0.218146	0.459252	0.3633
starPep_32194	-0.109857	0.0989193	-0.523754	1.40238	-0.661747	-0.112691	0.0906465	-0.182302	1.53074	0.668926	0.583174	0.562761	1.50874	2.68041	0.811721	1.29368	0.210481	0.105768	-0.289369	-0.25832	0.0566734	2.7036	0.27831	0.106982	0.323818	-0.51456	0.216281	1.77569	0.0153052	-0.577278	0.123923	0.109399	0.00558072	0.189371	2.61394	0.504357	0.389476	0.712608	0.0511612
starPep_32266	0.401235	1.15427	0.33324	3.08504	0.588465	-0.121711	0.785058	0.336076	0.979689	-0.215958	0.0895826	1.02718	1.06585	2.47529	0.264113	1.32432	0.010478	-0.0150574	-0.175506	-0.486123	0.289213	1.57364	-0.473399	-0.158251	-0.251263	0.0579027	0.669825	1.61306	-0.0248193	0.408059	-0.129776	0.534816	0.56507	-0.150238	1.91203	-0.141445	-0.0761961	-0.366422	-0.662299
starPep_33069	0.372673	0.366828	0.169903	2.4625	0.10811	-0.0373462	0.729547	-0.0170658	0.157841	-0.256794	0.180997	0.943779	1.50874	2.55009	0.237085	1.29368	-0.154075	0.153027	-0.502864	-0.810685	0.425845	1.75377	-0.42835	0.230503	0.012709	-0.222974	-0.386358	2.23813	0.318612	0.239109	-0.837287	-0.346796	0.813824	-0.470079	1.89615	0.0581205	0.0790316	-0.426262	0.3633
starPep_33275	0.0504686	0.117492	-0.46864	1.77345	-0.379821	0.0729562	0.0731982	-0.388131	0.657076	0.405054	0.202482	0.3827	1.07443	2.52645	0.366294	1.1662	0.584002	0.753557	0.0290383	0.0211021	0.419265	3.37492	0.751701	0.653441	0.559507	-0.427407	0.0146176	2.25159	0.364536	-0.404276	-0.0561686	0.10101	-0.00817245	0.283317	2.97021	0.529379	0.487578	0.513399	0.3633
starPep_41866	0.14196	0.0281322	-0.034843	2.05589	-0.155292	-0.298671	0.306	-0.169916	-0.0903545	0.148346	0.448718	0.45269	0.68371	2.63743	0.72304	1.29368	0.125019	-0.133779	-0.223503	-0.02256	-0.0281108	2.6119	0.174467	0.0502948	-0.274831	-0.750067	-0.0855646	1.58199	-0.0539721	-0.316369	-0.0205432	0.252887	0.251046	0.418398	2.65005	0.378202	0.298049	0.556333	0.541665
starPep_41873	0.0166882	0.259726	-0.4309	1.88321	-0.292912	0.0323234	0.0879342	-0.116155	1.40842	0.843851	-0.0931279	-0.395319	0.909321	2.38897	0.391383	1.46762	0.663698	0.401301	-0.517088	-0.554256	0.640608	3.341	0.726583	0.691825	0.653783	-0.0417048	0.273363	1.94215	0.151171	-0.472967	0.241375	0.41704	-0.188504	0.862009	4.01848	1.11461	0.922201	0.716592	0.00656996
starPep_41981	-0.494308	-0.395768	-0.564975	1.35514	-0.678839	-0.194444	-0.258381	-0.0226346	0.936248	0.311807	0.501701	0.152644	0.973746	2.6569	0.629705	1.10986	0.61017	0.352957	0.191336	-0.19206	0.452909	2.931	0.449936	0.626107	0.705634	-0.27089	0.132266	0.907228	-0.467278	-0.426432	-0.291137	-0.252976	-0.4117	-0.0627197	2.28325	0.370661	0.293658	0.318769	0.318709
starPep_42064	-0.0976778	0.0260413	-0.361549	1.84586	-0.319276	-0.34449	0.151965	0.0406763	1.53074	0.780037	0.357514	0.440736	1.61457	2.598	0.120389	0.50084	0.291908	0.33092	-0.0945255	-0.298358	0.264204	2.70365	0.295337	0.363186	0.526511	0.110133	0.699254	1.62673	-0.0371266	-0.430419	-0.206766	-0.140808	-0.459988	0.217486	2.66657	0.479685	0.268904	0.297671	0.229526
starPep_04609	0.323686	-0.14169	0.11318	3.58875	0.91225	1.06658	0.406652	-0.0209034	1.56405	0.28533	0.574	0.848963	1.51879	2.69536	-0.354794	0.573231	0.112041	-0.19212	-0.679552	-0.371044	0.0422407	2.03346	-0.166187	-0.198429	-0.0250013	-0.280263	0.11622	2.31742	0.403764	0.356049	-0.0471978	0.626668	0.369576	0.557092	2.90632	0.909611	0.176378	-0.0822007	-0.260977
starPep_30128	0.569846	0.677423	0.349581	2.56819	0.24782	-0.0898517	0.489777	0.0428539	1.1393	-0.243802	-0.11206	0.579036	1.01955	2.37362	0.662817	1.29368	0.5028	0.640542	0.161818	-0.606958	0.975488	2.53754	0.138871	0.794917	0.814051	0.184553	0.231389	1.82889	0.102269	0.45601	-0.374742	0.247605	0.623592	-0.184708	1.84261	-0.288297	-0.00211396	0.0340515	0.630847
starPep_41410	0.0265599	0.0942716	-0.507514	1.44589	-0.618723	-0.434372	0.156968	0.00726666	0.20955	0.823242	0.0943174	0.222068	1.41076	2.47445	0.11729	1.11876	-0.43745	-0.543831	-0.741528	-0.402991	-0.403811	2.0731	-0.119568	-0.101704	0.356815	0.0313911	0.462116	1.82383	0.00913699	-0.758386	0.253189	-0.0042203	-0.397229	0.338275	3.04059	0.58195	0.6724	0.47067	-0.0380213
starPep_02762	0.159988	0.267333	0.0997758	2.09282	-0.0949479	-0.231228	0.235305	0.287437	0.473526	-0.0560522	0.277222	0.672404	1.45387	2.51167	0.129912	1.29368	-0.0401481	-0.166482	-0.273831	-0.628059	0.263284	1.63384	-0.407464	0.0446478	0.243684	-0.312604	-0.0478447	1.27761	-0.215144	0.489075	-0.38298	0.238274	0.668428	-0.128355	1.95054	-0.0557462	0.161523	-0.355143	0.274117
starPep_02930	1.01221	1.14935	0.173027	1.92744	-0.217883	-0.0747732	0.403058	0.286944	0.473526	-0.418392	-1.02046	0.121479	0.767977	1.96943	0.311786	1.27787	0.489296	-0.120877	-0.372256	-0.714248	0.237894	1.69942	-0.365548	-0.287928	0.177691	0.972512	1.04505	0.926385	-0.441721	0.32658	-0.826416	-0.30552	-0.846222	-0.876468	1.19662	-0.273346	-0.586217	-0.614703	0.00656996
starPep_11823	0.253213	0.41016	0.105087	2.18155	-0.0663708	-0.303893	-0.0666686	0.621289	0.913287	-0.186473	0.0337146	0.20992	1.11044	2.41424	-0.361023	1.21462	-0.295032	0.0297932	-0.221494	-0.514477	0.243545	1.6526	-0.396453	-0.0966338	-0.486951	-0.268833	-0.16229	1.6174	-0.00527722	0.717274	-0.340002	0.249577	0.391603	0.0539855	2.0979	-0.123764	0.0393297	-0.0621055	-0.528525
starPep_15335	0.771266	0.702833	-0.428686	1.54613	-0.512694	-0.793699	0.00369356	0.207427	0.387026	-0.391508	-0.304118	0.41439	0.979625	2.2846	1.12695	1.44094	0.123062	-0.1972	-0.173247	-0.67626	0.206458	1.66029	-0.397715	-0.158436	-0.171128	0.417786	0.372705	0.103802	-0.965507	0.425971	-0.769111	-0.221222	0.113277	-0.61178	1.18021	-0.341517	-0.237734	-0.31464	-0.483934
starPep_28595	-0.220771	-0.364788	-0.109201	1.92976	-0.237242	-0.364423	0.419917	-0.217056	1.60747	0.285642	1.04891	0.488491	1.09721	2.83682	0.166533	1.00214	0.552646	0.33507	-0.334963	-0.386823	0.38993	3.31759	0.750409	0.849714	0.889471	-0.377549	0.313363	1.15429	-0.306193	-0.505506	-0.295755	-0.381257	-0.176279	0.200378	2.74492	0.613608	0.799902	0.812699	1.47808
starPep_30626	0.246869	0.727167	-0.107086	2.10166	-0.0882811	-0.369936	0.272135	0.17977	1.34069	-0.00943499	-0.27096	0.361737	0.960028	2.28457	0.0528082	1.48837	0.024436	-0.219483	-0.64911	-1.05208	0.420545	2.07704	-0.134021	0.156122	0.229543	0.900211	0.799565	0.923298	-0.435191	-0.0872618	-0.488546	-0.124385	-0.659668	0.254992	2.88147	0.768989	0.325634	-0.0477372	-0.127204
starPep_33205	0.69541	1.62727	0.851875	3.50154	0.893517	0.0447325	1.32966	0.268143	1.83666	-0.310278	-0.602331	0.676502	1.66552	2.12042	0.311166	0.858595	0.591253	0.630707	-0.633371	-0.577794	0.699734	2.54119	0.189406	0.540657	0.158836	0.709408	0.720453	2.48846	0.529513	0.697997	-0.208076	0.413373	0.332385	-0.113727	2.05323	-0.134266	0.0661696	-0.478455	-0.0380213
starPep_33206	0.500172	1.10644	0.367239	2.76516	0.410444	0.28035	0.515413	0.524593	1.61065	0.049675	-0.437276	0.0871002	1.06585	2.2018	0.503124	1.46762	0.495042	0.488265	-0.0942279	-0.554314	0.698361	2.43444	0.143583	0.32933	0.0928432	0.0657124	0.0846947	1.86451	0.148391	0.535368	0.103372	0.812564	0.339535	-0.128153	1.96971	-0.0526956	-0.120801	-0.177805	0.00656996
starPep_33629	-0.179027	-0.225528	-0.347565	1.77492	-0.335015	-0.233884	0.0835823	-0.158404	0.174357	-0.138603	0.987948	0.392026	1.10505	2.8173	0.180889	1.15038	0.74392	0.318888	-0.577481	-0.607079	0.598503	3.40157	0.796383	0.527202	0.267253	-1.22783	-0.502014	0.0879476	-0.954685	0.0115292	-0.673444	-0.276624	0.0957085	0.0486568	2.2435	0.649302	0.540156	0.64873	-0.0380213
starPep_02838	-0.130529	0.169433	-0.251462	1.6176	-0.436975	0.0541538	-0.0422354	0.540462	1.71869	0.00928238	0.231883	0.371476	0.979625	2.47014	-0.311507	0.830924	0.421916	0.61195	-0.179773	-0.44048	0.816121	2.25378	0.0317937	0.351793	0.347387	-0.00262102	0.0901125	0.914164	-0.454226	-0.164118	-0.220459	0.148168	0.0900693	-0.151124	2.19865	0.206737	0.226059	-0.501035	-0.0826125
starPep_04467	0.244923	0.550321	0.295718	2.43663	0.158871	0.332608	0.638983	0.751867	1.11468	-0.400525	-0.117914	0.242633	1.28338	2.30586	-0.334899	1.3095	0.274901	-0.250031	-0.205298	-0.617045	0.182422	1.95686	-0.170004	0.0530527	0.0928432	-0.240758	0.198807	2.24789	0.374072	0.816424	0.00255702	0.623438	0.252718	0.0525281	2.44251	0.124116	0.249476	-0.156839	0.00656996
starPep_07312	-0.0414173	0.305596	-0.211822	1.89358	-0.226889	-0.225147	0.0841534	0.217182	1.60747	0.315741	0.218451	0.186338	1.0149	2.47422	-0.0217307	0.830924	0.429534	0.508019	0.475306	-0.571783	0.884333	2.52711	0.224177	0.413068	0.45109	0.206309	0.331366	1.34063	-0.166424	-0.0344393	-0.350422	0.0918724	-0.210505	-0.0485521	2.4215	0.241333	0.319848	-0.155792	-0.0826125
starPep_30038	0.416338	0.570261	0.221304	2.28294	0.0557232	-0.327156	0.193071	-0.146306	1.1393	-0.702892	0.198422	0.385969	1.01955	2.46887	0.900947	1.29368	0.867879	0.699606	0.267068	-0.483563	0.922868	2.86069	0.429309	0.850872	0.814051	0.0603409	0.109796	1.15899	-0.289382	0.600945	-0.606838	-0.0381021	0.806814	-0.621518	1.32719	-0.617107	-0.179216	-0.0342435	-0.0826125
starPep_32080	0.599098	0.606016	-0.0342116	2.18021	-0.0529419	0.359228	0.468491	0.878362	0.33217	-0.201304	0.189724	0.509717	1.51879	2.45147	0.17003	0.862548	0.519777	0.653274	0.161818	-0.248621	0.630823	2.48563	0.19487	0.24456	-0.072139	-1.00009	-0.551127	1.20375	-0.262857	0.698338	0.060322	0.733917	0.512434	-0.0749358	1.91029	-0.203382	0.176493	-0.0649338	-0.0826125
starPep_33088	0.174907	0.0991349	-0.257888	1.96434	-0.234387	0.268596	0.426464	0.0137055	1.56405	0.345826	0.0778142	-0.111318	0.168064	2.40956	0.426254	1.3095	0.211173	0.360266	0.00832222	-0.570545	0.658027	2.12787	-0.128341	0.629275	0.6255	-0.329358	-0.15007	2.94582	0.832403	0.387016	0.205146	0.930588	0.408043	0.0392804	2.72776	0.243028	0.579787	0.105726	0.0511612
starPep_33141	0.247407	0.283054	0.363942	2.66747	0.360666	0.240617	0.419264	0.0378494	1.61065	0.242741	0.342213	0.345253	1.50874	2.53057	0.0263848	1.1662	0.553566	0.744706	-0.0165094	-0.137562	0.722018	2.83389	0.420575	0.787002	0.498228	-0.488442	-0.124781	2.20702	0.36789	0.0973286	-0.256886	0.289893	0.479649	0.191624	2.53271	0.192678	0.600031	0.212334	0.541665
starPep_03511	-0.0451434	0.0235534	-0.0422108	2.1878	0.0113707	-0.939637	-0.0724327	-0.286845	0.161013	-0.623385	0.586877	0.010985	0.603363	2.59589	1.03579	1.48837	0.197593	0.464057	0.261932	-0.170212	0.523426	2.71191	0.357516	0.637992	0.507656	-0.309166	-0.359453	0.67044	-0.569184	0.144341	-0.52743	-0.0143662	1.18934	-0.204748	1.70484	-0.532093	0.155131	0.581422	0.72003
starPep_31946	0.308957	0.362511	0.222602	2.23134	0.0309118	0.0343564	0.12833	0.0465968	1.41953	-0.393546	0.388231	0.631582	1.50874	2.51492	-0.16576	1.26206	0.811503	0.650618	0.418802	-0.174953	0.74112	2.88984	0.489019	0.465169	0.361528	-0.531469	-0.0900283	1.15358	-0.28747	0.148223	-0.668618	-0.183764	0.299955	-0.075722	1.98427	0.0122251	0.339674	0.100692	0.3633
starPep_40970	-0.267963	-0.0190229	-0.735069	1.12357	-0.800285	0.244736	-0.500341	0.0588356	0.328998	1.10363	-0.296838	0.203741	0.301813	2.21624	-0.347701	1.26206	-0.829429	-1.05931	-0.796214	-0.548506	-0.659956	1.17192	-0.713218	-0.915086	-0.425672	0.463229	1.14806	3.01738	0.879155	-0.562572	0.430597	0.559354	0.447734	0.153617	3.47767	0.862233	0.602787	-0.0567624	-0.573116
starPep_11865	0.107996	0.126248	-0.0725953	1.89791	-0.203664	-0.570989	0.392537	-0.367027	1.1393	-0.384187	0.415069	0.487846	1.45387	2.51797	0.128975	1.40931	0.0419478	-0.0200772	-0.38363	-0.53106	0.133718	2.23672	0.0512147	0.286558	0.33796	0.251651	-0.0290416	1.3501	-0.140092	0.198066	-0.440743	0.114691	0.909059	-0.789625	1.12746	-0.388154	-0.156532	-0.000228113	0.0957524
starPep_22453	0.369033	0.0829625	-0.0644294	2.03038	-0.101618	0.109658	-0.105695	-0.015463	0.33217	-0.512936	0.201974	0.579626	0.836077	2.41539	0.31805	1.34112	0.108216	0.145297	0.261633	-0.548033	0.571341	1.6697	-0.348096	0.278274	0.441663	-0.137659	0.040324	1.21957	-0.220818	0.830105	-0.0144794	0.597349	0.531225	-0.573495	1.54349	-0.300108	0.0573962	-0.403234	0.452482
starPep_30479	0.188443	0.032818	-0.789856	1.46723	-0.574384	-1.10916	-0.155307	0.0985487	0.387026	-0.825632	0.218929	1.06007	0.924754	2.43571	1.08959	1.20004	-0.855362	-0.635546	-0.814224	-0.579413	-0.599564	0.788804	-0.993828	-0.313593	-0.072139	0.980035	0.254429	-0.125571	-1.10152	-0.476099	-0.788983	-1.0752	-0.992565	-1.00824	1.00145	-0.379201	-0.267674	-0.7143	0.675438
starPep_32050	0.606665	0.946113	0.105774	2.08631	-0.103382	0.0258493	0.715093	0.253887	0.73351	-0.118151	-0.181776	0.645859	0.858369	2.24328	0.099707	1.34112	0.222386	0.656382	-0.166411	-0.494563	0.783858	1.97834	-0.244645	0.638624	0.465232	-0.168376	0.37235	2.10598	0.337221	0.284247	-0.195328	0.436704	0.553861	-0.266007	2.20404	-0.214087	0.120605	-0.495117	0.675438
starPep_32136	0.238268	0.0633607	0.00119773	1.98818	-0.121344	-0.0404233	0.183858	-0.124887	1.1393	0.376504	0.571356	0.463562	1.45387	2.57819	0.00571229	0.684659	0.362898	0.336368	-0.548223	-0.500266	0.520527	2.46162	0.196919	0.565867	0.592503	-0.225357	0.34878	1.88044	0.190857	0.437955	-0.42475	0.188387	0.31857	-0.0133757	2.48193	0.1479	0.702685	-0.0355308	0.764621
starPep_32143	0.20022	0.0847532	-0.0845204	1.8775	-0.206231	-0.0527691	0.126137	-0.0910421	1.1393	0.378536	0.595485	0.390833	1.45387	2.58263	0.255649	1.29368	0.299725	0.402191	-0.328312	-0.422756	0.538972	2.46258	0.187705	0.637244	0.592503	-0.340618	0.209279	1.88651	0.19431	0.373801	-0.368879	0.248227	0.350665	-0.00454649	2.49594	0.0951015	0.717544	0.0326453	0.809212
starPep_44736	0.25265	0.447817	-0.0717427	1.87171	-0.22435	-0.095162	0.388479	-0.404173	0.124064	-0.107735	0.492282	1.1277	1.41076	2.53502	-0.285972	0.410165	0.218361	-0.135658	-0.393012	-0.890441	0.456191	2.14855	-0.0112634	-0.0759229	0.154122	-0.474643	-0.0580616	0.895519	-0.446272	-0.291416	-0.135644	0.129989	0.319941	0.0603812	2.42402	0.532001	0.31772	0.43272	-0.127204
starPep_02793	-0.00619744	0.299422	0.224192	2.10792	-0.0278116	-0.260939	0.642787	-0.00874568	0.558183	-0.0101901	0.395154	1.0531	1.5597	2.46279	-0.219316	0.481321	-0.178053	-0.449073	-0.558782	-0.767623	0.0234295	1.58044	-0.38939	-0.0274267	0.0032814	0.138591	0.27334	1.9388	0.244775	0.0796371	-0.222115	0.323426	0.827646	0.298571	2.4591	0.4657	0.551621	-0.183172	0.497074
starPep_03520	-0.3106	0.35975	-0.043124	1.87222	-0.279231	-0.162073	0.739473	0.143127	0.244341	0.241784	0.584494	0.662774	1.50874	2.53065	-0.458237	0.211522	0.0744274	-0.391154	-0.787589	-1.07925	0.345713	1.85406	-0.214548	0.235119	0.347387	-0.345401	-0.241144	2.45709	0.567188	0.189843	-0.47306	0.072608	0.602679	0.366544	2.72489	0.647961	0.672382	-0.126474	0.407891
starPep_04477	0.0136846	0.230519	0.26978	2.0222	-0.0781322	-0.125918	0.488427	0.477469	1.83666	-0.193379	0.431645	0.544987	1.45387	2.48255	-0.0480675	0.684659	0.20774	0.55403	-0.364493	-0.383255	0.536307	2.35888	0.142991	0.400972	0.0457054	-0.189703	0.392064	1.69689	0.0867668	0.47343	-0.530163	0.064776	0.705168	-0.243685	1.71749	-0.12132	-0.1377	-0.484091	0.3633
starPep_04974	0.54902	0.788768	-0.00997293	1.93102	-0.153111	-0.365403	0.105731	0.480856	0.20955	-0.190275	-0.315361	0.274891	0.62002	2.15386	-0.0553704	0.731355	-0.350421	-0.629763	-0.663328	-0.391429	-0.591492	1.57386	-0.521831	-0.859455	-0.562372	-0.197857	-0.286141	2.02162	0.290573	0.359049	-0.212851	0.431522	0.295989	0.00301724	1.57947	-0.0915399	-0.388617	-0.0638541	-0.216386
starPep_07035	0.328276	0.405363	0.640506	2.51203	0.299848	-0.249983	0.629321	0.736257	0.913287	0.0356916	0.51526	0.642801	0.979625	2.53362	0.242892	1.44094	-0.298787	-0.235944	-0.354831	-0.357753	0.0180092	1.29461	-0.603944	0.0971631	0.135267	-0.500257	-0.161738	1.38965	-0.104947	0.376373	-0.327547	0.297883	0.672379	0.0111643	2.1188	-0.103122	0.320118	-0.158276	0.942986
starPep_07041	0.560464	0.98789	0.27556	2.32965	0.158434	-0.263711	0.384897	0.294034	0.979689	-0.679662	0.175436	0.742814	1.66552	2.38628	0.47621	1.61487	0.38889	0.495333	0.254175	-0.711017	0.945095	1.84098	-0.282704	0.620096	0.682065	-0.208006	-0.0748335	1.14696	-0.265261	0.551423	-0.397382	0.218316	0.734807	-0.294035	1.70508	-0.267279	0.0948507	-0.22977	-0.171795
starPep_20452	0.238786	0.265989	-0.0450424	2.16982	0.0363005	0.0151191	0.17772	-0.39425	0.14105	-0.201342	0.658646	1.29705	1.50874	2.58836	0.3978	1.48837	0.0907592	-0.230609	-0.686133	-0.827553	0.168745	2.05253	-0.0595846	0.0939661	0.333246	-0.641065	-0.358645	0.191418	-0.865221	-0.321948	-0.504995	-0.402941	-0.173545	0.00723682	2.5174	0.825191	0.664162	0.313453	0.0511612
starPep_32006	0.0408124	0.128716	0.346102	1.94231	-0.16108	-0.177071	0.760398	0.409521	1.83666	-0.157412	0.620795	0.648311	1.45387	2.56784	-0.16738	0.394353	-0.0467596	0.23442	-0.611058	-0.352397	0.238443	2.07685	-0.0469826	0.171979	-0.072139	-0.282818	0.183949	1.39731	-0.0958955	0.556084	-0.472914	0.128203	0.736046	-0.367981	1.5601	-0.149215	-0.008402	-0.425401	0.452482
starPep_32007	-0.0543862	0.182311	0.318455	1.93402	-0.146093	-0.133426	0.432745	0.467251	1.19641	-0.0928727	0.655059	0.666401	1.45387	2.5757	0.113653	0.394353	-0.266757	-0.029236	-0.610503	-0.46659	0.10264	1.76023	-0.267098	0.0159093	-0.0579977	-0.400129	-0.121138	1.65601	0.0656	0.363641	-0.383465	0.229581	0.81338	-0.247342	1.65328	0.0201498	-0.0540837	-0.362717	0.72003
starPep_33662	0.246127	0.27386	-0.710051	1.23041	-0.693214	-0.144693	-0.459296	-0.0805821	0.753676	-1.06562	0.113991	0.139955	1.61457	2.35201	1.64229	1.45675	0.663987	1.29815	1.49174	0.297267	0.993091	2.85883	0.387862	0.772779	0.634927	-0.802541	-0.404626	0.910426	-0.415682	0.428554	-0.761215	-0.210917	1.23882	-0.952227	0.916352	-0.937276	-0.310333	-0.292201	0.0511612
starPep_41597	0.316855	0.30024	0.152568	2.4467	0.235124	-0.68645	0.545339	-0.14964	0.435563	-1.03153	0.0288219	0.731606	1.45387	2.31502	0.757751	1.3095	0.0175978	-0.0250955	-0.178187	-0.594132	0.32237	1.71838	-0.297498	0.245395	0.385097	-0.217357	-0.0369641	0.833817	-0.453609	0.452001	-0.642992	-0.0694134	1.15803	-0.817566	1.01723	-0.543389	-0.309069	-0.330488	0.00656996
starPep_02338	-0.0825025	0.389066	0.0892789	2.09842	-0.0348668	-0.0527452	0.651149	-0.344086	0.30564	0.270014	0.64786	0.876779	1.50874	2.5364	0.532135	0.862548	0.473111	0.412501	0.0744719	-0.655385	0.909103	2.16924	-0.0418779	0.848606	0.715062	-0.397874	-0.226356	2.06363	0.33521	0.13657	-0.2999	0.258125	0.882121	-0.0112529	2.41173	0.271505	1.02713	0.165913	0.675438
starPep_02447	0.475337	1.25018	0.116586	2.30478	0.150009	-0.473502	0.131919	0.289119	0.435563	-0.790716	-0.371178	0.837912	0.569068	2.09603	-0.114407	0.457602	-0.470807	-0.489643	-0.316486	-0.615752	-0.239262	0.866955	-0.900807	-0.871558	-0.519948	0.105587	0.187144	1.46411	-0.0600744	0.636904	-0.0613245	0.604529	0.752891	-0.931466	0.833522	-0.592871	-0.56009	-0.7248	-0.260977
starPep_02761	-0.0743288	0.050587	0.103826	2.13717	-0.0404853	0.105353	0.761926	-0.193125	0.0639391	0.322219	0.56271	0.704403	1.09721	2.52365	-0.377048	-0.24185	-0.138141	-0.2214	-0.494232	-0.926821	0.355861	1.64384	-0.415765	0.371655	0.781055	-0.361449	-0.174276	2.54847	0.640597	0.0919102	-0.312656	0.220028	0.79616	0.208205	2.92707	0.796254	1.17158	-0.00355824	0.407891
starPep_02769	0.066861	0.604796	0.113191	2.15122	-0.0247534	0.102985	0.753096	-0.209218	0.060767	0.662289	0.528607	0.720178	1.50874	2.50772	-0.32188	-0.24185	-0.123071	-0.30738	-0.457784	-0.885448	0.258281	1.6011	-0.443173	0.382359	0.781055	-0.391478	-0.167703	2.71698	0.744969	0.153661	-0.0462207	0.571932	0.737847	0.134226	2.79978	0.70036	0.965727	0.0016582	0.675438
starPep_02791	0.0743526	0.601901	0.16382	2.06409	-0.10902	-0.278308	0.877393	0.149706	0.33217	0.399443	0.44855	0.748503	1.50874	2.44588	0.143491	1.34112	0.102769	0.0126221	-0.133517	-0.884329	0.542123	1.99836	-0.0904175	0.310483	0.130553	-0.406531	-0.166659	2.27432	0.462613	0.225539	-0.127553	0.500985	0.705588	0.391774	2.71653	0.386918	0.735937	0.341923	0.675438
starPep_03481	0.455074	0.724385	0.459203	2.32238	0.166529	-0.103302	0.710069	0.00331872	0.328998	0.546612	0.305067	0.701688	0.979625	2.41991	0.136194	1.48837	0.0327855	-0.132277	-0.249904	-0.651795	0.285244	1.7851	-0.257586	0.425032	0.45109	-0.0761693	0.0422893	2.66352	0.714113	0.186294	-0.0390561	0.593361	0.712069	-0.0894248	2.19408	0.141406	0.446647	0.0510285	0.853803
starPep_03743	0.289781	0.366385	-0.16312	1.81326	-0.223121	-0.586125	0.0359795	1.06133	-0.130014	-0.50063	-0.571247	0.0225368	0.505622	2.02307	-0.217739	0.306396	-0.884633	-1.22965	-1.34322	-0.964546	-0.836968	0.417238	-1.19929	-1.04922	-0.661361	0.419106	0.0195787	1.48372	-0.0416165	0.658355	-0.198152	0.436886	0.556294	-0.345306	1.52381	-0.272106	-0.215789	-0.91348	-0.439342
starPep_11936	-0.297422	0.457811	-0.0582991	1.84971	-0.240959	-0.183989	0.601712	0.0617827	0.0764547	0.254516	0.635662	0.49091	1.50874	2.52302	-0.386774	0.605597	0.0309101	-0.167305	-0.647064	-1.20038	0.569541	2.02479	-0.134734	0.489492	0.748058	-0.528395	-0.337155	2.1793	0.408166	0.255219	-0.194325	0.43037	0.531085	0.414628	3.04227	0.763804	0.926069	-0.0388711	0.586256
[truncated: 31,239 more rows]

## Sheet: Overall_NR90
ID	AvgGRAVY	Total-ppt-SD	Total-ppt-AC[1]-SD	Total-ppt-TS[1]-RA	Total-gcp2-V	Total-gcp2-AC[1]-N2	Total-gcp2-AC[1]-SD	Total-gcp2-TS[1]-AM	Total-gcp2-TS[1]-SD	Total-scv-AC[1]-RA	Total-pie-AC[1]-SD	Total-pie-AC[1]-RA	Total-pah-AC[1]-AM	Total-pah-AC[1]-SD	Total-pah-AC[1]-RA	Total-pah-TS[1]-N2	Total-pbs-AC[1]-SD	Total-isa-AC[1]-SD	Total-isa-AC[1]-i50	Total-isa-TS[1]-HM	Total-isa-TS[1]-SD	Total-z1-V	Total-z1-AC[1]-N2	Total-z1-AC[1]-i50	Total-z1-TS[1]-SD	Total-z1-TS[1]-i50	Total-z2-SD	Total-z3-AC[1]-N2	Total-z3-AC[1]-SD	Total-z3-TS[1]-AM	Total-z3-TS[1]-P2	Total-z3-TS[1]-SD	Total-z3-TS[1]-i50	Total-z3-ES-S	Total-Boman-SD	Total-Boman-TS[1]-N2	Total-Hydrophilicity(KUHL950101)-AC[1]-SD	Total-GRAVY-V	Total-GRAVY-AC[1]-P2	Total-GRAVY-AC[1]-i50
[truncated: 22,512 more rows]

[truncated: 8 more sheets: Overall_NR70, Overall_NR50, Overall_NR30, Antibacterial_NR98, Antifungal_NR98, Antiviral_NR98, Anticancer_NR98, Antiparasitic_NR98]
