# Supplementary material for: Automatic construction of molecular similarity networks for visual graph mining in chemical space of bioactive peptides: an unsupervised learning approach
Source: Sci Rep. 2020 Oct 22;10:18074. doi: 10.1038/s41598-020-75029-1 (PMC7583304; doi:10.1038/s41598-020-75029-1)
Supplement: Supplementary file 10 — Supplementary Information 9. [file 41598_2020_75029_MOESM10_ESM.zip]

Archive with 4 entries (4 files):
- SI4_1-4_Anticancer_peptides/SI4-1_Anticancer_NR98.fasta.docx
- SI4_1-4_Anticancer_peptides/SI4-2_Anticancer_NR98_metadata.xlsx
- SI4_1-4_Anticancer_peptides/SI4-3_Anticancer_NR98_LeadingComm.fasta.docx
- SI4_1-4_Anticancer_peptides/SI4-4_Anticancer_Central_NR70.fasta.docx
