# Supplementary material for: Automatic construction of molecular similarity networks for visual graph mining in chemical space of bioactive peptides: an unsupervised learning approach
Source: Sci Rep. 2020 Oct 22;10:18074. doi: 10.1038/s41598-020-75029-1 (PMC7583304; doi:10.1038/s41598-020-75029-1)
Supplement: Supplementary file 10 — Supplementary Information 9. [file 41598_2020_75029_MOESM10_ESM.zip › SI4_1-4_Anticancer_peptides/SI4-2_Anticancer_NR98_metadata.xlsx]

## Sheet: Index
Supporting Information:
Automatic construction of similarity networks for visual graph mining in chemical space of bioactive peptides: an unsupervised learning approach
Longendri Aguilera-Mendoza, Yovani Marrero-Ponce*, César R. García-Jacas, Edgar Chavez, Jesus A. Beltran, Hugo A. Guillen-Ramirez, Carlos A. Brizuela*.
Corresponding authors *: Y. Marrero-Ponce: ymarrero@usfq.edu.ec or ymarrero77@yahoo.es; Carlos A. Brizuela: cbrizuel@cicese.edu.mx
Contents
Metadata	Anticancer peptides relationships extracted from starPepDB (DOI: 10.1093/bioinformatics/btz260)

## Sheet: Metadata
Peptide	Relationship	Metadata	Reference
starPep_00519	compiled_in	DRAMP_General	[DRAMP_General: DRAMP03967]
starPep_00519	compiled_in	APD	[APD: AP00494]
starPep_00519	compiled_in	SATPdb	[SATPdb: satpdb11758, SATPdb: satpdb15409, SATPdb: satpdb21335, SATPdb: satpdb22097]
starPep_00519	compiled_in	DBAASP	[DBAASP: 230, DBAASP: 5564]
starPep_00519	compiled_in	YADAMP	[YADAMP: 502]
starPep_00519	compiled_in	CAMP_Validated	[CAMP_Validated: CAMPSQ753]
starPep_00519	compiled_in	ADAM	[ADAM: ADAM_3657]
starPep_00519	compiled_in	DRAMP_Patent	[DRAMP_Patent: DRAMP14731]
starPep_00519	compiled_in	dbAMP	[dbAMP: dbAMP_05516]
starPep_00519	compiled_in	Hemolytik	[Hemolytik: 1868, Hemolytik: 2405, Hemolytik: 2716, Hemolytik: 2907, Hemolytik: 2908, Hemolytik: 3980, Hemolytik: 3985]
starPep_00519	compiled_in	LAMP_Experimental	[LAMP_Experimental: L01A002699]
starPep_00519	compiled_in	CancerPPD	[CancerPPD: 3290, CancerPPD: 3291, CancerPPD: 3292, CancerPPD: 3293, CancerPPD: 3294, CancerPPD: 3295, CancerPPD: 3296, CancerPPD: 3297, CancerPPD: 3298, CancerPPD: 3299]
starPep_00519	related_to	Antitumor	[CAMP_Validated: CAMPSQ753, CancerPPD: 3290, CancerPPD: 3291, CancerPPD: 3292, CancerPPD: 3293, CancerPPD: 3294, CancerPPD: 3295, CancerPPD: 3296, CancerPPD: 3297, CancerPPD: 3298, CancerPPD: 3299, dbAMP: dbAMP_05516, DRAMP_General: DRAMP03967, SATPdb: satpdb21335]
starPep_00519	related_to	Toxic to mammals	[APD: AP00494, DBAASP: 230, DBAASP: 5564, dbAMP: dbAMP_05516]
starPep_00519	related_to	Anti-Gram positive	[APD: AP00494, DBAASP: 230, DBAASP: 5564, dbAMP: dbAMP_05516, SATPdb: satpdb21335]
starPep_00519	related_to	Antifungal	[DBAASP: 230]
starPep_00519	related_to	Anti-Gram negative	[APD: AP00494, DBAASP: 230, DBAASP: 5564, dbAMP: dbAMP_05516, SATPdb: satpdb21335]
starPep_00519	related_to	Hemolytic	[Hemolytik: 2907, Hemolytik: 2908, SATPdb: satpdb11758, SATPdb: satpdb15409, SATPdb: satpdb22097]
starPep_00519	related_to	Toxic	[SATPdb: satpdb11758, SATPdb: satpdb15409, SATPdb: satpdb21335, SATPdb: satpdb22097]
starPep_00519	related_to	Antibacterial	[CAMP_Validated: CAMPSQ753, CancerPPD: 3290, CancerPPD: 3291, CancerPPD: 3292, CancerPPD: 3293, CancerPPD: 3294, CancerPPD: 3295, CancerPPD: 3296, CancerPPD: 3297, CancerPPD: 3298, CancerPPD: 3299, dbAMP: dbAMP_05516, DRAMP_General: DRAMP03967, Hemolytik: 1868, Hemolytik: 2405, LAMP_Experimental: L01A002699, SATPdb: satpdb21335, SATPdb: satpdb22097]
starPep_00519	related_to	Antimicrobial	[Hemolytik: 2716, Hemolytik: 2907, Hemolytik: 2908, Hemolytik: 3980, Hemolytik: 3985, SATPdb: satpdb11758, SATPdb: satpdb15409, SATPdb: satpdb21335, SATPdb: satpdb22097]
starPep_00519	related_to	Anticancer	[APD: AP00494, CancerPPD: 3290, CancerPPD: 3291, CancerPPD: 3292, CancerPPD: 3293, CancerPPD: 3294, CancerPPD: 3295, CancerPPD: 3296, CancerPPD: 3297, CancerPPD: 3298, CancerPPD: 3299, DBAASP: 230, dbAMP: dbAMP_05516, LAMP_Experimental: L01A002699, SATPdb: satpdb21335]
starPep_00519	related_to	Cytotoxic	[SATPdb: satpdb21335]
starPep_00519	produced_by	Synthetic construct	[ADAM: ADAM_3657, CAMP_Validated: CAMPSQ753, CancerPPD: 3291, CancerPPD: 3292, CancerPPD: 3293, CancerPPD: 3294, CancerPPD: 3295, CancerPPD: 3296, CancerPPD: 3297, CancerPPD: 3298, CancerPPD: 3299, DBAASP: 230, DBAASP: 5564, dbAMP: dbAMP_05516, DRAMP_General: DRAMP03967, DRAMP_Patent: DRAMP14731, LAMP_Experimental: L01A002699, YADAMP: 502]
starPep_00519	assessed_against	Bacillus subtilis	[DBAASP: 230, DBAASP: 5564, DRAMP_General: DRAMP03967]
starPep_00519	assessed_against	Cryptococcus neoformans	[DBAASP: 230]
starPep_00519	assessed_against	Jurkat cells	[DBAASP: 230, DRAMP_General: DRAMP03967]
starPep_00519	assessed_against	Acinetobacter baumannii	[DBAASP: 230]
starPep_00519	assessed_against	Aspergillus terreus	[DBAASP: 230]
starPep_00519	assessed_against	Aspergillus niger	[DBAASP: 230]
starPep_00519	assessed_against	Enterococcus faecium	[DBAASP: 230]
starPep_00519	assessed_against	Mouse fibroblasts	[DBAASP: 230]
starPep_00519	assessed_against	Staphylococcus aureus	[DBAASP: 230, DBAASP: 5564, DRAMP_General: DRAMP03967]
starPep_00519	assessed_against	Fusarium oxysporum	[DBAASP: 230]
starPep_00519	assessed_against	Human erythrocytes	[DBAASP: 230, DBAASP: 5564, Hemolytik: 1868, Hemolytik: 2405, Hemolytik: 2716, Hemolytik: 2907, Hemolytik: 2908, Hemolytik: 3980, Hemolytik: 3985]
starPep_00519	assessed_against	Salmonella typhimurium	[DBAASP: 230, DBAASP: 5564]
starPep_00519	assessed_against	Staphylococcus epidermidis	[DBAASP: 230, DBAASP: 5564]
starPep_00519	assessed_against	Trichosporon beigelii	[DBAASP: 230]
starPep_00519	assessed_against	Bacillus megaterium	[DBAASP: 230, DRAMP_General: DRAMP03967]
starPep_00519	assessed_against	Human breast	[DBAASP: 230]
starPep_00519	assessed_against	Escherichia coli	[DBAASP: 230, DBAASP: 5564, DRAMP_General: DRAMP03967]
starPep_00519	assessed_against	Proteus vulgaris	[DBAASP: 230, DRAMP_General: DRAMP03967]
starPep_00519	assessed_against	Pseudomonas aeruginosa	[DBAASP: 230, DBAASP: 5564, DRAMP_General: DRAMP03967]
starPep_00519	assessed_against	Human myelogenous	[DBAASP: 230]
starPep_00519	assessed_against	Candida albicans	[DBAASP: 230]
starPep_00519	assessed_against	Skin cancer	[CancerPPD: 3290, CancerPPD: 3291, CancerPPD: 3292, CancerPPD: 3293, CancerPPD: 3294, CancerPPD: 3295, CancerPPD: 3296, CancerPPD: 3297, CancerPPD: 3298, CancerPPD: 3299]
starPep_00519	linked_to	PubMed: 18855761	[DBAASP: 230, DBAASP: 5564, Hemolytik: 3980, Hemolytik: 3985]
starPep_00519	linked_to	PubMed: 12878508	[DBAASP: 230, Hemolytik: 2405]
starPep_00519	linked_to	PubMed: 20165784	[DBAASP: 230]
starPep_00519	linked_to	PubMed: 16469314	[DBAASP: 230]
starPep_00519	linked_to	PubMed: 12005420	[CAMP_Validated: CAMPSQ753, DBAASP: 230, dbAMP: dbAMP_05516, DRAMP_General: DRAMP03967]
starPep_00519	linked_to	PubMed: 21343499	[Hemolytik: 2907, Hemolytik: 2908]
starPep_00519	linked_to	PubMed: 22518150	[DBAASP: 230, Hemolytik: 2716]
starPep_00519	linked_to	PubMed: 12370027	[APD: AP00494, DRAMP_General: DRAMP03967, YADAMP: 502]
starPep_00519	linked_to	PubMed: 19957017	[CancerPPD: 3290, CancerPPD: 3291, CancerPPD: 3292, CancerPPD: 3293, CancerPPD: 3294, CancerPPD: 3295, CancerPPD: 3296, CancerPPD: 3297, CancerPPD: 3298, CancerPPD: 3299]
starPep_00519	linked_to	PubMed: 15055772	[Hemolytik: 1868]
starPep_00519	modified_by	Amidation	[DBAASP: 230, DBAASP: 5564, Hemolytik: 1868, Hemolytik: 2405, Hemolytik: 2716, Hemolytik: 2907, Hemolytik: 2908, Hemolytik: 3980, Hemolytik: 3985, SATPdb: satpdb11758, SATPdb: satpdb15409, SATPdb: satpdb22097]
starPep_00519	modified_by	Amidation	[DBAASP: 230, DBAASP: 5564, Hemolytik: 1868, Hemolytik: 2405, Hemolytik: 2716, Hemolytik: 2907, Hemolytik: 2908, Hemolytik: 3980, Hemolytik: 3985, SATPdb: satpdb11758, SATPdb: satpdb15409, SATPdb: satpdb22097]
starPep_00519	constituted_by	P at position 9 is D Proline	[DBAASP: 5564]
starPep_27586	compiled_in	DBAASP	[DBAASP: 9135]
starPep_27586	related_to	Anti-Gram positive	[DBAASP: 9135]
starPep_27586	related_to	Anti-Gram negative	[DBAASP: 9135]
starPep_27586	related_to	Anticancer	[DBAASP: 9135]
starPep_27586	produced_by	Synthetic construct	[DBAASP: 9135]
starPep_27586	assessed_against	Staphylococcus xylosus	[DBAASP: 9135]
starPep_27586	assessed_against	Escherichia coli	[DBAASP: 9135]
starPep_27586	assessed_against	Human histiocytic	[DBAASP: 9135]
starPep_27586	linked_to	PubMed: 25192319	[DBAASP: 9135]
starPep_02244	compiled_in	DRAMP_General	[DRAMP_General: DRAMP03557]
starPep_02244	compiled_in	LAMP_Experimental	[LAMP_Experimental: L02A001161]
starPep_02244	compiled_in	CAMP_Validated	[CAMP_Validated: CAMPSQ3084]
starPep_02244	compiled_in	DRAMP_Patent	[DRAMP_Patent: DRAMP05223]
starPep_02244	compiled_in	YADAMP	[YADAMP: 2072]
starPep_02244	compiled_in	dbAMP	[dbAMP: dbAMP_03973]
starPep_02244	compiled_in	ADAM	[ADAM: ADAM_2691]
starPep_02244	related_to	Anti-Gram positive	[dbAMP: dbAMP_03973]
starPep_02244	related_to	Antifungal	[CAMP_Validated: CAMPSQ3084, dbAMP: dbAMP_03973, DRAMP_General: DRAMP03557, LAMP_Experimental: L02A001161]
starPep_02244	related_to	Antibacterial	[CAMP_Validated: CAMPSQ3084, dbAMP: dbAMP_03973, DRAMP_General: DRAMP03557, LAMP_Experimental: L02A001161]
starPep_02244	related_to	Antiviral	[LAMP_Experimental: L02A001161]
starPep_02244	related_to	Antiparasitic	[DRAMP_General: DRAMP03557]
starPep_02244	related_to	Anticancer	[LAMP_Experimental: L02A001161]
starPep_02244	related_to	Anti-Gram negative	[dbAMP: dbAMP_03973]
starPep_02244	produced_by	Homo sapiens	[ADAM: ADAM_2691, CAMP_Validated: CAMPSQ3084, dbAMP: dbAMP_03973, DRAMP_General: DRAMP03557, DRAMP_Patent: DRAMP05223, LAMP_Experimental: L02A001161, YADAMP: 2072]
starPep_02244	assessed_against	Escherichia coli	[CAMP_Validated: CAMPSQ3084, dbAMP: dbAMP_03973]
starPep_02244	assessed_against	Leishmania	[CAMP_Validated: CAMPSQ3084, dbAMP: dbAMP_03973]
starPep_02244	assessed_against	Staphylococcus aureus	[CAMP_Validated: CAMPSQ3084, dbAMP: dbAMP_03973]
starPep_02244	assessed_against	Cryptococcus neoformans	[CAMP_Validated: CAMPSQ3084, dbAMP: dbAMP_03973]
starPep_02244	assessed_against	Listeria monocytogenes	[CAMP_Validated: CAMPSQ3084, dbAMP: dbAMP_03973]
starPep_02244	assessed_against	Mycobacterium tuberculosis	[CAMP_Validated: CAMPSQ3084, dbAMP: dbAMP_03973]
starPep_02244	assessed_against	Salmonella typhimurium	[CAMP_Validated: CAMPSQ3084, dbAMP: dbAMP_03973]
starPep_02244	assessed_against	Candida albicans	[CAMP_Validated: CAMPSQ3084, dbAMP: dbAMP_03973]
starPep_02244	linked_to	UniprotKb: P22749	[CAMP_Validated: CAMPSQ3084, dbAMP: dbAMP_03973, DRAMP: DRAMP03557]
starPep_02244	linked_to	PDB: 1L9L	[ADAM: ADAM_2691, dbAMP: dbAMP_03973, DRAMP: DRAMP03557]
starPep_02244	linked_to	PubMed: 27276051	[YADAMP: 2072]
starPep_02244	linked_to	PubMed: 9756476	[CAMP_Validated: CAMPSQ3084, dbAMP: dbAMP_03973, DRAMP_General: DRAMP03557]
starPep_02244	linked_to	PubMed: 12488100	[DRAMP_General: DRAMP03557]
starPep_16624	compiled_in	SATPdb	[SATPdb: satpdb11282]
starPep_16624	related_to	Antiangiogenic	[SATPdb: satpdb11282]
starPep_16624	related_to	Anticancer	[SATPdb: satpdb11282]
starPep_01271	compiled_in	YADAMP	[YADAMP: 837]
starPep_01271	compiled_in	LAMP_Experimental	[LAMP_Experimental: L01A000211]
starPep_01271	compiled_in	dbAMP	[dbAMP: dbAMP_01591]
starPep_01271	compiled_in	CAMP_Validated	[CAMP_Validated: CAMPSQ190]
starPep_01271	compiled_in	ADAM	[ADAM: ADAM_0896]
starPep_01271	compiled_in	CancerPPD	[CancerPPD: 1773, CancerPPD: 1774, CancerPPD: 1789, CancerPPD: 1925, CancerPPD: 1926, CancerPPD: 1941, CancerPPD: 2077, CancerPPD: 2078, CancerPPD: 2093, CancerPPD: 2229, CancerPPD: 2230, CancerPPD: 2245, CancerPPD: 2381, CancerPPD: 2382, CancerPPD: 2397, CancerPPD: 2524, CancerPPD: 2525, CancerPPD: 2540, CancerPPD: 2667, CancerPPD: 2668, CancerPPD: 2683]
starPep_01271	compiled_in	DRAMP_General	[DRAMP_General: DRAMP03850]
starPep_01271	compiled_in	AVPdb	[AVPdb: AVP0194]
starPep_01271	compiled_in	SATPdb	[SATPdb: satpdb11430, SATPdb: satpdb16251, SATPdb: satpdb26708]
starPep_01271	related_to	Anticancer	[CancerPPD: 1773, CancerPPD: 1774, CancerPPD: 1789, CancerPPD: 1925, CancerPPD: 1926, CancerPPD: 1941, CancerPPD: 2077, CancerPPD: 2078, CancerPPD: 2093, CancerPPD: 2229, CancerPPD: 2230, CancerPPD: 2245, CancerPPD: 2381, CancerPPD: 2382, CancerPPD: 2397, CancerPPD: 2524, CancerPPD: 2525, CancerPPD: 2540, CancerPPD: 2667, CancerPPD: 2668, CancerPPD: 2683, SATPdb: satpdb11430, SATPdb: satpdb16251,…
starPep_01271	related_to	Antiviral	[AVPdb: AVP0194, SATPdb: satpdb11430]
starPep_01271	related_to	Anti-Gram negative	[dbAMP: dbAMP_01591]
starPep_01271	related_to	Antitumor	[CancerPPD: 1773, CancerPPD: 1774, CancerPPD: 1789, CancerPPD: 1925, CancerPPD: 1926, CancerPPD: 1941, CancerPPD: 2077, CancerPPD: 2078, CancerPPD: 2093, CancerPPD: 2229, CancerPPD: 2230, CancerPPD: 2245, CancerPPD: 2381, CancerPPD: 2382, CancerPPD: 2397, CancerPPD: 2524, CancerPPD: 2525, CancerPPD: 2540, CancerPPD: 2667, CancerPPD: 2668, CancerPPD: 2683]
starPep_01271	related_to	Antimicrobial	[SATPdb: satpdb11430]
starPep_01271	related_to	Antibacterial	[CAMP_Validated: CAMPSQ190, dbAMP: dbAMP_01591, DRAMP_General: DRAMP03850, LAMP_Experimental: L01A000211]
starPep_01271	produced_by	Synthetic construct	[ADAM: ADAM_0896, CAMP_Validated: CAMPSQ190, dbAMP: dbAMP_01591, DRAMP_General: DRAMP03850, LAMP_Experimental: L01A000211, YADAMP: 837]
starPep_01271	assessed_against	Prostate cancer	[CancerPPD: 2524, CancerPPD: 2525, CancerPPD: 2540]
starPep_01271	assessed_against	Feline immunodeficiency	[AVPdb: AVP0194]
starPep_01271	assessed_against	Skin cancer	[CancerPPD: 2077, CancerPPD: 2078, CancerPPD: 2093, CancerPPD: 2229, CancerPPD: 2230, CancerPPD: 2245]
starPep_01271	assessed_against	Colon cancer	[CancerPPD: 1925, CancerPPD: 1926, CancerPPD: 1941]
starPep_01271	assessed_against	Cervical cancer	[CancerPPD: 2667, CancerPPD: 2668, CancerPPD: 2683]
starPep_01271	assessed_against	Escherichia coli	[CAMP_Validated: CAMPSQ190, dbAMP: dbAMP_01591, DRAMP_General: DRAMP03850]
starPep_01271	assessed_against	Breast cancer	[CancerPPD: 1773, CancerPPD: 1774, CancerPPD: 1789]
starPep_01271	assessed_against	Lung cancer	[CancerPPD: 2381, CancerPPD: 2382, CancerPPD: 2397]
starPep_01271	linked_to	PubMed: 12208971	[AVPdb: AVP0194]
starPep_01271	linked_to	PubMed: 8714745	[CAMP_Validated: CAMPSQ190, dbAMP: dbAMP_01591, DRAMP_General: DRAMP03850, YADAMP: 837]
starPep_01271	modified_by	Amidation	[CancerPPD: 1774, CancerPPD: 1926, CancerPPD: 2078, CancerPPD: 2230, CancerPPD: 2382, CancerPPD: 2525, CancerPPD: 2668, SATPdb: satpdb16251]
starPep_01271	modified_by	Amidation	[CancerPPD: 1774, CancerPPD: 1926, CancerPPD: 2078, CancerPPD: 2230, CancerPPD: 2382, CancerPPD: 2525, CancerPPD: 2668, SATPdb: satpdb16251]
starPep_27585	compiled_in	DBAASP	[DBAASP: 9116]
starPep_27585	related_to	Anti-Gram positive	[DBAASP: 9116]
starPep_27585	related_to	Anticancer	[DBAASP: 9116]
starPep_27585	related_to	Anti-Gram negative	[DBAASP: 9116]
starPep_27585	produced_by	Synthetic construct	[DBAASP: 9116]
starPep_27585	assessed_against	Human histiocytic	[DBAASP: 9116]
starPep_27585	assessed_against	Staphylococcus xylosus	[DBAASP: 9116]
starPep_27585	assessed_against	Escherichia coli	[DBAASP: 9116]
starPep_27585	linked_to	PubMed: 25192319	[DBAASP: 9116]
starPep_00004	compiled_in	LAMP_Experimental	[LAMP_Experimental: L01A000216]
starPep_00004	compiled_in	StraPep	[StraPep: BP0941]
starPep_00004	compiled_in	DBAASP	[DBAASP: 10789, DBAASP: 7438, DBAASP: 764]
starPep_00004	compiled_in	ANTISTAPHYBASE	[ANTISTAPHYBASE: Staph. P 223]
starPep_00004	compiled_in	dbAMP	[dbAMP: dbAMP_05837]
starPep_00004	compiled_in	ParaPep	[ParaPep: 1295, ParaPep: 1296]
starPep_00004	compiled_in	CAMP_Validated	[CAMP_Validated: CAMPSQ195]
starPep_00004	compiled_in	APD	[APD: AP00310]
starPep_00004	compiled_in	DRAMP_Patent	[DRAMP_Patent: DRAMP05205]
starPep_00004	compiled_in	ADAM	[ADAM: ADAM_3862]
starPep_00004	compiled_in	RAPD	[RAPD: 106, RAPD: 154, RAPD: 168, RAPD: 70, RAPD: 95, RAPD: 99]
starPep_00004	compiled_in	CAMP_Structure	[CAMP_Structure: CAMPST167]
starPep_00004	compiled_in	YADAMP	[YADAMP: 1573]
starPep_00004	compiled_in	AntiTbPdb	[AntiTbPdb: antitb_1389, AntiTbPdb: antitb_1390, AntiTbPdb: antitb_1391, AntiTbPdb: antitb_1392, AntiTbPdb: antitb_1399, AntiTbPdb: antitb_1400, AntiTbPdb: antitb_1403, AntiTbPdb: antitb_1404, AntiTbPdb: antitb_1528, AntiTbPdb: antitb_1628, AntiTbPdb: antitb_1811]
starPep_00004	compiled_in	DRAMP_General	[DRAMP_General: DRAMP03571]
starPep_00004	compiled_in	Hemolytik	[Hemolytik: 2452, Hemolytik: 2699, Hemolytik: 3066, Hemolytik: 3952]
starPep_00004	compiled_in	DRAMP_Clinical	[DRAMP_Clinical: DRAMP18090]
starPep_00004	compiled_in	SATPdb	[SATPdb: satpdb18459]
starPep_00004	compiled_in	AMSDb	[AMSDb: LL37_HUMAN]
starPep_00004	compiled_in	BaAMP	[BaAMP: 124, BaAMP: 2]
starPep_00004	compiled_in	AVPdb	[AVPdb: AVP1245, AVPdb: AVP1922]
starPep_00004	related_to	Antimicrobial	[Hemolytik: 2452, Hemolytik: 2699, Hemolytik: 3066, Hemolytik: 3952, ParaPep: 1295, ParaPep: 1296, RAPD: 106, RAPD: 154, RAPD: 168, RAPD: 70, RAPD: 95, RAPD: 99, SATPdb: satpdb18459, StraPep: BP0941]
starPep_00004	related_to	Anti-HIV	[APD: AP00310, dbAMP: dbAMP_05837]
starPep_00004	related_to	Anti-Gram positive	[AMSDb: LL37_HUMAN, APD: AP00310, DBAASP: 10789, DBAASP: 7438, DBAASP: 764, dbAMP: dbAMP_05837, SATPdb: satpdb18459, YADAMP: 1573]
starPep_00004	related_to	Antifungal	[APD: AP00310, DBAASP: 764, dbAMP: dbAMP_05837, SATPdb: satpdb18459]
starPep_00004	related_to	Antibacterial	[ANTISTAPHYBASE: Staph. P 223, AntiTbPdb: antitb_1389, AntiTbPdb: antitb_1390, AntiTbPdb: antitb_1391, AntiTbPdb: antitb_1392, AntiTbPdb: antitb_1399, AntiTbPdb: antitb_1400, AntiTbPdb: antitb_1403, AntiTbPdb: antitb_1404, AntiTbPdb: antitb_1528, AntiTbPdb: antitb_1628, AntiTbPdb: antitb_1811, CAMP_Structure: CAMPST167, CAMP_Validated: CAMPSQ195, dbAMP: dbAMP_05837, DRAMP_Clinical: DRAMP18090, DR…
starPep_00004	related_to	Antitrypanosomic	[SATPdb: satpdb18459]
starPep_00004	related_to	Cytotoxic	[SATPdb: satpdb18459]
starPep_00004	related_to	Spermicidal	[APD: AP00310, dbAMP: dbAMP_05837]
starPep_00004	related_to	Anticancer	[APD: AP00310, DBAASP: 764, dbAMP: dbAMP_05837, DRAMP_General: DRAMP03571, SATPdb: satpdb18459]
starPep_00004	related_to	Antibiofilm	[APD: AP00310, BaAMP: 124, BaAMP: 2, dbAMP: dbAMP_05837]
starPep_00004	related_to	Chemotaxis	[APD: AP00310, dbAMP: dbAMP_05837]
starPep_00004	related_to	Antiviral	[APD: AP00310, AVPdb: AVP1245, AVPdb: AVP1922, dbAMP: dbAMP_05837, SATPdb: satpdb18459]
starPep_00004	related_to	Hemolytic	[SATPdb: satpdb18459]
starPep_00004	related_to	Toxic	[SATPdb: satpdb18459]
starPep_00004	related_to	Toxic to mammals	[APD: AP00310, DBAASP: 10789, DBAASP: 7438, DBAASP: 764, dbAMP: dbAMP_05837]
starPep_00004	related_to	Wound healing	[APD: AP00310, dbAMP: dbAMP_05837]
starPep_00004	related_to	Enzymatic inhibitor	[APD: AP00310, dbAMP: dbAMP_05837]
starPep_00004	related_to	Anti-Gram negative	[AMSDb: LL37_HUMAN, APD: AP00310, DBAASP: 7438, DBAASP: 764, dbAMP: dbAMP_05837, SATPdb: satpdb18459, YADAMP: 1573]
starPep_00004	related_to	Antiparasitic	[APD: AP00310, dbAMP: dbAMP_05837, ParaPep: 1295, ParaPep: 1296, SATPdb: satpdb18459]
starPep_00004	related_to	Surface-immobilization	[APD: AP00310, dbAMP: dbAMP_05837]
starPep_00004	produced_by	Homo sapiens	[ADAM: ADAM_3862, AMSDb: LL37_HUMAN, AntiTbPdb: antitb_1811, APD: AP00310, BaAMP: 2, CAMP_Validated: CAMPSQ195, DBAASP: 7438, DBAASP: 764, dbAMP: dbAMP_05837, DRAMP_General: DRAMP03571, LAMP_Experimental: L01A000216, RAPD: 106, RAPD: 154, RAPD: 168, RAPD: 70, RAPD: 95, RAPD: 99, StraPep: BP0941, YADAMP: 1573]
starPep_00004	produced_by	Pan troglodytes	[DBAASP: 7438, DBAASP: 764, dbAMP: dbAMP_05837]
starPep_00004	produced_by	Synthetic construct	[ANTISTAPHYBASE: Staph. P 223, BaAMP: 124, DBAASP: 10789, DRAMP_Patent: DRAMP05205]
starPep_00004	assessed_against	Pseudomonas aeruginosa	[APD: AP00310, BaAMP: 2, CAMP_Validated: CAMPSQ195, DBAASP: 764, dbAMP: dbAMP_05837, YADAMP: 1573]
starPep_00004	assessed_against	Bacillus subtilis	[DBAASP: 7438, DBAASP: 764, YADAMP: 1573]
starPep_00004	assessed_against	Enterococcus faecalis	[APD: AP00310, DBAASP: 764]
starPep_00004	assessed_against	Lactobacillus casei	[APD: AP00310]
starPep_00004	assessed_against	Mycobacterium smegmatis	[AntiTbPdb: antitb_1389, AntiTbPdb: antitb_1390, AntiTbPdb: antitb_1391, AntiTbPdb: antitb_1392, AntiTbPdb: antitb_1628, APD: AP00310, DBAASP: 764]
starPep_00004	assessed_against	Citrobacter freundii	[DBAASP: 764]
starPep_00004	assessed_against	Methicillin-resistant staphylococcus-aureus	[CAMP_Validated: CAMPSQ195, dbAMP: dbAMP_05837]
starPep_00004	assessed_against	Streptococcus gordonii	[DBAASP: 764]
starPep_00004	assessed_against	Francisella tularensis	[BaAMP: 2]
starPep_00004	assessed_against	Mycobacterium bovis	[AntiTbPdb: antitb_1399, AntiTbPdb: antitb_1400, DBAASP: 764]
starPep_00004	assessed_against	Escherichia coli	[AMSDb: LL37_HUMAN, APD: AP00310, CAMP_Validated: CAMPSQ195, DBAASP: 764, DRAMP_General: DRAMP03571, YADAMP: 1573]
starPep_00004	assessed_against	Burkholderia thailandensis	[BaAMP: 124, BaAMP: 2, DBAASP: 7438]
starPep_00004	assessed_against	Bacillus cereus	[DBAASP: 764]
starPep_00004	assessed_against	Human dermal	[DBAASP: 764]
starPep_00004	assessed_against	Porphyromonas gingivalis	[APD: AP00310, DBAASP: 764]
starPep_00004	assessed_against	Herpes simplex	[AVPdb: AVP1245]
starPep_00004	assessed_against	Burkholderia pseudomallei	[BaAMP: 2]
starPep_00004	assessed_against	Streptococcus mutans	[APD: AP00310]
starPep_00004	assessed_against	Acinetobacter baumannii	[DBAASP: 764]
starPep_00004	assessed_against	Trypanosoma	[ParaPep: 1295, ParaPep: 1296]
starPep_00004	assessed_against	Achromobacter xylosoxidans	[APD: AP00310, DBAASP: 764]
starPep_00004	assessed_against	Stenotrophomonas maltophilia	[DBAASP: 764]
starPep_00004	assessed_against	Salmonella typhimurium	[DBAASP: 764, YADAMP: 1573]
starPep_00004	assessed_against	Mycobacterium tuberculosis	[AntiTbPdb: antitb_1403, AntiTbPdb: antitb_1404, AntiTbPdb: antitb_1528, AntiTbPdb: antitb_1811, APD: AP00310, DBAASP: 10789, DBAASP: 764]
starPep_00004	assessed_against	Staphylococcus aureus	[ANTISTAPHYBASE: Staph. P 223, APD: AP00310, BaAMP: 124, BaAMP: 2, CAMP_Validated: CAMPSQ195, DBAASP: 764, dbAMP: dbAMP_05837, DRAMP_General: DRAMP03571, YADAMP: 1573]
starPep_00004	assessed_against	Klebsiella oxytoca	[DBAASP: 764]
starPep_00004	assessed_against	Enterococcus faecium	[DBAASP: 764]
starPep_00004	assessed_against	Human erythrocytes	[DBAASP: 10789, DBAASP: 7438, DBAASP: 764, Hemolytik: 2452, Hemolytik: 2699, Hemolytik: 3066, Hemolytik: 3952]
starPep_00004	assessed_against	Candida albicans	[APD: AP00310, BaAMP: 2, DBAASP: 764, DRAMP_General: DRAMP03571]
starPep_00004	assessed_against	Aggregatibacter actinomycetemcomitans	[BaAMP: 2]
starPep_00004	assessed_against	Streptococcus pyogenes	[DBAASP: 764]
starPep_00004	assessed_against	Human histiocytic	[DBAASP: 764]
starPep_00004	assessed_against	Listeria monocytogenes	[APD: AP00310, CAMP_Validated: CAMPSQ195, DBAASP: 764, dbAMP: dbAMP_05837]
starPep_00004	assessed_against	Bacillus anthracis	[DBAASP: 7438]
starPep_00004	assessed_against	Helicobacter pylori	[APD: AP00310, DBAASP: 764]
starPep_00004	assessed_against	Staphylococcus epidermidis	[BaAMP: 2, CAMP_Validated: CAMPSQ195, DBAASP: 764, dbAMP: dbAMP_05837, YADAMP: 1573]
starPep_00004	assessed_against	Propionibacterium acnes	[APD: AP00310]
starPep_00004	assessed_against	Haemophilus influenzae	[APD: AP00310]
starPep_00004	assessed_against	Bacillus megaterium	[AMSDb: LL37_HUMAN]
starPep_00004	assessed_against	Klebsiella pneumoniae	[APD: AP00310]
starPep_00004	assessed_against	Salmonella enterica	[DBAASP: 764]
starPep_00004	assessed_against	Vaccinia virus	[AVPdb: AVP1922]
starPep_00004	assessed_against	Micrococcus luteus	[APD: AP00310, DBAASP: 764]
starPep_00004	linked_to	PDB: 2FBS	[dbAMP: dbAMP_05837, StraPep: BP0941]
starPep_00004	linked_to	PDB: 2FBU	[dbAMP: dbAMP_05837, StraPep: BP0941]
starPep_00004	linked_to	UniprotKb: P49913	[AMSDb: LL37_HUMAN, AVPdb: AVP1245, AVPdb: AVP1922, CAMP_Structure: CAMPST167, CAMP_Validated: CAMPSQ195, DRAMP: DRAMP03571, RAPD: 106, RAPD: 154, RAPD: 168, RAPD: 70, RAPD: 95, RAPD: 99]
starPep_00004	linked_to	UniprotKb: Q1KLX1	[dbAMP: dbAMP_05837]
starPep_00004	linked_to	PDB: 2FCG	[dbAMP: dbAMP_05837, StraPep: BP0941]
starPep_00004	linked_to	PDB: 2LMF	[dbAMP: dbAMP_05837, StraPep: BP0941]
starPep_00004	linked_to	PDB: 2K6O	[ADAM: ADAM_3862, APD: AP00310, CAMP_Structure: CAMPST167, DBAASP: 764, dbAMP: dbAMP_05837, DRAMP: DRAMP03571, StraPep: BP0941]
starPep_00004	linked_to	UniprotKb: CAMP_HUMAN	[StraPep: BP0941]
starPep_00004	linked_to	UniprotKb: Q71SN9	[DRAMP: DRAMP03571]
starPep_00004	linked_to	DOI: 10.1111/j.1472-765X.2009.02778.x	[BaAMP: 2]
starPep_00004	linked_to	PubMed: 16165250	[DBAASP: 764]
starPep_00004	linked_to	PubMed: 26218806	[AntiTbPdb: antitb_1628]
starPep_00004	linked_to	DOI: 10.1128/IAI.01288-12	[BaAMP: 2]
starPep_00004	linked_to	PubMed: 23141114	[AntiTbPdb: antitb_1811, DBAASP: 764]
starPep_00004	linked_to	DOI: 10.1128/AAC.00918-12	[BaAMP: 2]
starPep_00004	linked_to	PubMed: 20338846	[DBAASP: 764]
starPep_00004	linked_to	DOI: 10.1186/1471-2180-11-114	[BaAMP: 124, BaAMP: 2]
starPep_00004	linked_to	PubMed: 19728885	[DBAASP: 764]
starPep_00004	linked_to	PubMed: 8946956	[LAMP_Experimental: L01A000216]
starPep_00004	linked_to	PubMed: 16637646	[DRAMP_General: DRAMP03571, LAMP_Experimental: L01A000216]
starPep_00004	linked_to	PubMed: 22249992	[Hemolytik: 2699]
starPep_00004	linked_to	PubMed: 23389903	[AVPdb: AVP1245]
starPep_00004	linked_to	PubMed: 16542635	[RAPD: 70]
starPep_00004	linked_to	PubMed: 11557457	[CAMP_Validated: CAMPSQ195]
starPep_00004	linked_to	PubMed: 15489334	[LAMP_Experimental: L01A000216]
starPep_00004	linked_to	DOI: 10.1128/AAC.02554-14	[BaAMP: 2]
starPep_00004	linked_to	PubMed: 28669767	[DBAASP: 764]
starPep_00004	linked_to	PubMed: 17028774	[RAPD: 95]
starPep_00004	linked_to	PubMed: 10768969	[DBAASP: 764]
starPep_00004	linked_to	PubMed: 28017866	[DBAASP: 764]
starPep_00004	linked_to	DOI: 10.1016/j.ijantimicag.2011.09.010	[BaAMP: 2]
starPep_00004	linked_to	PubMed: 22521196	[DBAASP: 764, YADAMP: 1573]
starPep_00004	linked_to	PubMed: 22185690	[DBAASP: 764]
starPep_00004	linked_to	DOI: 10.1016/j.peptides.2015.07.023	[BaAMP: 2]
starPep_00004	linked_to	PubMed: 20385874	[DBAASP: 764]
starPep_00004	linked_to	PubMed: 19557354	[RAPD: 154]
starPep_00004	linked_to	PubMed: 19029324	[DBAASP: 764]
starPep_00004	linked_to	PubMed: 16325420	[RAPD: 99]
starPep_00004	linked_to	PubMed: 10795591	[DBAASP: 764, Hemolytik: 2452]
starPep_00004	linked_to	PubMed: 20858205	[DBAASP: 10789, DBAASP: 764]
starPep_00004	linked_to	PubMed: 17382559	[RAPD: 106]
starPep_00004	linked_to	PubMed: 15616311	[DBAASP: 764]
starPep_00004	linked_to	PubMed: 20399752	[DBAASP: 764, Hemolytik: 3066]
starPep_00004	linked_to	PubMed: 7890387	[CAMP_Validated: CAMPSQ195, LAMP_Experimental: L01A000216]
starPep_00004	linked_to	PubMed: 21790937	[AntiTbPdb: antitb_1389, AntiTbPdb: antitb_1390, AntiTbPdb: antitb_1391, AntiTbPdb: antitb_1392, AntiTbPdb: antitb_1399, AntiTbPdb: antitb_1400, AntiTbPdb: antitb_1403, AntiTbPdb: antitb_1404, DBAASP: 764]
starPep_00004	linked_to	PubMed: 8681941	[LAMP_Experimental: L01A000216]
starPep_00004	linked_to	DOI: 10.1371/journal.pntd.0003862	[BaAMP: 124, BaAMP: 2]
starPep_00004	linked_to	PubMed: 19883767	[RAPD: 168]
starPep_00004	linked_to	DOI: 10.1042/BJ20141251	[BaAMP: 2]
starPep_00004	linked_to	DOI: 10.1016/j.bbrc.2010.04.073	[BaAMP: 2]
starPep_00004	linked_to	PubMed: 18818205	[CAMP_Structure: CAMPST167, dbAMP: dbAMP_05837, DRAMP_General: DRAMP03571, LAMP_Experimental: L01A000216]
starPep_00004	linked_to	PubMed: 15980359	[DBAASP: 764]
starPep_00004	linked_to	PubMed: 25613372	[AntiTbPdb: antitb_1528]
starPep_00004	linked_to	PubMed: 11238224	[LAMP_Experimental: L01A000216]
starPep_00004	linked_to	DOI: 10.1128/IAI.00318-08	[BaAMP: 2]
starPep_00004	linked_to	PubMed: 24071034	[DBAASP: 764]
starPep_00004	linked_to	PubMed: 21517904	[ParaPep: 1295, ParaPep: 1296]
starPep_00004	linked_to	PubMed: 18568863	[Hemolytik: 3952]
starPep_00004	linked_to	PubMed: 7615076	[LAMP_Experimental: L01A000216]
starPep_00004	linked_to	PubMed: 11557478	[DBAASP: 764]
starPep_00004	linked_to	PubMed: 14734759	[AVPdb: AVP1922]
starPep_00004	linked_to	PubMed: 20692130	[DBAASP: 7438]
starPep_00004	linked_to	PubMed: 7529412	[APD: AP00310, LAMP_Experimental: L01A000216]
starPep_00004	linked_to	DOI: 10.1016/j.peptides.2014.09.021	[BaAMP: 2]
starPep_00004	linked_to	DOI: 10.1128/AAC.00064-12	[BaAMP: 2]
starPep_00004	linked_to	PubMed: 25730460	[DBAASP: 764]
starPep_00004	modified_by	Acetylation	[DBAASP: 7438]
starPep_00004	modified_by	Amidation	[DBAASP: 7438]
starPep_00004	modified_by	Acetylation	[DBAASP: 7438]
starPep_00004	modified_by	Amidation	[DBAASP: 7438]
starPep_00004	constituted_by	S at position 37 is D Serine	[DBAASP: 10789]
starPep_00004	constituted_by	R at position 34 is D Arginine	[DBAASP: 10789]
starPep_00004	constituted_by	F at position 5 is D Phenylalanine	[DBAASP: 10789]
starPep_00004	constituted_by	I at position 20 is D Isoleucine	[DBAASP: 10789]
starPep_00004	constituted_by	L at position 28 is D Leucine	[DBAASP: 10789]
starPep_00004	constituted_by	K at position 10 is D Lysine	[DBAASP: 10789]
starPep_00004	constituted_by	K at position 18 is D Lysine	[DBAASP: 10789]
starPep_00004	constituted_by	R at position 29 is D Arginine	[DBAASP: 10789]
starPep_00004	constituted_by	S at position 9 is D Serine	[DBAASP: 10789]
starPep_00004	constituted_by	D at position 26 is D Aspartic Acid	[DBAASP: 10789]
starPep_00004	constituted_by	K at position 12 is D Lysine	[DBAASP: 10789]
starPep_00004	constituted_by	K at position 25 is D Lysine	[DBAASP: 10789]
starPep_00004	constituted_by	V at position 32 is D Valine	[DBAASP: 10789]
starPep_00004	constituted_by	E at position 11 is D Glutamic Acid	[DBAASP: 10789]
starPep_00004	constituted_by	R at position 23 is D Arginine	[DBAASP: 10789]
starPep_00004	constituted_by	F at position 17 is D Phenylalanine	[DBAASP: 10789]
starPep_00004	constituted_by	K at position 15 is D Lysine	[DBAASP: 10789]
starPep_00004	constituted_by	N at position 30 is D Asparagine	[DBAASP: 10789]
starPep_00004	constituted_by	Q at position 22 is D Glutamine	[DBAASP: 10789]
starPep_00004	constituted_by	F at position 6 is D Phenylalanine	[DBAASP: 10789]
starPep_00004	constituted_by	P at position 33 is D Proline	[DBAASP: 10789]
starPep_00004	constituted_by	R at position 7 is D Arginine	[DBAASP: 10789]
starPep_00004	constituted_by	L at position 1 is D Leucine	[DBAASP: 10789]
starPep_00004	constituted_by	V at position 21 is D Valine	[DBAASP: 10789]
starPep_00004	constituted_by	E at position 36 is D Glutamic Acid	[DBAASP: 10789]
starPep_00004	constituted_by	F at position 27 is D Phenylalanine	[DBAASP: 10789]
starPep_00004	constituted_by	L at position 31 is D Leucine	[DBAASP: 10789]
starPep_00004	constituted_by	I at position 13 is D Isoleucine	[DBAASP: 10789]
starPep_00004	constituted_by	L at position 2 is D Leucine	[DBAASP: 10789]
starPep_00004	constituted_by	K at position 8 is D Lysine	[DBAASP: 10789]
starPep_00004	constituted_by	R at position 19 is D Arginine	[DBAASP: 10789]
starPep_00004	constituted_by	E at position 16 is D Glutamic Acid	[DBAASP: 10789]
starPep_00004	constituted_by	D at position 4 is D Aspartic Acid	[DBAASP: 10789]
starPep_00004	constituted_by	T at position 35 is D Threonine	[DBAASP: 10789]
starPep_00004	constituted_by	I at position 24 is D Isoleucine	[DBAASP: 10789]
starPep_37975	compiled_in	SATPdb	[SATPdb: satpdb22157]
starPep_37975	related_to	Antiangiogenic	[SATPdb: satpdb22157]
starPep_37975	related_to	Anticancer	[SATPdb: satpdb22157]
starPep_09360	compiled_in	SATPdb	[SATPdb: satpdb18249]
starPep_09360	compiled_in	CancerPPD	[CancerPPD: 1788, CancerPPD: 1915, CancerPPD: 1940, CancerPPD: 2067, CancerPPD: 2070, CancerPPD: 2092, CancerPPD: 2244, CancerPPD: 2396, CancerPPD: 2539, CancerPPD: 2682]
starPep_09360	related_to	Antitumor	[CancerPPD: 1788, CancerPPD: 1915, CancerPPD: 1940, CancerPPD: 2067, CancerPPD: 2070, CancerPPD: 2092, CancerPPD: 2244, CancerPPD: 2396, CancerPPD: 2539, CancerPPD: 2682]
starPep_09360	related_to	Anticancer	[CancerPPD: 1788, CancerPPD: 1915, CancerPPD: 1940, CancerPPD: 2067, CancerPPD: 2070, CancerPPD: 2092, CancerPPD: 2244, CancerPPD: 2396, CancerPPD: 2539, CancerPPD: 2682, SATPdb: satpdb18249]
starPep_09360	assessed_against	Breast cancer	[CancerPPD: 1788, CancerPPD: 1915]
starPep_09360	assessed_against	Lung cancer	[CancerPPD: 2396]
starPep_09360	assessed_against	Prostate cancer	[CancerPPD: 2539]
starPep_09360	assessed_against	Cervical cancer	[CancerPPD: 2682]
starPep_09360	assessed_against	Skin cancer	[CancerPPD: 2092, CancerPPD: 2244]
starPep_09360	assessed_against	Colon cancer	[CancerPPD: 1940, CancerPPD: 2067, CancerPPD: 2070]
starPep_09360	modified_by	Amidation	[CancerPPD: 1788, CancerPPD: 1915, CancerPPD: 1940, CancerPPD: 2067, CancerPPD: 2070, CancerPPD: 2092, CancerPPD: 2244, CancerPPD: 2396, CancerPPD: 2539, CancerPPD: 2682, SATPdb: satpdb18249]
starPep_09360	modified_by	Amidation	[CancerPPD: 1788, CancerPPD: 1915, CancerPPD: 1940, CancerPPD: 2067, CancerPPD: 2070, CancerPPD: 2092, CancerPPD: 2244, CancerPPD: 2396, CancerPPD: 2539, CancerPPD: 2682, SATPdb: satpdb18249]
starPep_36961	compiled_in	DBAASP	[DBAASP: 9161]
starPep_36961	related_to	Anti-Gram negative	[DBAASP: 9161]
starPep_36961	related_to	Anticancer	[DBAASP: 9161]
starPep_36961	related_to	Anti-Gram positive	[DBAASP: 9161]
starPep_36961	produced_by	Synthetic construct	[DBAASP: 9161]
starPep_36961	assessed_against	Escherichia coli	[DBAASP: 9161]
starPep_36961	assessed_against	Staphylococcus xylosus	[DBAASP: 9161]
starPep_36961	assessed_against	Human histiocytic	[DBAASP: 9161]
starPep_36961	linked_to	PubMed: 25192319	[DBAASP: 9161]
starPep_29863	compiled_in	DADP	[DADP: SP_Q5K0E4]
starPep_29863	related_to	Antibacterial	[DADP: SP_Q5K0E4]
starPep_29863	related_to	Anticancer	[DADP: SP_Q5K0E4]
starPep_29863	produced_by	Litoria aurea	[DADP: SP_Q5K0E4]
starPep_29863	linked_to	UniprotKb: Q5K0E4	[DADP: SP_Q5K0E4]
starPep_29863	linked_to	PubMed: 15203252	[DADP: SP_Q5K0E4]
starPep_06208	compiled_in	SATPdb	[SATPdb: satpdb17199]
starPep_06208	compiled_in	Hemolytik	[Hemolytik: 1120]
starPep_06208	compiled_in	DBAASP	[DBAASP: 2020, DBAASP: 5048]
starPep_06208	related_to	Anti-Gram positive	[DBAASP: 2020, DBAASP: 5048]
starPep_06208	related_to	Antimicrobial	[Hemolytik: 1120, SATPdb: satpdb17199]
starPep_06208	related_to	Cytotoxic	[Hemolytik: 1120, SATPdb: satpdb17199]
starPep_06208	related_to	Toxic to mammals	[DBAASP: 2020, DBAASP: 5048]
starPep_06208	related_to	Anticancer	[DBAASP: 2020, DBAASP: 5048]
starPep_06208	related_to	Anti-Gram negative	[DBAASP: 2020, DBAASP: 5048]
starPep_06208	related_to	Toxic	[SATPdb: satpdb17199]
starPep_06208	related_to	Hemolytic	[SATPdb: satpdb17199]
starPep_06208	produced_by	Synthetic construct	[DBAASP: 2020, DBAASP: 5048]
starPep_06208	assessed_against	Human cervical	[DBAASP: 2020, DBAASP: 5048]
starPep_06208	assessed_against	Pseudomonas aeruginosa	[DBAASP: 2020]
starPep_06208	assessed_against	Acinetobacter baumannii	[DBAASP: 2020]
starPep_06208	assessed_against	Escherichia coli	[DBAASP: 2020, DBAASP: 5048]
starPep_06208	assessed_against	Staphylococcus aureus	[DBAASP: 2020]
starPep_06208	assessed_against	Yersinia pestis	[DBAASP: 2020]
starPep_06208	assessed_against	Human erythrocytes	[DBAASP: 2020, DBAASP: 5048, Hemolytik: 1120]
starPep_06208	assessed_against	Bordetella bronchiseptica	[DBAASP: 2020]
starPep_06208	linked_to	PubMed: 17389605	[DBAASP: 2020, DBAASP: 5048, Hemolytik: 1120]
starPep_06208	linked_to	PubMed: 21474443	[DBAASP: 2020]
starPep_06208	modified_by	Amidation	[DBAASP: 2020, Hemolytik: 1120, SATPdb: satpdb17199]
starPep_06208	modified_by	Amidation	[DBAASP: 2020, Hemolytik: 1120, SATPdb: satpdb17199]
starPep_13909	compiled_in	CancerPPD	[CancerPPD: 3718]
starPep_13909	compiled_in	SATPdb	[SATPdb: satpdb23646]
starPep_13909	related_to	Antitumor	[CancerPPD: 3718]
starPep_13909	related_to	Anticancer	[CancerPPD: 3718, SATPdb: satpdb23646]
starPep_13909	assessed_against	Blood cancer	[CancerPPD: 3718]
starPep_13909	linked_to	PubMed: 24176852	[CancerPPD: 3718]
starPep_35821	compiled_in	SATPdb	[SATPdb: satpdb15770]
starPep_35821	related_to	Anticancer	[SATPdb: satpdb15770]
starPep_35821	related_to	Antiangiogenic	[SATPdb: satpdb15770]
starPep_00025	compiled_in	StraPep	[StraPep: BP1008]
starPep_00025	compiled_in	DRAMP_General	[DRAMP_General: DRAMP02840]
starPep_00025	compiled_in	APD	[APD: AP00026]
starPep_00025	compiled_in	MilkAMP	[MilkAMP: LFB0084, MilkAMP: LFB0085, MilkAMP: LFB0086, MilkAMP: LFB0087, MilkAMP: LFB0089]
starPep_00025	compiled_in	DBAASP	[DBAASP: 1361, DBAASP: 4698]
starPep_00025	compiled_in	Hemolytik	[Hemolytik: 2911, Hemolytik: 2912]
starPep_00025	compiled_in	dbAMP	[dbAMP: dbAMP_01830]
starPep_00025	compiled_in	ADAM	[ADAM: ADAM_1054]
starPep_00025	compiled_in	DRAMP_Patent	[DRAMP_Patent: DRAMP05641]
starPep_00025	compiled_in	CAMP_Validated	[CAMP_Validated: CAMPSQ460]
starPep_00025	compiled_in	AVPdb	[AVPdb: AVP1242]
starPep_00025	compiled_in	SATPdb	[SATPdb: satpdb18777]
starPep_00025	compiled_in	BaAMP	[BaAMP: 123]
starPep_00025	compiled_in	CAMP_Structure	[CAMP_Structure: CAMPST639]
starPep_00025	compiled_in	YADAMP	[YADAMP: 958]
starPep_00025	compiled_in	RAPD	[RAPD: 109, RAPD: 79]
starPep_00025	compiled_in	LAMP_Experimental	[LAMP_Experimental: L01A000493]
starPep_00025	related_to	Toxic to mammals	[DBAASP: 4698]
starPep_00025	related_to	Antiparasitic	[MilkAMP: LFB0084]
starPep_00025	related_to	Antifungal	[APD: AP00026, DBAASP: 1361, dbAMP: dbAMP_01830, MilkAMP: LFB0084, MilkAMP: LFB0086, MilkAMP: LFB0089, SATPdb: satpdb18777]
starPep_00025	related_to	Anti-Gram positive	[APD: AP00026, DBAASP: 1361, DBAASP: 4698, dbAMP: dbAMP_01830, DRAMP_General: DRAMP02840, SATPdb: satpdb18777]
starPep_00025	related_to	Antibacterial	[CAMP_Structure: CAMPST639, CAMP_Validated: CAMPSQ460, dbAMP: dbAMP_01830, DRAMP_General: DRAMP02840, LAMP_Experimental: L01A000493, MilkAMP: LFB0084, MilkAMP: LFB0085, MilkAMP: LFB0086, MilkAMP: LFB0087, MilkAMP: LFB0089, SATPdb: satpdb18777]
starPep_00025	related_to	Anti-HIV	[APD: AP00026, dbAMP: dbAMP_01830]
starPep_00025	related_to	Toxic	[SATPdb: satpdb18777]
starPep_00025	related_to	Anti-Gram negative	[APD: AP00026, DBAASP: 1361, DBAASP: 4698, dbAMP: dbAMP_01830, DRAMP_General: DRAMP02840, SATPdb: satpdb18777]
starPep_00025	related_to	Antiviral	[APD: AP00026, AVPdb: AVP1242, dbAMP: dbAMP_01830, SATPdb: satpdb18777]
starPep_00025	related_to	Antimicrobial	[Hemolytik: 2911, Hemolytik: 2912, RAPD: 109, RAPD: 79, SATPdb: satpdb18777, StraPep: BP1008]
starPep_00025	related_to	Anticancer	[APD: AP00026, dbAMP: dbAMP_01830, LAMP_Experimental: L01A000493, SATPdb: satpdb18777]
starPep_00025	related_to	Antibiofilm	[BaAMP: 123]
starPep_00025	related_to	Hemolytic	[SATPdb: satpdb18777]
starPep_00025	produced_by	Bos taurus	[ADAM: ADAM_1054, APD: AP00026, BaAMP: 123, CAMP_Validated: CAMPSQ460, DBAASP: 1361, DBAASP: 4698, dbAMP: dbAMP_01830, DRAMP_General: DRAMP02840, DRAMP_Patent: DRAMP05641, LAMP_Experimental: L01A000493, MilkAMP: LFB0084, MilkAMP: LFB0085, MilkAMP: LFB0086, MilkAMP: LFB0087, MilkAMP: LFB0089, RAPD: 109, RAPD: 79, StraPep: BP1008, YADAMP: 958]
starPep_00025	assessed_against	Pig erythrocytes	[Hemolytik: 2911, Hemolytik: 2912]
starPep_00025	assessed_against	Listeria monocytogenes	[APD: AP00026, DRAMP_General: DRAMP02840, MilkAMP: LFB0084, MilkAMP: LFB0086, MilkAMP: LFB0087, MilkAMP: LFB0089]
starPep_00025	assessed_against	Candida albicans	[APD: AP00026, BaAMP: 123, DBAASP: 1361, MilkAMP: LFB0084, MilkAMP: LFB0086]
starPep_00025	assessed_against	Staphylococcus	[MilkAMP: LFB0084]
starPep_00025	assessed_against	Salmonella enteritidis	[APD: AP00026, DBAASP: 1361, MilkAMP: LFB0084, MilkAMP: LFB0086]
starPep_00025	assessed_against	Clostridium perfringens	[MilkAMP: LFB0084]
starPep_00025	assessed_against	Fusarium moniliforme	[MilkAMP: LFB0084]
starPep_00025	assessed_against	Candida krusei	[MilkAMP: LFB0084]
starPep_00025	assessed_against	Proteus vulgaris	[APD: AP00026, MilkAMP: LFB0084]
starPep_00025	assessed_against	Streptococcus lactis	[MilkAMP: LFB0084]
starPep_00025	assessed_against	Enterobacter aerogenes	[MilkAMP: LFB0084]
starPep_00025	assessed_against	Herpes simplex	[AVPdb: AVP1242]
starPep_00025	assessed_against	Micrococcus	[MilkAMP: LFB0084]
starPep_00025	assessed_against	Trichosporum cutaneum	[MilkAMP: LFB0084]
starPep_00025	assessed_against	Bifidobacterium adolescentis	[MilkAMP: LFB0084]
starPep_00025	assessed_against	Yersinia enterocolitica	[APD: AP00026, MilkAMP: LFB0084]
starPep_00025	assessed_against	Listeria innocua	[MilkAMP: LFB0085, MilkAMP: LFB0086]
starPep_00025	assessed_against	Candida tropicalis	[MilkAMP: LFB0084, MilkAMP: LFB0086]
starPep_00025	assessed_against	Corynebacterium ammoniagenes	[MilkAMP: LFB0084]
starPep_00025	assessed_against	Citrobacter freundii	[MilkAMP: LFB0084]
starPep_00025	assessed_against	Bacillus cereus	[DRAMP_General: DRAMP02840, MilkAMP: LFB0084, MilkAMP: LFB0086, MilkAMP: LFB0087]
starPep_00025	assessed_against	Proteus mirabilis	[MilkAMP: LFB0084]
starPep_00025	assessed_against	Enterobacter	[MilkAMP: LFB0084]
starPep_00025	assessed_against	Klebsiella pneumoniae	[APD: AP00026, MilkAMP: LFB0084, MilkAMP: LFB0089]
starPep_00025	assessed_against	Enterococcus	[MilkAMP: LFB0084]
starPep_00025	assessed_against	Giardia lamblia	[MilkAMP: LFB0084]
starPep_00025	assessed_against	Sporothrix schenckii	[MilkAMP: LFB0084]
starPep_00025	assessed_against	Cryptococcus neoformans	[MilkAMP: LFB0084, MilkAMP: LFB0086]
starPep_00025	assessed_against	Clostridium paraputrificum	[MilkAMP: LFB0084]
starPep_00025	assessed_against	Candida guilliermondii	[MilkAMP: LFB0084]
starPep_00025	assessed_against	Micrococcus luteus	[APD: AP00026]
starPep_00025	assessed_against	Pseudomonas fluorescens	[DRAMP_General: DRAMP02840, MilkAMP: LFB0084, MilkAMP: LFB0087]
starPep_00025	assessed_against	Serratia liquefaciens	[MilkAMP: LFB0084]
starPep_00025	assessed_against	Bacillus circulans	[MilkAMP: LFB0084]
starPep_00025	assessed_against	Stenotrophomonas maltophilia	[DBAASP: 1361]
starPep_00025	assessed_against	Escherichia coli	[APD: AP00026, CAMP_Validated: CAMPSQ460, DBAASP: 1361, DBAASP: 4698, dbAMP: dbAMP_01830, DRAMP_General: DRAMP02840, MilkAMP: LFB0084, MilkAMP: LFB0085, MilkAMP: LFB0086, MilkAMP: LFB0087, MilkAMP: LFB0089]
starPep_00025	assessed_against	Corynebacterium renale	[MilkAMP: LFB0084]
starPep_00025	assessed_against	Human erythrocytes	[DBAASP: 1361, DBAASP: 4698]
starPep_00025	assessed_against	Salmonella enterica	[DBAASP: 1361, DBAASP: 4698]
starPep_00025	assessed_against	Staphylococcus epidermidis	[DBAASP: 1361, MilkAMP: LFB0084, MilkAMP: LFB0085]
starPep_00025	assessed_against	Enterobacter cloacae	[MilkAMP: LFB0084]
starPep_00025	assessed_against	Bifidobacterium longum	[MilkAMP: LFB0084]
starPep_00025	assessed_against	Shigella sonnei	[MilkAMP: LFB0084]
starPep_00025	assessed_against	Corynebacterium diphtheriae	[APD: AP00026, MilkAMP: LFB0084]
starPep_00025	assessed_against	Saccharomyces cerevisiae	[MilkAMP: LFB0084]
starPep_00025	assessed_against	Streptococcus thermophilus	[MilkAMP: LFB0084]
starPep_00025	assessed_against	Lactobacillus acidophilus	[DBAASP: 1361]
starPep_00025	assessed_against	Lactobacillus casei	[MilkAMP: LFB0084]
starPep_00025	assessed_against	Candida glabrata	[MilkAMP: LFB0084]
starPep_00025	assessed_against	Cryptococcus albidus	[MilkAMP: LFB0084]
starPep_00025	assessed_against	Cryptococcus uniguttulatus	[MilkAMP: LFB0084]
starPep_00025	assessed_against	Fusarium solani	[APD: AP00026, BaAMP: 123]
starPep_00025	assessed_against	Shigella flexneri	[MilkAMP: LFB0084]
starPep_00025	assessed_against	Streptococcus bovis	[MilkAMP: LFB0084]
starPep_00025	assessed_against	Campylobacter jejuni	[APD: AP00026, MilkAMP: LFB0084]
starPep_00025	assessed_against	Staphylococcus carnosus	[MilkAMP: LFB0085]
starPep_00025	assessed_against	Bifidobacterium breve	[MilkAMP: LFB0084]
starPep_00025	assessed_against	Enterococcus faecalis	[DBAASP: 1361, MilkAMP: LFB0085]
starPep_00025	assessed_against	Staphylococcus haemolyticus	[MilkAMP: LFB0084]
starPep_00025	assessed_against	Pseudomonas aeruginosa	[APD: AP00026, DBAASP: 1361, DBAASP: 4698, MilkAMP: LFB0084, MilkAMP: LFB0089]
starPep_00025	assessed_against	Bacillus subtilis	[DBAASP: 1361, DBAASP: 4698, MilkAMP: LFB0084, MilkAMP: LFB0085, MilkAMP: LFB0086]
starPep_00025	assessed_against	Candida parapsilosis	[MilkAMP: LFB0084]
starPep_00025	assessed_against	Bacteroides vulgatus	[MilkAMP: LFB0084]
starPep_00025	assessed_against	Streptococcus mutans	[APD: AP00026, MilkAMP: LFB0084]
starPep_00025	assessed_against	Staphylococcus hominis	[MilkAMP: LFB0084]
starPep_00025	assessed_against	Proteus	[MilkAMP: LFB0084]
starPep_00025	assessed_against	Serratia marcescens	[MilkAMP: LFB0085]
starPep_00025	assessed_against	Micrococcus flavus	[MilkAMP: LFB0085]
starPep_00025	assessed_against	Salmonella typhimurium	[DBAASP: 1361, DBAASP: 4698, MilkAMP: LFB0084, MilkAMP: LFB0086]
starPep_00025	assessed_against	Staphylococcus aureus	[APD: AP00026, DBAASP: 1361, DBAASP: 4698, DRAMP_General: DRAMP02840, MilkAMP: LFB0084, MilkAMP: LFB0086, MilkAMP: LFB0087, MilkAMP: LFB0089]
starPep_00025	assessed_against	Aspergillus fumigatus	[APD: AP00026, BaAMP: 123]
starPep_00025	assessed_against	Pseudomonas putida	[MilkAMP: LFB0084]
starPep_00025	linked_to	PDB: 2Q8J	[dbAMP: dbAMP_01830]
starPep_00025	linked_to	PDB: 2DWA	[dbAMP: dbAMP_01830]
starPep_00025	linked_to	PDB: 1LFC	[APD: AP00026, CAMP_Structure: CAMPST639, DBAASP: 1361, dbAMP: dbAMP_01830, DRAMP: DRAMP02840, MilkAMP: LFB0084, StraPep: BP1008]
starPep_00025	linked_to	UniprotKb: B9VPZ5	[DRAMP: DRAMP02840]
starPep_00025	linked_to	PDB: 2P1S	[dbAMP: dbAMP_01830]
starPep_00025	linked_to	UniprotKb: Q19KS1	[DRAMP: DRAMP02840]
starPep_00025	linked_to	PDB: 1BLF	[ADAM: ADAM_1054, dbAMP: dbAMP_01830]
starPep_00025	linked_to	PDB: 2E1S	[dbAMP: dbAMP_01830]
starPep_00025	linked_to	PDB: 3CI8	[dbAMP: dbAMP_01830]
starPep_00025	linked_to	UniprotKb: TRFL_BOVIN	[StraPep: BP1008]
starPep_00025	linked_to	PDB: 2QJE	[dbAMP: dbAMP_01830]
starPep_00025	linked_to	PDB: 2NWJ	[dbAMP: dbAMP_01830]
starPep_00025	linked_to	PDB: 3CRB	[dbAMP: dbAMP_01830]
starPep_00025	linked_to	PDB: 2DXR	[dbAMP: dbAMP_01830]
starPep_00025	linked_to	UniprotKb: C7FE01	[DRAMP: DRAMP02840]
starPep_00025	linked_to	PDB: 2HCA	[dbAMP: dbAMP_01830]
starPep_00025	linked_to	PDB: 2ALU	[dbAMP: dbAMP_01830]
starPep_00025	linked_to	PDB: 2DVC	[dbAMP: dbAMP_01830]
starPep_00025	linked_to	PDB: 2DOJ	[dbAMP: dbAMP_01830]
starPep_00025	linked_to	PDB: 2E0S	[dbAMP: dbAMP_01830]
starPep_00025	linked_to	PDB: 2DSF	[dbAMP: dbAMP_01830]
starPep_00025	linked_to	PDB: 2DS9	[dbAMP: dbAMP_01830]
starPep_00025	linked_to	PDB: 1Y58	[dbAMP: dbAMP_01830, StraPep: BP1008]
starPep_00025	linked_to	UniprotKb: P24627	[AVPdb: AVP1242, CAMP_Structure: CAMPST639, CAMP_Validated: CAMPSQ460, dbAMP: dbAMP_01830, DRAMP: DRAMP02840, RAPD: 109, RAPD: 79]
starPep_00025	linked_to	PDB: 2B65	[dbAMP: dbAMP_01830]
starPep_00025	linked_to	PDB: 2NUV	[dbAMP: dbAMP_01830]
starPep_00025	linked_to	PDB: 2O1L	[dbAMP: dbAMP_01830]
starPep_00025	linked_to	PDB: 2DXY	[dbAMP: dbAMP_01830]
starPep_00025	linked_to	PDB: 1NKX	[dbAMP: dbAMP_01830]
starPep_00025	linked_to	PDB: 2R71	[dbAMP: dbAMP_01830]
starPep_00025	linked_to	UniprotKb: E6YCQ7	[DRAMP: DRAMP02840]
starPep_00025	linked_to	PDB: 2DQV	[dbAMP: dbAMP_01830]
starPep_00025	linked_to	PDB: 2FA7	[dbAMP: dbAMP_01830]
starPep_00025	linked_to	PDB: 2ZMB	[dbAMP: dbAMP_01830]
starPep_00025	linked_to	PDB: 2H4I	[dbAMP: dbAMP_01830]
starPep_00025	linked_to	PDB: 2G93	[dbAMP: dbAMP_01830]
starPep_00025	linked_to	PDB: 2OCU	[dbAMP: dbAMP_01830]
starPep_00025	linked_to	UniprotKb: B3VTM3	[DRAMP: DRAMP02840]
starPep_00025	linked_to	PDB: 2DYX	[dbAMP: dbAMP_01830]
starPep_00025	linked_to	PDB: 2DWJ	[dbAMP: dbAMP_01830]
starPep_00025	linked_to	UniprotKb: Q6LBN7	[DRAMP: DRAMP02840]
starPep_00025	linked_to	PDB: 2R9J	[dbAMP: dbAMP_01830]
starPep_00025	linked_to	PDB: 3CFL	[dbAMP: dbAMP_01830]
starPep_00025	linked_to	PDB: 2O51	[dbAMP: dbAMP_01830]
starPep_00025	linked_to	PDB: 2DWI	[dbAMP: dbAMP_01830]
starPep_00025	linked_to	PDB: 2PX1	[dbAMP: dbAMP_01830]
starPep_00025	linked_to	PDB: 1SDX	[dbAMP: dbAMP_01830]
starPep_00025	linked_to	PDB: 2DP8	[dbAMP: dbAMP_01830]
starPep_00025	linked_to	PDB: 2DWH	[dbAMP: dbAMP_01830]
starPep_00025	linked_to	PDB: 2AYS	[dbAMP: dbAMP_01830]
starPep_00025	linked_to	PubMed: 9717310	[MilkAMP: LFB0084]
starPep_00025	linked_to	PubMed: 9398529	[LAMP_Experimental: L01A000493]
starPep_00025	linked_to	PubMed: 19109270	[LAMP_Experimental: L01A000493]
starPep_00025	linked_to	PubMed: 23389903	[AVPdb: AVP1242]
starPep_00025	linked_to	PubMed: 2001696	[LAMP_Experimental: L01A000493]
starPep_00025	linked_to	PubMed: 29681361	[MilkAMP: LFB0084]
starPep_00025	linked_to	PubMed: 1490908	[APD: AP00026, DRAMP_General: DRAMP02840, MilkAMP: LFB0084, MilkAMP: LFB0089]
starPep_00025	linked_to	PubMed: 25815317	[DBAASP: 1361]
starPep_00025	linked_to	PubMed: 9521752	[CAMP_Structure: CAMPST639, CAMP_Validated: CAMPSQ460, dbAMP: dbAMP_01830, DRAMP_General: DRAMP02840, LAMP_Experimental: L01A000493, YADAMP: 958]
starPep_00025	linked_to	PubMed: 2805645	[LAMP_Experimental: L01A000493]
starPep_00025	linked_to	DOI: 10.1016/S0014-5793(01)03100-3	[MilkAMP: LFB0084]
starPep_00025	linked_to	PubMed: 8332105	[MilkAMP: LFB0084]
starPep_00025	linked_to	PubMed: 29064058	[LAMP_Experimental: L01A000493]
starPep_00025	linked_to	PubMed: 29656422	[MilkAMP: LFB0084, MilkAMP: LFB0089]
starPep_00025	linked_to	DOI: 10.1007/s10156-012-0398-3	[BaAMP: 123]
starPep_00025	linked_to	DOI: 10.1016/S0021-9673(98)00950-9	[MilkAMP: LFB0085]
starPep_00025	linked_to	PubMed: 14650542	[LAMP_Experimental: L01A000493]
starPep_00025	linked_to	DOI: 10.1016/S0958-6946(00)00089-3	[MilkAMP: LFB0085]
starPep_00025	linked_to	DOI: 10.1016/j.idairyj.2005.10.006	[MilkAMP: LFB0085]
starPep_00025	linked_to	PubMed: 15222473	[LAMP_Experimental: L01A000493]
starPep_00025	linked_to	PubMed: 21607695	[DBAASP: 1361, DBAASP: 4698, Hemolytik: 2911, Hemolytik: 2912]
starPep_00025	linked_to	PubMed: 16421719	[RAPD: 79]
starPep_00025	linked_to	PubMed: 9660988	[MilkAMP: LFB0084]
starPep_00025	linked_to	PubMed: 7961192	[MilkAMP: LFB0084]
starPep_00025	linked_to	PubMed: 18226304	[MilkAMP: LFB0085]
starPep_00025	linked_to	PubMed: 19269579	[LAMP_Experimental: L01A000493, MilkAMP: LFB0087]
starPep_00025	linked_to	PubMed: 10066056	[MilkAMP: LFB0086, MilkAMP: LFB0089]
starPep_00025	linked_to	DOI: 10.1016/j.idairyj.2004.06.008	[MilkAMP: LFB0086]
starPep_00025	linked_to	PubMed: 8206385	[LAMP_Experimental: L01A000493]
starPep_00025	linked_to	DOI: 10.1016/j.idairyj.2009.12.019	[MilkAMP: LFB0084]
starPep_00025	linked_to	PubMed: 11298926	[MilkAMP: LFB0086]
starPep_00025	linked_to	PubMed: 28204812	[MilkAMP: LFB0084]
starPep_00025	linked_to	PubMed: 11581240	[MilkAMP: LFB0084]
starPep_00025	linked_to	PubMed: 11515760	[MilkAMP: LFB0086]
starPep_00025	linked_to	DOI: 10.1016/0167-4838(92)90346-F	[MilkAMP: LFB0084, MilkAMP: LFB0089]
starPep_00025	linked_to	DOI: 10.3168/jds.2007-0037	[MilkAMP: LFB0085]
starPep_00025	linked_to	PubMed: 8919056	[MilkAMP: LFB0086]
starPep_00025	linked_to	PubMed: 8980754	[CAMP_Validated: CAMPSQ460, dbAMP: dbAMP_01830, DRAMP_General: DRAMP02840, LAMP_Experimental: L01A000493]
starPep_00025	linked_to	PubMed: 28287494	[DBAASP: 1361]
starPep_00025	linked_to	DOI: 10.1016/j.bbamem.2008.06.018	[MilkAMP: LFB0085]
starPep_00025	linked_to	PubMed: 23046754	[DBAASP: 1361]
starPep_00025	linked_to	PubMed: 7591103	[MilkAMP: LFB0084]
starPep_00025	linked_to	PubMed: 16216526	[RAPD: 109]
starPep_00025	linked_to	PubMed: 10223949	[DBAASP: 1361]
starPep_00025	linked_to	PubMed: 1718281	[LAMP_Experimental: L01A000493]
starPep_26684	compiled_in	DBAASP	[DBAASP: 2021]
starPep_26684	related_to	Toxic to mammals	[DBAASP: 2021]
starPep_26684	related_to	Anti-Gram positive	[DBAASP: 2021]
starPep_26684	related_to	Anticancer	[DBAASP: 2021]
starPep_26684	related_to	Anti-Gram negative	[DBAASP: 2021]
starPep_26684	produced_by	Synthetic construct	[DBAASP: 2021]
starPep_26684	assessed_against	Yersinia pestis	[DBAASP: 2021]
starPep_26684	assessed_against	Human cervical	[DBAASP: 2021]
starPep_26684	assessed_against	Bordetella bronchiseptica	[DBAASP: 2021]
starPep_26684	assessed_against	Escherichia coli	[DBAASP: 2021]
starPep_26684	assessed_against	Pseudomonas aeruginosa	[DBAASP: 2021]
starPep_26684	assessed_against	Staphylococcus aureus	[DBAASP: 2021]
starPep_26684	assessed_against	Human erythrocytes	[DBAASP: 2021]
starPep_26684	assessed_against	Acinetobacter baumannii	[DBAASP: 2021]
starPep_26684	linked_to	PubMed: 21474443	[DBAASP: 2021]
starPep_26684	linked_to	PubMed: 17389605	[DBAASP: 2021]
starPep_26684	modified_by	Amidation	[DBAASP: 2021]
starPep_26684	modified_by	Amidation	[DBAASP: 2021]
starPep_09411	compiled_in	CancerPPD	[CancerPPD: 1780, CancerPPD: 1932, CancerPPD: 2075, CancerPPD: 2084, CancerPPD: 2227, CancerPPD: 2236, CancerPPD: 2388, CancerPPD: 2531, CancerPPD: 2674]
starPep_09411	compiled_in	SATPdb	[SATPdb: satpdb15325]
starPep_09411	related_to	Anticancer	[CancerPPD: 1780, CancerPPD: 1932, CancerPPD: 2075, CancerPPD: 2084, CancerPPD: 2227, CancerPPD: 2236, CancerPPD: 2388, CancerPPD: 2531, CancerPPD: 2674, SATPdb: satpdb15325]
starPep_09411	related_to	Antitumor	[CancerPPD: 1780, CancerPPD: 1932, CancerPPD: 2075, CancerPPD: 2084, CancerPPD: 2227, CancerPPD: 2236, CancerPPD: 2388, CancerPPD: 2531, CancerPPD: 2674]
starPep_09411	assessed_against	Prostate cancer	[CancerPPD: 2531]
starPep_09411	assessed_against	Cervical cancer	[CancerPPD: 2674]
starPep_09411	assessed_against	Lung cancer	[CancerPPD: 2388]
starPep_09411	assessed_against	Breast cancer	[CancerPPD: 1780]
starPep_09411	assessed_against	Skin cancer	[CancerPPD: 2084, CancerPPD: 2227, CancerPPD: 2236]
starPep_09411	assessed_against	Colon cancer	[CancerPPD: 1932, CancerPPD: 2075]
starPep_09411	modified_by	Amidation	[CancerPPD: 1780, CancerPPD: 1932, CancerPPD: 2075, CancerPPD: 2084, CancerPPD: 2227, CancerPPD: 2236, CancerPPD: 2388, CancerPPD: 2531, CancerPPD: 2674, SATPdb: satpdb15325]
starPep_09411	modified_by	Amidation	[CancerPPD: 1780, CancerPPD: 1932, CancerPPD: 2075, CancerPPD: 2084, CancerPPD: 2227, CancerPPD: 2236, CancerPPD: 2388, CancerPPD: 2531, CancerPPD: 2674, SATPdb: satpdb15325]
starPep_37977	compiled_in	SATPdb	[SATPdb: satpdb18773]
starPep_37977	related_to	Antiangiogenic	[SATPdb: satpdb18773]
starPep_37977	related_to	Anticancer	[SATPdb: satpdb18773]
starPep_09828	compiled_in	CancerPPD	[CancerPPD: 1434, CancerPPD: 1438]
starPep_09828	compiled_in	SATPdb	[SATPdb: satpdb23830]
starPep_09828	related_to	Anticancer	[CancerPPD: 1434, CancerPPD: 1438, SATPdb: satpdb23830]
starPep_09828	related_to	Antimicrobial	[CancerPPD: 1434, CancerPPD: 1438, SATPdb: satpdb23830]
starPep_09828	related_to	Antitumor	[CancerPPD: 1434, CancerPPD: 1438]
starPep_09828	assessed_against	Pancreatic cancer	[CancerPPD: 1434, CancerPPD: 1438]
starPep_09828	linked_to	PubMed: 21955251	[CancerPPD: 1434, CancerPPD: 1438]
starPep_11012	compiled_in	SATPdb	[SATPdb: satpdb10005, SATPdb: satpdb16278]
starPep_11012	compiled_in	CancerPPD	[CancerPPD: 3356, CancerPPD: 3357, CancerPPD: 3358, CancerPPD: 3359, CancerPPD: 3360, CancerPPD: 3361]
starPep_11012	related_to	Antifungal	[CancerPPD: 3356, CancerPPD: 3357, CancerPPD: 3358, CancerPPD: 3359, CancerPPD: 3360, CancerPPD: 3361, SATPdb: satpdb10005, SATPdb: satpdb16278]
starPep_11012	related_to	Antimicrobial	[CancerPPD: 3356, CancerPPD: 3357, CancerPPD: 3358, CancerPPD: 3359, CancerPPD: 3360, CancerPPD: 3361, SATPdb: satpdb10005, SATPdb: satpdb16278]
starPep_11012	related_to	Anticancer	[CancerPPD: 3356, CancerPPD: 3357, CancerPPD: 3358, CancerPPD: 3359, CancerPPD: 3360, CancerPPD: 3361, SATPdb: satpdb10005, SATPdb: satpdb16278]
starPep_11012	related_to	Antitumor	[CancerPPD: 3356, CancerPPD: 3357, CancerPPD: 3358, CancerPPD: 3359, CancerPPD: 3360, CancerPPD: 3361]
starPep_11012	related_to	Antibacterial	[CancerPPD: 3356, CancerPPD: 3357, CancerPPD: 3358, CancerPPD: 3359, CancerPPD: 3360, CancerPPD: 3361, SATPdb: satpdb10005, SATPdb: satpdb16278]
starPep_11012	produced_by	Synthetic construct	[CancerPPD: 3356, CancerPPD: 3357, CancerPPD: 3358, CancerPPD: 3359, CancerPPD: 3360, CancerPPD: 3361]
starPep_11012	assessed_against	Blood cancer	[CancerPPD: 3358, CancerPPD: 3359]
starPep_11012	assessed_against	Lung cancer	[CancerPPD: 3356, CancerPPD: 3357]
starPep_11012	assessed_against	Gastric cancer	[CancerPPD: 3360, CancerPPD: 3361]
starPep_11012	modified_by	Amidation	[CancerPPD: 3356, CancerPPD: 3357, CancerPPD: 3358, SATPdb: satpdb10005]
starPep_11012	modified_by	Amidation	[CancerPPD: 3356, CancerPPD: 3357, CancerPPD: 3358, SATPdb: satpdb10005]
starPep_10206	compiled_in	SATPdb	[SATPdb: satpdb26906, SATPdb: satpdb28800]
starPep_10206	compiled_in	CancerPPD	[CancerPPD: 4189, CancerPPD: 4190]
starPep_10206	related_to	Antitumor	[CancerPPD: 4189, CancerPPD: 4190, SATPdb: satpdb26906, SATPdb: satpdb28800]
starPep_10206	related_to	Antiangiogenic	[CancerPPD: 4189, CancerPPD: 4190, SATPdb: satpdb26906, SATPdb: satpdb28800]
starPep_10206	related_to	Anticancer	[CancerPPD: 4189, CancerPPD: 4190, SATPdb: satpdb26906, SATPdb: satpdb28800]
starPep_10206	produced_by	Synthetic construct	[CancerPPD: 4189, CancerPPD: 4190]
starPep_10206	linked_to	PubMed: 15313924	[CancerPPD: 4189, CancerPPD: 4190]
starPep_10206	modified_by	Acetylation	[CancerPPD: 4190, SATPdb: satpdb26906]
starPep_10206	modified_by	Amidation	[CancerPPD: 4190, SATPdb: satpdb26906]
starPep_10206	modified_by	Acetylation	[CancerPPD: 4190, SATPdb: satpdb26906]
starPep_10206	modified_by	Amidation	[CancerPPD: 4190, SATPdb: satpdb26906]
starPep_01785	compiled_in	AMSDb	[AMSDb: NKK2_PIG]
starPep_01785	compiled_in	APD	[APD: AP00429]
starPep_01785	compiled_in	LAMP_Experimental	[LAMP_Experimental: L01A002953]
starPep_01785	compiled_in	CAMP_Validated	[CAMP_Validated: CAMPSQ901]
starPep_01785	compiled_in	DRAMP_General	[DRAMP_General: DRAMP02980]
starPep_01785	compiled_in	StraPep	[StraPep: BP0106]
starPep_01785	compiled_in	ADAM	[ADAM: ADAM_6517]
starPep_01785	compiled_in	dbAMP	[dbAMP: dbAMP_03458]
starPep_01785	related_to	Antitumor	[AMSDb: NKK2_PIG, DRAMP_General: DRAMP02980]
starPep_01785	related_to	Antibacterial	[CAMP_Validated: CAMPSQ901, dbAMP: dbAMP_03458, DRAMP_General: DRAMP02980, LAMP_Experimental: L01A002953]
starPep_01785	related_to	Anti-Gram positive	[AMSDb: NKK2_PIG, APD: AP00429, dbAMP: dbAMP_03458]
starPep_01785	related_to	Anticancer	[APD: AP00429, dbAMP: dbAMP_03458]
starPep_01785	related_to	Antifungal	[APD: AP00429, DRAMP_General: DRAMP02980]
starPep_01785	related_to	Antiparasitic	[APD: AP00429]
starPep_01785	related_to	Antimicrobial	[StraPep: BP0106]
starPep_01785	related_to	Antimalarial	[APD: AP00429, dbAMP: dbAMP_03458]
starPep_01785	related_to	Anti-Gram negative	[AMSDb: NKK2_PIG, APD: AP00429, dbAMP: dbAMP_03458]
starPep_01785	produced_by	Sus scrofa	[AMSDb: NKK2_PIG, CAMP_Validated: CAMPSQ901, dbAMP: dbAMP_03458, DRAMP_General: DRAMP02980, LAMP_Experimental: L01A002953, StraPep: BP0106]
starPep_01785	assessed_against	Bacillus megaterium	[APD: AP00429, CAMP_Validated: CAMPSQ901, dbAMP: dbAMP_03458, DRAMP_General: DRAMP02980, LAMP_Experimental: L01A002953]
starPep_01785	assessed_against	Staphylococcus aureus	[LAMP_Experimental: L01A002953]
starPep_01785	assessed_against	Pseudomonas aeruginosa	[LAMP_Experimental: L01A002953]
starPep_01785	assessed_against	Acinetobacter calcoaceticus	[APD: AP00429, CAMP_Validated: CAMPSQ901, dbAMP: dbAMP_03458, DRAMP_General: DRAMP02980, LAMP_Experimental: L01A002953]
starPep_01785	assessed_against	Escherichia coli	[APD: AP00429, CAMP_Validated: CAMPSQ901, dbAMP: dbAMP_03458, DRAMP_General: DRAMP02980, LAMP_Experimental: L01A002953]
starPep_01785	assessed_against	Streptococcus pyogenes	[APD: AP00429, CAMP_Validated: CAMPSQ901, dbAMP: dbAMP_03458, DRAMP_General: DRAMP02980, LAMP_Experimental: L01A002953]
starPep_01785	assessed_against	Candida albicans	[APD: AP00429, CAMP_Validated: CAMPSQ901, dbAMP: dbAMP_03458, DRAMP_General: DRAMP02980, LAMP_Experimental: L01A002953]
starPep_01785	assessed_against	Plasmodium	[APD: AP00429]
starPep_01785	linked_to	UniprotKb: Q29075	[AMSDb: NKK2_PIG, CAMP_Validated: CAMPSQ901, dbAMP: dbAMP_03458, DRAMP: DRAMP02980]
starPep_01785	linked_to	UniprotKb: NKL_PIG	[StraPep: BP0106]
starPep_01785	linked_to	PDB: 1NKL	[ADAM: ADAM_6517, APD: AP00429, dbAMP: dbAMP_03458, DRAMP: DRAMP02980, StraPep: BP0106]
starPep_01785	linked_to	PubMed: 7737114	[APD: AP00429, CAMP_Validated: CAMPSQ901, dbAMP: dbAMP_03458, DRAMP_General: DRAMP02980]
starPep_01785	linked_to	PubMed: 9334742	[DRAMP_General: DRAMP02980, LAMP_Experimental: L01A002953]
starPep_31022	compiled_in	DADP	[DADP: SP_B8QP36]
starPep_31022	related_to	Anticancer	[DADP: SP_B8QP36]
starPep_31022	related_to	Antibacterial	[DADP: SP_B8QP36]
starPep_31022	produced_by	Rana chensinensis	[DADP: SP_B8QP36]
starPep_31022	linked_to	UniprotKb: B8QP36	[DADP: SP_B8QP36]
starPep_31022	linked_to	PubMed: 19341344	[DADP: SP_B8QP36]
starPep_03498	compiled_in	AMSDb	[AMSDb: CEC1_MUSDO]
starPep_03498	compiled_in	CancerPPD	[CancerPPD: 2886, CancerPPD: 2887, CancerPPD: 2888, CancerPPD: 2889, CancerPPD: 2890, CancerPPD: 2891, CancerPPD: 2892, CancerPPD: 2893, CancerPPD: 2894, CancerPPD: 2895, CancerPPD: 2896, CancerPPD: 2897, CancerPPD: 2898, CancerPPD: 2899, CancerPPD: 2900]
starPep_03498	compiled_in	LAMP_Experimental	[LAMP_Experimental: L03A000205]
starPep_03498	compiled_in	DAMPD	[DAMPD: DAMPD_1196]
starPep_03498	compiled_in	DRAMP_General	[DRAMP_General: DRAMP04469]
starPep_03498	related_to	Antibacterial	[DAMPD: DAMPD_1196]
starPep_03498	related_to	Antitumor	[CancerPPD: 2886, CancerPPD: 2887, CancerPPD: 2888, CancerPPD: 2889, CancerPPD: 2890, CancerPPD: 2891, CancerPPD: 2892, CancerPPD: 2893, CancerPPD: 2894, CancerPPD: 2895, CancerPPD: 2896, CancerPPD: 2897, CancerPPD: 2898, CancerPPD: 2899, CancerPPD: 2900]
starPep_03498	related_to	Antimicrobial	[AMSDb: CEC1_MUSDO, CancerPPD: 2886, CancerPPD: 2887, CancerPPD: 2888, CancerPPD: 2889, CancerPPD: 2890, CancerPPD: 2891, CancerPPD: 2892, CancerPPD: 2893, CancerPPD: 2894, CancerPPD: 2895, CancerPPD: 2896, CancerPPD: 2897, CancerPPD: 2898, CancerPPD: 2899, CancerPPD: 2900, DRAMP_General: DRAMP04469, LAMP_Experimental: L03A000205]
starPep_03498	related_to	Anticancer	[CancerPPD: 2886, CancerPPD: 2887, CancerPPD: 2888, CancerPPD: 2889, CancerPPD: 2890, CancerPPD: 2891, CancerPPD: 2892, CancerPPD: 2893, CancerPPD: 2894, CancerPPD: 2895, CancerPPD: 2896, CancerPPD: 2897, CancerPPD: 2898, CancerPPD: 2899, CancerPPD: 2900]
starPep_03498	produced_by	Musca domestica	[AMSDb: CEC1_MUSDO, CancerPPD: 2886, CancerPPD: 2887, CancerPPD: 2888, CancerPPD: 2889, CancerPPD: 2890, CancerPPD: 2891, CancerPPD: 2892, CancerPPD: 2893, CancerPPD: 2894, CancerPPD: 2895, CancerPPD: 2896, CancerPPD: 2897, CancerPPD: 2898, CancerPPD: 2899, CancerPPD: 2900, DAMPD: DAMPD_1196, DRAMP_General: DRAMP04469, LAMP_Experimental: L03A000205]
starPep_03498	assessed_against	Liver cancer	[CancerPPD: 2886, CancerPPD: 2887, CancerPPD: 2888, CancerPPD: 2889, CancerPPD: 2890, CancerPPD: 2891, CancerPPD: 2892, CancerPPD: 2893, CancerPPD: 2894, CancerPPD: 2895, CancerPPD: 2896, CancerPPD: 2897, CancerPPD: 2898, CancerPPD: 2899, CancerPPD: 2900]
starPep_03498	linked_to	UniprotKb: Q95VE8	[AMSDb: CEC1_MUSDO, DAMPD: DAMPD_1196, DRAMP: DRAMP04469]
starPep_03498	linked_to	PubMed: 20383464	[CancerPPD: 2886, CancerPPD: 2887, CancerPPD: 2888, CancerPPD: 2889, CancerPPD: 2890, CancerPPD: 2891, CancerPPD: 2892, CancerPPD: 2893, CancerPPD: 2894, CancerPPD: 2895, CancerPPD: 2896, CancerPPD: 2897, CancerPPD: 2898, CancerPPD: 2899, CancerPPD: 2900]
starPep_03498	linked_to	PubMed: 15982736	[DAMPD: DAMPD_1196, LAMP_Experimental: L03A000205]
starPep_19622	compiled_in	DBAASP	[DBAASP: 9705]
starPep_19622	related_to	Toxic to mammals	[DBAASP: 9705]
starPep_19622	related_to	Anti-Gram negative	[DBAASP: 9705]
starPep_19622	related_to	Anti-Gram positive	[DBAASP: 9705]
starPep_19622	related_to	Anticancer	[DBAASP: 9705]
starPep_19622	produced_by	Epinephelus malabaricus	[DBAASP: 9705]
starPep_19622	produced_by	Epinephelus coioides	[DBAASP: 9705]
starPep_19622	assessed_against	Escherichia coli	[DBAASP: 9705]
starPep_19622	assessed_against	Fish erythrocytes	[DBAASP: 9705]
starPep_19622	assessed_against	Vibrio parahaemolyticus	[DBAASP: 9705]
starPep_19622	assessed_against	Human lung	[DBAASP: 9705]
starPep_19622	assessed_against	Rabbit erythrocytes	[DBAASP: 9705]
starPep_19622	assessed_against	Staphylococcus aureus	[DBAASP: 9705]
starPep_19622	linked_to	PubMed: 30032476	[DBAASP: 9705]
starPep_19622	linked_to	PubMed: 27554395	[DBAASP: 9705]
starPep_00395	compiled_in	ADAM	[ADAM: ADAM_6410]
starPep_00395	compiled_in	LAMP_Experimental	[LAMP_Experimental: L02A001650]
starPep_00395	compiled_in	dbAMP	[dbAMP: dbAMP_12208]
starPep_00395	compiled_in	YADAMP	[YADAMP: 1761]
starPep_00395	compiled_in	CAMP_Structure	[CAMP_Structure: CAMPST609]
starPep_00395	compiled_in	DRAMP_General	[DRAMP_General: DRAMP02511]
starPep_00395	compiled_in	APD	[APD: AP01650]
starPep_00395	compiled_in	CAMP_Validated	[CAMP_Validated: CAMPSQ3402]
starPep_00395	compiled_in	DBAASP	[DBAASP: 4321, DBAASP: 4322]
starPep_00395	compiled_in	SATPdb	[SATPdb: satpdb27112]
starPep_00395	compiled_in	StraPep	[StraPep: BP0580]
starPep_00395	compiled_in	Hemolytik	[Hemolytik: 3236]
starPep_00395	compiled_in	CancerPPD	[CancerPPD: 4461]
starPep_00395	related_to	Anticancer	[APD: AP01650, CancerPPD: 4461, DBAASP: 4321, dbAMP: dbAMP_12208, SATPdb: satpdb27112]
starPep_00395	related_to	Antimicrobial	[SATPdb: satpdb27112, StraPep: BP0580, YADAMP: 1761]
starPep_00395	related_to	Antiparasitic	[APD: AP01650, dbAMP: dbAMP_12208, SATPdb: satpdb27112]
starPep_00395	related_to	Antitumor	[CancerPPD: 4461]
starPep_00395	related_to	Insecticidal	[LAMP_Experimental: L02A001650]
starPep_00395	related_to	Toxic	[SATPdb: satpdb27112]
starPep_00395	related_to	Antibacterial	[CAMP_Structure: CAMPST609, CAMP_Validated: CAMPSQ3402, CancerPPD: 4461, dbAMP: dbAMP_12208, DRAMP_General: DRAMP02511, LAMP_Experimental: L02A001650, SATPdb: satpdb27112]
starPep_00395	related_to	Antiviral	[LAMP_Experimental: L02A001650]
starPep_00395	related_to	Cytotoxic	[DRAMP_General: DRAMP02511, SATPdb: satpdb27112]
starPep_00395	related_to	Toxic to mammals	[APD: AP01650, DBAASP: 4321, DBAASP: 4322, dbAMP: dbAMP_12208]
starPep_00395	related_to	Anti-Gram negative	[APD: AP01650, DBAASP: 4321, DBAASP: 4322, dbAMP: dbAMP_12208, SATPdb: satpdb27112, YADAMP: 1761]
starPep_00395	related_to	Antifungal	[APD: AP01650, CAMP_Structure: CAMPST609, CAMP_Validated: CAMPSQ3402, DBAASP: 4321, dbAMP: dbAMP_12208, DRAMP_General: DRAMP02511, Hemolytik: 3236, LAMP_Experimental: L02A001650, SATPdb: satpdb27112, YADAMP: 1761]
starPep_00395	related_to	Hemolytic	[SATPdb: satpdb27112]
starPep_00395	related_to	Anti-Gram positive	[APD: AP01650, DBAASP: 4321, DBAASP: 4322, dbAMP: dbAMP_12208, SATPdb: satpdb27112, YADAMP: 1761]
starPep_00395	produced_by	Crotalus durissus	[ADAM: ADAM_6410, APD: AP01650, CAMP_Validated: CAMPSQ3402, CancerPPD: 4461, DBAASP: 4321, dbAMP: dbAMP_12208, DRAMP_General: DRAMP02511, LAMP_Experimental: L02A001650, StraPep: BP0580, YADAMP: 1761]
starPep_00395	assessed_against	Mouse erythrocytes	[DBAASP: 4321, DBAASP: 4322]
starPep_00395	assessed_against	Cryptococcus neoformans	[DBAASP: 4321, YADAMP: 1761]
starPep_00395	assessed_against	Micrococcus luteus	[DBAASP: 4321, YADAMP: 1761]
starPep_00395	assessed_against	Aspergillus fumigatus	[DBAASP: 4321]
starPep_00395	assessed_against	Candida parapsilosis	[DBAASP: 4321, YADAMP: 1761]
starPep_00395	assessed_against	Listeria monocytogenes	[DBAASP: 4321]
starPep_00395	assessed_against	Candida guilliermondii	[DBAASP: 4321, YADAMP: 1761]
starPep_00395	assessed_against	Candida krusei	[DBAASP: 4321, YADAMP: 1761]
starPep_00395	assessed_against	Candida albicans	[CAMP_Validated: CAMPSQ3402, DBAASP: 4321, dbAMP: dbAMP_12208, DRAMP_General: DRAMP02511, YADAMP: 1761]
starPep_00395	assessed_against	Candida tropicalis	[DBAASP: 4321, YADAMP: 1761]
starPep_00395	assessed_against	Human pancreatic	[DBAASP: 4321]
starPep_00395	assessed_against	Human skin	[DBAASP: 4321]
starPep_00395	assessed_against	Salmonella typhimurium	[DBAASP: 4321]
starPep_00395	assessed_against	Breast cancer	[CancerPPD: 4461]
starPep_00395	assessed_against	Escherichia coli	[CAMP_Validated: CAMPSQ3402, DBAASP: 4321, DBAASP: 4322, dbAMP: dbAMP_12208, YADAMP: 1761]
starPep_00395	assessed_against	Bacillus subtilis	[CAMP_Validated: CAMPSQ3402, dbAMP: dbAMP_12208]
starPep_00395	assessed_against	Mouse skin	[DBAASP: 4321]
starPep_00395	assessed_against	Pseudomonas aeruginosa	[DBAASP: 4321]
starPep_00395	assessed_against	Candida glabrata	[DBAASP: 4321, YADAMP: 1761]
starPep_00395	assessed_against	Human erythrocytes	[DBAASP: 4321, Hemolytik: 3236]
starPep_00395	assessed_against	Human embryonic	[DBAASP: 4321]
starPep_00395	assessed_against	Staphylococcus aureus	[CAMP_Validated: CAMPSQ3402, DBAASP: 4321, DBAASP: 4322, dbAMP: dbAMP_12208, DRAMP_General: DRAMP02511]
starPep_00395	linked_to	PDB: 1H5O	[ADAM: ADAM_6410, StraPep: BP0580]
starPep_00395	linked_to	UniprotKb: MYC2_CRODU	[StraPep: BP0580]
starPep_00395	linked_to	UniprotKb: P01475	[CAMP_Structure: CAMPST609, CAMP_Validated: CAMPSQ3402, dbAMP: dbAMP_12208]
starPep_00395	linked_to	PDB: 1Z99	[APD: AP01650, CAMP_Structure: CAMPST609, DBAASP: 4321, dbAMP: dbAMP_12208, DRAMP: DRAMP02511, StraPep: BP0580]
starPep_00395	linked_to	UniprotKb: Q9PWF3	[DRAMP: DRAMP02511]
starPep_00395	linked_to	PubMed: 21386851	[DBAASP: 4321, DBAASP: 4322]
starPep_00395	linked_to	PubMed: 10531277	[APD: AP01650, CancerPPD: 4461]
starPep_00395	linked_to	PubMed: 19706485	[CAMP_Validated: CAMPSQ3402, dbAMP: dbAMP_12208, DRAMP_General: DRAMP02511]
starPep_00395	linked_to	PubMed: 21062230	[DBAASP: 4321]
starPep_00395	linked_to	PubMed: 23022146	[DBAASP: 4321, Hemolytik: 3236]
starPep_00395	linked_to	PubMed: 16185738	[CAMP_Structure: CAMPST609, dbAMP: dbAMP_12208, DRAMP_General: DRAMP02511]
starPep_00395	linked_to	PubMed: 9839677	[DRAMP_General: DRAMP02511]
starPep_00395	linked_to	PubMed: 18957441	[CancerPPD: 4461]
starPep_00395	linked_to	PubMed: 1176086	[DRAMP_General: DRAMP02511]
starPep_00395	linked_to	PubMed: 22142367	[DRAMP_General: DRAMP02511]
starPep_00663	compiled_in	ANTISTAPHYBASE	[ANTISTAPHYBASE: Staph. P 446]
starPep_00663	compiled_in	LAMP_Experimental	[LAMP_Experimental: L102654000]
starPep_00663	compiled_in	DBAASP	[DBAASP: 4229]
starPep_00663	compiled_in	CAMP_Validated	[CAMP_Validated: CAMPSQ3767]
starPep_00663	compiled_in	SATPdb	[SATPdb: satpdb15009]
starPep_00663	compiled_in	dbAMP	[dbAMP: dbAMP_02696]
starPep_00663	compiled_in	DADP	[DADP: SP_2654]
starPep_00663	compiled_in	ADAM	[ADAM: ADAM_1685]
starPep_00663	compiled_in	YADAMP	[YADAMP: 2409]
starPep_00663	compiled_in	DRAMP_General	[DRAMP_General: DRAMP01447]
starPep_00663	compiled_in	APD	[APD: AP02111]
starPep_00663	related_to	Anticancer	[APD: AP02111, DBAASP: 4229, dbAMP: dbAMP_02696, SATPdb: satpdb15009]
starPep_00663	related_to	Anti-Gram negative	[APD: AP02111, DBAASP: 4229, dbAMP: dbAMP_02696, SATPdb: satpdb15009, YADAMP: 2409]
starPep_00663	related_to	Anti-Gram positive	[APD: AP02111, DBAASP: 4229, dbAMP: dbAMP_02696, SATPdb: satpdb15009, YADAMP: 2409]
starPep_00663	related_to	Toxic to mammals	[DBAASP: 4229]
starPep_00663	related_to	Antifungal	[APD: AP02111, DADP: SP_2654, DBAASP: 4229, dbAMP: dbAMP_02696, DRAMP_General: DRAMP01447, SATPdb: satpdb15009, YADAMP: 2409]
starPep_00663	related_to	Antibacterial	[ANTISTAPHYBASE: Staph. P 446, APD: AP02111, CAMP_Validated: CAMPSQ3767, DADP: SP_2654, dbAMP: dbAMP_02696, DRAMP_General: DRAMP01447, SATPdb: satpdb15009]
starPep_00663	related_to	Antimicrobial	[LAMP_Experimental: L102654000, SATPdb: satpdb15009]
starPep_00663	produced_by	Lithobates chiricahuensis	[ANTISTAPHYBASE: Staph. P 446, APD: AP02111, CAMP_Validated: CAMPSQ3767, DADP: SP_2654, DBAASP: 4229, dbAMP: dbAMP_02696, DRAMP_General: DRAMP01447, LAMP_Experimental: L102654000, YADAMP: 2409]
starPep_00663	assessed_against	Klebsiella pneumoniae	[APD: AP02111, CAMP_Validated: CAMPSQ3767, DBAASP: 4229, dbAMP: dbAMP_02696, DRAMP_General: DRAMP01447, YADAMP: 2409]
starPep_00663	assessed_against	Pseudomonas aeruginosa	[APD: AP02111, CAMP_Validated: CAMPSQ3767, DBAASP: 4229, dbAMP: dbAMP_02696, DRAMP_General: DRAMP01447]
starPep_00663	assessed_against	Human lung	[DBAASP: 4229]
starPep_00663	assessed_against	Escherichia coli	[APD: AP02111, CAMP_Validated: CAMPSQ3767, DADP: SP_2654, DBAASP: 4229, dbAMP: dbAMP_02696, DRAMP_General: DRAMP01447, YADAMP: 2409]
starPep_00663	assessed_against	Red blood	[DADP: SP_2654]
starPep_00663	assessed_against	Stenotrophomonas maltophilia	[APD: AP02111, CAMP_Validated: CAMPSQ3767, DBAASP: 4229, dbAMP: dbAMP_02696]
starPep_00663	assessed_against	Human erythrocytes	[DBAASP: 4229]
starPep_00663	assessed_against	Candida albicans	[APD: AP02111, DBAASP: 4229, DRAMP_General: DRAMP01447, YADAMP: 2409]
starPep_00663	assessed_against	Acinetobacter baumannii	[APD: AP02111, CAMP_Validated: CAMPSQ3767, DBAASP: 4229, dbAMP: dbAMP_02696]
starPep_00663	assessed_against	Staphylococcus aureus	[ANTISTAPHYBASE: Staph. P 446, APD: AP02111, CAMP_Validated: CAMPSQ3767, DADP: SP_2654, DBAASP: 4229, dbAMP: dbAMP_02696, DRAMP_General: DRAMP01447, YADAMP: 2409]
starPep_00663	linked_to	PubMed: 21262304	[APD: AP02111, CAMP_Validated: CAMPSQ3767, DADP: SP_2654, DBAASP: 4229, dbAMP: dbAMP_02696, DRAMP_General: DRAMP01447, YADAMP: 2409]
starPep_00663	linked_to	PubMed: 23159562	[DBAASP: 4229]
starPep_01880	compiled_in	DRAMP_General	[DRAMP_General: DRAMP18193]
starPep_01880	compiled_in	CAMP_Validated	[CAMP_Validated: CAMPSQ6928]
starPep_01880	compiled_in	APD	[APD: AP02424]
starPep_01880	compiled_in	ADAM	[ADAM: ADAM_6975]
starPep_01880	compiled_in	DBAASP	[DBAASP: 5383]
starPep_01880	compiled_in	SATPdb	[SATPdb: satpdb10937]
starPep_01880	compiled_in	dbAMP	[dbAMP: dbAMP_05264]
starPep_01880	compiled_in	StraPep	[StraPep: BP0553]
starPep_01880	related_to	Antifungal	[APD: AP02424, DBAASP: 5383, dbAMP: dbAMP_05264]
starPep_01880	related_to	Anti-Gram negative	[APD: AP02424, DBAASP: 5383, dbAMP: dbAMP_05264, SATPdb: satpdb10937]
starPep_01880	related_to	Antibacterial	[CAMP_Validated: CAMPSQ6928, dbAMP: dbAMP_05264, DRAMP_General: DRAMP18193, SATPdb: satpdb10937]
starPep_01880	related_to	Anticancer	[APD: AP02424, DBAASP: 5383, dbAMP: dbAMP_05264]
starPep_01880	related_to	Antiparasitic	[DBAASP: 5383]
starPep_01880	related_to	Toxic to mammals	[DBAASP: 5383]
starPep_01880	related_to	Antimicrobial	[SATPdb: satpdb10937, StraPep: BP0553]
starPep_01880	related_to	Anti-Gram positive	[APD: AP02424, DBAASP: 5383, dbAMP: dbAMP_05264, SATPdb: satpdb10937]
starPep_01880	produced_by	Crotalus durissus	[ADAM: ADAM_6975, APD: AP02424, CAMP_Validated: CAMPSQ6928, DBAASP: 5383, dbAMP: dbAMP_05264, DRAMP_General: DRAMP18193, StraPep: BP0553]
starPep_01880	assessed_against	Candida krusei	[DBAASP: 5383]
starPep_01880	assessed_against	Streptococcus pyogenes	[APD: AP02424, DBAASP: 5383]
starPep_01880	assessed_against	Human cervical	[DBAASP: 5383]
starPep_01880	assessed_against	Staphylococcus aureus	[APD: AP02424, CAMP_Validated: CAMPSQ6928, DBAASP: 5383, dbAMP: dbAMP_05264, DRAMP_General: DRAMP18193]
starPep_01880	assessed_against	Pseudomonas aeruginosa	[APD: AP02424, CAMP_Validated: CAMPSQ6928, DBAASP: 5383, dbAMP: dbAMP_05264, DRAMP_General: DRAMP18193]
starPep_01880	assessed_against	Human fibroblasts	[DBAASP: 5383]
starPep_01880	assessed_against	Acinetobacter baumannii	[APD: AP02424, DBAASP: 5383]
starPep_01880	assessed_against	Human histiocytic	[DBAASP: 5383]
starPep_01880	assessed_against	Jurkat cells	[DBAASP: 5383]
starPep_01880	assessed_against	Candida tropicalis	[DBAASP: 5383]
starPep_01880	assessed_against	Candida albicans	[DBAASP: 5383]
starPep_01880	assessed_against	Enterococcus faecalis	[APD: AP02424, CAMP_Validated: CAMPSQ6928, DBAASP: 5383, dbAMP: dbAMP_05264, DRAMP_General: DRAMP18193]
starPep_01880	assessed_against	Candida parapsilosis	[DBAASP: 5383]
starPep_01880	assessed_against	Human promyelocytic	[DBAASP: 5383]
starPep_01880	assessed_against	Human erythrocytes	[DBAASP: 5383]
starPep_01880	assessed_against	Cryptococcus laurentii	[DBAASP: 5383]
starPep_01880	assessed_against	Klebsiella pneumoniae	[APD: AP02424, DBAASP: 5383]
starPep_01880	assessed_against	Escherichia coli	[APD: AP02424, CAMP_Validated: CAMPSQ6928, DBAASP: 5383, dbAMP: dbAMP_05264, DRAMP_General: DRAMP18193]
starPep_01880	assessed_against	Trypanosoma	[DBAASP: 5383]
starPep_01880	linked_to	PDB: 2MWT	[APD: AP02424, DBAASP: 5383, dbAMP: dbAMP_05264, DRAMP: DRAMP18193, StraPep: BP0553]
starPep_01880	linked_to	UniprotKb: U5KJM4	[CAMP_Validated: CAMPSQ6928, dbAMP: dbAMP_05264, DRAMP: DRAMP18193]
starPep_01880	linked_to	UniprotKb: CAMP_CRODU	[StraPep: BP0553]
starPep_01880	linked_to	PubMed: 26465972	[DBAASP: 5383]
starPep_01880	linked_to	PubMed: 27876749	[DBAASP: 5383]
starPep_01880	linked_to	PubMed: 25100358	[APD: AP02424, CAMP_Validated: CAMPSQ6928, DBAASP: 5383, dbAMP: dbAMP_05264, DRAMP_General: DRAMP18193]
starPep_01880	linked_to	PubMed: 29208061	[DBAASP: 5383]
starPep_01880	modified_by	Amidation	[DBAASP: 5383]
starPep_01880	modified_by	Amidation	[DBAASP: 5383]
starPep_09764	compiled_in	DBAASP	[DBAASP: 12236]
starPep_09764	compiled_in	APD	[APD: AP03027]
starPep_09764	related_to	Toxic to mammals	[DBAASP: 12236]
starPep_09764	related_to	Anti-Gram positive	[APD: AP03027, DBAASP: 12236]
starPep_09764	related_to	Anticancer	[DBAASP: 12236]
starPep_09764	related_to	Anti-Gram negative	[APD: AP03027, DBAASP: 12236]
starPep_09764	produced_by	Nicomache minor	[APD: AP03027, DBAASP: 12236]
starPep_09764	assessed_against	Staphylococcus aureus	[APD: AP03027, DBAASP: 12236]
starPep_09764	assessed_against	Micrococcus luteus	[APD: AP03027, DBAASP: 12236]
starPep_09764	assessed_against	Human cervical	[DBAASP: 12236]
starPep_09764	assessed_against	Human erythrocytes	[DBAASP: 12236]
starPep_09764	assessed_against	Bacillus megaterium	[DBAASP: 12236]
starPep_09764	assessed_against	Acinetobacter baumannii	[APD: AP03027, DBAASP: 12236]
starPep_09764	assessed_against	Rhodococcus	[DBAASP: 12236]
starPep_09764	assessed_against	Bacillus subtilis	[APD: AP03027, DBAASP: 12236]
starPep_09764	assessed_against	Escherichia coli	[APD: AP03027, DBAASP: 12236]
starPep_09764	assessed_against	Bacillus licheniformis	[APD: AP03027, DBAASP: 12236]
starPep_09764	assessed_against	Pseudomonas aeruginosa	[APD: AP03027, DBAASP: 12236]
starPep_09764	assessed_against	Human embryonic	[DBAASP: 12236]
starPep_09764	linked_to	PDB: 6HN9	[DBAASP: 12236]
starPep_09764	linked_to	PubMed: 30360541	[APD: AP03027, DBAASP: 12236]
starPep_09352	compiled_in	SATPdb	[SATPdb: satpdb19272]
starPep_09352	compiled_in	CancerPPD	[CancerPPD: 1832, CancerPPD: 1984, CancerPPD: 2136, CancerPPD: 2288, CancerPPD: 2441, CancerPPD: 2584, CancerPPD: 2727]
starPep_09352	related_to	Anticancer	[CancerPPD: 1832, CancerPPD: 1984, CancerPPD: 2136, CancerPPD: 2288, CancerPPD: 2441, CancerPPD: 2584, CancerPPD: 2727, SATPdb: satpdb19272]
starPep_09352	related_to	Antitumor	[CancerPPD: 1832, CancerPPD: 1984, CancerPPD: 2136, CancerPPD: 2288, CancerPPD: 2441, CancerPPD: 2584, CancerPPD: 2727]
starPep_09352	assessed_against	Lung cancer	[CancerPPD: 2441]
starPep_09352	assessed_against	Skin cancer	[CancerPPD: 2136, CancerPPD: 2288]
starPep_09352	assessed_against	Breast cancer	[CancerPPD: 1832]
starPep_09352	assessed_against	Cervical cancer	[CancerPPD: 2727]
starPep_09352	assessed_against	Colon cancer	[CancerPPD: 1984]
starPep_09352	assessed_against	Prostate cancer	[CancerPPD: 2584]
starPep_09352	modified_by	Amidation	[CancerPPD: 1832, CancerPPD: 1984, CancerPPD: 2136, CancerPPD: 2288, CancerPPD: 2441, CancerPPD: 2584, CancerPPD: 2727, SATPdb: satpdb19272]
starPep_09352	modified_by	Amidation	[CancerPPD: 1832, CancerPPD: 1984, CancerPPD: 2136, CancerPPD: 2288, CancerPPD: 2441, CancerPPD: 2584, CancerPPD: 2727, SATPdb: satpdb19272]
starPep_37978	compiled_in	SATPdb	[SATPdb: satpdb17014]
starPep_37978	related_to	Anticancer	[SATPdb: satpdb17014]
starPep_37978	related_to	Antiangiogenic	[SATPdb: satpdb17014]
starPep_10623	compiled_in	SATPdb	[SATPdb: satpdb12519]
starPep_10623	compiled_in	CancerPPD	[CancerPPD: 3274, CancerPPD: 3275]
starPep_10623	related_to	Antitumor	[CancerPPD: 3274, CancerPPD: 3275]
starPep_10623	related_to	Anticancer	[CancerPPD: 3274, CancerPPD: 3275, SATPdb: satpdb12519]
starPep_10623	related_to	Antimicrobial	[CancerPPD: 3274, CancerPPD: 3275, SATPdb: satpdb12519]
starPep_10623	assessed_against	Lung cancer	[CancerPPD: 3274]
starPep_10623	assessed_against	Breast cancer	[CancerPPD: 3275]
starPep_10623	linked_to	PubMed: 18815734	[CancerPPD: 3274, CancerPPD: 3275]
starPep_10623	modified_by	Amidation	[CancerPPD: 3274, CancerPPD: 3275, SATPdb: satpdb12519]
starPep_10623	modified_by	Amidation	[CancerPPD: 3274, CancerPPD: 3275, SATPdb: satpdb12519]
starPep_00648	compiled_in	dbAMP	[dbAMP: dbAMP_02516]
starPep_00648	compiled_in	LAMP_Experimental	[LAMP_Experimental: L01A000053]
starPep_00648	compiled_in	InverPep	[InverPep: 387]
starPep_00648	compiled_in	DBAASP	[DBAASP: 565]
starPep_00648	compiled_in	CAMP_Validated	[CAMP_Validated: CAMPSQ48]
starPep_00648	compiled_in	DRAMP_General	[DRAMP_General: DRAMP03233]
starPep_00648	compiled_in	SATPdb	[SATPdb: satpdb11774, SATPdb: satpdb26875]
starPep_00648	compiled_in	ADAM	[ADAM: ADAM_1552]
starPep_00648	compiled_in	Hemolytik	[Hemolytik: 1447, Hemolytik: 4057]
starPep_00648	compiled_in	APD	[APD: AP01016]
starPep_00648	compiled_in	YADAMP	[YADAMP: 1151]
starPep_00648	related_to	Antimicrobial	[Hemolytik: 1447, Hemolytik: 4057, SATPdb: satpdb11774, SATPdb: satpdb26875, YADAMP: 1151]
starPep_00648	related_to	Anti-Gram negative	[APD: AP01016, DBAASP: 565, dbAMP: dbAMP_02516, InverPep: 387, SATPdb: satpdb26875, YADAMP: 1151]
starPep_00648	related_to	Toxic	[SATPdb: satpdb26875]
starPep_00648	related_to	Toxic to mammals	[APD: AP01016, DBAASP: 565, dbAMP: dbAMP_02516]
starPep_00648	related_to	Anti-Gram positive	[APD: AP01016, DBAASP: 565, dbAMP: dbAMP_02516, InverPep: 387, SATPdb: satpdb26875, YADAMP: 1151]
starPep_00648	related_to	Antifungal	[CAMP_Validated: CAMPSQ48, DBAASP: 565, dbAMP: dbAMP_02516, DRAMP_General: DRAMP03233, InverPep: 387, LAMP_Experimental: L01A000053]
starPep_00648	related_to	Cytotoxic	[Hemolytik: 1447, SATPdb: satpdb26875]
starPep_00648	related_to	Hemolytic	[SATPdb: satpdb26875]
starPep_00648	related_to	Anticancer	[DBAASP: 565]
starPep_00648	related_to	Antibacterial	[CAMP_Validated: CAMPSQ48, dbAMP: dbAMP_02516, DRAMP_General: DRAMP03233, LAMP_Experimental: L01A000053, SATPdb: satpdb26875]
starPep_00648	produced_by	Lachesana tarabaevi	[ADAM: ADAM_1552, APD: AP01016, CAMP_Validated: CAMPSQ48, DBAASP: 565, dbAMP: dbAMP_02516, DRAMP_General: DRAMP03233, InverPep: 387, LAMP_Experimental: L01A000053, YADAMP: 1151]
starPep_00648	assessed_against	Escherichia coli	[APD: AP01016, CAMP_Validated: CAMPSQ48, DBAASP: 565, dbAMP: dbAMP_02516, DRAMP_General: DRAMP03233, LAMP_Experimental: L01A000053, YADAMP: 1151]
starPep_00648	assessed_against	Bacillus subtilis	[APD: AP01016, CAMP_Validated: CAMPSQ48, DBAASP: 565, dbAMP: dbAMP_02516, DRAMP_General: DRAMP03233, LAMP_Experimental: L01A000053, YADAMP: 1151]
starPep_00648	assessed_against	Saccharomyces cerevisiae	[CAMP_Validated: CAMPSQ48, DBAASP: 565, dbAMP: dbAMP_02516, DRAMP_General: DRAMP03233, LAMP_Experimental: L01A000053]
starPep_00648	assessed_against	Human myelogenous	[DBAASP: 565]
starPep_00648	assessed_against	Rabbit erythrocytes	[DBAASP: 565, Hemolytik: 4057]
starPep_00648	assessed_against	Pseudomonas aeruginosa	[APD: AP01016, CAMP_Validated: CAMPSQ48, DBAASP: 565, dbAMP: dbAMP_02516, DRAMP_General: DRAMP03233, LAMP_Experimental: L01A000053, YADAMP: 1151]
starPep_00648	assessed_against	Pichia pastoris	[CAMP_Validated: CAMPSQ48, DBAASP: 565, dbAMP: dbAMP_02516, DRAMP_General: DRAMP03233, LAMP_Experimental: L01A000053]
starPep_00648	assessed_against	Arthrobacter globiformis	[APD: AP01016, CAMP_Validated: CAMPSQ48, DBAASP: 565, dbAMP: dbAMP_02516, DRAMP_General: DRAMP03233, LAMP_Experimental: L01A000053, YADAMP: 1151]
starPep_00648	assessed_against	Staphylococcus aureus	[DBAASP: 565]
starPep_00648	assessed_against	Human erythrocytes	[DBAASP: 565, Hemolytik: 1447]
starPep_00648	linked_to	UniprotKb: Q1ELU9	[CAMP_Validated: CAMPSQ48, DBAASP: 565, dbAMP: dbAMP_02516, DRAMP: DRAMP03233]
starPep_00648	linked_to	PubMed: 16735513	[APD: AP01016, CAMP_Validated: CAMPSQ48, DBAASP: 565, dbAMP: dbAMP_02516, DRAMP_General: DRAMP03233, Hemolytik: 4057, InverPep: 387, LAMP_Experimental: L01A000053, YADAMP: 1151]
starPep_00648	linked_to	PubMed: 19563807	[DBAASP: 565, Hemolytik: 1447]
starPep_00648	modified_by	Amidation	[DBAASP: 565, Hemolytik: 1447, Hemolytik: 4057, SATPdb: satpdb26875]
starPep_00648	modified_by	Amidation	[DBAASP: 565, Hemolytik: 1447, Hemolytik: 4057, SATPdb: satpdb26875]
starPep_17857	compiled_in	DBAASP	[DBAASP: 7009]
starPep_17857	related_to	Antifungal	[DBAASP: 7009]
starPep_17857	related_to	Toxic to mammals	[DBAASP: 7009]
starPep_17857	related_to	Anticancer	[DBAASP: 7009]
starPep_17857	related_to	Anti-Gram positive	[DBAASP: 7009]
starPep_17857	related_to	Anti-Gram negative	[DBAASP: 7009]
starPep_17857	produced_by	Synthetic construct	[DBAASP: 7009]
starPep_17857	assessed_against	Human erythrocytes	[DBAASP: 7009]
starPep_17857	assessed_against	Human promyelocytic	[DBAASP: 7009]
starPep_17857	assessed_against	Mouse fibroblasts	[DBAASP: 7009]
starPep_17857	assessed_against	Candida albicans	[DBAASP: 7009]
starPep_17857	assessed_against	Pseudomonas aeruginosa	[DBAASP: 7009]
starPep_17857	assessed_against	Aspergillus fumigatus	[DBAASP: 7009]
starPep_17857	assessed_against	Staphylococcus aureus	[DBAASP: 7009]
starPep_17857	assessed_against	Cryptococcus neoformans	[DBAASP: 7009]
starPep_17857	linked_to	PubMed: 23274276	[DBAASP: 7009]
starPep_05013	compiled_in	DBAASP	[DBAASP: 611]
starPep_05013	compiled_in	Hemolytik	[Hemolytik: 1006]
starPep_05013	compiled_in	SATPdb	[SATPdb: satpdb19024]
starPep_05013	related_to	Anticancer	[DBAASP: 611]
starPep_05013	related_to	Antimicrobial	[Hemolytik: 1006, SATPdb: satpdb19024]
starPep_05013	related_to	Toxic	[SATPdb: satpdb19024]
starPep_05013	related_to	Toxic to mammals	[DBAASP: 611]
starPep_05013	related_to	Hemolytic	[SATPdb: satpdb19024]
starPep_05013	related_to	Anti-Gram negative	[DBAASP: 611]
starPep_05013	related_to	Anti-Gram positive	[DBAASP: 611]
starPep_05013	produced_by	Synthetic construct	[DBAASP: 611]
starPep_05013	assessed_against	Pseudomonas aeruginosa	[DBAASP: 611]
starPep_05013	assessed_against	Human cervical	[DBAASP: 611]
starPep_05013	assessed_against	Escherichia coli	[DBAASP: 611]
starPep_05013	assessed_against	Staphylococcus aureus	[DBAASP: 611]
starPep_05013	assessed_against	Human erythrocytes	[DBAASP: 611, Hemolytik: 1006]
starPep_05013	linked_to	PubMed: 10660589	[DBAASP: 611, Hemolytik: 1006]
starPep_05013	linked_to	PubMed: 24492362	[DBAASP: 611]
starPep_10598	compiled_in	CancerPPD	[CancerPPD: 3325, CancerPPD: 3326, CancerPPD: 3327, CancerPPD: 3328, CancerPPD: 3794, CancerPPD: 3800, CancerPPD: 3806, CancerPPD: 3812]
starPep_10598	compiled_in	SATPdb	[SATPdb: satpdb14594]
starPep_10598	related_to	Antitumor	[CancerPPD: 3325, CancerPPD: 3326, CancerPPD: 3327, CancerPPD: 3328, CancerPPD: 3794, CancerPPD: 3800, CancerPPD: 3806, CancerPPD: 3812, SATPdb: satpdb14594]
starPep_10598	related_to	Antimicrobial	[CancerPPD: 3325, CancerPPD: 3326, CancerPPD: 3327, CancerPPD: 3328, SATPdb: satpdb14594]
starPep_10598	related_to	Anticancer	[CancerPPD: 3325, CancerPPD: 3326, CancerPPD: 3327, CancerPPD: 3328, CancerPPD: 3794, CancerPPD: 3800, CancerPPD: 3806, CancerPPD: 3812, SATPdb: satpdb14594]
starPep_10598	produced_by	Synthetic construct	[CancerPPD: 3325, CancerPPD: 3326, CancerPPD: 3327, CancerPPD: 3328]
starPep_10598	assessed_against	Skin cancer	[CancerPPD: 3325, CancerPPD: 3326, CancerPPD: 3327, CancerPPD: 3328, CancerPPD: 3794, CancerPPD: 3800, CancerPPD: 3806, CancerPPD: 3812]
starPep_10598	linked_to	PubMed: 23893605	[CancerPPD: 3325, CancerPPD: 3326, CancerPPD: 3327, CancerPPD: 3328, CancerPPD: 3794, CancerPPD: 3800, CancerPPD: 3806, CancerPPD: 3812]
starPep_10598	modified_by	Amidation	[CancerPPD: 3325, CancerPPD: 3326, CancerPPD: 3327, CancerPPD: 3328, CancerPPD: 3794, CancerPPD: 3800, CancerPPD: 3806, CancerPPD: 3812, SATPdb: satpdb14594]
starPep_10598	modified_by	Amidation	[CancerPPD: 3325, CancerPPD: 3326, CancerPPD: 3327, CancerPPD: 3328, CancerPPD: 3794, CancerPPD: 3800, CancerPPD: 3806, CancerPPD: 3812, SATPdb: satpdb14594]
starPep_10624	compiled_in	SATPdb	[SATPdb: satpdb18031]
starPep_10624	compiled_in	CancerPPD	[CancerPPD: 3277, CancerPPD: 3278]
starPep_10624	related_to	Anticancer	[CancerPPD: 3277, CancerPPD: 3278, SATPdb: satpdb18031]
starPep_10624	related_to	Antitumor	[CancerPPD: 3277, CancerPPD: 3278]
starPep_10624	related_to	Antimicrobial	[CancerPPD: 3277, CancerPPD: 3278, SATPdb: satpdb18031]
starPep_10624	assessed_against	Lung cancer	[CancerPPD: 3277]
starPep_10624	assessed_against	Breast cancer	[CancerPPD: 3278]
starPep_10624	linked_to	PubMed: 18815734	[CancerPPD: 3277, CancerPPD: 3278]
starPep_10624	modified_by	Amidation	[CancerPPD: 3277, CancerPPD: 3278, SATPdb: satpdb18031]
starPep_10624	modified_by	Amidation	[CancerPPD: 3277, CancerPPD: 3278, SATPdb: satpdb18031]
starPep_40171	compiled_in	SATPdb	[SATPdb: satpdb10113]
starPep_40171	related_to	Anticancer	[SATPdb: satpdb10113]
starPep_40171	related_to	Antiangiogenic	[SATPdb: satpdb10113]
starPep_26658	compiled_in	DBAASP	[DBAASP: 5055]
starPep_26658	related_to	Toxic to mammals	[DBAASP: 5055]
starPep_26658	related_to	Anticancer	[DBAASP: 5055]
starPep_26658	related_to	Anti-Gram negative	[DBAASP: 5055]
starPep_26658	related_to	Anti-Gram positive	[DBAASP: 5055]
starPep_26658	produced_by	Synthetic construct	[DBAASP: 5055]
starPep_26658	assessed_against	Escherichia coli	[DBAASP: 5055]
starPep_26658	assessed_against	Bordetella bronchiseptica	[DBAASP: 5055]
starPep_26658	assessed_against	Yersinia pestis	[DBAASP: 5055]
starPep_26658	assessed_against	Human erythrocytes	[DBAASP: 5055]
starPep_26658	assessed_against	Pseudomonas aeruginosa	[DBAASP: 5055]
starPep_26658	assessed_against	Human cervical	[DBAASP: 5055]
starPep_26658	assessed_against	Staphylococcus aureus	[DBAASP: 5055]
starPep_26658	assessed_against	Acinetobacter baumannii	[DBAASP: 5055]
starPep_26658	linked_to	PubMed: 17389605	[DBAASP: 5055]
starPep_26658	modified_by	Amidation	[DBAASP: 5055]
starPep_26658	modified_by	Amidation	[DBAASP: 5055]
starPep_00813	compiled_in	DRAMP_General	[DRAMP_General: DRAMP03964]
starPep_00813	compiled_in	CancerPPD	[CancerPPD: 1119, CancerPPD: 1141, CancerPPD: 1163, CancerPPD: 1187, CancerPPD: 1191, CancerPPD: 1195, CancerPPD: 1199]
starPep_00813	compiled_in	CAMP_Validated	[CAMP_Validated: CAMPSQ172]
starPep_00813	compiled_in	LAMP_Experimental	[LAMP_Experimental: L01A000189]
starPep_00813	compiled_in	DBAASP	[DBAASP: 5151]
starPep_00813	compiled_in	ANTISTAPHYBASE	[ANTISTAPHYBASE: Staph. P 62]
starPep_00813	compiled_in	dbAMP	[dbAMP: dbAMP_05517]
starPep_00813	compiled_in	YADAMP	[YADAMP: 499]
starPep_00813	compiled_in	SATPdb	[SATPdb: satpdb25981, SATPdb: satpdb27965]
starPep_00813	compiled_in	ADAM	[ADAM: ADAM_3658]
starPep_00813	compiled_in	Hemolytik	[Hemolytik: 2025]
starPep_00813	related_to	Antitumor	[CancerPPD: 1119, CancerPPD: 1141, CancerPPD: 1163, CancerPPD: 1187, CancerPPD: 1191, CancerPPD: 1195, CancerPPD: 1199]
starPep_00813	related_to	Anti-Gram positive	[DBAASP: 5151, YADAMP: 499]
starPep_00813	related_to	Toxic to mammals	[DBAASP: 5151]
starPep_00813	related_to	Antibacterial	[ANTISTAPHYBASE: Staph. P 62, CAMP_Validated: CAMPSQ172, CancerPPD: 1119, CancerPPD: 1141, CancerPPD: 1163, CancerPPD: 1187, CancerPPD: 1191, CancerPPD: 1195, CancerPPD: 1199, dbAMP: dbAMP_05517, DRAMP_General: DRAMP03964, LAMP_Experimental: L01A000189, SATPdb: satpdb25981, SATPdb: satpdb27965]
starPep_00813	related_to	Anticancer	[CancerPPD: 1119, CancerPPD: 1141, CancerPPD: 1163, CancerPPD: 1187, CancerPPD: 1191, CancerPPD: 1195, CancerPPD: 1199, DBAASP: 5151, SATPdb: satpdb25981]
starPep_00813	related_to	Toxic	[SATPdb: satpdb25981]
starPep_00813	related_to	Anti-Gram negative	[DBAASP: 5151, YADAMP: 499]
starPep_00813	related_to	Hemolytic	[SATPdb: satpdb25981]
starPep_00813	related_to	Antimicrobial	[Hemolytik: 2025, SATPdb: satpdb25981, SATPdb: satpdb27965]
starPep_00813	produced_by	Synthetic construct	[ADAM: ADAM_3658, ANTISTAPHYBASE: Staph. P 62, CAMP_Validated: CAMPSQ172, DBAASP: 5151, dbAMP: dbAMP_05517, DRAMP_General: DRAMP03964, YADAMP: 499]
starPep_00813	produced_by	Xenopus laevis	[LAMP_Experimental: L01A000189]
starPep_00813	assessed_against	Escherichia coli	[DBAASP: 5151, YADAMP: 499]
starPep_00813	assessed_against	Lung cancer	[CancerPPD: 1191]
starPep_00813	assessed_against	Bacillus subtilis	[DBAASP: 5151, YADAMP: 499]
starPep_00813	assessed_against	Staphylococcus aureus	[ANTISTAPHYBASE: Staph. P 62, DBAASP: 5151, YADAMP: 499]
starPep_00813	assessed_against	Human breast	[DBAASP: 5151]
starPep_00813	assessed_against	Blood cancer	[CancerPPD: 1141, CancerPPD: 1195]
starPep_00813	assessed_against	Streptococcus pyogenes	[DBAASP: 5151]
starPep_00813	assessed_against	Salmonella typhimurium	[DBAASP: 5151, YADAMP: 499]
starPep_00813	assessed_against	Human myelogenous	[DBAASP: 5151]
starPep_00813	assessed_against	Mouse fibroblasts	[DBAASP: 5151]
starPep_00813	assessed_against	Leukemia cancer	[CancerPPD: 1163, CancerPPD: 1187]
starPep_00813	assessed_against	Jurkat cells	[DBAASP: 5151]
starPep_00813	assessed_against	Pseudomonas aeruginosa	[DBAASP: 5151, YADAMP: 499]
starPep_00813	assessed_against	Human erythrocytes	[DBAASP: 5151, Hemolytik: 2025]
starPep_00813	assessed_against	Breast cancer	[CancerPPD: 1119, CancerPPD: 1199]
starPep_00813	linked_to	PDB: 1F0E	[dbAMP: dbAMP_05517, DRAMP: DRAMP03964]
starPep_00813	linked_to	PDB: 1D9M	[DRAMP: DRAMP03964]
starPep_00813	linked_to	UniprotKb: P11006	[CAMP_Validated: CAMPSQ172]
starPep_00813	linked_to	UniprotKb: P01507	[CAMP_Validated: CAMPSQ172, dbAMP: dbAMP_05517, DRAMP: DRAMP03964]
starPep_00813	linked_to	PubMed: 10675500	[CancerPPD: 1187, CancerPPD: 1191, CancerPPD: 1195, CancerPPD: 1199, DBAASP: 5151, Hemolytik: 2025]
starPep_00813	linked_to	PubMed: 12005420	[CancerPPD: 1119, CancerPPD: 1141, CancerPPD: 1163, DBAASP: 5151]
starPep_00813	linked_to	PubMed: 11009597	[CAMP_Validated: CAMPSQ172, dbAMP: dbAMP_05517, DRAMP_General: DRAMP03964]
starPep_00813	modified_by	Amidation	[CancerPPD: 1119, CancerPPD: 1141, CancerPPD: 1163, CancerPPD: 1187, CancerPPD: 1191, CancerPPD: 1195, CancerPPD: 1199, DBAASP: 5151, Hemolytik: 2025, SATPdb: satpdb25981]
starPep_00813	modified_by	Amidation	[CancerPPD: 1119, CancerPPD: 1141, CancerPPD: 1163, CancerPPD: 1187, CancerPPD: 1191, CancerPPD: 1195, CancerPPD: 1199, DBAASP: 5151, Hemolytik: 2025, SATPdb: satpdb25981]
starPep_27510	compiled_in	SATPdb	[SATPdb: satpdb22231]
starPep_27510	related_to	Antiangiogenic	[SATPdb: satpdb22231]
starPep_27510	related_to	Anticancer	[SATPdb: satpdb22231]
starPep_04018	compiled_in	CancerPPD	[CancerPPD: 2841, CancerPPD: 2844]
starPep_04018	compiled_in	Hemolytik	[Hemolytik: 2967]
starPep_04018	compiled_in	SATPdb	[SATPdb: satpdb19196]
starPep_04018	compiled_in	DBAASP	[DBAASP: 4595]
starPep_04018	related_to	Toxic	[SATPdb: satpdb19196]
starPep_04018	related_to	Antitumor	[CancerPPD: 2841, CancerPPD: 2844, Hemolytik: 2967, SATPdb: satpdb19196]
starPep_04018	related_to	Anticancer	[CancerPPD: 2841, CancerPPD: 2844, DBAASP: 4595, SATPdb: satpdb19196]
starPep_04018	related_to	Hemolytic	[SATPdb: satpdb19196]
starPep_04018	related_to	Anti-Gram positive	[DBAASP: 4595]
starPep_04018	related_to	Antimicrobial	[CancerPPD: 2841, CancerPPD: 2844, Hemolytik: 2967, SATPdb: satpdb19196]
starPep_04018	related_to	Toxic to mammals	[DBAASP: 4595]
starPep_04018	related_to	Anti-Gram negative	[DBAASP: 4595]
starPep_04018	produced_by	Synthetic construct	[DBAASP: 4595]
starPep_04018	assessed_against	Human erythrocytes	[DBAASP: 4595, Hemolytik: 2967]
starPep_04018	assessed_against	Escherichia coli	[DBAASP: 4595]
starPep_04018	assessed_against	Human promyelocytic	[DBAASP: 4595]
starPep_04018	assessed_against	Cervical cancer	[CancerPPD: 2841]
starPep_04018	assessed_against	Bacillus subtilis	[DBAASP: 4595]
starPep_04018	assessed_against	Leukemia cancer	[CancerPPD: 2844]
starPep_04018	assessed_against	Human cervical	[DBAASP: 4595]
starPep_04018	linked_to	PubMed: 24246647	[CancerPPD: 2841, CancerPPD: 2844]
starPep_04018	linked_to	PubMed: 21955251	[DBAASP: 4595, Hemolytik: 2967]
starPep_04018	modified_by	Amidation	[CancerPPD: 2841, CancerPPD: 2844, Hemolytik: 2967, SATPdb: satpdb19196]
starPep_04018	modified_by	Amidation	[CancerPPD: 2841, CancerPPD: 2844, Hemolytik: 2967, SATPdb: satpdb19196]
starPep_01987	compiled_in	SATPdb	[SATPdb: satpdb10935, SATPdb: satpdb11515, SATPdb: satpdb12723, SATPdb: satpdb16689, SATPdb: satpdb16691, SATPdb: satpdb17244, SATPdb: satpdb20896, SATPdb: satpdb21185, SATPdb: satpdb22015, SATPdb: satpdb22266, SATPdb: satpdb24080, SATPdb: satpdb24204, SATPdb: satpdb24310, SATPdb: satpdb27049, SATPdb: satpdb27440, SATPdb: satpdb28285, SATPdb: satpdb29068]
starPep_01987	compiled_in	AntiTbPdb	[AntiTbPdb: antitb_1871]
starPep_01987	compiled_in	Hemolytik	[Hemolytik: 1643]
starPep_01987	compiled_in	YADAMP	[YADAMP: 2487]
starPep_01987	compiled_in	HIPdb	[HIPdb: HIP1102]
starPep_01987	compiled_in	DRAMP_Patent	[DRAMP_Patent: DRAMP17226]
starPep_01987	compiled_in	DBAASP	[DBAASP: 6203, DBAASP: 9524]
starPep_01987	compiled_in	DRAMP_General	[DRAMP_General: DRAMP04197]
starPep_01987	related_to	Hemolytic	[SATPdb: satpdb27049]
starPep_01987	related_to	Antiviral	[SATPdb: satpdb24204]
starPep_01987	related_to	Anti-Gram positive	[DBAASP: 6203, YADAMP: 2487]
starPep_01987	related_to	Antimicrobial	[SATPdb: satpdb24204]
starPep_01987	related_to	Antifungal	[DBAASP: 6203]
starPep_01987	related_to	Anticancer	[DBAASP: 6203]
starPep_01987	related_to	Toxic to mammals	[DBAASP: 6203]
starPep_01987	related_to	Cell penetrating	[Hemolytik: 1643, SATPdb: satpdb10935, SATPdb: satpdb11515, SATPdb: satpdb12723, SATPdb: satpdb16689, SATPdb: satpdb16691, SATPdb: satpdb17244, SATPdb: satpdb20896, SATPdb: satpdb21185, SATPdb: satpdb22015, SATPdb: satpdb22266, SATPdb: satpdb24080, SATPdb: satpdb24204, SATPdb: satpdb24310, SATPdb: satpdb27049, SATPdb: satpdb27440, SATPdb: satpdb28285, SATPdb: satpdb29068]
starPep_01987	related_to	Drug delivery	[SATPdb: satpdb10935, SATPdb: satpdb11515, SATPdb: satpdb12723, SATPdb: satpdb16689, SATPdb: satpdb16691, SATPdb: satpdb17244, SATPdb: satpdb20896, SATPdb: satpdb21185, SATPdb: satpdb22015, SATPdb: satpdb22266, SATPdb: satpdb24080, SATPdb: satpdb24204, SATPdb: satpdb24310, SATPdb: satpdb27049, SATPdb: satpdb27440, SATPdb: satpdb28285, SATPdb: satpdb29068]
starPep_01987	related_to	Toxic	[SATPdb: satpdb27049]
starPep_01987	related_to	Anti-HIV	[HIPdb: HIP1102]
starPep_01987	related_to	Antibacterial	[AntiTbPdb: antitb_1871, DRAMP_General: DRAMP04197]
starPep_01987	related_to	Anti-Gram negative	[DBAASP: 6203, YADAMP: 2487]
starPep_01987	produced_by	Synthetic construct	[DBAASP: 6203, DBAASP: 9524, DRAMP_General: DRAMP04197]
starPep_01987	produced_by	Drosophila	[DRAMP_Patent: DRAMP17226]
starPep_01987	produced_by	Drosophila melanogaster	[YADAMP: 2487]
starPep_01987	assessed_against	Streptococcus pneumoniae	[DBAASP: 6203]
starPep_01987	assessed_against	Human erythrocytes	[DBAASP: 6203]
starPep_01987	assessed_against	Pseudomonas aeruginosa	[DBAASP: 6203]
starPep_01987	assessed_against	Mouse fibroblasts	[DBAASP: 6203]
starPep_01987	assessed_against	Human cervical	[DBAASP: 6203]
starPep_01987	assessed_against	Human keratinocytes	[DBAASP: 6203]
starPep_01987	assessed_against	Bovine erythrocytes	[Hemolytik: 1643]
starPep_01987	assessed_against	Staphylococcus aureus	[DBAASP: 6203, YADAMP: 2487]
starPep_01987	assessed_against	HIV	[HIPdb: HIP1102]
starPep_01987	assessed_against	Bacillus subtilis	[DBAASP: 6203]
starPep_01987	assessed_against	Salmonella typhimurium	[DBAASP: 6203]
starPep_01987	assessed_against	Staphylococcus epidermidis	[DBAASP: 6203]
starPep_01987	assessed_against	Escherichia coli	[DBAASP: 6203, YADAMP: 2487]
starPep_01987	assessed_against	Mycobacterium tuberculosis	[AntiTbPdb: antitb_1871, DBAASP: 6203]
starPep_01987	assessed_against	Staphylococcus pseudintermedius	[DBAASP: 6203]
starPep_01987	assessed_against	Human pbmc	[DBAASP: 6203]
starPep_01987	assessed_against	Rat erythrocytes	[DBAASP: 6203]
starPep_01987	assessed_against	Xanthomonas axonopodis	[DBAASP: 6203]
starPep_01987	linked_to	PubMed: 19961612	[HIPdb: HIP1102]
starPep_01987	linked_to	PubMed: 19207423	[DBAASP: 6203, DBAASP: 9524]
starPep_01987	linked_to	PubMed: 28314993	[AntiTbPdb: antitb_1871, DBAASP: 6203]
starPep_01987	linked_to	PubMed: 19427300	[DBAASP: 6203]
starPep_01987	linked_to	PubMed: 22023266	[DBAASP: 6203]
starPep_01987	linked_to	PubMed: 16137634	[Hemolytik: 1643]
starPep_01987	linked_to	PubMed: 23085001	[DBAASP: 6203, DRAMP_General: DRAMP04197]
starPep_01987	linked_to	PubMed: 25551573	[DBAASP: 6203]
starPep_01987	linked_to	PubMed: 23029273	[DBAASP: 6203]
starPep_01987	modified_by	Fluorescein Labelled	[SATPdb: satpdb21185, SATPdb: satpdb22266]
starPep_01987	modified_by	Maleimide	[SATPdb: satpdb10935]
starPep_01987	modified_by	Biotinylation	[SATPdb: satpdb27440, SATPdb: satpdb29068]
starPep_01987	modified_by	Labeled With Fluorescein	[SATPdb: satpdb24310]
starPep_01987	modified_by	Labelled With Fluorescein	[SATPdb: satpdb20896, SATPdb: satpdb22015]
starPep_01987	modified_by	Labelled With Nbd And Tamra	[SATPdb: satpdb11515]
starPep_01987	modified_by	Rhodamine Labeling	[SATPdb: satpdb17244]
starPep_01987	modified_by	Labelled With Hca	[SATPdb: satpdb28285]
starPep_01987	modified_by	Labelled With K-Fitc Or K-Fitc At N-Terminus	[SATPdb: satpdb16689]
starPep_01987	modified_by	Labeled With Biotinyl-Bala	[SATPdb: satpdb24080]
starPep_01987	modified_by	Bound With Gfp	[SATPdb: satpdb16691]
starPep_01987	modified_by	Amidation	[DBAASP: 6203, Hemolytik: 1643, SATPdb: satpdb10935, SATPdb: satpdb12723, SATPdb: satpdb20896, SATPdb: satpdb21185, SATPdb: satpdb22015, SATPdb: satpdb22266, SATPdb: satpdb24080, SATPdb: satpdb24310, SATPdb: satpdb27049, SATPdb: satpdb27440, SATPdb: satpdb28285, SATPdb: satpdb29068]
starPep_01987	modified_by	Fluorescein Labelled	[SATPdb: satpdb21185, SATPdb: satpdb22266]
starPep_01987	modified_by	Maleimide	[SATPdb: satpdb10935]
starPep_01987	modified_by	Biotinylation	[SATPdb: satpdb27440, SATPdb: satpdb29068]
starPep_01987	modified_by	Labeled With Fluorescein	[SATPdb: satpdb24310]
starPep_01987	modified_by	Labelled With Fluorescein	[SATPdb: satpdb20896, SATPdb: satpdb22015]
starPep_01987	modified_by	Labelled With Nbd And Tamra	[SATPdb: satpdb11515]
starPep_01987	modified_by	Rhodamine Labeling	[SATPdb: satpdb17244]
starPep_01987	modified_by	Labelled With Hca	[SATPdb: satpdb28285]
starPep_01987	modified_by	Labelled With K-Fitc Or K-Fitc At N-Terminus	[SATPdb: satpdb16689]
starPep_01987	modified_by	Labeled With Biotinyl-Bala	[SATPdb: satpdb24080]
starPep_01987	modified_by	Bound With Gfp	[SATPdb: satpdb16691]
starPep_01987	modified_by	Amidation	[DBAASP: 6203, Hemolytik: 1643, SATPdb: satpdb10935, SATPdb: satpdb12723, SATPdb: satpdb20896, SATPdb: satpdb21185, SATPdb: satpdb22015, SATPdb: satpdb22266, SATPdb: satpdb24080, SATPdb: satpdb24310, SATPdb: satpdb27049, SATPdb: satpdb27440, SATPdb: satpdb28285, SATPdb: satpdb29068]
starPep_02206	compiled_in	DADP	[DADP: SP_P82391]
starPep_02206	compiled_in	DAMPD	[DAMPD: DAMPD_565]
starPep_02206	compiled_in	AMPer	[AMPer: AUR24_LITAU]
starPep_02206	compiled_in	YADAMP	[YADAMP: 349]
starPep_02206	compiled_in	DBAASP	[DBAASP: 8528]
starPep_02206	compiled_in	UniProtKb	[UniProtKb: P82391]
starPep_02206	compiled_in	SATPdb	[SATPdb: satpdb11030, SATPdb: satpdb28615]
starPep_02206	related_to	Anti-Gram positive	[DBAASP: 8528, YADAMP: 349]
starPep_02206	related_to	Antimicrobial	[AMPer: AUR24_LITAU, SATPdb: satpdb11030, SATPdb: satpdb28615, UniProtKb: P82391]
starPep_02206	related_to	Anti-Gram negative	[DBAASP: 8528]
starPep_02206	related_to	Enzymatic inhibitor	[DADP: SP_P82391]
starPep_02206	related_to	Anticancer	[DADP: SP_P82391, DAMPD: DAMPD_565]
starPep_02206	related_to	Antibacterial	[AMPer: AUR24_LITAU, DADP: SP_P82391, DAMPD: DAMPD_565, UniProtKb: P82391]
starPep_02206	produced_by	Litoria aurea	[AMPer: AUR24_LITAU, DADP: SP_P82391, DAMPD: DAMPD_565, DBAASP: 8528, UniProtKb: P82391, YADAMP: 349]
starPep_02206	assessed_against	Bacillus cereus	[DBAASP: 8528, YADAMP: 349]
starPep_02206	assessed_against	Pasteurella multocida	[DBAASP: 8528]
starPep_02206	assessed_against	Escherichia coli	[DBAASP: 8528]
starPep_02206	assessed_against	Staphylococcus epidermidis	[DBAASP: 8528, YADAMP: 349]
starPep_02206	assessed_against	Staphylococcus aureus	[DBAASP: 8528, YADAMP: 349]
starPep_02206	assessed_against	Streptococcus uberis	[DBAASP: 8528, YADAMP: 349]
starPep_02206	assessed_against	Micrococcus luteus	[DBAASP: 8528]
starPep_02206	assessed_against	Listeria innocua	[DBAASP: 8528]
starPep_02206	assessed_against	Leuconostoc lactis	[DBAASP: 8528, YADAMP: 349]
starPep_02206	linked_to	UniprotKb: P82391	[AMPer: AUR24_LITAU, DADP: SP_P82391, DAMPD: DAMPD_565, UniProtKb: P82391]
starPep_02206	linked_to	PubMed: 10951191	[AMPer: AUR24_LITAU, DAMPD: DAMPD_565, DBAASP: 8528, UniProtKb: P82391, YADAMP: 349]
starPep_02206	linked_to	PubMed: 15203252	[DADP: SP_P82391]
starPep_02206	modified_by	Amidation	[DBAASP: 8528, SATPdb: satpdb28615]
starPep_02206	modified_by	Amidation	[DBAASP: 8528, SATPdb: satpdb28615]
starPep_16874	compiled_in	DBAASP	[DBAASP: 10332]
starPep_16874	related_to	Anticancer	[DBAASP: 10332]
starPep_16874	related_to	Toxic to mammals	[DBAASP: 10332]
starPep_16874	produced_by	Synthetic construct	[DBAASP: 10332]
starPep_16874	assessed_against	Mouse fibroblasts	[DBAASP: 10332]
starPep_16874	assessed_against	Human breast	[DBAASP: 10332]
starPep_16874	assessed_against	Human pancreatic	[DBAASP: 10332]
starPep_16874	linked_to	PubMed: 24480922	[DBAASP: 10332]
starPep_16874	modified_by	Amidation	[DBAASP: 10332]
starPep_16874	modified_by	Amidation	[DBAASP: 10332]
starPep_09371	compiled_in	CancerPPD	[CancerPPD: 1852, CancerPPD: 2004, CancerPPD: 2156, CancerPPD: 2308, CancerPPD: 2461, CancerPPD: 2604, CancerPPD: 2747]
starPep_09371	compiled_in	SATPdb	[SATPdb: satpdb27640]
starPep_09371	related_to	Antitumor	[CancerPPD: 1852, CancerPPD: 2004, CancerPPD: 2156, CancerPPD: 2308, CancerPPD: 2461, CancerPPD: 2604, CancerPPD: 2747]
starPep_09371	related_to	Anticancer	[CancerPPD: 1852, CancerPPD: 2004, CancerPPD: 2156, CancerPPD: 2308, CancerPPD: 2461, CancerPPD: 2604, CancerPPD: 2747, SATPdb: satpdb27640]
starPep_09371	assessed_against	Lung cancer	[CancerPPD: 2461]
starPep_09371	assessed_against	Prostate cancer	[CancerPPD: 2604]
starPep_09371	assessed_against	Cervical cancer	[CancerPPD: 2747]
starPep_09371	assessed_against	Skin cancer	[CancerPPD: 2156, CancerPPD: 2308]
starPep_09371	assessed_against	Colon cancer	[CancerPPD: 2004]
starPep_09371	assessed_against	Breast cancer	[CancerPPD: 1852]
starPep_09371	modified_by	Amidation	[CancerPPD: 1852, CancerPPD: 2004, CancerPPD: 2156, CancerPPD: 2308, CancerPPD: 2461, CancerPPD: 2604, CancerPPD: 2747, SATPdb: satpdb27640]
starPep_09371	modified_by	Amidation	[CancerPPD: 1852, CancerPPD: 2004, CancerPPD: 2156, CancerPPD: 2308, CancerPPD: 2461, CancerPPD: 2604, CancerPPD: 2747, SATPdb: satpdb27640]
starPep_09388	compiled_in	SATPdb	[SATPdb: satpdb16269]
starPep_09388	compiled_in	CancerPPD	[CancerPPD: 1851, CancerPPD: 2003, CancerPPD: 2155, CancerPPD: 2307, CancerPPD: 2460, CancerPPD: 2603, CancerPPD: 2746]
starPep_09388	related_to	Anticancer	[CancerPPD: 1851, CancerPPD: 2003, CancerPPD: 2155, CancerPPD: 2307, CancerPPD: 2460, CancerPPD: 2603, CancerPPD: 2746, SATPdb: satpdb16269]
starPep_09388	related_to	Antitumor	[CancerPPD: 1851, CancerPPD: 2003, CancerPPD: 2155, CancerPPD: 2307, CancerPPD: 2460, CancerPPD: 2603, CancerPPD: 2746]
starPep_09388	assessed_against	Prostate cancer	[CancerPPD: 2603]
starPep_09388	assessed_against	Skin cancer	[CancerPPD: 2155, CancerPPD: 2307]
starPep_09388	assessed_against	Cervical cancer	[CancerPPD: 2746]
starPep_09388	assessed_against	Breast cancer	[CancerPPD: 1851]
starPep_09388	assessed_against	Lung cancer	[CancerPPD: 2460]
starPep_09388	assessed_against	Colon cancer	[CancerPPD: 2003]
starPep_09388	modified_by	Amidation	[CancerPPD: 1851, CancerPPD: 2003, CancerPPD: 2155, CancerPPD: 2307, CancerPPD: 2460, CancerPPD: 2603, CancerPPD: 2746, SATPdb: satpdb16269]
starPep_09388	modified_by	Amidation	[CancerPPD: 1851, CancerPPD: 2003, CancerPPD: 2155, CancerPPD: 2307, CancerPPD: 2460, CancerPPD: 2603, CancerPPD: 2746, SATPdb: satpdb16269]
starPep_07961	compiled_in	CancerPPD	[CancerPPD: 3305, CancerPPD: 3306, CancerPPD: 3307]
starPep_07961	compiled_in	DBAASP	[DBAASP: 11907]
starPep_07961	compiled_in	SATPdb	[SATPdb: satpdb13499]
starPep_07961	related_to	Antimicrobial	[CancerPPD: 3305, CancerPPD: 3306, CancerPPD: 3307, SATPdb: satpdb13499]
starPep_07961	related_to	Antitumor	[CancerPPD: 3305, CancerPPD: 3306, CancerPPD: 3307]
starPep_07961	related_to	Anticancer	[CancerPPD: 3305, CancerPPD: 3306, CancerPPD: 3307, DBAASP: 11907, SATPdb: satpdb13499]
starPep_07961	related_to	Toxic to mammals	[DBAASP: 11907]
starPep_07961	produced_by	Synthetic construct	[CancerPPD: 3305, CancerPPD: 3306, CancerPPD: 3307, DBAASP: 11907]
starPep_07961	assessed_against	Human histiocytic	[DBAASP: 11907]
starPep_07961	assessed_against	Human pancreatic	[DBAASP: 11907]
starPep_07961	assessed_against	Human ovarian	[DBAASP: 11907]
starPep_07961	assessed_against	Breast cancer	[CancerPPD: 3306]
starPep_07961	assessed_against	Human breast	[DBAASP: 11907]
starPep_07961	assessed_against	Human hepatocellular	[DBAASP: 11907]
starPep_07961	assessed_against	Human myelogenous	[DBAASP: 11907]
starPep_07961	assessed_against	Human promyelocytic	[DBAASP: 11907]
starPep_07961	assessed_against	Human prostate	[DBAASP: 11907]
starPep_07961	assessed_against	Human lymphoblastic	[DBAASP: 11907]
starPep_07961	assessed_against	Human colon	[DBAASP: 11907]
starPep_07961	assessed_against	Human skin	[DBAASP: 11907]
starPep_07961	assessed_against	Colon cancer	[CancerPPD: 3305]
starPep_07961	assessed_against	Human fibroblasts	[DBAASP: 11907]
starPep_07961	assessed_against	Human epidermoid	[DBAASP: 11907]
starPep_07961	assessed_against	Human lung	[DBAASP: 11907]
starPep_07961	assessed_against	Human umbilical	[DBAASP: 11907]
starPep_07961	assessed_against	Brain tumor	[CancerPPD: 3307]
starPep_07961	linked_to	PubMed: 26982623	[DBAASP: 11907]
starPep_07961	linked_to	PubMed: 21453492	[CancerPPD: 3305, CancerPPD: 3306, CancerPPD: 3307]
starPep_07961	modified_by	Amidation	[CancerPPD: 3305, CancerPPD: 3306, CancerPPD: 3307, DBAASP: 11907, SATPdb: satpdb13499]
starPep_07961	modified_by	Amidation	[CancerPPD: 3305, CancerPPD: 3306, CancerPPD: 3307, DBAASP: 11907, SATPdb: satpdb13499]
starPep_07961	constituted_by	X at position 5 is Diphenylalanine	[CancerPPD: 3305, CancerPPD: 3306, CancerPPD: 3307, DBAASP: 11907, SATPdb: satpdb13499]
starPep_06257	compiled_in	DBAASP	[DBAASP: 11879]
starPep_06257	compiled_in	SATPdb	[SATPdb: satpdb19538]
starPep_06257	compiled_in	CancerPPD	[CancerPPD: 3308, CancerPPD: 3309, CancerPPD: 3310]
starPep_06257	related_to	Antitumor	[CancerPPD: 3308, CancerPPD: 3309, CancerPPD: 3310]
starPep_06257	related_to	Toxic to mammals	[DBAASP: 11879]
starPep_06257	related_to	Antimicrobial	[CancerPPD: 3308, CancerPPD: 3309, CancerPPD: 3310, SATPdb: satpdb19538]
starPep_06257	related_to	Anticancer	[CancerPPD: 3308, CancerPPD: 3309, CancerPPD: 3310, DBAASP: 11879, SATPdb: satpdb19538]
starPep_06257	produced_by	Synthetic construct	[CancerPPD: 3308, CancerPPD: 3309, CancerPPD: 3310, DBAASP: 11879]
starPep_06257	assessed_against	Human histiocytic	[DBAASP: 11879]
starPep_06257	assessed_against	Human lung	[DBAASP: 11879]
starPep_06257	assessed_against	Human breast	[DBAASP: 11879]
starPep_06257	assessed_against	Human colon	[DBAASP: 11879]
starPep_06257	assessed_against	Human hepatocellular	[DBAASP: 11879]
starPep_06257	assessed_against	Human epidermoid	[DBAASP: 11879]
starPep_06257	assessed_against	Human pancreatic	[DBAASP: 11879]
starPep_06257	assessed_against	Brain tumor	[CancerPPD: 3310]
starPep_06257	assessed_against	Human fibroblasts	[DBAASP: 11879]
starPep_06257	assessed_against	Human ovarian	[DBAASP: 11879]
starPep_06257	assessed_against	Colon cancer	[CancerPPD: 3308]
starPep_06257	assessed_against	Human lymphoblastic	[DBAASP: 11879]
starPep_06257	assessed_against	Human umbilical	[DBAASP: 11879]
starPep_06257	assessed_against	Human myelogenous	[DBAASP: 11879]
starPep_06257	assessed_against	Human skin	[DBAASP: 11879]
starPep_06257	assessed_against	Human prostate	[DBAASP: 11879]
starPep_06257	assessed_against	Human promyelocytic	[DBAASP: 11879]
starPep_06257	assessed_against	Breast cancer	[CancerPPD: 3309]
starPep_06257	linked_to	PubMed: 26982623	[DBAASP: 11879]
starPep_06257	linked_to	PubMed: 21453492	[CancerPPD: 3308, CancerPPD: 3309, CancerPPD: 3310]
starPep_06257	modified_by	Amidation	[CancerPPD: 3308, CancerPPD: 3309, CancerPPD: 3310, DBAASP: 11879, SATPdb: satpdb19538]
starPep_06257	modified_by	Amidation	[CancerPPD: 3308, CancerPPD: 3309, CancerPPD: 3310, DBAASP: 11879, SATPdb: satpdb19538]
starPep_06257	constituted_by	X at position 8 is Diphenylalanine	[CancerPPD: 3308, CancerPPD: 3309, CancerPPD: 3310, DBAASP: 11879, SATPdb: satpdb19538]
starPep_23497	compiled_in	DBAASP	[DBAASP: 4295]
starPep_23497	related_to	Anti-Gram negative	[DBAASP: 4295]
starPep_23497	related_to	Antifungal	[DBAASP: 4295]
starPep_23497	related_to	Anticancer	[DBAASP: 4295]
starPep_23497	related_to	Anti-Gram positive	[DBAASP: 4295]
starPep_23497	related_to	Antiflagellate	[DBAASP: 4295]
starPep_23497	produced_by	Synthetic construct	[DBAASP: 4295]
starPep_23497	assessed_against	Jurkat cancer	[DBAASP: 4295]
starPep_23497	assessed_against	Bacillus megaterium	[DBAASP: 4295]
starPep_23497	assessed_against	Escherichia coli	[DBAASP: 4295]
starPep_23497	assessed_against	Saccharomyces cerevisiae	[DBAASP: 4295]
starPep_23497	assessed_against	Bacillus thuringiensis	[DBAASP: 4295]
starPep_23497	linked_to	PubMed: 22519640	[DBAASP: 4295]
starPep_08212	compiled_in	UniProtKb	[UniProtKb: P0C2D7]
starPep_08212	compiled_in	DRAMP_General	[DRAMP_General: DRAMP02467]
starPep_08212	related_to	Hemolytic	[UniProtKb: P0C2D7]
starPep_08212	related_to	Antimicrobial	[UniProtKb: P0C2D7]
starPep_08212	related_to	Antiparasitic	[DRAMP_General: DRAMP02467]
starPep_08212	related_to	Toxin/Venom	[UniProtKb: P0C2D7]
starPep_08212	related_to	Antibacterial	[DRAMP_General: DRAMP02467, UniProtKb: P0C2D7]
starPep_08212	related_to	Antitumor	[DRAMP_General: DRAMP02467]
starPep_08212	produced_by	Vipera berus	[DRAMP_General: DRAMP02467, UniProtKb: P0C2D7]
starPep_08212	linked_to	UniprotKb: P0C2D7	[DRAMP: DRAMP02467, UniProtKb: P0C2D7]
starPep_08212	linked_to	PubMed: 16574513	[DRAMP_General: DRAMP02467, UniProtKb: P0C2D7]
starPep_31839	compiled_in	DBAASP	[DBAASP: 6334]
starPep_31839	related_to	Anticancer	[DBAASP: 6334]
starPep_31839	related_to	Anti-Gram positive	[DBAASP: 6334]
starPep_31839	related_to	Anti-Gram negative	[DBAASP: 6334]
starPep_31839	produced_by	Synthetic construct	[DBAASP: 6334]
starPep_31839	assessed_against	Pseudomonas stutzeri	[DBAASP: 6334]
starPep_31839	assessed_against	Vibrio alginolyticus	[DBAASP: 6334]
starPep_31839	assessed_against	Aeromonas hydrophila	[DBAASP: 6334]
starPep_31839	assessed_against	Vibrio parahaemolyticus	[DBAASP: 6334]
starPep_31839	assessed_against	Human hepatocellular	[DBAASP: 6334]
starPep_31839	assessed_against	Staphylococcus aureus	[DBAASP: 6334]
starPep_31839	assessed_against	Corynebacterium glutamicum	[DBAASP: 6334]
starPep_31839	assessed_against	Escherichia coli	[DBAASP: 6334]
starPep_31839	linked_to	PubMed: 22051539	[DBAASP: 6334]
starPep_01192	compiled_in	YADAMP	[YADAMP: 2076]
starPep_01192	compiled_in	DRAMP_General	[DRAMP_General: DRAMP03113]
starPep_01192	compiled_in	ADAM	[ADAM: ADAM_5822]
starPep_01192	compiled_in	CAMP_Validated	[CAMP_Validated: CAMPSQ2730]
starPep_01192	compiled_in	DBAASP	[DBAASP: 4323]
starPep_01192	compiled_in	dbAMP	[dbAMP: dbAMP_11215]
starPep_01192	compiled_in	InverPep	[InverPep: 125]
starPep_01192	compiled_in	Hemolytik	[Hemolytik: 1067, Hemolytik: 1068]
starPep_01192	compiled_in	APD	[APD: AP00140]
starPep_01192	compiled_in	LAMP_Experimental	[LAMP_Experimental: L02A000140]
starPep_01192	related_to	Antitumor	[CAMP_Validated: CAMPSQ2730, dbAMP: dbAMP_11215]
starPep_01192	related_to	Anticancer	[APD: AP00140, DBAASP: 4323, dbAMP: dbAMP_11215, Hemolytik: 1067, Hemolytik: 1068, InverPep: 125, LAMP_Experimental: L02A000140]
starPep_01192	related_to	Antiviral	[DRAMP_General: DRAMP03113, LAMP_Experimental: L02A000140]
starPep_01192	related_to	Antibacterial	[CAMP_Validated: CAMPSQ2730, dbAMP: dbAMP_11215, DRAMP_General: DRAMP03113, LAMP_Experimental: L02A000140]
starPep_01192	related_to	Toxic to mammals	[DBAASP: 4323]
starPep_01192	related_to	Antifungal	[DBAASP: 4323, DRAMP_General: DRAMP03113, LAMP_Experimental: L02A000140]
starPep_01192	related_to	Anti-Gram negative	[DBAASP: 4323, InverPep: 125]
starPep_01192	related_to	Antimicrobial	[Hemolytik: 1067, Hemolytik: 1068]
starPep_01192	related_to	Insecticidal	[LAMP_Experimental: L02A000140]
starPep_01192	related_to	Anti-Gram positive	[APD: AP00140, DBAASP: 4323, dbAMP: dbAMP_11215, InverPep: 125]
starPep_01192	produced_by	Drosophila virilis	[ADAM: ADAM_5822, APD: AP00140, CAMP_Validated: CAMPSQ2730, DBAASP: 4323, dbAMP: dbAMP_11215, DRAMP_General: DRAMP03113, InverPep: 125, LAMP_Experimental: L02A000140, YADAMP: 2076]
starPep_01192	assessed_against	Bacillus thuringiensis	[CAMP_Validated: CAMPSQ2730, DBAASP: 4323, dbAMP: dbAMP_11215, DRAMP_General: DRAMP03113]
starPep_01192	assessed_against	Pseudomonas aeruginosa	[DBAASP: 4323]
starPep_01192	assessed_against	Human erythrocytes	[DBAASP: 4323, Hemolytik: 1068]
starPep_01192	assessed_against	Escherichia coli	[DBAASP: 4323]
starPep_01192	assessed_against	Human breast	[DBAASP: 4323]
starPep_01192	assessed_against	Mouse erythrocytes	[DBAASP: 4323, Hemolytik: 1067]
starPep_01192	assessed_against	Staphylococcus aureus	[CAMP_Validated: CAMPSQ2730, DBAASP: 4323, dbAMP: dbAMP_11215, DRAMP_General: DRAMP03113]
starPep_01192	assessed_against	Candida albicans	[DBAASP: 4323]
starPep_01192	assessed_against	Bacillus subtilis	[CAMP_Validated: CAMPSQ2730, DBAASP: 4323, dbAMP: dbAMP_11215, DRAMP_General: DRAMP03113]
starPep_01192	assessed_against	Human hepatocellular	[DBAASP: 4323]
starPep_01192	assessed_against	Saccharomyces cerevisiae	[DBAASP: 4323]
starPep_01192	assessed_against	Human embryonic	[DBAASP: 4323]
starPep_01192	linked_to	PubMed: 19799950	[APD: AP00140, CAMP_Validated: CAMPSQ2730, DBAASP: 4323, dbAMP: dbAMP_11215, DRAMP_General: DRAMP03113, Hemolytik: 1067, Hemolytik: 1068, InverPep: 125, YADAMP: 2076]
starPep_01740	compiled_in	CancerPPD	[CancerPPD: 4385]
starPep_01740	compiled_in	APD	[APD: AP01196]
starPep_01740	compiled_in	CAMP_Validated	[CAMP_Validated: CAMPSQ3104]
starPep_01740	compiled_in	YADAMP	[YADAMP: 2074]
starPep_01740	compiled_in	ADAM	[ADAM: ADAM_1530]
starPep_01740	compiled_in	DRAMP_General	[DRAMP_General: DRAMP00222]
starPep_01740	compiled_in	dbAMP	[dbAMP: dbAMP_02491]
starPep_01740	compiled_in	LAMP_Experimental	[LAMP_Experimental: L02A001196]
starPep_01740	related_to	Antitumor	[CancerPPD: 4385]
starPep_01740	related_to	Antiviral	[LAMP_Experimental: L02A001196]
starPep_01740	related_to	Antibacterial	[CancerPPD: 4385, DRAMP_General: DRAMP00222, LAMP_Experimental: L02A001196]
starPep_01740	related_to	Anticancer	[APD: AP01196, CancerPPD: 4385, dbAMP: dbAMP_02491, LAMP_Experimental: L02A001196]
starPep_01740	related_to	Antifungal	[LAMP_Experimental: L02A001196]
starPep_01740	related_to	Antimicrobial	[CAMP_Validated: CAMPSQ3104, dbAMP: dbAMP_02491]
starPep_01740	related_to	Anti-Gram negative	[APD: AP01196, dbAMP: dbAMP_02491]
starPep_01740	produced_by	Klebsiella pneumoniae	[ADAM: ADAM_1530, APD: AP01196, CAMP_Validated: CAMPSQ3104, CancerPPD: 4385, dbAMP: dbAMP_02491, DRAMP_General: DRAMP00222, LAMP_Experimental: L02A001196, YADAMP: 2074]
starPep_01740	assessed_against	Enterobacter cloacae	[APD: AP01196]
starPep_01740	assessed_against	Salmonella enterica	[APD: AP01196]
starPep_01740	assessed_against	Klebsiella pneumoniae	[APD: AP01196]
starPep_01740	assessed_against	Salmonella enteritidis	[DRAMP_General: DRAMP00222]
starPep_01740	assessed_against	Salmonella typhimurium	[DRAMP_General: DRAMP00222]
starPep_01740	assessed_against	Escherichia coli	[APD: AP01196, DRAMP_General: DRAMP00222]
starPep_01740	linked_to	UniprotKb: Q9Z4N4	[DRAMP: DRAMP00222]
starPep_01740	linked_to	UniprotKb: P82962	[DRAMP: DRAMP00222]
starPep_01740	linked_to	PubMed: 19884380	[APD: AP01196]
starPep_01740	linked_to	PubMed: 12890026	[DRAMP_General: DRAMP00222]
starPep_01740	linked_to	PubMed: 15102848	[DRAMP_General: DRAMP00222]
starPep_01740	linked_to	PubMed: 7682973	[DRAMP_General: DRAMP00222]
starPep_01740	linked_to	PubMed: 18957441	[CancerPPD: 4385]
starPep_01740	linked_to	PubMed: 6385903	[CAMP_Validated: CAMPSQ3104, CancerPPD: 4385, dbAMP: dbAMP_02491, YADAMP: 2074]
starPep_02255	compiled_in	AMSDb	[AMSDb: NKK1_PIG]
starPep_02255	compiled_in	dbAMP	[dbAMP: dbAMP_04409]
starPep_02255	compiled_in	CAMP_Structure	[CAMP_Structure: CAMPST533]
starPep_02255	compiled_in	LAMP_Experimental	[LAMP_Experimental: L03A000055]
starPep_02255	compiled_in	YADAMP	[YADAMP: 2059]
starPep_02255	compiled_in	DBAASP	[DBAASP: 1894]
starPep_02255	compiled_in	ADAM	[ADAM: ADAM_2971]
starPep_02255	related_to	Antibacterial	[CAMP_Structure: CAMPST533]
starPep_02255	related_to	Antifungal	[CAMP_Structure: CAMPST533, DBAASP: 1894, dbAMP: dbAMP_04409]
starPep_02255	related_to	Toxic to mammals	[DBAASP: 1894]
starPep_02255	related_to	Antitumor	[AMSDb: NKK1_PIG]
starPep_02255	related_to	Anti-Gram positive	[AMSDb: NKK1_PIG, DBAASP: 1894, dbAMP: dbAMP_04409]
starPep_02255	related_to	Anticancer	[DBAASP: 1894, dbAMP: dbAMP_04409]
starPep_02255	related_to	Antimalarial	[dbAMP: dbAMP_04409]
starPep_02255	related_to	Anti-Gram negative	[AMSDb: NKK1_PIG, DBAASP: 1894, dbAMP: dbAMP_04409]
starPep_02255	related_to	Antiparasitic	[dbAMP: dbAMP_04409]
starPep_02255	related_to	Antimicrobial	[LAMP_Experimental: L03A000055]
starPep_02255	produced_by	Sus scrofa	[ADAM: ADAM_2971, AMSDb: NKK1_PIG, DBAASP: 1894, dbAMP: dbAMP_04409, YADAMP: 2059]
starPep_02255	assessed_against	Candida albicans	[DBAASP: 1894]
starPep_02255	assessed_against	Pseudomonas aeruginosa	[DBAASP: 1894]
starPep_02255	assessed_against	Staphylococcus aureus	[DBAASP: 1894]
starPep_02255	assessed_against	Streptococcus pyogenes	[DBAASP: 1894]
starPep_02255	assessed_against	Sheep erythrocytes	[DBAASP: 1894]
starPep_02255	assessed_against	Acinetobacter calcoaceticus	[DBAASP: 1894]
starPep_02255	assessed_against	Escherichia coli	[DBAASP: 1894]
starPep_02255	assessed_against	Bacillus megaterium	[DBAASP: 1894]
starPep_02255	linked_to	PDB: 1NKL	[ADAM: ADAM_2971, AMSDb: NKK1_PIG, CAMP_Structure: CAMPST533, DBAASP: 1894, dbAMP: dbAMP_04409]
starPep_02255	linked_to	UniprotKb: Q29075	[CAMP_Structure: CAMPST533, dbAMP: dbAMP_04409]
starPep_02255	linked_to	PubMed: 7737114	[DBAASP: 1894]
starPep_02255	linked_to	PubMed: 9334742	[CAMP_Structure: CAMPST533, dbAMP: dbAMP_04409]
starPep_00647	compiled_in	DRAMP_General	[DRAMP_General: DRAMP03320]
starPep_00647	compiled_in	dbAMP	[dbAMP: dbAMP_02481]
starPep_00647	compiled_in	AMSDb	[AMSDb: PFPA_ENTHI]
starPep_00647	compiled_in	CAMP_Structure	[CAMP_Structure: CAMPST535]
starPep_00647	compiled_in	CAMP_Validated	[CAMP_Validated: CAMPSQ476]
starPep_00647	compiled_in	YADAMP	[YADAMP: 2056]
starPep_00647	compiled_in	APD	[APD: AP00630]
starPep_00647	compiled_in	DBAASP	[DBAASP: 1104]
starPep_00647	compiled_in	StraPep	[StraPep: BP0117]
starPep_00647	compiled_in	LAMP_Experimental	[LAMP_Experimental: L01A000511]
starPep_00647	compiled_in	ADAM	[ADAM: ADAM_1524]
starPep_00647	related_to	Toxic to mammals	[DBAASP: 1104]
starPep_00647	related_to	Antimicrobial	[StraPep: BP0117]
starPep_00647	related_to	Antibacterial	[CAMP_Structure: CAMPST535, CAMP_Validated: CAMPSQ476, dbAMP: dbAMP_02481, DRAMP_General: DRAMP03320, LAMP_Experimental: L01A000511]
starPep_00647	related_to	Hemolytic	[AMSDb: PFPA_ENTHI]
starPep_00647	related_to	Anti-Gram negative	[APD: AP00630, DBAASP: 1104, dbAMP: dbAMP_02481]
starPep_00647	related_to	Anti-Gram positive	[AMSDb: PFPA_ENTHI, APD: AP00630, DBAASP: 1104, dbAMP: dbAMP_02481]
starPep_00647	related_to	Anticancer	[DBAASP: 1104]
starPep_00647	produced_by	Entamoeba histolytica	[ADAM: ADAM_1524, AMSDb: PFPA_ENTHI, APD: AP00630, CAMP_Validated: CAMPSQ476, DBAASP: 1104, dbAMP: dbAMP_02481, DRAMP_General: DRAMP03320, LAMP_Experimental: L01A000511, StraPep: BP0117, YADAMP: 2056]
starPep_00647	assessed_against	Staphylococcus aureus	[CAMP_Validated: CAMPSQ476, DBAASP: 1104, dbAMP: dbAMP_02481, DRAMP_General: DRAMP03320]
starPep_00647	assessed_against	Micrococcus luteus	[AMSDb: PFPA_ENTHI, CAMP_Validated: CAMPSQ476, DBAASP: 1104, dbAMP: dbAMP_02481, DRAMP_General: DRAMP03320, LAMP_Experimental: L01A000511]
starPep_00647	assessed_against	Human erythrocytes	[DBAASP: 1104]
starPep_00647	assessed_against	Human histiocytic	[DBAASP: 1104]
starPep_00647	assessed_against	Bacillus subtilis	[CAMP_Validated: CAMPSQ476, DBAASP: 1104, dbAMP: dbAMP_02481, DRAMP_General: DRAMP03320]
starPep_00647	assessed_against	Bacillus megaterium	[AMSDb: PFPA_ENTHI, CAMP_Validated: CAMPSQ476, DBAASP: 1104, dbAMP: dbAMP_02481, DRAMP_General: DRAMP03320]
starPep_00647	assessed_against	Enterobacter cloacae	[DBAASP: 1104]
starPep_00647	assessed_against	Jurkat cancer	[DBAASP: 1104]
starPep_00647	assessed_against	Escherichia coli	[AMSDb: PFPA_ENTHI, DBAASP: 1104, LAMP_Experimental: L01A000511]
starPep_00647	linked_to	UniprotKb: P34095	[AMSDb: PFPA_ENTHI, CAMP_Structure: CAMPST535, CAMP_Validated: CAMPSQ476, dbAMP: dbAMP_02481, DRAMP: DRAMP03320]
starPep_00647	linked_to	UniprotKb: PFPA_ENTHI	[StraPep: BP0117]
starPep_00647	linked_to	PDB: 1OF9	[ADAM: ADAM_1524, APD: AP00630, CAMP_Structure: CAMPST535, DBAASP: 1104, dbAMP: dbAMP_02481, DRAMP: DRAMP03320, StraPep: BP0117]
starPep_00647	linked_to	UniprotKb: Q24839	[DRAMP: DRAMP03320]
starPep_00647	linked_to	PubMed: 7715451	[DRAMP_General: DRAMP03320, LAMP_Experimental: L01A000511]
starPep_00647	linked_to	PubMed: 14970207	[CAMP_Structure: CAMPST535, dbAMP: dbAMP_02481, DRAMP_General: DRAMP03320]
starPep_00647	linked_to	PubMed: 1396552	[APD: AP00630, LAMP_Experimental: L01A000511, YADAMP: 2056]
starPep_00647	linked_to	PubMed: 8146160	[CAMP_Validated: CAMPSQ476, DBAASP: 1104, dbAMP: dbAMP_02481, DRAMP_General: DRAMP03320]
starPep_00647	linked_to	PubMed: 8274224	[LAMP_Experimental: L01A000511]
starPep_02878	compiled_in	CAMP_Validated	[CAMP_Validated: CAMPSQ3779]
starPep_02878	compiled_in	InverPep	[InverPep: 450]
starPep_02878	compiled_in	APD	[APD: AP02128]
starPep_02878	compiled_in	DBAASP	[DBAASP: 11808]
starPep_02878	compiled_in	dbAMP	[dbAMP: dbAMP_11142]
starPep_02878	compiled_in	ADAM	[ADAM: ADAM_5774]
starPep_02878	related_to	Antifungal	[APD: AP02128, CAMP_Validated: CAMPSQ3779, DBAASP: 11808, dbAMP: dbAMP_11142]
starPep_02878	related_to	Antibacterial	[CAMP_Validated: CAMPSQ3779, dbAMP: dbAMP_11142]
starPep_02878	related_to	Anticancer	[DBAASP: 11808]
starPep_02878	related_to	Toxic to mammals	[DBAASP: 11808]
starPep_02878	related_to	Anti-Gram negative	[APD: AP02128, DBAASP: 11808, dbAMP: dbAMP_11142, InverPep: 450]
starPep_02878	related_to	Anti-Gram positive	[DBAASP: 11808, InverPep: 450]
starPep_02878	produced_by	Harmonia axyridis	[APD: AP02128, CAMP_Validated: CAMPSQ3779, DBAASP: 11808, dbAMP: dbAMP_11142, InverPep: 450]
starPep_02878	produced_by	Amolops chunganensis	[ADAM: ADAM_5774]
starPep_02878	assessed_against	Pseudomonas aeruginosa	[DBAASP: 11808]
starPep_02878	assessed_against	Human hepatocellular	[DBAASP: 11808]
starPep_02878	assessed_against	Micrococcus luteus	[CAMP_Validated: CAMPSQ3779, dbAMP: dbAMP_11142]
starPep_02878	assessed_against	Klebsiella pneumoniae	[DBAASP: 11808]
starPep_02878	assessed_against	Mycobacterium smegmatis	[DBAASP: 11808]
starPep_02878	assessed_against	Staphylococcus aureus	[DBAASP: 11808]
starPep_02878	assessed_against	Proteus mirabilis	[DBAASP: 11808]
starPep_02878	assessed_against	Acinetobacter baumannii	[DBAASP: 11808]
starPep_02878	assessed_against	Human erythrocytes	[DBAASP: 11808]
starPep_02878	assessed_against	Candida albicans	[DBAASP: 11808]
starPep_02878	assessed_against	Enterococcus faecium	[DBAASP: 11808]
starPep_02878	assessed_against	Listeria monocytogenes	[DBAASP: 11808]
starPep_02878	assessed_against	Escherichia coli	[CAMP_Validated: CAMPSQ3779, DBAASP: 11808, dbAMP: dbAMP_11142]
starPep_02878	assessed_against	Staphylococcus epidermidis	[DBAASP: 11808]
starPep_02878	linked_to	PubMed: 30269257	[DBAASP: 11808]
starPep_02878	linked_to	PubMed: 23173204	[APD: AP02128, CAMP_Validated: CAMPSQ3779, dbAMP: dbAMP_11142, InverPep: 450]
starPep_06783	compiled_in	UniProtKb	[UniProtKb: Q800R2]
starPep_06783	compiled_in	DADP	[DADP: SP_Q800R2]
starPep_06783	compiled_in	AMPer	[AMPer: CR11_LITCE]
starPep_06783	related_to	Antimicrobial	[AMPer: CR11_LITCE, UniProtKb: Q800R2]
starPep_06783	related_to	Antifungal	[DADP: SP_Q800R2]
starPep_06783	related_to	Antiviral	[UniProtKb: Q800R2]
starPep_06783	related_to	Antibacterial	[AMPer: CR11_LITCE, DADP: SP_Q800R2, UniProtKb: Q800R2]
starPep_06783	related_to	Anticancer	[DADP: SP_Q800R2]
starPep_06783	related_to	Enzymatic inhibitor	[DADP: SP_Q800R2]
starPep_06783	produced_by	Litoria caerulea	[AMPer: CR11_LITCE, DADP: SP_Q800R2, UniProtKb: Q800R2]
starPep_06783	assessed_against	Staphylococcus aureus	[DADP: SP_Q800R2]
starPep_06783	linked_to	UniprotKb: Q800R2	[AMPer: CR11_LITCE, DADP: SP_Q800R2, UniProtKb: Q800R2]
starPep_06783	linked_to	UniprotKb: P56226	[AMPer: CR11_LITCE, UniProtKb: P56226]
starPep_06783	linked_to	PubMed: 20932866	[DADP: SP_Q800R2]
starPep_06783	linked_to	PubMed: 12709067	[UniProtKb: Q800R2]
starPep_06783	linked_to	PubMed: 15203252	[DADP: SP_Q800R2]
starPep_29865	compiled_in	DADP	[DADP: SP_Q5K0E5]
starPep_29865	related_to	Antibacterial	[DADP: SP_Q5K0E5]
starPep_29865	related_to	Anticancer	[DADP: SP_Q5K0E5]
starPep_29865	related_to	Enzymatic inhibitor	[DADP: SP_Q5K0E5]
starPep_29865	produced_by	Litoria aurea	[DADP: SP_Q5K0E5]
starPep_29865	linked_to	UniprotKb: Q5K0E5	[DADP: SP_Q5K0E5]
starPep_29865	linked_to	PubMed: 15203252	[DADP: SP_Q5K0E5]
starPep_30471	compiled_in	SATPdb	[SATPdb: satpdb15053]
starPep_30471	related_to	Antitumor	[SATPdb: satpdb15053]
starPep_30471	related_to	Anticancer	[SATPdb: satpdb15053]
starPep_32716	compiled_in	SATPdb	[SATPdb: satpdb11543]
starPep_32716	related_to	Anticancer	[SATPdb: satpdb11543]
starPep_38527	compiled_in	DBAASP	[DBAASP: 10684]
starPep_38527	related_to	Anticancer	[DBAASP: 10684]
starPep_38527	related_to	Antifungal	[DBAASP: 10684]
starPep_38527	produced_by	Nicotiana alata	[DBAASP: 10684]
starPep_38527	assessed_against	Fusarium graminearum	[DBAASP: 10684]
starPep_38527	assessed_against	Fusarium oxysporum	[DBAASP: 10684]
starPep_38527	assessed_against	Aspergillus nidulans	[DBAASP: 10684]
starPep_38527	assessed_against	Human histiocytic	[DBAASP: 10684]
starPep_38527	assessed_against	Puccinia coronata	[DBAASP: 10684]
starPep_38527	linked_to	PubMed: 27503651	[DBAASP: 10684]
starPep_38527	linked_to	PubMed: 24015961	[DBAASP: 10684]
starPep_00805	compiled_in	CancerPPD	[CancerPPD: 4447]
starPep_00805	compiled_in	PhytAMP	[PhytAMP: PHYT00075]
starPep_00805	compiled_in	DBAASP	[DBAASP: 595]
starPep_00805	compiled_in	DRAMP_General	[DRAMP_General: DRAMP00961]
starPep_00805	compiled_in	LAMP_Experimental	[LAMP_Experimental: L01A000149]
starPep_00805	compiled_in	SATPdb	[SATPdb: satpdb24247]
starPep_00805	compiled_in	CAMP_Validated	[CAMP_Validated: CAMPSQ137]
starPep_00805	compiled_in	ADAM	[ADAM: ADAM_3558]
starPep_00805	compiled_in	dbAMP	[dbAMP: dbAMP_05345]
starPep_00805	compiled_in	APD	[APD: AP00236]
starPep_00805	compiled_in	YADAMP	[YADAMP: 1901]
starPep_00805	related_to	Toxic	[SATPdb: satpdb24247]
starPep_00805	related_to	Anti-Gram positive	[APD: AP00236, DBAASP: 595, dbAMP: dbAMP_05345, SATPdb: satpdb24247]
starPep_00805	related_to	Antitumor	[CancerPPD: 4447]
starPep_00805	related_to	Toxic to mammals	[APD: AP00236, dbAMP: dbAMP_05345]
starPep_00805	related_to	Anti-Gram negative	[APD: AP00236, DBAASP: 595, dbAMP: dbAMP_05345, SATPdb: satpdb24247, YADAMP: 1901]
starPep_00805	related_to	Anticancer	[APD: AP00236, CancerPPD: 4447, dbAMP: dbAMP_05345, LAMP_Experimental: L01A000149, SATPdb: satpdb24247]
starPep_00805	related_to	Antimicrobial	[SATPdb: satpdb24247]
starPep_00805	related_to	Cytotoxic	[DRAMP_General: DRAMP00961, SATPdb: satpdb24247]
starPep_00805	related_to	Antibacterial	[CAMP_Validated: CAMPSQ137, CancerPPD: 4447, dbAMP: dbAMP_05345, LAMP_Experimental: L01A000149, SATPdb: satpdb24247]
starPep_00805	related_to	Antifungal	[DBAASP: 595]
starPep_00805	produced_by	Pyrularia pubera	[ADAM: ADAM_3558, APD: AP00236, CAMP_Validated: CAMPSQ137, CancerPPD: 4447, DBAASP: 595, dbAMP: dbAMP_05345, DRAMP_General: DRAMP00961, LAMP_Experimental: L01A000149, PhytAMP: PHYT00075, YADAMP: 1901]
starPep_00805	assessed_against	Colorectal cancer	[CancerPPD: 4447]
starPep_00805	assessed_against	Clavibacter michiganensis	[DBAASP: 595]
starPep_00805	assessed_against	Fusarium oxysporum	[DBAASP: 595]
starPep_00805	assessed_against	Xanthomonas campestris	[DBAASP: 595]
starPep_00805	linked_to	UniprotKb: P07504	[APD: AP00236, CAMP_Validated: CAMPSQ137, DBAASP: 595, dbAMP: dbAMP_05345, DRAMP: DRAMP00961, PhytAMP: PHYT00075]
starPep_00805	linked_to	PubMed: 18957441	[CancerPPD: 4447]
starPep_00805	linked_to	PubMed: 3985614	[APD: AP00236, CAMP_Validated: CAMPSQ137, CancerPPD: 4447, dbAMP: dbAMP_05345, DRAMP_General: DRAMP00961, PhytAMP: PHYT00075]
starPep_00805	linked_to	PubMed: 15494403	[DBAASP: 595]
starPep_00805	linked_to	PubMed: 12586366	[YADAMP: 1901]
starPep_01488	compiled_in	DRAMP_General	[DRAMP_General: DRAMP00955]
starPep_01488	compiled_in	LAMP_Experimental	[LAMP_Experimental: L02A001282]
starPep_01488	compiled_in	CancerPPD	[CancerPPD: 4446]
starPep_01488	compiled_in	SATPdb	[SATPdb: satpdb25820]
starPep_01488	compiled_in	ADAM	[ADAM: ADAM_3540]
starPep_01488	compiled_in	PhytAMP	[PhytAMP: PHYT00097]
starPep_01488	compiled_in	dbAMP	[dbAMP: dbAMP_05325]
starPep_01488	compiled_in	APD	[APD: AP01282]
starPep_01488	compiled_in	StraPep	[StraPep: BP0676]
starPep_01488	related_to	Toxin/Venom	[StraPep: BP0676]
starPep_01488	related_to	Antifungal	[DRAMP_General: DRAMP00955, LAMP_Experimental: L02A001282, PhytAMP: PHYT00097, SATPdb: satpdb25820]
starPep_01488	related_to	Antitumor	[CancerPPD: 4446]
starPep_01488	related_to	Antimicrobial	[SATPdb: satpdb25820]
starPep_01488	related_to	Cytotoxic	[DRAMP_General: DRAMP00955]
starPep_01488	related_to	Antiviral	[LAMP_Experimental: L02A001282]
starPep_01488	related_to	Antibacterial	[LAMP_Experimental: L02A001282]
starPep_01488	related_to	Anticancer	[APD: AP01282, CancerPPD: 4446, dbAMP: dbAMP_05325, LAMP_Experimental: L02A001282, SATPdb: satpdb25820]
starPep_01488	produced_by	Viscum album	[ADAM: ADAM_3540, APD: AP01282, CancerPPD: 4446, dbAMP: dbAMP_05325, DRAMP_General: DRAMP00955, LAMP_Experimental: L02A001282, PhytAMP: PHYT00097, StraPep: BP0676]
starPep_01488	assessed_against	Colorectal cancer	[CancerPPD: 4446]
starPep_01488	assessed_against	Fusarium solani	[DRAMP_General: DRAMP00955]
starPep_01488	assessed_against	Phytophthora infestans	[DRAMP_General: DRAMP00955]
starPep_01488	linked_to	UniprotKb: P84186	[DRAMP: DRAMP00955, PhytAMP: PHYT00097]
starPep_01488	linked_to	UniprotKb: P08943	[DRAMP: DRAMP00955, PhytAMP: PHYT00097]
starPep_01488	linked_to	UniprotKb: THNB_VISAL	[StraPep: BP0676]
starPep_01488	linked_to	UniprotKb: P01536	[DRAMP: DRAMP00955, PhytAMP: PHYT00097]
starPep_01488	linked_to	PDB: 2V9B	[DRAMP: DRAMP00955, StraPep: BP0676]
starPep_01488	linked_to	PDB: 1JMP	[ADAM: ADAM_3540, APD: AP01282, DRAMP: DRAMP00955, PhytAMP: PHYT00097, StraPep: BP0676]
starPep_01488	linked_to	PubMed: 12733989	[DRAMP_General: DRAMP00955]
starPep_01488	linked_to	PubMed: 1710983	[APD: AP01282, CancerPPD: 4446, DRAMP_General: DRAMP00955]
starPep_01488	linked_to	PubMed: 18957441	[CancerPPD: 4446]
starPep_01487	compiled_in	StraPep	[StraPep: BP0003]
starPep_01487	compiled_in	ADAM	[ADAM: ADAM_3536]
starPep_01487	compiled_in	APD	[APD: AP01280]
starPep_01487	compiled_in	DRAMP_General	[DRAMP_General: DRAMP00956]
starPep_01487	compiled_in	dbAMP	[dbAMP: dbAMP_05321]
starPep_01487	compiled_in	CancerPPD	[CancerPPD: 4442]
starPep_01487	compiled_in	SATPdb	[SATPdb: satpdb27828]
starPep_01487	compiled_in	PhytAMP	[PhytAMP: PHYT00098]
starPep_01487	compiled_in	LAMP_Experimental	[LAMP_Experimental: L02A001280]
starPep_01487	related_to	Antimicrobial	[SATPdb: satpdb27828]
starPep_01487	related_to	Antifungal	[LAMP_Experimental: L02A001280]
starPep_01487	related_to	Antitumor	[CancerPPD: 4442]
starPep_01487	related_to	Cytotoxic	[DRAMP_General: DRAMP00956]
starPep_01487	related_to	Anticancer	[APD: AP01280, CancerPPD: 4442, dbAMP: dbAMP_05321, LAMP_Experimental: L02A001280, SATPdb: satpdb27828]
starPep_01487	related_to	Antibacterial	[CancerPPD: 4442, LAMP_Experimental: L02A001280]
starPep_01487	related_to	Antiviral	[LAMP_Experimental: L02A001280]
starPep_01487	related_to	Toxin/Venom	[StraPep: BP0003]
starPep_01487	produced_by	Viscum album	[ADAM: ADAM_3536, CancerPPD: 4442, dbAMP: dbAMP_05321, DRAMP_General: DRAMP00956, PhytAMP: PHYT00098, StraPep: BP0003]
starPep_01487	assessed_against	Breast cancer	[CancerPPD: 4442]
starPep_01487	linked_to	UniprotKb: THNC_VISAL	[StraPep: BP0003]
starPep_01487	linked_to	UniprotKb: P83554	[DRAMP: DRAMP00956, PhytAMP: PHYT00098]
starPep_01487	linked_to	PDB: 3C8P	[DRAMP: DRAMP00956, StraPep: BP0003]
starPep_01487	linked_to	PDB: 1ORL	[ADAM: ADAM_3536, APD: AP01280, dbAMP: dbAMP_05321, DRAMP: DRAMP00956, PhytAMP: PHYT00098, StraPep: BP0003]
starPep_01487	linked_to	PubMed: 18957441	[CancerPPD: 4442]
starPep_01487	linked_to	PubMed: 9348108	[APD: AP01280, CancerPPD: 4442, DRAMP_General: DRAMP00956]
starPep_01487	linked_to	PubMed: 14580196	[DRAMP_General: DRAMP00956]
starPep_02704	compiled_in	APD	[APD: AP01278]
starPep_02704	compiled_in	LAMP_Experimental	[LAMP_Experimental: L02A001278]
starPep_02704	compiled_in	dbAMP	[dbAMP: dbAMP_05322]
starPep_02704	compiled_in	SATPdb	[SATPdb: satpdb17572]
starPep_02704	compiled_in	ADAM	[ADAM: ADAM_3537]
starPep_02704	compiled_in	CancerPPD	[CancerPPD: 4444]
starPep_02704	related_to	Antiviral	[LAMP_Experimental: L02A001278]
starPep_02704	related_to	Anticancer	[APD: AP01278, CancerPPD: 4444, dbAMP: dbAMP_05322, LAMP_Experimental: L02A001278, SATPdb: satpdb17572]
starPep_02704	related_to	Antibacterial	[CancerPPD: 4444, LAMP_Experimental: L02A001278]
starPep_02704	related_to	Antifungal	[LAMP_Experimental: L02A001278]
starPep_02704	related_to	Antitumor	[CancerPPD: 4444]
starPep_02704	related_to	Antimicrobial	[SATPdb: satpdb17572]
starPep_02704	produced_by	Viscum album	[ADAM: ADAM_3537, APD: AP01278, CancerPPD: 4444, dbAMP: dbAMP_05322, LAMP_Experimental: L02A001278]
starPep_02704	assessed_against	Breast cancer	[CancerPPD: 4444]
starPep_02704	linked_to	PDB: 1JMN	[ADAM: ADAM_3537]
starPep_02704	linked_to	PubMed: 9348108	[APD: AP01278, CancerPPD: 4444]
starPep_02704	linked_to	PubMed: 18957441	[CancerPPD: 4444]
starPep_02706	compiled_in	APD	[APD: AP01281]
starPep_02706	compiled_in	LAMP_Experimental	[LAMP_Experimental: L02A001281]
starPep_02706	compiled_in	dbAMP	[dbAMP: dbAMP_05324]
starPep_02706	compiled_in	ADAM	[ADAM: ADAM_3539]
starPep_02706	compiled_in	CancerPPD	[CancerPPD: 4445]
starPep_02706	compiled_in	SATPdb	[SATPdb: satpdb20506]
starPep_02706	related_to	Antifungal	[LAMP_Experimental: L02A001281]
starPep_02706	related_to	Antiviral	[LAMP_Experimental: L02A001281]
starPep_02706	related_to	Anticancer	[APD: AP01281, CancerPPD: 4445, dbAMP: dbAMP_05324, LAMP_Experimental: L02A001281, SATPdb: satpdb20506]
starPep_02706	related_to	Antibacterial	[CancerPPD: 4445, LAMP_Experimental: L02A001281]
starPep_02706	related_to	Antimicrobial	[SATPdb: satpdb20506]
starPep_02706	related_to	Antitumor	[CancerPPD: 4445]
starPep_02706	produced_by	Viscum album	[ADAM: ADAM_3539, APD: AP01281, CancerPPD: 4445, dbAMP: dbAMP_05324, LAMP_Experimental: L02A001281]
starPep_02706	assessed_against	Colorectal cancer	[CancerPPD: 4445]
starPep_02706	linked_to	PDB: 1JMN	[ADAM: ADAM_3539, APD: AP01281, dbAMP: dbAMP_05324]
starPep_02706	linked_to	PubMed: 18957441	[CancerPPD: 4445]
starPep_02706	linked_to	PubMed: 9348108	[APD: AP01281, CancerPPD: 4445]
starPep_02292	compiled_in	ADAM	[ADAM: ADAM_3541]
starPep_02292	compiled_in	DRAMP_General	[DRAMP_General: DRAMP00952]
starPep_02292	compiled_in	dbAMP	[dbAMP: dbAMP_05326]
starPep_02292	compiled_in	LAMP_Experimental	[LAMP_Experimental: L02A001279]
starPep_02292	compiled_in	CancerPPD	[CancerPPD: 4443]
starPep_02292	compiled_in	APD	[APD: AP01279]
starPep_02292	compiled_in	SATPdb	[SATPdb: satpdb24639]
starPep_02292	related_to	Antibacterial	[CancerPPD: 4443, DRAMP_General: DRAMP00952, LAMP_Experimental: L02A001279]
starPep_02292	related_to	Antimicrobial	[SATPdb: satpdb24639]
starPep_02292	related_to	Anticancer	[APD: AP01279, CancerPPD: 4443, dbAMP: dbAMP_05326, LAMP_Experimental: L02A001279]
starPep_02292	related_to	Antitumor	[CancerPPD: 4443]
starPep_02292	related_to	Antifungal	[DRAMP_General: DRAMP00952, LAMP_Experimental: L02A001279]
starPep_02292	related_to	Antiviral	[DRAMP_General: DRAMP00952, LAMP_Experimental: L02A001279]
starPep_02292	produced_by	Viscum album	[ADAM: ADAM_3541, APD: AP01279, CancerPPD: 4443, dbAMP: dbAMP_05326, DRAMP_General: DRAMP00952, LAMP_Experimental: L02A001279]
starPep_02292	assessed_against	Breast cancer	[CancerPPD: 4443]
starPep_02292	linked_to	UniprotKb: D0VWT3	[DRAMP: DRAMP00952]
starPep_02292	linked_to	PDB: 3C8P	[ADAM: ADAM_3541, APD: AP01279, DRAMP: DRAMP00952]
starPep_02292	linked_to	PubMed: 18957441	[CancerPPD: 4443]
starPep_02292	linked_to	PubMed: 9348108	[APD: AP01279, CancerPPD: 4443]
starPep_02292	linked_to	PubMed: 18703848	[DRAMP_General: DRAMP00952]
starPep_01128	compiled_in	StraPep	[StraPep: BP0675]
starPep_01128	compiled_in	SATPdb	[SATPdb: satpdb27444]
starPep_01128	compiled_in	CancerPPD	[CancerPPD: 4441]
starPep_01128	compiled_in	PhytAMP	[PhytAMP: PHYT00096]
starPep_01128	compiled_in	YADAMP	[YADAMP: 1870]
starPep_01128	compiled_in	ADAM	[ADAM: ADAM_3535]
starPep_01128	compiled_in	DRAMP_General	[DRAMP_General: DRAMP00954]
starPep_01128	compiled_in	APD	[APD: AP01277]
starPep_01128	compiled_in	LAMP_Experimental	[LAMP_Experimental: L02A001277]
starPep_01128	compiled_in	dbAMP	[dbAMP: dbAMP_05319]
starPep_01128	related_to	Toxic	[SATPdb: satpdb27444]
starPep_01128	related_to	Anticancer	[APD: AP01277, CancerPPD: 4441, dbAMP: dbAMP_05319, LAMP_Experimental: L02A001277, SATPdb: satpdb27444]
starPep_01128	related_to	Antiviral	[LAMP_Experimental: L02A001277]
starPep_01128	related_to	Antifungal	[APD: AP01277, dbAMP: dbAMP_05319, DRAMP_General: DRAMP00954, LAMP_Experimental: L02A001277, PhytAMP: PHYT00096, SATPdb: satpdb27444]
starPep_01128	related_to	Toxin/Venom	[StraPep: BP0675]
starPep_01128	related_to	Anti-Gram positive	[APD: AP01277, dbAMP: dbAMP_05319, SATPdb: satpdb27444]
starPep_01128	related_to	Cytotoxic	[DRAMP_General: DRAMP00954, SATPdb: satpdb27444]
starPep_01128	related_to	Antitumor	[CancerPPD: 4441]
starPep_01128	related_to	Toxic to mammals	[APD: AP01277, dbAMP: dbAMP_05319]
starPep_01128	related_to	Antimicrobial	[SATPdb: satpdb27444]
starPep_01128	related_to	Antibacterial	[CancerPPD: 4441, LAMP_Experimental: L02A001277, SATPdb: satpdb27444]
starPep_01128	related_to	Anti-Gram negative	[APD: AP01277, dbAMP: dbAMP_05319, SATPdb: satpdb27444]
starPep_01128	produced_by	Viscum album	[ADAM: ADAM_3535, APD: AP01277, CancerPPD: 4441, dbAMP: dbAMP_05319, DRAMP_General: DRAMP00954, LAMP_Experimental: L02A001277, PhytAMP: PHYT00096, StraPep: BP0675, YADAMP: 1870]
starPep_01128	assessed_against	Breast cancer	[CancerPPD: 4441]
starPep_01128	assessed_against	Phytophthora infestans	[DRAMP_General: DRAMP00954]
starPep_01128	assessed_against	Fusarium solani	[DRAMP_General: DRAMP00954]
starPep_01128	linked_to	UniprotKb: THN3_VISAL	[StraPep: BP0675]
starPep_01128	linked_to	PDB: 1ED0	[ADAM: ADAM_3535, APD: AP01277, dbAMP: dbAMP_05319, PhytAMP: PHYT00096, StraPep: BP0675]
starPep_01128	linked_to	PDB: 1OKH	[DRAMP: DRAMP00954, PhytAMP: PHYT00096, StraPep: BP0675]
starPep_01128	linked_to	UniprotKb: P01538	[DRAMP: DRAMP00954, PhytAMP: PHYT00096]
starPep_01128	linked_to	PubMed: 18957441	[CancerPPD: 4441]
starPep_01128	linked_to	PubMed: 1710983	[DRAMP_General: DRAMP00954]
starPep_01128	linked_to	PubMed: 5719166	[APD: AP01277, CancerPPD: 4441]
starPep_01128	linked_to	PubMed: 10947973	[DRAMP_General: DRAMP00954]
starPep_01128	linked_to	PubMed: 4941626	[DRAMP_General: DRAMP00954]
starPep_02703	compiled_in	APD	[APD: AP01284]
starPep_02703	compiled_in	LAMP_Experimental	[LAMP_Experimental: L02A001284]
starPep_02703	compiled_in	ADAM	[ADAM: ADAM_3530]
starPep_02703	compiled_in	CancerPPD	[CancerPPD: 4440]
starPep_02703	compiled_in	SATPdb	[SATPdb: satpdb28563]
starPep_02703	compiled_in	dbAMP	[dbAMP: dbAMP_05314]
starPep_02703	related_to	Antitumor	[CancerPPD: 4440]
starPep_02703	related_to	Anticancer	[APD: AP01284, CancerPPD: 4440, dbAMP: dbAMP_05314, LAMP_Experimental: L02A001284, SATPdb: satpdb28563]
starPep_02703	related_to	Antimicrobial	[SATPdb: satpdb28563]
starPep_02703	related_to	Antiviral	[LAMP_Experimental: L02A001284]
starPep_02703	related_to	Antifungal	[LAMP_Experimental: L02A001284]
starPep_02703	related_to	Antibacterial	[LAMP_Experimental: L02A001284]
starPep_02703	produced_by	Viscum album	[ADAM: ADAM_3530, dbAMP: dbAMP_05314]
starPep_02703	assessed_against	Breast cancer	[CancerPPD: 4440]
starPep_02703	linked_to	PDB: 1ORL	[ADAM: ADAM_3530]
starPep_02703	linked_to	PubMed: 15700822	[APD: AP01284, CancerPPD: 4440]
starPep_02703	linked_to	PubMed: 18957441	[CancerPPD: 4440]
starPep_19352	compiled_in	CancerPPD	[CancerPPD: 3165, CancerPPD: 3166, CancerPPD: 3167, CancerPPD: 3168, CancerPPD: 3169, CancerPPD: 3170, CancerPPD: 3171, CancerPPD: 3172, CancerPPD: 3173, CancerPPD: 3174, CancerPPD: 3175, CancerPPD: 3176, CancerPPD: 3177, CancerPPD: 3178, CancerPPD: 3179, CancerPPD: 3180, CancerPPD: 3181, CancerPPD: 3182, CancerPPD: 3183, CancerPPD: 3184, CancerPPD: 3185, CancerPPD: 3186, CancerPPD: 3187, CancerP…
starPep_19352	related_to	Anticancer	[CancerPPD: 3165, CancerPPD: 3166, CancerPPD: 3167, CancerPPD: 3168, CancerPPD: 3169, CancerPPD: 3170, CancerPPD: 3171, CancerPPD: 3172, CancerPPD: 3173, CancerPPD: 3174, CancerPPD: 3175, CancerPPD: 3176, CancerPPD: 3177, CancerPPD: 3178, CancerPPD: 3179, CancerPPD: 3180, CancerPPD: 3181, CancerPPD: 3182, CancerPPD: 3183, CancerPPD: 3184, CancerPPD: 3185, CancerPPD: 3186, CancerPPD: 3187, CancerP…
starPep_19352	related_to	Antitumor	[CancerPPD: 3165, CancerPPD: 3166, CancerPPD: 3167, CancerPPD: 3168, CancerPPD: 3169, CancerPPD: 3170, CancerPPD: 3171, CancerPPD: 3172, CancerPPD: 3173, CancerPPD: 3174, CancerPPD: 3175, CancerPPD: 3176, CancerPPD: 3177, CancerPPD: 3178, CancerPPD: 3179, CancerPPD: 3180, CancerPPD: 3181, CancerPPD: 3182, CancerPPD: 3183, CancerPPD: 3184, CancerPPD: 3185, CancerPPD: 3186, CancerPPD: 3187, CancerP…
starPep_19352	produced_by	Synthetic construct	[CancerPPD: 3165, CancerPPD: 3166, CancerPPD: 3167, CancerPPD: 3168, CancerPPD: 3169, CancerPPD: 3170, CancerPPD: 3171, CancerPPD: 3172, CancerPPD: 3173, CancerPPD: 3174, CancerPPD: 3175, CancerPPD: 3176, CancerPPD: 3177, CancerPPD: 3178, CancerPPD: 3179, CancerPPD: 3180, CancerPPD: 3181, CancerPPD: 3182, CancerPPD: 3183, CancerPPD: 3184, CancerPPD: 3185, CancerPPD: 3186, CancerPPD: 3187, CancerP…
starPep_19352	assessed_against	Pancreatic cancer	[CancerPPD: 3170, CancerPPD: 3171, CancerPPD: 3172, CancerPPD: 3173, CancerPPD: 3174, CancerPPD: 3186]
starPep_19352	assessed_against	Colon cancer	[CancerPPD: 3175, CancerPPD: 3176, CancerPPD: 3177, CancerPPD: 3178, CancerPPD: 3179, CancerPPD: 3187]
starPep_19352	assessed_against	Oral cancer	[CancerPPD: 3165, CancerPPD: 3166, CancerPPD: 3167, CancerPPD: 3168, CancerPPD: 3169, CancerPPD: 3185]
starPep_19352	assessed_against	Leukemia cancer	[CancerPPD: 3180, CancerPPD: 3181, CancerPPD: 3182, CancerPPD: 3183, CancerPPD: 3184, CancerPPD: 3188]
starPep_19352	linked_to	PubMed: 17559067	[CancerPPD: 3165, CancerPPD: 3166, CancerPPD: 3167, CancerPPD: 3168, CancerPPD: 3169, CancerPPD: 3170, CancerPPD: 3171, CancerPPD: 3172, CancerPPD: 3173, CancerPPD: 3174, CancerPPD: 3175, CancerPPD: 3176, CancerPPD: 3177, CancerPPD: 3178, CancerPPD: 3179, CancerPPD: 3180, CancerPPD: 3181, CancerPPD: 3182, CancerPPD: 3183, CancerPPD: 3184, CancerPPD: 3185, CancerPPD: 3186, CancerPPD: 3187, CancerP…
starPep_19352	modified_by	Amidation	[CancerPPD: 3165, CancerPPD: 3166, CancerPPD: 3167, CancerPPD: 3168, CancerPPD: 3169, CancerPPD: 3170, CancerPPD: 3171, CancerPPD: 3172, CancerPPD: 3173, CancerPPD: 3174, CancerPPD: 3175, CancerPPD: 3176, CancerPPD: 3177, CancerPPD: 3178, CancerPPD: 3179, CancerPPD: 3180, CancerPPD: 3181, CancerPPD: 3182, CancerPPD: 3183, CancerPPD: 3184, CancerPPD: 3185, CancerPPD: 3186, CancerPPD: 3187, CancerP…
starPep_19352	modified_by	Amidation	[CancerPPD: 3165, CancerPPD: 3166, CancerPPD: 3167, CancerPPD: 3168, CancerPPD: 3169, CancerPPD: 3170, CancerPPD: 3171, CancerPPD: 3172, CancerPPD: 3173, CancerPPD: 3174, CancerPPD: 3175, CancerPPD: 3176, CancerPPD: 3177, CancerPPD: 3178, CancerPPD: 3179, CancerPPD: 3180, CancerPPD: 3181, CancerPPD: 3182, CancerPPD: 3183, CancerPPD: 3184, CancerPPD: 3185, CancerPPD: 3186, CancerPPD: 3187, CancerP…
starPep_19352	constituted_by	X at position 21 is Cycloleucine Or 1-Aminocyclopentane-1-Carboxylic Acid And Disulfide Bond Between Cys And Pen	[CancerPPD: 3165, CancerPPD: 3166, CancerPPD: 3167, CancerPPD: 3168, CancerPPD: 3169, CancerPPD: 3170, CancerPPD: 3171, CancerPPD: 3172, CancerPPD: 3173, CancerPPD: 3174, CancerPPD: 3175, CancerPPD: 3176, CancerPPD: 3177, CancerPPD: 3178, CancerPPD: 3179, CancerPPD: 3180, CancerPPD: 3181, CancerPPD: 3182, CancerPPD: 3183, CancerPPD: 3184, CancerPPD: 3185, CancerPPD: 3186, CancerPPD: 3187, CancerP…
starPep_19352	constituted_by	X at position 5 is Ornithine	[CancerPPD: 3165, CancerPPD: 3166, CancerPPD: 3167, CancerPPD: 3168, CancerPPD: 3169, CancerPPD: 3170, CancerPPD: 3171, CancerPPD: 3172, CancerPPD: 3173, CancerPPD: 3174, CancerPPD: 3175, CancerPPD: 3176, CancerPPD: 3177, CancerPPD: 3178, CancerPPD: 3179, CancerPPD: 3180, CancerPPD: 3181, CancerPPD: 3182, CancerPPD: 3183, CancerPPD: 3184, CancerPPD: 3185, CancerPPD: 3186, CancerPPD: 3187, CancerP…
starPep_19352	constituted_by	X at position 6 is Cycloleucine Or 1-Aminocyclopentane-1-Carboxylic Acid And Disulfide Bond Between Cys And Pen	[CancerPPD: 3165, CancerPPD: 3166, CancerPPD: 3167, CancerPPD: 3168, CancerPPD: 3169, CancerPPD: 3170, CancerPPD: 3171, CancerPPD: 3172, CancerPPD: 3173, CancerPPD: 3174, CancerPPD: 3175, CancerPPD: 3176, CancerPPD: 3177, CancerPPD: 3178, CancerPPD: 3179, CancerPPD: 3180, CancerPPD: 3181, CancerPPD: 3182, CancerPPD: 3183, CancerPPD: 3184, CancerPPD: 3185, CancerPPD: 3186, CancerPPD: 3187, CancerP…
starPep_19352	constituted_by	X at position 7 is Penicillamine	[CancerPPD: 3165, CancerPPD: 3166, CancerPPD: 3167, CancerPPD: 3168, CancerPPD: 3169, CancerPPD: 3170, CancerPPD: 3171, CancerPPD: 3172, CancerPPD: 3173, CancerPPD: 3174, CancerPPD: 3175, CancerPPD: 3176, CancerPPD: 3177, CancerPPD: 3178, CancerPPD: 3179, CancerPPD: 3180, CancerPPD: 3181, CancerPPD: 3182, CancerPPD: 3183, CancerPPD: 3184, CancerPPD: 3185, CancerPPD: 3186, CancerPPD: 3187, CancerP…
starPep_19352	constituted_by	X at position 38 is 1-Amino-Isobutyric Acid	[CancerPPD: 3165, CancerPPD: 3166, CancerPPD: 3167, CancerPPD: 3168, CancerPPD: 3169, CancerPPD: 3170, CancerPPD: 3171, CancerPPD: 3172, CancerPPD: 3173, CancerPPD: 3174, CancerPPD: 3175, CancerPPD: 3176, CancerPPD: 3177, CancerPPD: 3178, CancerPPD: 3179, CancerPPD: 3180, CancerPPD: 3181, CancerPPD: 3182, CancerPPD: 3183, CancerPPD: 3184, CancerPPD: 3185, CancerPPD: 3186, CancerPPD: 3187, CancerP…
starPep_17450	compiled_in	SATPdb	[SATPdb: satpdb14445]
starPep_17450	related_to	Anticancer	[SATPdb: satpdb14445]
starPep_17450	related_to	Antiangiogenic	[SATPdb: satpdb14445]
starPep_00225	compiled_in	APD	[APD: AP00396]
starPep_00225	compiled_in	DRAMP_General	[DRAMP_General: DRAMP02959]
starPep_00225	compiled_in	ParaPep	[ParaPep: 1179, ParaPep: 1180, ParaPep: 1181]
starPep_00225	compiled_in	SATPdb	[SATPdb: satpdb10892, SATPdb: satpdb15417]
starPep_00225	compiled_in	AMSDb	[AMSDb: PR39_PIG]
starPep_00225	compiled_in	StraPep	[StraPep: BP0124]
starPep_00225	compiled_in	ADAM	[ADAM: ADAM_5494]
starPep_00225	compiled_in	LAMP_Experimental	[LAMP_Experimental: L01A000221]
starPep_00225	compiled_in	CAMP_Validated	[CAMP_Validated: CAMPSQ200]
starPep_00225	compiled_in	YADAMP	[YADAMP: 1654]
starPep_00225	compiled_in	AntiTbPdb	[AntiTbPdb: antitb_1123, AntiTbPdb: antitb_1124, AntiTbPdb: antitb_1125, AntiTbPdb: antitb_1126, AntiTbPdb: antitb_1127, AntiTbPdb: antitb_1128, AntiTbPdb: antitb_1129, AntiTbPdb: antitb_1130, AntiTbPdb: antitb_1131, AntiTbPdb: antitb_1516, AntiTbPdb: antitb_1517, AntiTbPdb: antitb_1518, AntiTbPdb: antitb_1519, AntiTbPdb: antitb_1520, AntiTbPdb: antitb_1521, AntiTbPdb: antitb_1522, AntiTbPdb: ant…
starPep_00225	compiled_in	DBAASP	[DBAASP: 709, DBAASP: 7468]
starPep_00225	compiled_in	DRAMP_Patent	[DRAMP_Patent: DRAMP06191]
starPep_00225	compiled_in	dbAMP	[dbAMP: dbAMP_10721]
starPep_00225	related_to	Antiplasmodial	[SATPdb: satpdb10892]
starPep_00225	related_to	Toxic to mammals	[DBAASP: 709]
starPep_00225	related_to	Antimicrobial	[SATPdb: satpdb10892, SATPdb: satpdb15417, StraPep: BP0124]
starPep_00225	related_to	Wound healing	[APD: AP00396, dbAMP: dbAMP_10721]
starPep_00225	related_to	Anticancer	[APD: AP00396, dbAMP: dbAMP_10721, LAMP_Experimental: L01A000221, SATPdb: satpdb15417]
starPep_00225	related_to	Antibacterial	[AntiTbPdb: antitb_1123, AntiTbPdb: antitb_1124, AntiTbPdb: antitb_1125, AntiTbPdb: antitb_1126, AntiTbPdb: antitb_1127, AntiTbPdb: antitb_1128, AntiTbPdb: antitb_1129, AntiTbPdb: antitb_1130, AntiTbPdb: antitb_1131, AntiTbPdb: antitb_1516, AntiTbPdb: antitb_1517, AntiTbPdb: antitb_1518, AntiTbPdb: antitb_1519, AntiTbPdb: antitb_1520, AntiTbPdb: antitb_1521, AntiTbPdb: antitb_1522, AntiTbPdb: ant…
starPep_00225	related_to	Antiparasitic	[ParaPep: 1179, ParaPep: 1180, ParaPep: 1181, SATPdb: satpdb10892]
starPep_00225	related_to	Antimalarial	[ParaPep: 1179, ParaPep: 1180, ParaPep: 1181]
starPep_00225	related_to	Anti-Gram negative	[AMSDb: PR39_PIG, APD: AP00396, DBAASP: 709, DBAASP: 7468, dbAMP: dbAMP_10721, SATPdb: satpdb15417, YADAMP: 1654]
starPep_00225	related_to	Anti-Gram positive	[AMSDb: PR39_PIG, APD: AP00396, DBAASP: 709, DBAASP: 7468, dbAMP: dbAMP_10721, SATPdb: satpdb15417, YADAMP: 1654]
starPep_00225	produced_by	Sus scrofa	[ADAM: ADAM_5494, AMSDb: PR39_PIG, AntiTbPdb: antitb_1123, AntiTbPdb: antitb_1124, AntiTbPdb: antitb_1125, AntiTbPdb: antitb_1126, AntiTbPdb: antitb_1127, AntiTbPdb: antitb_1128, AntiTbPdb: antitb_1129, AntiTbPdb: antitb_1130, AntiTbPdb: antitb_1131, APD: AP00396, CAMP_Validated: CAMPSQ200, DBAASP: 709, DBAASP: 7468, dbAMP: dbAMP_10721, DRAMP_General: DRAMP02959, LAMP_Experimental: L01A000221, St…
starPep_00225	produced_by	Synthetic construct	[DRAMP_Patent: DRAMP06191]
starPep_00225	assessed_against	Escherichia coli	[AMSDb: PR39_PIG, APD: AP00396, CAMP_Validated: CAMPSQ200, DBAASP: 709, DBAASP: 7468, dbAMP: dbAMP_10721, DRAMP_General: DRAMP02959, LAMP_Experimental: L01A000221, YADAMP: 1654]
starPep_00225	assessed_against	Proteus vulgaris	[CAMP_Validated: CAMPSQ200, DBAASP: 709, dbAMP: dbAMP_10721, DRAMP_General: DRAMP02959]
starPep_00225	assessed_against	Salmonella typhimurium	[AMSDb: PR39_PIG, APD: AP00396, CAMP_Validated: CAMPSQ200, DBAASP: 709, dbAMP: dbAMP_10721, DRAMP_General: DRAMP02959, YADAMP: 1654]
starPep_00225	assessed_against	Enterococcus faecalis	[DBAASP: 7468]
starPep_00225	assessed_against	Mycobacterium avium	[AntiTbPdb: antitb_1523, DBAASP: 709]
starPep_00225	assessed_against	Bacillus megaterium	[AMSDb: PR39_PIG, CAMP_Validated: CAMPSQ200, DBAASP: 709, dbAMP: dbAMP_10721, DRAMP_General: DRAMP02959, LAMP_Experimental: L01A000221]
starPep_00225	assessed_against	Human embryonic	[DBAASP: 709]
starPep_00225	assessed_against	Bacillus cereus	[DBAASP: 709, DBAASP: 7468]
starPep_00225	assessed_against	Bacillus licheniformis	[DBAASP: 7468]
starPep_00225	assessed_against	Bacillus subtilis	[APD: AP00396, DBAASP: 709, DBAASP: 7468, DRAMP_General: DRAMP02959]
starPep_00225	assessed_against	Pseudomonas aeruginosa	[DBAASP: 709, DRAMP_General: DRAMP02959]
starPep_00225	assessed_against	Plasmodium	[ParaPep: 1179, ParaPep: 1180, ParaPep: 1181]
starPep_00225	assessed_against	Enterococcus faecium	[DBAASP: 7468]
starPep_00225	assessed_against	Mycobacterium smegmatis	[AntiTbPdb: antitb_1131, AntiTbPdb: antitb_1520, DBAASP: 709]
starPep_00225	assessed_against	Streptococcus pyogenes	[AMSDb: PR39_PIG, DBAASP: 709, DBAASP: 7468, DRAMP_General: DRAMP02959]
starPep_00225	assessed_against	Acinetobacter calcoaceticus	[AMSDb: PR39_PIG, CAMP_Validated: CAMPSQ200, DBAASP: 709, dbAMP: dbAMP_10721, DRAMP_General: DRAMP02959]
starPep_00225	assessed_against	Staphylococcus aureus	[DBAASP: 709, DBAASP: 7468, DRAMP_General: DRAMP02959, YADAMP: 1654]
starPep_00225	assessed_against	Mycobacterium tuberculosis	[AntiTbPdb: antitb_1123, AntiTbPdb: antitb_1124, AntiTbPdb: antitb_1125, AntiTbPdb: antitb_1126, AntiTbPdb: antitb_1127, AntiTbPdb: antitb_1128, AntiTbPdb: antitb_1129, AntiTbPdb: antitb_1130, AntiTbPdb: antitb_1516, AntiTbPdb: antitb_1517, AntiTbPdb: antitb_1518, AntiTbPdb: antitb_1519, AntiTbPdb: antitb_1521, AntiTbPdb: antitb_1522, DBAASP: 709]
starPep_00225	linked_to	PubMed: 1765098	[APD: AP00396, CAMP_Validated: CAMPSQ200, DBAASP: 709, dbAMP: dbAMP_10721, DRAMP_General: DRAMP02959, LAMP_Experimental: L01A000221]
starPep_00225	linked_to	PubMed: 11328767	[AntiTbPdb: antitb_1123, AntiTbPdb: antitb_1124, AntiTbPdb: antitb_1125, AntiTbPdb: antitb_1126, AntiTbPdb: antitb_1127, AntiTbPdb: antitb_1128, AntiTbPdb: antitb_1129, AntiTbPdb: antitb_1130, AntiTbPdb: antitb_1131, DBAASP: 709]
starPep_00225	linked_to	UniprotKb: Q9TR84	[DRAMP: DRAMP02959]
starPep_00225	linked_to	UniprotKb: P80054	[AMSDb: PR39_PIG, APD: AP00396, CAMP_Validated: CAMPSQ200, dbAMP: dbAMP_10721, DRAMP: DRAMP02959]
starPep_00225	linked_to	PDB: 4EZO	[StraPep: BP0124]
starPep_00225	linked_to	UniprotKb: PR39_PIG	[StraPep: BP0124]
starPep_00225	linked_to	PubMed: 8787891	[YADAMP: 1654]
starPep_00225	linked_to	PubMed: 7996056	[LAMP_Experimental: L01A000221]
starPep_00225	linked_to	PubMed: 7498526	[LAMP_Experimental: L01A000221]
starPep_00225	linked_to	PubMed: 7624374	[DRAMP_General: DRAMP02959, LAMP_Experimental: L01A000221]
starPep_00225	linked_to	PubMed: 24755622	[DBAASP: 7468]
starPep_00225	linked_to	PubMed: 30641213	[DBAASP: 709]
starPep_00225	linked_to	PubMed: 25681127	[AntiTbPdb: antitb_1516, AntiTbPdb: antitb_1517, AntiTbPdb: antitb_1518, AntiTbPdb: antitb_1519, AntiTbPdb: antitb_1520, AntiTbPdb: antitb_1521, AntiTbPdb: antitb_1522, AntiTbPdb: antitb_1523]
starPep_00225	linked_to	PubMed: 18816382	[ParaPep: 1179, ParaPep: 1180, ParaPep: 1181]
starPep_00225	linked_to	PubMed: 8250863	[LAMP_Experimental: L01A000221]
starPep_00225	modified_by	Amidation	[AntiTbPdb: antitb_1123, AntiTbPdb: antitb_1124, AntiTbPdb: antitb_1125, AntiTbPdb: antitb_1126, AntiTbPdb: antitb_1127, AntiTbPdb: antitb_1128, AntiTbPdb: antitb_1129, AntiTbPdb: antitb_1130, AntiTbPdb: antitb_1131, DBAASP: 709, SATPdb: satpdb15417]
starPep_00225	modified_by	Amidation	[AntiTbPdb: antitb_1123, AntiTbPdb: antitb_1124, AntiTbPdb: antitb_1125, AntiTbPdb: antitb_1126, AntiTbPdb: antitb_1127, AntiTbPdb: antitb_1128, AntiTbPdb: antitb_1129, AntiTbPdb: antitb_1130, AntiTbPdb: antitb_1131, DBAASP: 709, SATPdb: satpdb15417]
starPep_00096	compiled_in	CAMP_Validated	[CAMP_Validated: CAMPSQ277]
starPep_00096	compiled_in	AMSDb	[AMSDb: H2A_BUFBG]
starPep_00096	compiled_in	DBAASP	[DBAASP: 2158]
starPep_00096	compiled_in	LAMP_Experimental	[LAMP_Experimental: L01A000300]
starPep_00096	compiled_in	ANTISTAPHYBASE	[ANTISTAPHYBASE: Staph. P 232]
starPep_00096	compiled_in	AMPer	[AMPer: H2A_BUFBG]
starPep_00096	compiled_in	UniProtKb	[UniProtKb: P55897]
starPep_00096	compiled_in	DRAMP_General	[DRAMP_General: DRAMP01162]
starPep_00096	compiled_in	DADP	[DADP: SP_2965]
starPep_00096	compiled_in	ADAM	[ADAM: ADAM_0123]
starPep_00096	compiled_in	dbAMP	[dbAMP: dbAMP_00215]
starPep_00096	compiled_in	APD	[APD: AP00307]
starPep_00096	compiled_in	DAMPD	[DAMPD: DAMPD_723]
starPep_00096	compiled_in	SATPdb	[SATPdb: satpdb14077]
starPep_00096	compiled_in	YADAMP	[YADAMP: 1665]
starPep_00096	related_to	Anti-Gram positive	[AMSDb: H2A_BUFBG, APD: AP00307, DBAASP: 2158, dbAMP: dbAMP_00215, SATPdb: satpdb14077, YADAMP: 1665]
starPep_00096	related_to	Anti-Gram negative	[AMSDb: H2A_BUFBG, APD: AP00307, DBAASP: 2158, dbAMP: dbAMP_00215, SATPdb: satpdb14077, YADAMP: 1665]
starPep_00096	related_to	Antimicrobial	[AMPer: H2A_BUFBG, SATPdb: satpdb14077, UniProtKb: P55897, YADAMP: 1665]
starPep_00096	related_to	Antibacterial	[AMPer: H2A_BUFBG, ANTISTAPHYBASE: Staph. P 232, CAMP_Validated: CAMPSQ277, DADP: SP_2965, DAMPD: DAMPD_723, dbAMP: dbAMP_00215, DRAMP_General: DRAMP01162, LAMP_Experimental: L01A000300, SATPdb: satpdb14077, UniProtKb: P55897]
starPep_00096	related_to	Anticancer	[DADP: SP_2965]
starPep_00096	related_to	Antifungal	[AMPer: H2A_BUFBG, AMSDb: H2A_BUFBG, APD: AP00307, CAMP_Validated: CAMPSQ277, DADP: SP_2965, DAMPD: DAMPD_723, DBAASP: 2158, dbAMP: dbAMP_00215, DRAMP_General: DRAMP01162, LAMP_Experimental: L01A000300, SATPdb: satpdb14077, UniProtKb: P55897, YADAMP: 1665]
starPep_00096	produced_by	Bufo bufo	[AMPer: H2A_BUFBG, AMSDb: H2A_BUFBG, ANTISTAPHYBASE: Staph. P 232, APD: AP00307, DAMPD: DAMPD_723, LAMP_Experimental: L01A000300]
starPep_00096	produced_by	Bos taurus	[APD: AP00307]
starPep_00096	produced_by	Homo sapiens	[APD: AP00307]
starPep_00096	produced_by	Bufo gargarizans	[ADAM: ADAM_0123, CAMP_Validated: CAMPSQ277, DADP: SP_2965, DBAASP: 2158, dbAMP: dbAMP_00215, DRAMP_General: DRAMP01162, UniProtKb: P55897, YADAMP: 1665]
starPep_00096	produced_by	Sus scrofa	[APD: AP00307]
starPep_00096	assessed_against	Staphylococcus aureus	[AMSDb: H2A_BUFBG, ANTISTAPHYBASE: Staph. P 232, APD: AP00307, CAMP_Validated: CAMPSQ277, DADP: SP_2965, DBAASP: 2158, dbAMP: dbAMP_00215, DRAMP_General: DRAMP01162, YADAMP: 1665]
starPep_00096	assessed_against	Cryptococcus neoformans	[AMSDb: H2A_BUFBG, APD: AP00307, DBAASP: 2158, DRAMP_General: DRAMP01162, YADAMP: 1665]
starPep_00096	assessed_against	Salmonella typhimurium	[AMSDb: H2A_BUFBG, APD: AP00307, DBAASP: 2158, DRAMP_General: DRAMP01162, YADAMP: 1665]
starPep_00096	assessed_against	Serratia	[AMSDb: H2A_BUFBG, DBAASP: 2158, DRAMP_General: DRAMP01162, YADAMP: 1665]
starPep_00096	assessed_against	Pseudomonas putida	[AMSDb: H2A_BUFBG, APD: AP00307, CAMP_Validated: CAMPSQ277, DBAASP: 2158, dbAMP: dbAMP_00215, DRAMP_General: DRAMP01162, YADAMP: 1665]
starPep_00096	assessed_against	Acinetobacter baumannii	[DBAASP: 2158]
starPep_00096	assessed_against	Bacillus subtilis	[APD: AP00307, CAMP_Validated: CAMPSQ277, DBAASP: 2158, dbAMP: dbAMP_00215, DRAMP_General: DRAMP01162, YADAMP: 1665]
starPep_00096	assessed_against	Streptococcus mutans	[AMSDb: H2A_BUFBG, APD: AP00307, CAMP_Validated: CAMPSQ277, DBAASP: 2158, dbAMP: dbAMP_00215, DRAMP_General: DRAMP01162, YADAMP: 1665]
starPep_00096	assessed_against	Red blood	[DADP: SP_2965]
starPep_00096	assessed_against	Candida albicans	[AMSDb: H2A_BUFBG, APD: AP00307, DBAASP: 2158, DRAMP_General: DRAMP01162, YADAMP: 1665]
starPep_00096	assessed_against	Escherichia coli	[AMSDb: H2A_BUFBG, APD: AP00307, CAMP_Validated: CAMPSQ277, DADP: SP_2965, DBAASP: 2158, dbAMP: dbAMP_00215, DRAMP_General: DRAMP01162, YADAMP: 1665]
starPep_00096	assessed_against	Streptococcus pneumoniae	[AMSDb: H2A_BUFBG, APD: AP00307, CAMP_Validated: CAMPSQ277, DBAASP: 2158, dbAMP: dbAMP_00215, DRAMP_General: DRAMP01162, YADAMP: 1665]
starPep_00096	assessed_against	Saccharomyces cerevisiae	[AMSDb: H2A_BUFBG, APD: AP00307, DBAASP: 2158, DRAMP_General: DRAMP01162, YADAMP: 1665]
starPep_00096	assessed_against	Mycobacterium tuberculosis	[DBAASP: 2158]
starPep_00096	assessed_against	Mycobacterium avium	[DBAASP: 2158]
starPep_00096	linked_to	UniprotKb: P55897	[AMPer: H2A_BUFBG, AMSDb: H2A_BUFBG, APD: AP00307, CAMP_Validated: CAMPSQ277, DAMPD: DAMPD_723, dbAMP: dbAMP_00215, DRAMP: DRAMP01162, UniProtKb: P55897]
starPep_00096	linked_to	PDB: 4LD9	[ADAM: ADAM_0123]
starPep_00096	linked_to	PubMed: 8573171	[APD: AP00307, CAMP_Validated: CAMPSQ277, DAMPD: DAMPD_723, DBAASP: 2158, dbAMP: dbAMP_00215, DRAMP_General: DRAMP01162, UniProtKb: P55897]
starPep_00096	linked_to	PubMed: 26091834	[LAMP_Experimental: L01A000300, UniProtKb: P55897, YADAMP: 1665]
starPep_00096	linked_to	PubMed: 21672084	[DBAASP: 2158]
starPep_00096	linked_to	PubMed: 8946958	[DRAMP_General: DRAMP01162, LAMP_Experimental: L01A000300, UniProtKb: P55897]
starPep_00096	linked_to	PubMed: 30570475	[DBAASP: 2158]
starPep_00096	linked_to	PubMed: 23724649	[LAMP_Experimental: L01A000300, UniProtKb: P55897]
starPep_00096	linked_to	PubMed: 10890923	[DADP: SP_2965]
starPep_12663	compiled_in	APD	[APD: AP02898]
starPep_12663	compiled_in	DBAASP	[DBAASP: 10590]
starPep_12663	related_to	Anticancer	[DBAASP: 10590]
starPep_12663	related_to	Anti-Gram negative	[APD: AP02898, DBAASP: 10590]
starPep_12663	related_to	Toxic to mammals	[DBAASP: 10590]
starPep_12663	related_to	Anti-Gram positive	[APD: AP02898, DBAASP: 10590]
starPep_12663	related_to	Antifungal	[APD: AP02898, DBAASP: 10590]
starPep_12663	produced_by	Alligator sinensis	[APD: AP02898, DBAASP: 10590]
starPep_12663	assessed_against	Aeromonas sobria	[APD: AP02898, DBAASP: 10590]
starPep_12663	assessed_against	Proteus vulgaris	[APD: AP02898, DBAASP: 10590]
starPep_12663	assessed_against	Escherichia coli	[APD: AP02898, DBAASP: 10590]
starPep_12663	assessed_against	Vibrio anguillarum	[APD: AP02898, DBAASP: 10590]
starPep_12663	assessed_against	Nocardia asteroides	[DBAASP: 10590]
starPep_12663	assessed_against	Aeromonas veronii	[APD: AP02898, DBAASP: 10590]
starPep_12663	assessed_against	Klebsiella pneumoniae	[APD: AP02898, DBAASP: 10590]
starPep_12663	assessed_against	Aspicilia cinerea	[DBAASP: 10590]
starPep_12663	assessed_against	Candida glabrata	[DBAASP: 10590]
starPep_12663	assessed_against	Human gastric	[DBAASP: 10590]
starPep_12663	assessed_against	Stenotrophomonas maltophilia	[APD: AP02898, DBAASP: 10590]
starPep_12663	assessed_against	Bacillus subtilis	[DBAASP: 10590]
starPep_12663	assessed_against	Vibrio parahaemolyticus	[DBAASP: 10590]
starPep_12663	assessed_against	Candida albicans	[APD: AP02898, DBAASP: 10590]
starPep_12663	assessed_against	Bacillus cereus	[APD: AP02898, DBAASP: 10590]
starPep_12663	assessed_against	Klebsiella oxytoca	[APD: AP02898, DBAASP: 10590]
starPep_12663	assessed_against	Vibrio cholerae	[APD: AP02898, DBAASP: 10590]
starPep_12663	assessed_against	Enterococcus faecium	[APD: AP02898, DBAASP: 10590]
starPep_12663	assessed_against	Shigella dysenteriae	[APD: AP02898, DBAASP: 10590]
starPep_12663	assessed_against	Pseudomonas aeruginosa	[APD: AP02898, DBAASP: 10590]
starPep_12663	assessed_against	Aeromonas hydrophila	[APD: AP02898, DBAASP: 10590]
starPep_12663	assessed_against	Human erythrocytes	[DBAASP: 10590]
starPep_12663	assessed_against	Staphylococcus aureus	[APD: AP02898, DBAASP: 10590]
starPep_12663	assessed_against	Enterococcus faecalis	[DBAASP: 10590]
starPep_12663	assessed_against	Vibrio harveyi	[APD: AP02898, DBAASP: 10590]
starPep_12663	assessed_against	Proteus mirabilis	[APD: AP02898, DBAASP: 10590]
starPep_12663	assessed_against	Acinetobacter baumannii	[APD: AP02898, DBAASP: 10590]
starPep_12663	assessed_against	Staphylococcus epidermidis	[APD: AP02898, DBAASP: 10590]
starPep_12663	linked_to	PubMed: 28798159	[APD: AP02898, DBAASP: 10590]
starPep_02776	compiled_in	CancerPPD	[CancerPPD: 1239, CancerPPD: 1240, CancerPPD: 1241, CancerPPD: 1242]
starPep_02776	compiled_in	LAMP_Patent	[LAMP_Patent: L01A001113]
starPep_02776	compiled_in	DRAMP_Patent	[DRAMP_Patent: DRAMP04816, DRAMP_Patent: DRAMP18899]
starPep_02776	compiled_in	SATPdb	[SATPdb: satpdb20061]
starPep_02776	compiled_in	ParaPep	[ParaPep: 1364, ParaPep: 1400, ParaPep: 1402]
starPep_02776	compiled_in	CAMP_Patent	[CAMP_Patent: US 6872705]
starPep_02776	related_to	Anticancer	[CancerPPD: 1239, CancerPPD: 1240, CancerPPD: 1241, CancerPPD: 1242, SATPdb: satpdb20061]
starPep_02776	related_to	Antiparasitic	[ParaPep: 1364, ParaPep: 1400, ParaPep: 1402, SATPdb: satpdb20061]
starPep_02776	related_to	Antitumor	[CancerPPD: 1239, CancerPPD: 1240, CancerPPD: 1241, CancerPPD: 1242]
starPep_02776	related_to	Antibacterial	[CancerPPD: 1239, CancerPPD: 1240, CancerPPD: 1241, CancerPPD: 1242, SATPdb: satpdb20061]
starPep_02776	related_to	Antimicrobial	[CAMP_Patent: US 6872705, LAMP_Patent: L01A001113, ParaPep: 1364, SATPdb: satpdb20061]
starPep_02776	related_to	Antiplasmodial	[SATPdb: satpdb20061]
starPep_02776	related_to	Antitrypanosomic	[SATPdb: satpdb20061]
starPep_02776	produced_by	Synthetic construct	[DRAMP_Patent: DRAMP04816, DRAMP_Patent: DRAMP18899]
starPep_02776	assessed_against	Plasmodium	[ParaPep: 1364, ParaPep: 1400]
starPep_02776	assessed_against	Colon cancer	[CancerPPD: 1241, CancerPPD: 1242]
starPep_02776	assessed_against	Trypanosoma	[ParaPep: 1402]
starPep_02776	assessed_against	Breast cancer	[CancerPPD: 1240]
starPep_02776	assessed_against	Leukemia cancer	[CancerPPD: 1239]
starPep_02776	linked_to	PubMed: 22664071	[ParaPep: 1364]
starPep_02776	linked_to	PubMed: 3049204	[ParaPep: 1400, ParaPep: 1402]
starPep_02776	linked_to	PubMed: 7849420	[CancerPPD: 1239, CancerPPD: 1240, CancerPPD: 1241, CancerPPD: 1242]
starPep_00791	compiled_in	AMSDb	[AMSDb: CRAMP_MOUSE]
starPep_00791	compiled_in	dbAMP	[dbAMP: dbAMP_04880]
starPep_00791	compiled_in	LAMP_Experimental	[LAMP_Experimental: L01A003119]
starPep_00791	compiled_in	YADAMP	[YADAMP: 1653]
starPep_00791	compiled_in	DRAMP_General	[DRAMP_General: DRAMP03406]
starPep_00791	compiled_in	DBAASP	[DBAASP: 2028]
starPep_00791	compiled_in	CAMP_Validated	[CAMP_Validated: CAMPSQ979]
starPep_00791	compiled_in	ADAM	[ADAM: ADAM_3267]
starPep_00791	compiled_in	SATPdb	[SATPdb: satpdb23915]
starPep_00791	compiled_in	Hemolytik	[Hemolytik: 2380, Hemolytik: 2514]
starPep_00791	compiled_in	ANTISTAPHYBASE	[ANTISTAPHYBASE: MRSA.P 43]
starPep_00791	related_to	Anti-Gram negative	[AMSDb: CRAMP_MOUSE, DBAASP: 2028, dbAMP: dbAMP_04880, YADAMP: 1653]
starPep_00791	related_to	Toxic to mammals	[DBAASP: 2028]
starPep_00791	related_to	Antimicrobial	[Hemolytik: 2514, SATPdb: satpdb23915, YADAMP: 1653]
starPep_00791	related_to	Anticancer	[DBAASP: 2028, Hemolytik: 2514, SATPdb: satpdb23915]
starPep_00791	related_to	Anti-Gram positive	[AMSDb: CRAMP_MOUSE, DBAASP: 2028, dbAMP: dbAMP_04880, YADAMP: 1653]
starPep_00791	related_to	Hemolytic	[SATPdb: satpdb23915]
starPep_00791	related_to	Antifungal	[AMSDb: CRAMP_MOUSE, DBAASP: 2028, DRAMP_General: DRAMP03406, YADAMP: 1653]
starPep_00791	related_to	Toxic	[SATPdb: satpdb23915]
starPep_00791	related_to	Antibacterial	[AMSDb: CRAMP_MOUSE, ANTISTAPHYBASE: MRSA.P 43, CAMP_Validated: CAMPSQ979, dbAMP: dbAMP_04880, DRAMP_General: DRAMP03406, Hemolytik: 2380, LAMP_Experimental: L01A003119, SATPdb: satpdb23915]
starPep_00791	produced_by	Mus musculus	[ADAM: ADAM_3267, AMSDb: CRAMP_MOUSE, ANTISTAPHYBASE: MRSA.P 43, CAMP_Validated: CAMPSQ979, DBAASP: 2028, dbAMP: dbAMP_04880, DRAMP_General: DRAMP03406, LAMP_Experimental: L01A003119, YADAMP: 1653]
starPep_00791	assessed_against	Escherichia coli	[AMSDb: CRAMP_MOUSE, CAMP_Validated: CAMPSQ979, DBAASP: 2028, dbAMP: dbAMP_04880, DRAMP_General: DRAMP03406, YADAMP: 1653]
starPep_00791	assessed_against	Cryptococcus neoformans	[AMSDb: CRAMP_MOUSE, DBAASP: 2028, DRAMP_General: DRAMP03406, YADAMP: 1653]
starPep_00791	assessed_against	Salmonella typhimurium	[AMSDb: CRAMP_MOUSE, DBAASP: 2028]
starPep_00791	assessed_against	Serratia marcescens	[AMSDb: CRAMP_MOUSE, CAMP_Validated: CAMPSQ979, DBAASP: 2028, dbAMP: dbAMP_04880, DRAMP_General: DRAMP03406, YADAMP: 1653]
starPep_00791	assessed_against	Streptococcus faecalis	[AMSDb: CRAMP_MOUSE, DBAASP: 2028, DRAMP_General: DRAMP03406, YADAMP: 1653]
starPep_00791	assessed_against	Aspergillus fumigatus	[DBAASP: 2028]
starPep_00791	assessed_against	Human myelogenous	[DBAASP: 2028]
starPep_00791	assessed_against	Pseudomonas aeruginosa	[AMSDb: CRAMP_MOUSE, CAMP_Validated: CAMPSQ979, DBAASP: 2028, dbAMP: dbAMP_04880, DRAMP_General: DRAMP03406, YADAMP: 1653]
starPep_00791	assessed_against	Bacillus megaterium	[AMSDb: CRAMP_MOUSE, DBAASP: 2028, DRAMP_General: DRAMP03406, YADAMP: 1653]
starPep_00791	assessed_against	Bacillus subtilis	[DBAASP: 2028]
starPep_00791	assessed_against	Jurkat cells	[DBAASP: 2028]
starPep_00791	assessed_against	Proteus vulgaris	[AMSDb: CRAMP_MOUSE, DBAASP: 2028]
starPep_00791	assessed_against	Streptococcus pyogenes	[DBAASP: 2028]
starPep_00791	assessed_against	Staphylococcus epidermidis	[AMSDb: CRAMP_MOUSE, DBAASP: 2028, DRAMP_General: DRAMP03406]
starPep_00791	assessed_against	Candida albicans	[AMSDb: CRAMP_MOUSE, DBAASP: 2028, DRAMP_General: DRAMP03406, YADAMP: 1653]
starPep_00791	assessed_against	Human lung	[DBAASP: 2028]
starPep_00791	assessed_against	Human erythrocytes	[DBAASP: 2028, Hemolytik: 2380, Hemolytik: 2514]
starPep_00791	assessed_against	Staphylococcus aureus	[AMSDb: CRAMP_MOUSE, CAMP_Validated: CAMPSQ979, DBAASP: 2028, dbAMP: dbAMP_04880, DRAMP_General: DRAMP03406, YADAMP: 1653]
starPep_00791	linked_to	UniprotKb: P51437	[AMSDb: CRAMP_MOUSE, ANTISTAPHYBASE: MRSA.P 43, CAMP_Validated: CAMPSQ979, dbAMP: dbAMP_04880, DRAMP: DRAMP03406]
starPep_00791	linked_to	UniprotKb: Q0VB78	[DRAMP: DRAMP03406]
starPep_00791	linked_to	PubMed: 15489334	[LAMP_Experimental: L01A003119]
starPep_00791	linked_to	PubMed: 12081622	[Hemolytik: 2380]
starPep_00791	linked_to	PubMed: 9148921	[CAMP_Validated: CAMPSQ979, DBAASP: 2028, dbAMP: dbAMP_04880, DRAMP_General: DRAMP03406, LAMP_Experimental: L01A003119, YADAMP: 1653]
starPep_00791	linked_to	PubMed: 8706928	[DRAMP_General: DRAMP03406, LAMP_Experimental: L01A003119]
starPep_00791	linked_to	PubMed: 27246787	[dbAMP: dbAMP_04880]
starPep_00791	linked_to	PubMed: 10973820	[DBAASP: 2028, Hemolytik: 2514]
starPep_40880	compiled_in	DBAASP	[DBAASP: 9678]
starPep_40880	related_to	Toxic to mammals	[DBAASP: 9678]
starPep_40880	related_to	Anticancer	[DBAASP: 9678]
starPep_40880	related_to	Antifungal	[DBAASP: 9678]
starPep_40880	related_to	Anti-Gram positive	[DBAASP: 9678]
starPep_40880	related_to	Anti-Gram negative	[DBAASP: 9678]
starPep_40880	produced_by	Sarcophilus harrisii	[DBAASP: 9678]
starPep_40880	assessed_against	Enterococcus faecalis	[DBAASP: 9678]
starPep_40880	assessed_against	Candida parapsilosis	[DBAASP: 9678]
starPep_40880	assessed_against	Staphylococcus aureus	[DBAASP: 9678]
starPep_40880	assessed_against	Streptococcus pneumoniae	[DBAASP: 9678]
starPep_40880	assessed_against	Streptococcus agalactiae	[DBAASP: 9678]
starPep_40880	assessed_against	Escherichia coli	[DBAASP: 9678]
starPep_40880	assessed_against	Candida krusei	[DBAASP: 9678]
starPep_40880	assessed_against	Human lung	[DBAASP: 9678]
starPep_40880	assessed_against	Streptococcus pyogenes	[DBAASP: 9678]
starPep_40880	assessed_against	Pseudomonas aeruginosa	[DBAASP: 9678]
starPep_40880	assessed_against	Human erythrocytes	[DBAASP: 9678]
starPep_40880	linked_to	PubMed: 27725697	[DBAASP: 9678]
starPep_00018	compiled_in	CAMP_Patent	[CAMP_Patent: US 6872705]
starPep_00018	compiled_in	APD	[APD: AP00139]
starPep_00018	compiled_in	ADAM	[ADAM: ADAM_3637]
starPep_00018	compiled_in	DRAMP_General	[DRAMP_General: DRAMP03510]
starPep_00018	compiled_in	StraPep	[StraPep: BP1044]
starPep_00018	compiled_in	HIPdb	[HIPdb: HIP961]
starPep_00018	compiled_in	DRAMP_Patent	[DRAMP_Patent: DRAMP04814, DRAMP_Patent: DRAMP18897]
starPep_00018	compiled_in	InverPep	[InverPep: 322]
starPep_00018	compiled_in	AVPdb	[AVPdb: AVP1248]
starPep_00018	compiled_in	dbAMP	[dbAMP: dbAMP_05494]
starPep_00018	compiled_in	ParaPep	[ParaPep: 1244, ParaPep: 1246, ParaPep: 1247, ParaPep: 1338, ParaPep: 1407, ParaPep: 1437, ParaPep: 1438]
starPep_00018	compiled_in	Hemolytik	[Hemolytik: 2445]
starPep_00018	compiled_in	YADAMP	[YADAMP: 1586]
starPep_00018	compiled_in	DBAASP	[DBAASP: 10049, DBAASP: 571, DBAASP: 6470]
starPep_00018	compiled_in	CAMP_Validated	[CAMP_Validated: CAMPSQ56]
starPep_00018	compiled_in	CancerPPD	[CancerPPD: 1317, CancerPPD: 1318, CancerPPD: 1319, CancerPPD: 1320, CancerPPD: 1329, CancerPPD: 1330, CancerPPD: 1331, CancerPPD: 1332, CancerPPD: 1341, CancerPPD: 1342, CancerPPD: 1343, CancerPPD: 1344]
starPep_00018	compiled_in	SATPdb	[SATPdb: satpdb17208, SATPdb: satpdb20840, SATPdb: satpdb24729]
starPep_00018	compiled_in	LAMP_Experimental	[LAMP_Experimental: L01A000062]
starPep_00018	related_to	Antitumor	[CancerPPD: 1317, CancerPPD: 1318, CancerPPD: 1319, CancerPPD: 1320, CancerPPD: 1329, CancerPPD: 1330, CancerPPD: 1331, CancerPPD: 1332, CancerPPD: 1341, CancerPPD: 1342, CancerPPD: 1343, CancerPPD: 1344]
starPep_00018	related_to	Toxic	[SATPdb: satpdb24729]
starPep_00018	related_to	Antiparasitic	[APD: AP00139, DBAASP: 571, dbAMP: dbAMP_05494, ParaPep: 1244, ParaPep: 1246, ParaPep: 1247, ParaPep: 1338, ParaPep: 1407, ParaPep: 1437, ParaPep: 1438, SATPdb: satpdb17208, SATPdb: satpdb20840, SATPdb: satpdb24729]
starPep_00018	related_to	Anti-Gram negative	[APD: AP00139, DBAASP: 10049, DBAASP: 571, DBAASP: 6470, dbAMP: dbAMP_05494, InverPep: 322, SATPdb: satpdb20840, YADAMP: 1586]
starPep_00018	related_to	Anti-HIV	[APD: AP00139, dbAMP: dbAMP_05494, HIPdb: HIP961]
starPep_00018	related_to	Anti-Gram positive	[APD: AP00139, DBAASP: 10049, DBAASP: 571, DBAASP: 6470, dbAMP: dbAMP_05494, SATPdb: satpdb20840, YADAMP: 1586]
[truncated: 31,389 more rows]
